# Supplementary material for: A neuro-immune axis of transcriptomic dysregulation within the subgenual anterior cingulate cortex in schizophrenia
Source: bioRxiv. 2025 Feb 16:2025.02.14.638357. Preprint. [Version 1] doi: 10.1101/2025.02.14.638357 (PMC11844519; doi:10.1101/2025.02.14.638357)
Supplement: Supplement 3 [file media-3.xlsx]

## Sheet: Key
Supplemental Table 2. Gene-level GRCCA results
A. GRCCA model fits across variance explained in the X matrix (gene x sample)
	varx	Proportion of X matrix (gene expression) variance included in the model
	correl	X-Y latent variable correlation
	pval	Model p-value across 1000 permutations (lowest possible value p = 0.001)
	l2x	Feature-level regularization parameter (lambda) for the X matrix
	groupl2x	Group-level regularization parameter (mu) for the X matrix
	l2y	Feature-level regularization parameter (lambda) for the Y matrix
	groupl2y	Group-level regularization parameter (mu) for the Y matrix
B. Covariate results for the best-fitting GRCCA model (varX = 0.7)
	covariate	Covariates included in the model (psychiatric disorder or toxicology data dimension)
	weight	Actual covariate weight (coefficient) of the full model
	sd	Standard deviation of the weight across 1000 bootstraps
	z_score	Actual weight divided by the standard deviation
	structure_correlation	Pearson correlation of the covariate with the Y latent variable
	p_value	Significance of the structure correlation
	p_adj	BH-corrected structure correlation P value
	significant	1 indicates|Z| >=2 AND structure correlation FDR < 0.05
C. Feature (gene) results for the best-fitting GRCCA model (varX = 0.7)
	ensembl_gene_id	Gene ID in the Ensembl database
	gene_symbol	Corresponding HGNC symbol
	module	Gene co-expression module assignment as determined through WGCNA
	weight	Actual gene weight (coefficient) of the full model
	sd	Standard deviation of the weight across 1000 bootstraps
	z_score	Actual weight divided by the standard deviation
	structure_correlation	Pearson correlation of the gene with the X latent variable
	p_value	Significance of the structure correlation
	p_adj	BH-corrected structure correlation P value
	significant	1 indicates|Z| >=2 AND structure correlation FDR < 0.05

## Sheet: A.GRCCA results
varX	correl	pval	l2x	groupl2x	l2y	groupl2y
0.1	0.2566	0.3556	0.9999	0.1	0	0
0.2	0.2566	0.3467	0.9999	0.1	0	0
0.3	0.2566	0.3467	0.9999	0.1	0	0
0.4	0.3	0.3087	0.9999	0.1	0	0
0.5	0.4063	0.035	0.9999	0.1	0	0
0.6	0.4138	0.1898	0.9999	0.1	0	0
0.7	0.5851	0.001	0.9999	0.1	0	0
0.8	0.6834	0.028	0.9999	0.1	0	0
0.9	0.8454	0.004	0.9999	0.1	0	0
1	0.9132	0.2577	0.9999	0.1	0	0

## Sheet: B.Covariate (Y) results
covariate	weight	sd	z_score	structure_correlation	p_value	p_adj	significant
SCZ	0.0643735	0.0184006	3.49845	0.920744	1.01045e-76	1.1115e-75	1
Dim 2	-0.0285682	0.0202433	-1.41124	0.459587	4.68663e-11	2.57765e-10	0
Dim 1	-0.00993144	0.0208311	-0.476761	-0.33213	3.86298e-06	1.41643e-05	0
MDD	0.0133427	0.0209781	0.63603	-0.275247	0.000149498	0.00041112	0
Dim 6	0.00158757	0.0184837	0.0858902	-0.244444	0.000798584	0.00175688	0
Dim 4	0.0198439	0.0185495	1.06978	0.186456	0.0110469	0.0202527	0
Dim 7	0.0203342	0.0184989	1.09921	-0.163714	0.0259666	0.0408047	0
Dim 3	-0.000826002	0.020427	-0.0404367	-0.131965	0.0733585	0.100868	0
Dim 8	0.00814673	0.0191981	0.424351	0.1148	0.119704	0.146305	0
Dim 5	0.031212	0.0170374	1.83197	0.105407	0.153307	0.168637	0
BD	0.0277149	0.0195263	1.41936	0.0693611	0.348168	0.348168	0

## Sheet: C.Gene (X) results
ensembl_gene_id	gene_symbol	module	weight	sd	z_score	structure_correlation	p_value	p_adj	significant
ENSG00000110987	BCL7A	geneM1	0.00901643	0.00236744	3.80852	0.560564	1.06353e-16	1.98635e-12	1
ENSG00000108799	EZH1	geneM1	0.0103739	0.00232159	4.46846	0.549782	5.2795e-16	4.93026e-12	1
ENSG00000196663	TECPR2	geneM1	0.0090272	0.00239239	3.77329	0.520802	2.97954e-14	1.32222e-10	1
ENSG00000171811	CFAP46	geneM2	-0.00862116	0.00407213	-2.11711	-0.522254	2.45634e-14	1.32222e-10	1
ENSG00000110876	SELPLG	geneM6	-0.0107436	0.0066603	-1.61308	-0.5195	3.5397e-14	1.32222e-10	0
ENSG00000066933	MYO9A	geneM4	0.0168675	0.00518172	3.25519	0.517658	4.51135e-14	1.36117e-10	1
ENSG00000184574	LPAR5	geneM6	-0.0103773	0.00671882	-1.54451	-0.51672	5.10158e-14	1.36117e-10	0
ENSG00000183160	TMEM119	geneM6	-0.0102832	0.00671073	-1.53235	-0.510141	1.19557e-13	2.79121e-10	0
ENSG00000076003	MCM6	geneM4	0.0184525	0.00539502	3.42028	0.502986	2.95808e-13	5.97816e-10	1
ENSG00000169313	P2RY12	geneM6	-0.0095424	0.00663553	-1.43808	-0.502355	3.20081e-13	5.97816e-10	0
ENSG00000198223	CSF2RA	geneM6	-0.0125736	0.00672708	-1.8691	-0.496915	6.27588e-13	1.06559e-09	0
ENSG00000168329	CX3CR1	geneM6	-0.00907015	0.00659441	-1.37543	-0.495981	7.03691e-13	1.09524e-09	0
ENSG00000121895	TMEM156	geneM6	-0.0104871	0.00660447	-1.58788	-0.493484	9.53854e-13	1.37039e-09	0
ENSG00000112159	MDN1	geneM0	0.0130358	0.00305309	4.26971	0.490977	1.29128e-12	1.72267e-09	1
ENSG00000138722	MMRN1	geneM2	-0.00791075	0.00349134	-2.26582	-0.490188	1.41977e-12	1.7678e-09	1
ENSG00000081237	PTPRC	geneM6	-0.0090645	0.00677289	-1.33835	-0.489447	1.55161e-12	1.81121e-09	0
ENSG00000115042	FAHD2A	geneM0	0.0142301	0.0026405	5.38919	0.480616	4.40081e-12	4.57957e-09	1
ENSG00000168918	INPP5D	geneM6	-0.0103369	0.00679595	-1.52104	-0.480591	4.41357e-12	4.57957e-09	0
ENSG00000280339	RP11-736K20.4	geneM1	0.0103196	0.00247015	4.17773	0.479995	4.73016e-12	4.64975e-09	1
ENSG00000135298	BAI3	geneM1	0.00878133	0.00255147	3.44168	0.479108	5.24236e-12	4.66245e-09	1
ENSG00000114013	CD86	geneM6	-0.0093573	0.00674742	-1.3868	-0.479247	5.15903e-12	4.66245e-09	0
ENSG00000136643	RPS6KC1	geneM1	0.00695784	0.00226999	3.06513	0.476147	7.37454e-12	5.95739e-09	1
ENSG00000169403	PTAFR	geneM6	-0.00862593	0.00679113	-1.27018	-0.476294	7.25153e-12	5.95739e-09	0
ENSG00000122012	SV2C	geneM9	-0.00892161	0.0079684	-1.11962	-0.475821	7.65526e-12	5.95739e-09	0
ENSG00000184056	VPS33B	geneM4	0.017938	0.00476848	3.76179	0.472223	1.1533e-11	8.17144e-09	1
ENSG00000101096	NFATC2	geneM6	-0.0103706	0.00626909	-1.65423	-0.471742	1.21786e-11	8.17144e-09	0
ENSG00000095303	PTGS1	geneM6	-0.0103816	0.00648814	-1.60008	-0.472431	1.12641e-11	8.17144e-09	0
ENSG00000181631	P2RY13	geneM6	-0.00850929	0.00659077	-1.29109	-0.47169	1.22504e-11	8.17144e-09	0
ENSG00000136750	GAD2	geneM9	-0.00973823	0.00781074	-1.24678	-0.470127	1.46107e-11	9.4098e-09	0
ENSG00000159314	ARHGAP27	geneM6	-0.0102272	0.00636016	-1.60802	-0.467752	1.90646e-11	1.1869e-08	0
ENSG00000271605	MILR1	geneM6	-0.00969862	0.00653807	-1.48341	-0.466712	2.14068e-11	1.28973e-08	0
ENSG00000135040	NAA35	geneM1	0.00690801	0.00242274	2.85133	0.465423	2.4702e-11	1.40656e-08	1
ENSG00000173486	FKBP2	geneM0	-0.00588269	0.00214364	-2.74425	-0.465098	2.56052e-11	1.40656e-08	1
ENSG00000011600	TYROBP	geneM6	-0.00982353	0.00657235	-1.49468	-0.465133	2.55071e-11	1.40656e-08	0
ENSG00000182578	CSF1R	geneM6	-0.0091372	0.00670182	-1.36339	-0.463402	3.08763e-11	1.62134e-08	0
ENSG00000066294	CD84	geneM6	-0.0087414	0.00667476	-1.30962	-0.463292	3.12514e-11	1.62134e-08	0
ENSG00000136161	RCBTB2	geneM6	-0.011353	0.00612326	-1.85408	-0.461595	3.7648e-11	1.89486e-08	0
ENSG00000125730	C3	geneM6	-0.00939862	0.00680034	-1.38208	-0.461378	3.85525e-11	1.89486e-08	0
ENSG00000123338	NCKAP1L	geneM6	-0.00923636	0.00678155	-1.36198	-0.461077	3.98421e-11	1.90803e-08	0
ENSG00000197653	DNAH10	geneM2	-0.00767027	0.00419558	-1.82818	-0.460604	4.19525e-11	1.95887e-08	0
ENSG00000115840	SLC25A12	geneM4	0.016065	0.00461909	3.47796	0.460051	4.45588e-11	2.02982e-08	1
ENSG00000167306	MYO5B	geneM2	-0.00988904	0.00321412	-3.07675	-0.4592	4.88786e-11	2.12304e-08	1
ENSG00000060140	STYK1	geneM4	0.0143554	0.00488296	2.93991	0.459333	4.8174e-11	2.12304e-08	1
ENSG00000205835	GMNC	geneM2	-0.00597739	0.00360989	-1.65584	-0.458289	5.39482e-11	2.28998e-08	0
ENSG00000178718	RPP25	geneM9	-0.0103397	0.00751975	-1.37501	-0.457968	5.58584e-11	2.31837e-08	0
ENSG00000129654	FOXJ1	geneM2	-0.00650858	0.00400711	-1.62426	-0.457722	5.73631e-11	2.32906e-08	0
ENSG00000185774	KCNIP4	geneM4	0.0140313	0.00505299	2.77684	0.457477	5.89013e-11	2.34064e-08	1
ENSG00000104450	SPAG1	geneM2	-0.00661484	0.00394276	-1.67771	-0.456832	6.31428e-11	2.45691e-08	0
ENSG00000242258	LINC00996	geneM6	-0.0122376	0.00614426	-1.99171	-0.455859	7.01076e-11	2.67224e-08	1
ENSG00000128059	PPAT	geneM1	0.00799428	0.00219444	3.64297	0.454574	8.04615e-11	2.89587e-08	1
ENSG00000165025	SYK	geneM6	-0.0087676	0.00664402	-1.31962	-0.454764	7.88439e-11	2.89587e-08	0
ENSG00000112799	LY86	geneM6	-0.0078858	0.00677827	-1.16339	-0.454555	8.06261e-11	2.89587e-08	0
ENSG00000163131	CTSS	geneM6	-0.00931394	0.00671046	-1.38797	-0.453791	8.7475e-11	3.08259e-08	0
ENSG00000145703	IQGAP2	geneM2	-0.00587992	0.00388593	-1.51313	-0.453265	9.25233e-11	3.20011e-08	0
ENSG00000163106	HPGDS	geneM6	-0.00910224	0.00660707	-1.37765	-0.452596	9.93451e-11	3.37358e-08	0
ENSG00000164010	ERMAP	geneM2	-0.00713296	0.0033561	-2.12537	-0.45164	1.09959e-10	3.66733e-08	1
ENSG00000100027	YPEL1	geneM4	0.0172319	0.00561866	3.0669	0.450907	1.18826e-10	3.8264e-08	1
ENSG00000135097	MSI1	geneM16	-0.00995675	0.00650125	-1.53151	-0.451006	1.17589e-10	3.8264e-08	0
ENSG00000157106	SMG1	geneM1	0.00865773	0.00296213	2.9228	0.450526	1.23702e-10	3.91591e-08	1
ENSG00000166428	PLD4	geneM6	-0.00917501	0.00672558	-1.3642	-0.45014	1.28836e-10	4.01044e-08	0
ENSG00000005100	DHX33	geneM1	0.00658692	0.00254725	2.58589	0.449887	1.32329e-10	4.05164e-08	1
ENSG00000163872	YEATS2	geneM1	0.00924777	0.00235889	3.92039	0.449456	1.38459e-10	4.05529e-08	1
ENSG00000091137	SLC26A4	geneM4	0.0140957	0.00532859	2.6453	0.449422	1.38961e-10	4.05529e-08	1
ENSG00000197629	MPEG1	geneM6	-0.00781298	0.00654857	-1.19308	-0.449716	1.3472e-10	4.05529e-08	0
ENSG00000170270	C14orf142	geneM2	-0.00823049	0.00373079	-2.2061	-0.448566	1.52028e-10	4.36836e-08	1
ENSG00000150782	IL18	geneM6	-0.0103209	0.00649474	-1.58912	-0.447786	1.64983e-10	4.66876e-08	0
ENSG00000261824	LINC00662	geneM1	0.00801499	0.00200949	3.98856	0.447574	1.68674e-10	4.70196e-08	1
ENSG00000162511	LAPTM5	geneM6	-0.00873509	0.00681415	-1.2819	-0.447008	1.78954e-10	4.91519e-08	0
ENSG00000171860	C3AR1	geneM6	-0.00918989	0.00661725	-1.38878	-0.445869	2.01482e-10	5.45373e-08	0
ENSG00000113532	ST8SIA4	geneM6	-0.0129185	0.00637158	-2.02752	-0.44558	2.0763e-10	5.53476e-08	1
ENSG00000107719	PALD1	geneM6	-0.00931938	0.00651275	-1.43094	-0.445452	2.10402e-10	5.53476e-08	0
ENSG00000157303	SUSD3	geneM6	-0.00789133	0.00663674	-1.18904	-0.444925	2.22233e-10	5.76478e-08	0
ENSG00000153012	LGI2	geneM7	-0.0117539	0.00547933	-2.14513	-0.444421	2.34135e-10	5.99032e-08	1
ENSG00000059377	TBXAS1	geneM6	-0.00974874	0.00660913	-1.47504	-0.444143	2.40981e-10	6.08216e-08	0
ENSG00000162367	TAL1	geneM6	-0.0106773	0.00632769	-1.6874	-0.443784	2.50083e-10	6.22774e-08	0
ENSG00000140749	IGSF6	geneM6	-0.00811432	0.00661635	-1.22641	-0.443495	2.57659e-10	6.33198e-08	0
ENSG00000040731	CDH10	geneM1	0.00755561	0.00211253	3.57657	0.443363	2.61177e-10	6.33508e-08	1
ENSG00000178235	SLITRK1	geneM1	0.00561798	0.00205667	2.73159	0.441672	3.10797e-10	7.3478e-08	1
ENSG00000145526	CDH18	geneM1	0.00429149	0.00233308	1.83941	0.441688	3.1028e-10	7.3478e-08	0
ENSG00000103187	COTL1	geneM6	-0.0106114	0.00624158	-1.70011	-0.44082	3.39133e-10	7.91748e-08	0
ENSG00000134516	DOCK2	geneM6	-0.00912156	0.00676684	-1.34798	-0.440541	3.48957e-10	8.04626e-08	0
ENSG00000011028	MRC2	geneM2	-0.00506879	0.00370822	-1.36691	-0.440336	3.56341e-10	8.11633e-08	0
ENSG00000166887	VPS39	geneM4	0.0170774	0.00463855	3.68161	0.439579	3.84923e-10	8.6617e-08	1
ENSG00000144290	SLC4A10	geneM4	0.0127023	0.00492483	2.57923	0.439398	3.92083e-10	8.71779e-08	1
ENSG00000275971	RMST_6	geneM2	-0.00838637	0.00363049	-2.30999	-0.438968	4.09632e-10	8.89615e-08	1
ENSG00000243710	CFAP57	geneM2	-0.00673326	0.00418562	-1.60866	-0.439058	4.05912e-10	8.89615e-08	0
ENSG00000145491	ROPN1L	geneM2	-0.00679715	0.00428912	-1.58474	-0.43882	4.1583e-10	8.92696e-08	0
ENSG00000183117	CSMD1	geneM4	0.012862	0.00505237	2.54573	0.438656	4.22849e-10	8.9745e-08	1
ENSG00000133059	DSTYK	geneM4	0.0131875	0.00461273	2.85894	0.438433	4.32514e-10	9.07647e-08	1
ENSG00000100490	CDKL1	geneM1	0.00537585	0.00274074	1.96146	0.437982	4.52737e-10	9.39529e-08	1
ENSG00000152894	PTPRK	geneM22	0.00722573	0.00510894	1.41433	0.437533	4.73802e-10	9.72439e-08	0
ENSG00000131951	LRRC9	geneM2	-0.00594483	0.00410844	-1.44698	-0.435763	5.66497e-10	1.15005e-07	0
ENSG00000082074	FYB	geneM6	-0.00966559	0.00666624	-1.44993	-0.435644	5.733e-10	1.15135e-07	0
ENSG00000087299	L2HGDH	geneM1	0.00696989	0.0020964	3.32469	0.435239	5.97128e-10	1.17395e-07	1
ENSG00000055163	CYFIP2	geneM4	0.0135646	0.00534625	2.53721	0.435268	5.95399e-10	1.17395e-07	1
ENSG00000148429	USP6NL	geneM6	-0.014144	0.00624012	-2.26662	-0.434704	6.30075e-10	1.22582e-07	1
ENSG00000154127	UBASH3B	geneM0	-0.00496944	0.00204941	-2.42482	-0.433404	7.17555e-10	1.38163e-07	1
ENSG00000116745	RPE65	geneM2	-0.0078333	0.003471	-2.25679	-0.433264	7.27687e-10	1.38684e-07	1
ENSG00000083097	DOPEY1	geneM1	0.00816488	0.00217643	3.7515	0.432866	7.57149e-10	1.42682e-07	1
ENSG00000099625	C19orf26	geneM2	-0.0105941	0.00359538	-2.94658	-0.432577	7.79223e-10	1.42682e-07	1
ENSG00000162992	NEUROD1	geneM1	0.00636679	0.00269952	2.35849	0.432648	7.73722e-10	1.42682e-07	1
ENSG00000088538	DOCK3	geneM1	0.00489813	0.00239057	2.04894	0.432588	7.78396e-10	1.42682e-07	1
ENSG00000132744	ACY3	geneM6	-0.00921917	0.00643682	-1.43226	-0.432337	7.98053e-10	1.44711e-07	0
ENSG00000140678	ITGAX	geneM6	-0.0090341	0.00669984	-1.34841	-0.431487	8.68413e-10	1.55955e-07	0
ENSG00000124766	SOX4	geneM2	-0.00952544	0.00333646	-2.85495	-0.430874	9.22788e-10	1.62594e-07	1
ENSG00000169896	ITGAM	geneM6	-0.00813247	0.00661899	-1.22866	-0.430915	9.19078e-10	1.62594e-07	0
ENSG00000151468	CCDC3	geneM1	0.00456068	0.00256572	1.77754	0.430779	9.31528e-10	1.626e-07	0
ENSG00000186314	PRELID2	geneM1	0.00931468	0.00257966	3.61081	0.430378	9.69213e-10	1.67611e-07	1
ENSG00000169413	RNASE6	geneM6	-0.0085782	0.00655117	-1.30941	-0.428153	1.20674e-09	2.05815e-07	0
ENSG00000105819	PMPCB	geneM17	0.0015717	0.00829198	0.189545	0.428107	1.21217e-09	2.05815e-07	0
ENSG00000078053	AMPH	geneM4	0.0116701	0.00509448	2.29074	0.427706	1.26077e-09	2.12139e-07	1
ENSG00000141968	VAV1	geneM6	-0.0092121	0.00656042	-1.40419	-0.427572	1.27745e-09	2.13026e-07	0
ENSG00000171812	COL8A2	geneM6	-0.00907303	0.00631443	-1.43687	-0.42741	1.2979e-09	2.14522e-07	0
ENSG00000120899	PTK2B	geneM4	0.014117	0.00490063	2.88065	0.427239	1.31981e-09	2.16228e-07	1
ENSG00000255471	RP11-736K20.5	geneM1	0.00959459	0.00224632	4.27125	0.426893	1.36523e-09	2.21725e-07	1
ENSG00000241973	PI4KA	geneM1	0.00476786	0.00227541	2.09539	0.426675	1.3947e-09	2.24559e-07	1
ENSG00000198774	RASSF9	geneM2	-0.00641189	0.00405117	-1.58273	-0.426385	1.43471e-09	2.29026e-07	0
ENSG00000042980	ADAM28	geneM6	-0.00917387	0.00685499	-1.33828	-0.425898	1.50452e-09	2.38136e-07	0
ENSG00000112218	GPR63	geneM1	0.00805407	0.00239103	3.36846	0.425337	1.58897e-09	2.45464e-07	1
ENSG00000165801	ARHGEF40	geneM2	-0.0068635	0.00324976	-2.112	-0.425192	1.61144e-09	2.45464e-07	1
ENSG00000272514	C6orf165	geneM2	-0.00604218	0.00418724	-1.443	-0.425363	1.58493e-09	2.45464e-07	0
ENSG00000110446	SLC15A3	geneM6	-0.00824215	0.00662367	-1.24435	-0.42516	1.61654e-09	2.45464e-07	0
ENSG00000150347	ARID5B	geneM1	0.00296993	0.00255623	1.16184	0.42527	1.59938e-09	2.45464e-07	0
ENSG00000132613	MTSS1L	geneM2	-0.00956685	0.00349946	-2.73381	-0.424972	1.64639e-09	2.4798e-07	1
ENSG00000126838	PZP	geneM2	-0.00524528	0.00385088	-1.3621	-0.424886	1.66014e-09	2.48052e-07	0
ENSG00000159958	TNFRSF13C	geneM6	-0.00975705	0.00660419	-1.4774	-0.424618	1.7038e-09	2.52554e-07	0
ENSG00000213654	GPSM3	geneM6	-0.00919241	0.00671543	-1.36885	-0.424426	1.73592e-09	2.55289e-07	0
ENSG00000174130	TLR6	geneM6	-0.00923778	0.00646765	-1.42831	-0.424289	1.7591e-09	2.56677e-07	0
ENSG00000205035	RP11-707M1.1	geneM4	0.0154622	0.00486877	3.17578	0.424145	1.78385e-09	2.58271e-07	1
ENSG00000155307	SAMSN1	geneM6	-0.0100047	0.00668704	-1.49613	-0.423721	1.85862e-09	2.64988e-07	0
ENSG00000242574	HLA-DMB	geneM6	-0.00813883	0.00677821	-1.20073	-0.423729	1.85711e-09	2.64988e-07	0
ENSG00000198003	CCDC151	geneM2	-0.00556288	0.0040892	-1.36038	-0.423639	1.87328e-09	2.65055e-07	0
ENSG00000111834	RSPH4A	geneM2	-0.00577934	0.00402027	-1.43755	-0.423498	1.89906e-09	2.66682e-07	0
ENSG00000158023	WDR66	geneM2	-0.00728707	0.00401339	-1.81569	-0.422951	2.00203e-09	2.79044e-07	0
ENSG00000272321	KB-1517D11.4	geneM1	0.00458214	0.00245211	1.86865	0.422546	2.08191e-09	2.8585e-07	0
ENSG00000091317	CMTM6	geneM6	-0.0103141	0.00624129	-1.65256	-0.422538	2.0834e-09	2.8585e-07	0
ENSG00000151023	ENKUR	geneM2	-0.00605705	0.00371429	-1.63074	-0.422472	2.09678e-09	2.8585e-07	0
ENSG00000257108	NHLRC4	geneM2	-0.00714156	0.00434217	-1.6447	-0.422328	2.12601e-09	2.87735e-07	0
ENSG00000120875	DUSP4	geneM0	-0.00730898	0.00237877	-3.07259	-0.422108	2.17162e-09	2.8997e-07	1
ENSG00000164691	TAGAP	geneM6	-0.0087734	0.00657737	-1.33388	-0.422098	2.17357e-09	2.8997e-07	0
ENSG00000088727	KIF9	geneM2	-0.0052246	0.00404401	-1.29194	-0.421929	2.20918e-09	2.9263e-07	0
ENSG00000215187	FAM166B	geneM2	-0.00588767	0.0041108	-1.43224	-0.421691	2.26041e-09	2.97308e-07	0
ENSG00000120251	GRIA2	geneM4	0.0128169	0.00477751	2.68276	0.421338	2.33846e-09	3.03301e-07	1
ENSG00000136250	AOAH	geneM6	-0.0076021	0.00682838	-1.11331	-0.42134	2.33784e-09	3.03301e-07	0
ENSG00000197168	NEK5	geneM2	-0.00687627	0.00396044	-1.73624	-0.420147	2.62099e-09	3.37592e-07	0
ENSG00000145075	CCDC39	geneM2	-0.00581824	0.00408744	-1.42344	-0.420075	2.63899e-09	3.37592e-07	0
ENSG00000108924	HLF	geneM4	0.0131356	0.00533299	2.46309	0.41974	2.7249e-09	3.445e-07	1
ENSG00000070731	ST6GALNAC2	geneM2	-0.00543041	0.00403189	-1.34686	-0.419721	2.72988e-09	3.445e-07	0
ENSG00000091986	CCDC80	geneM5	-0.00389236	0.00439408	-0.885819	-0.419629	2.75388e-09	3.45196e-07	0
ENSG00000212384	SNORD113-2	geneM0	-0.00635982	0.00218925	-2.90501	-0.419082	2.90143e-09	3.61267e-07	1
ENSG00000258584	FAM181A-AS1	geneM16	-0.00978901	0.00643427	-1.52139	-0.418145	3.17193e-09	3.92332e-07	0
ENSG00000067596	DHX8	geneM1	0.00988008	0.00221501	4.46051	0.417347	3.42129e-09	4.20391e-07	1
ENSG00000107862	GBF1	geneM4	0.015167	0.00503218	3.014	0.417018	3.52987e-09	4.30898e-07	1
ENSG00000138678	AGPAT9	geneM0	-0.0051694	0.00222707	-2.32117	-0.416833	3.59212e-09	4.35649e-07	1
ENSG00000173085	COQ2	geneM6	-0.0116613	0.00630454	-1.84967	-0.41658	3.67905e-09	4.43314e-07	0
ENSG00000162980	ARL5A	geneM2	-0.00640007	0.00382696	-1.67236	-0.415468	4.08606e-09	4.89201e-07	0
ENSG00000172031	EPHX4	geneM1	0.00613543	0.00260189	2.35807	0.415138	4.21467e-09	4.97301e-07	1
ENSG00000071246	VASH1	geneM6	-0.0138538	0.00656625	-2.10985	-0.415091	4.23359e-09	4.97301e-07	1
ENSG00000101438	SLC32A1	geneM9	-0.00820796	0.00763358	-1.07524	-0.415102	4.22921e-09	4.97301e-07	0
ENSG00000186212	SOWAHB	geneM1	0.00475422	0.00236715	2.00841	0.414928	4.29873e-09	4.9868e-07	1
ENSG00000228672	PROB1	geneM2	-0.00608762	0.00414768	-1.46772	-0.414942	4.29319e-09	4.9868e-07	0
ENSG00000080546	SESN1	geneM1	0.00804051	0.00236915	3.39384	0.414644	4.41529e-09	5.09039e-07	1
ENSG00000283652	ENSG00000283652	geneM6	-0.00845672	0.00674879	-1.25307	-0.414551	4.45374e-09	5.10322e-07	0
ENSG00000128045	RASL11B	geneM4	0.0135982	0.00435726	3.12082	0.414201	4.60231e-09	5.2413e-07	1
ENSG00000204287	HLA-DRA	geneM6	-0.00803177	0.0067335	-1.19281	-0.414104	4.64451e-09	5.2573e-07	0
ENSG00000137491	SLCO2B1	geneM6	-0.00969127	0.00652869	-1.48441	-0.413936	4.71816e-09	5.30499e-07	0
ENSG00000135077	HAVCR2	geneM6	-0.00856427	0.00685642	-1.24909	-0.413879	4.74344e-09	5.30499e-07	0
ENSG00000254712	RP11-560B16.5	geneM2	-0.00966794	0.00318199	-3.03834	-0.413696	4.82536e-09	5.33712e-07	1
ENSG00000273749	CYFIP1	geneM6	-0.00813455	0.0064651	-1.25823	-0.413688	4.82933e-09	5.33712e-07	0
ENSG00000237684	RPSAP35	geneM1	0.00619775	0.0024183	2.56285	0.412712	5.29052e-09	5.81241e-07	1
ENSG00000138756	BMP2K	geneM3	-0.000980849	0.00576656	-0.170092	-0.412556	5.36795e-09	5.86299e-07	0
ENSG00000184922	FMNL1	geneM1	-0.0099606	0.00342564	-2.90766	-0.412313	5.4911e-09	5.96263e-07	1
ENSG00000066336	SPI1	geneM6	-0.00944864	0.00659266	-1.4332	-0.412075	5.61412e-09	6.06097e-07	0
ENSG00000259583	RP11-66B24.4	geneM22	0.00814196	0.00557888	1.45943	0.411885	5.71412e-09	6.13349e-07	0
ENSG00000128683	GAD1	geneM9	-0.00968461	0.007213	-1.34266	-0.411387	5.98529e-09	6.38784e-07	0
ENSG00000164742	ADCY1	geneM1	0.00394335	0.00257388	1.53206	0.411072	6.16251e-09	6.53962e-07	0
ENSG00000100307	CBX7	geneM4	0.01421	0.00482812	2.94317	0.410881	6.27301e-09	6.61927e-07	1
ENSG00000197943	PLCG2	geneM6	-0.00899174	0.00644376	-1.39542	-0.410619	6.42691e-09	6.74356e-07	0
ENSG00000196876	SCN8A	geneM1	0.00310969	0.00217094	1.43242	0.410329	6.60197e-09	6.81243e-07	0
ENSG00000186710	CCDC42B	geneM2	-0.00563356	0.00410846	-1.37121	-0.410379	6.57167e-09	6.81243e-07	0
ENSG00000127951	FGL2	geneM6	-0.00885547	0.00654787	-1.35242	-0.410373	6.57512e-09	6.81243e-07	0
ENSG00000170396	ZNF804A	geneM2	-0.00951019	0.00332507	-2.86015	-0.409814	6.92412e-09	7.015e-07	1
ENSG00000125257	ABCC4	geneM6	-0.00803551	0.00633076	-1.26928	-0.409776	6.94852e-09	7.015e-07	0
ENSG00000095585	BLNK	geneM6	-0.00726416	0.00662339	-1.09674	-0.40988	6.88238e-09	7.015e-07	0
ENSG00000114473	IQCG	geneM2	-0.00436905	0.00413132	-1.05754	-0.40994	6.8441e-09	7.015e-07	0
ENSG00000095970	TREM2	geneM6	-0.00723234	0.00668121	-1.08249	-0.409661	7.02306e-09	7.05213e-07	0
ENSG00000204252	HLA-DOA	geneM6	-0.00690437	0.00681984	-1.01239	-0.40942	7.18071e-09	7.17188e-07	0
ENSG00000230989	HSBP1	geneM14	-0.0216815	0.00707396	-3.06498	-0.409187	7.33676e-09	7.28876e-07	1
ENSG00000241684	ADAMTS9-AS2	geneM5	0.00888751	0.00440856	2.01596	0.408692	7.67993e-09	7.58685e-07	1
ENSG00000255794	RMST	geneM2	-0.00732933	0.00365038	-2.00782	-0.408638	7.71806e-09	7.58685e-07	1
ENSG00000164597	COG5	geneM1	0.00954493	0.00244722	3.90031	0.408537	7.78987e-09	7.61735e-07	1
ENSG00000278456	RP11-66B24.9	geneM1	0.00570713	0.00249086	2.29123	0.408206	8.03068e-09	7.77146e-07	1
ENSG00000243660	ZNF487	geneM2	-0.00592059	0.00410939	-1.44075	-0.408216	8.02347e-09	7.77146e-07	0
ENSG00000197386	HTT	geneM1	0.00496821	0.00261307	1.90129	0.407954	8.21925e-09	7.91293e-07	0
ENSG00000133640	LRRIQ1	geneM2	-0.00518587	0.00393332	-1.31845	-0.407721	8.39645e-09	8.04207e-07	0
ENSG00000089101	CFAP61	geneM2	-0.00586796	0.00388584	-1.51009	-0.407628	8.469e-09	8.06775e-07	0
ENSG00000127084	FGD3	geneM6	-0.00798941	0.00647287	-1.23429	-0.407576	8.50964e-09	8.06775e-07	0
ENSG00000138653	NDST4	geneM2	-0.0079809	0.00293054	-2.72336	-0.40751	8.56111e-09	8.07555e-07	1
ENSG00000106771	TMEM245	geneM1	0.00636627	0.00209288	3.04187	0.407205	8.80363e-09	8.26258e-07	1
ENSG00000163521	GLB1L	geneM2	-0.00465805	0.00399193	-1.16687	-0.407016	8.95716e-09	8.36465e-07	0
ENSG00000175220	ARHGAP1	geneM8	0.00557766	0.0065327	0.853806	0.406745	9.18218e-09	8.53211e-07	0
ENSG00000162004	CCDC78	geneM2	-0.0057425	0.00425134	-1.35075	-0.406375	9.4983e-09	8.78216e-07	0
ENSG00000160563	MED27	geneM4	0.0161499	0.00460482	3.50717	0.406026	9.80627e-09	9.02225e-07	1
ENSG00000227502	LINC01268	geneM6	-0.00800611	0.00638555	-1.25379	-0.405915	9.90612e-09	9.06944e-07	0
ENSG00000119636	CCDC176	geneM2	-0.00544625	0.00400323	-1.36046	-0.405744	1.00617e-08	9.16694e-07	0
ENSG00000156011	PSD3	geneM4	0.0121648	0.00557808	2.18082	0.405358	1.04225e-08	9.44954e-07	1
ENSG00000019582	CD74	geneM6	-0.00760213	0.00685134	-1.10958	-0.405302	1.04755e-08	9.45174e-07	0
ENSG00000165300	SLITRK5	geneM1	0.00750926	0.00245946	3.05322	0.405128	1.06423e-08	9.5561e-07	1
ENSG00000283217	ENSG00000283217	geneM0	-0.00535258	0.00224333	-2.386	-0.405045	1.07234e-08	9.58281e-07	1
ENSG00000070808	CAMK2A	geneM1	0.00460946	0.00278048	1.65779	0.404807	1.09583e-08	9.74613e-07	0
ENSG00000122735	DNAI1	geneM2	-0.00526973	0.00410074	-1.28507	-0.4047	1.10649e-08	9.79428e-07	0
ENSG00000110324	IL10RA	geneM6	-0.0107776	0.00658873	-1.63576	-0.404433	1.13364e-08	9.98725e-07	0
ENSG00000048707	VPS13D	geneM1	0.00536215	0.00233654	2.29491	0.40367	1.21494e-08	1.06532e-06	1
ENSG00000187193	MT1X	geneM0	0.0108331	0.00297034	3.6471	0.403489	1.235e-08	1.07786e-06	1
ENSG00000134909	ARHGAP32	geneM22	0.00695902	0.00578856	1.2022	0.403358	1.24967e-08	1.08559e-06	0
ENSG00000137841	PLCB2	geneM6	-0.00782698	0.00663796	-1.17912	-0.403275	1.25911e-08	1.08872e-06	0
ENSG00000101442	ACTR5	geneM0	0.0125382	0.00303645	4.12925	0.402779	1.31685e-08	1.1334e-06	1
ENSG00000198890	PRMT6	geneM2	-0.00751273	0.00327841	-2.29157	-0.402457	1.35576e-08	1.16154e-06	1
ENSG00000174125	TLR1	geneM6	-0.00785106	0.00651158	-1.20571	-0.402153	1.39336e-08	1.1883e-06	0
ENSG00000138449	SLC40A1	geneM6	-0.00868818	0.00571919	-1.51913	-0.402102	1.39978e-08	1.18835e-06	0
ENSG00000127511	SIN3B	geneM4	0.0138701	0.00469903	2.9517	0.40173	1.44757e-08	1.2188e-06	1
ENSG00000118492	ADGB	geneM2	-0.0056955	0.00411989	-1.38244	-0.401721	1.44869e-08	1.2188e-06	0
ENSG00000138741	TRPC3	geneM0	-0.00366439	0.00217132	-1.68764	-0.40166	1.45668e-08	1.22002e-06	0
ENSG00000176273	SLC35G1	geneM2	-0.00835489	0.00285304	-2.92842	-0.401608	1.46346e-08	1.22023e-06	1
ENSG00000184613	NELL2	geneM4	0.0124423	0.00477909	2.60349	0.401306	1.50375e-08	1.24824e-06	1
ENSG00000137098	SPAG8	geneM2	-0.00462278	0.00419431	-1.10216	-0.401112	1.53029e-08	1.26466e-06	0
ENSG00000188931	CFAP126	geneM2	-0.00504272	0.00393509	-1.28147	-0.400989	1.5472e-08	1.27299e-06	0
ENSG00000105519	CAPS	geneM2	-0.00527008	0.00403268	-1.30684	-0.400729	1.58371e-08	1.29732e-06	0
ENSG00000171962	LRRC48	geneM2	-0.00492204	0.00404623	-1.21645	-0.400312	1.64407e-08	1.34089e-06	0
ENSG00000231389	HLA-DPA1	geneM6	-0.00747344	0.00665566	-1.12287	-0.40013	1.67116e-08	1.35705e-06	0
ENSG00000144681	STAC	geneM2	-0.00724175	0.0026545	-2.72811	-0.399893	1.70699e-08	1.37148e-06	1
ENSG00000106948	AKNA	geneM2	-0.00478448	0.00329782	-1.4508	-0.399936	1.70036e-08	1.37148e-06	0
ENSG00000184486	POU3F2	geneM3	-0.00327254	0.00548942	-0.596154	-0.399867	1.71095e-08	1.37148e-06	0
ENSG00000131791	PRKAB2	geneM1	0.00761677	0.00249731	3.04998	0.399739	1.73061e-08	1.3813e-06	1
ENSG00000135205	CCDC146	geneM2	-0.00502467	0.00412272	-1.21877	-0.399614	1.75006e-08	1.39089e-06	0
ENSG00000173846	PLK3	geneM2	-0.00952098	0.00349537	-2.72389	-0.399536	1.76228e-08	1.39466e-06	1
ENSG00000174804	FZD4	geneM1	0.00719919	0.00212448	3.38867	0.399479	1.77126e-08	1.39586e-06	1
ENSG00000175787	ZNF169	geneM1	0.00833209	0.00208444	3.99727	0.399186	1.81825e-08	1.42687e-06	1
ENSG00000175322	ZNF519	geneM1	0.00593201	0.00227495	2.60754	0.399079	1.83575e-08	1.43457e-06	1
ENSG00000205929	C21orf62	geneM2	-0.0066071	0.00359462	-1.83805	-0.398621	1.91219e-08	1.48808e-06	0
ENSG00000224383	PRR29	geneM2	-0.00532106	0.00383856	-1.38621	-0.398467	1.93851e-08	1.49639e-06	0
ENSG00000230062	ANKRD66	geneM2	-0.00567684	0.00412275	-1.37696	-0.398465	1.93889e-08	1.49639e-06	0
ENSG00000141294	LRRC46	geneM2	-0.00537654	0.00408223	-1.31706	-0.398374	1.95465e-08	1.50234e-06	0
ENSG00000204472	AIF1	geneM6	-0.00818765	0.00675868	-1.21143	-0.398106	2.00181e-08	1.53229e-06	0
ENSG00000007237	GAS7	geneM1	0.00482215	0.002514	1.91812	0.397957	2.02856e-08	1.54643e-06	0
ENSG00000152034	MCHR2	geneM1	0.00504998	0.00238479	2.11758	0.397491	2.11424e-08	1.60519e-06	1
ENSG00000174776	WDR49	geneM2	-0.00420728	0.00371736	-1.13179	-0.397411	2.12938e-08	1.61014e-06	0
ENSG00000137473	TTC29	geneM2	-0.00587855	0.00411986	-1.42688	-0.397084	2.19196e-08	1.65077e-06	0
ENSG00000197322	C17orf102	geneM1	0.00840709	0.00225112	3.73463	0.39697	2.21425e-08	1.66086e-06	1
ENSG00000113269	RNF130	geneM4	0.013282	0.00573121	2.31749	0.39692	2.22416e-08	1.66163e-06	1
ENSG00000227082	CH17-437K3.1	geneM6	-0.0115378	0.00631126	-1.82812	-0.396651	2.27764e-08	1.6948e-06	0
ENSG00000145087	STXBP5L	geneM1	0.00342353	0.00240292	1.42474	0.395864	2.44182e-08	1.80975e-06	0
ENSG00000198879	SFMBT2	geneM6	-0.00999565	0.00620729	-1.61031	-0.395702	2.47691e-08	1.82851e-06	0
ENSG00000010610	CD4	geneM6	-0.0073228	0.00661572	-1.10688	-0.394825	2.67605e-08	1.96003e-06	0
ENSG00000179902	C1orf194	geneM2	-0.00438343	0.00422921	-1.03647	-0.394849	2.67028e-08	1.96003e-06	0
ENSG00000225746	SNHG23	geneM9	-0.0112597	0.00752321	-1.49666	-0.394749	2.694e-08	1.96546e-06	0
ENSG00000105576	TNPO2	geneM1	0.00540123	0.00235385	2.29464	0.394265	2.81092e-08	2.04278e-06	1
ENSG00000196557	CACNA1H	geneM2	-0.00821965	0.00303177	-2.71117	-0.394208	2.825e-08	2.04506e-06	1
ENSG00000143067	ZNF697	geneM22	0.00574824	0.00535405	1.07362	0.394099	2.85211e-08	2.05048e-06	0
ENSG00000083857	FAT1	geneM3	-0.00385968	0.00583597	-0.661361	-0.39409	2.85445e-08	2.05048e-06	0
ENSG00000146376	ARHGAP18	geneM2	-0.00503289	0.0032238	-1.56117	-0.393787	2.9314e-08	2.09769e-06	0
ENSG00000136531	SCN2A	geneM4	0.0116472	0.00469007	2.48339	0.393659	2.96433e-08	2.11316e-06	1
ENSG00000280157	RP11-520H14.7	geneM1	0.00829478	0.00210037	3.9492	0.393454	3.01826e-08	2.13756e-06	1
ENSG00000111696	NT5DC3	geneM4	0.0110146	0.00555075	1.98434	0.393442	3.02145e-08	2.13756e-06	1
ENSG00000204482	LST1	geneM6	-0.00755189	0.00649985	-1.16185	-0.393318	3.05419e-08	2.15257e-06	0
ENSG00000125285	SOX21	geneM3	-0.00290876	0.00573109	-0.507541	-0.393262	3.06925e-08	2.15505e-06	0
ENSG00000152611	CAPSL	geneM2	-0.00530363	0.00410399	-1.29231	-0.393192	3.08821e-08	2.16024e-06	0
ENSG00000170324	FRMPD2	geneM2	-0.00709296	0.00441419	-1.60685	-0.392864	3.17791e-08	2.2147e-06	0
ENSG00000109832	DDX25	geneM0	0.012706	0.00294344	4.31671	0.392764	3.206e-08	2.22596e-06	1
ENSG00000156206	C15orf26	geneM2	-0.00493853	0.00420115	-1.17552	-0.392151	3.38228e-08	2.33966e-06	0
ENSG00000065413	ANKRD44	geneM6	-0.0100656	0.00626016	-1.60788	-0.392089	3.4005e-08	2.34358e-06	0
ENSG00000240445	FOXO3B	geneM1	0.00817534	0.0025337	3.22664	0.391892	3.45936e-08	2.37538e-06	1
ENSG00000152760	TCTEX1D1	geneM2	-0.00536811	0.0042206	-1.27188	-0.391783	3.49234e-08	2.38925e-06	0
ENSG00000198873	GRK5	geneM2	-0.00887037	0.00331193	-2.67831	-0.39168	3.5239e-08	2.40204e-06	1
ENSG00000263050	RP11-667K14.3	geneM2	-0.00760334	0.00351259	-2.16459	-0.391637	3.53707e-08	2.40225e-06	1
ENSG00000148908	RGS10	geneM6	-0.00784885	0.00659851	-1.18949	-0.391324	3.63462e-08	2.45956e-06	0
ENSG00000198408	MGEA5	geneM4	0.0146517	0.00543385	2.69638	0.39128	3.64855e-08	2.46007e-06	1
ENSG00000242768	RP11-556G22.1	geneM4	0.0161667	0.00502294	3.21858	0.390905	3.76949e-08	2.53247e-06	1
ENSG00000179071	CCDC89	geneM2	-0.00528514	0.00389831	-1.35575	-0.390711	3.83337e-08	2.56616e-06	0
ENSG00000081189	MEF2C	geneM1	0.00442364	0.00242896	1.82121	0.390493	3.90665e-08	2.60587e-06	0
ENSG00000134759	ELP2	geneM4	0.0160057	0.00471065	3.39776	0.390446	3.92274e-08	2.6073e-06	1
ENSG00000051523	CYBA	geneM6	-0.00675847	0.00662049	-1.02084	-0.390319	3.966e-08	2.6267e-06	0
ENSG00000166578	IQCD	geneM2	-0.00497805	0.00396936	-1.25412	-0.389981	4.08371e-08	2.68562e-06	0
ENSG00000159625	DRC7	geneM2	-0.00495718	0.00400552	-1.23759	-0.390017	4.07103e-08	2.68562e-06	0
ENSG00000081026	MAGI3	geneM4	0.012698	0.00535098	2.37302	0.389854	4.1289e-08	2.70581e-06	1
ENSG00000179813	FAM216B	geneM2	-0.00568188	0.00414058	-1.37224	-0.389801	4.14783e-08	2.70871e-06	0
ENSG00000160145	KALRN	geneM1	0.00386295	0.00231466	1.66891	0.389663	4.19766e-08	2.73169e-06	0
ENSG00000173838	MARCH10	geneM2	-0.00649402	0.00432597	-1.50117	-0.389545	4.24089e-08	2.75025e-06	0
ENSG00000239961	LILRA4	geneM6	-0.0095846	0.00652955	-1.46788	-0.389388	4.29881e-08	2.77816e-06	0
ENSG00000168658	VWA3B	geneM2	-0.00496203	0.0040401	-1.2282	-0.389311	4.32741e-08	2.787e-06	0
ENSG00000253548	PYDC2	geneM1	0.00707022	0.00246044	2.87356	0.389239	4.35437e-08	2.79473e-06	1
ENSG00000085465	OVGP1	geneM0	0.0106117	0.00286093	3.7092	0.389142	4.39098e-08	2.80858e-06	1
ENSG00000077420	APBB1IP	geneM6	-0.00798089	0.00657737	-1.21339	-0.388943	4.46702e-08	2.84746e-06	0
ENSG00000172243	CLEC7A	geneM6	-0.00878836	0.00657322	-1.337	-0.388759	4.53879e-08	2.88337e-06	0
ENSG00000258399	MEG8	geneM0	-0.00526073	0.00225078	-2.33729	-0.388403	4.68004e-08	2.96302e-06	1
ENSG00000255203	OR7E2P	geneM1	0.00928542	0.00222979	4.16425	0.388142	4.78624e-08	3.02002e-06	1
ENSG00000139921	TMX1	geneM3	-0.00108499	0.00519141	-0.208997	-0.388066	4.81759e-08	3.02956e-06	0
ENSG00000186818	LILRB4	geneM6	-0.00778412	0.00671838	-1.15863	-0.388017	4.83798e-08	3.03218e-06	0
ENSG00000174514	MFSD4	geneM1	0.00354249	0.00234244	1.51231	0.38764	4.99751e-08	3.12169e-06	0
ENSG00000179604	CDC42EP4	geneM3	-0.00196716	0.00554819	-0.354559	-0.387416	5.09449e-08	3.17166e-06	0
ENSG00000107099	DOCK8	geneM6	-0.00763597	0.00661477	-1.15438	-0.387296	5.14736e-08	3.19393e-06	0
ENSG00000164674	SYTL3	geneM2	-0.00599838	0.00375965	-1.59546	-0.387181	5.19806e-08	3.21471e-06	0
ENSG00000198846	TOX	geneM1	0.00590282	0.00215856	2.7346	0.387078	5.24447e-08	3.23271e-06	1
ENSG00000130489	SCO2	geneM2	-0.00739165	0.00374637	-1.97302	-0.386993	5.2826e-08	3.2455e-06	1
ENSG00000152936	LMNTD1	geneM2	-0.00518929	0.00376119	-1.37969	-0.386886	5.33138e-08	3.26472e-06	0
ENSG00000110092	CCND1	geneM5	-0.00525833	0.0046412	-1.13297	-0.386808	5.36725e-08	3.27595e-06	0
ENSG00000197826	C4orf22	geneM2	-0.00520719	0.00433589	-1.20095	-0.385928	5.78681e-08	3.52053e-06	0
ENSG00000175567	UCP2	geneM6	-0.00819252	0.00646252	-1.2677	-0.385816	5.84233e-08	3.54276e-06	0
ENSG00000248485	PCP4L1	geneM9	-0.00578493	0.00818422	-0.70684	-0.385679	5.91109e-08	3.57286e-06	0
ENSG00000249087	ZNF436-AS1	geneM0	0.0117152	0.00274574	4.26668	0.385513	5.99552e-08	3.60466e-06	1
ENSG00000164185	ZNF474	geneM2	-0.0055405	0.00389405	-1.42281	-0.385499	6.0023e-08	3.60466e-06	0
ENSG00000148606	POLR3A	geneM1	0.00383805	0.0019683	1.94994	0.385234	6.1398e-08	3.67542e-06	0
ENSG00000164465	DCBLD1	geneM1	0.0046037	0.00226948	2.02852	0.385187	6.16457e-08	3.67845e-06	1
ENSG00000181773	GPR3	geneM0	-0.00709037	0.00275814	-2.57071	-0.385147	6.1852e-08	3.67901e-06	1
ENSG00000203734	ECT2L	geneM2	-0.00465244	0.00406331	-1.14499	-0.384936	6.29766e-08	3.73401e-06	0
ENSG00000177989	ODF3B	geneM2	-0.00412489	0.00416489	-0.990397	-0.384895	6.31949e-08	3.7351e-06	0
ENSG00000007174	DNAH9	geneM2	-0.00514714	0.0040395	-1.2742	-0.384479	6.54703e-08	3.84525e-06	0
ENSG00000140527	WDR93	geneM2	-0.00455241	0.00392506	-1.15983	-0.384514	6.52748e-08	3.84525e-06	0
ENSG00000111348	ARHGDIB	geneM6	-0.0079712	0.00658962	-1.20966	-0.384383	6.60056e-08	3.85828e-06	0
ENSG00000248712	CCDC153	geneM2	-0.00448729	0.00385198	-1.16493	-0.384366	6.61053e-08	3.85828e-06	0
ENSG00000136842	TMOD1	geneM1	0.00455209	0.00303964	1.49758	0.383812	6.92857e-08	4.03131e-06	0
ENSG00000119508	NR4A3	geneM2	-0.0100437	0.00341992	-2.93681	-0.383738	6.97227e-08	4.03161e-06	1
ENSG00000145623	OSMR	geneM5	0.00765883	0.00454049	1.68679	0.383752	6.96411e-08	4.03161e-06	0
ENSG00000228971	RP11-286B14.1	geneM4	0.012318	0.00505041	2.43901	0.383448	7.14578e-08	4.11919e-06	1
ENSG00000003393	ALS2	geneM1	0.00468542	0.00228281	2.05248	0.383342	7.21023e-08	4.14355e-06	1
ENSG00000086827	ZW10	geneM0	0.0100563	0.0028029	3.58783	0.383269	7.25499e-08	4.15649e-06	1
ENSG00000188316	ENO4	geneM2	-0.00458887	0.00389609	-1.17781	-0.383192	7.30208e-08	4.17067e-06	0
ENSG00000087301	TXNDC16	geneM1	0.0066599	0.00201216	3.30984	0.382927	7.46805e-08	4.25246e-06	1
ENSG00000102878	HSF4	geneM1	0.00924506	0.00236468	3.90964	0.382639	7.65184e-08	4.34387e-06	1
ENSG00000160191	PDE9A	geneM2	-0.00581128	0.00294975	-1.9701	-0.382581	7.68936e-08	4.35194e-06	1
ENSG00000144199	FAHD2B	geneM0	0.0138585	0.00268806	5.15557	0.382512	7.73458e-08	4.35618e-06	1
ENSG00000203727	SAMD5	geneM0	-0.00432211	0.00208556	-2.0724	-0.382498	7.74348e-08	4.35618e-06	1
ENSG00000118777	ABCG2	geneM5	-0.00414698	0.00448395	-0.92485	-0.382113	7.99926e-08	4.48655e-06	0
ENSG00000136169	SETDB2	geneM1	0.00696982	0.00229066	3.04272	0.381921	8.12958e-08	4.54453e-06	1
ENSG00000155761	SPAG17	geneM2	-0.00501828	0.00392089	-1.27988	-0.381854	8.17563e-08	4.54453e-06	0
ENSG00000197748	CFAP43	geneM2	-0.00470096	0.00404315	-1.1627	-0.381882	8.1563e-08	4.54453e-06	0
ENSG00000105220	GPI	geneM4	0.0124199	0.00465726	2.66679	0.381741	8.25433e-08	4.57466e-06	1
ENSG00000118965	WDR35	geneM2	-0.00467894	0.00347222	-1.34754	-0.381654	8.31465e-08	4.59446e-06	0
ENSG00000270441	RP11-694I15.7	geneM0	0.011988	0.00244462	4.90381	0.38158	8.36651e-08	4.60922e-06	1
ENSG00000186834	HEXIM1	geneM0	-0.0073782	0.00216229	-3.41221	-0.381536	8.39742e-08	4.60922e-06	1
ENSG00000162409	PRKAA2	geneM4	0.0123589	0.00534084	2.31403	0.381511	8.41541e-08	4.60922e-06	1
ENSG00000169508	GPR183	geneM6	-0.00974014	0.00664286	-1.46626	-0.381401	8.49388e-08	4.6386e-06	0
ENSG00000008226	DLEC1	geneM2	-0.00420882	0.00374024	-1.12528	-0.381123	8.69425e-08	4.73418e-06	0
ENSG00000111962	UST	geneM9	-0.00718715	0.00745774	-0.963716	-0.38103	8.76275e-08	4.75761e-06	0
ENSG00000135338	LCA5	geneM2	-0.00757859	0.00401636	-1.88693	-0.380892	8.86459e-08	4.79895e-06	0
ENSG00000155980	KIF5A	geneM22	0.00638986	0.00534635	1.19518	0.380763	8.96159e-08	4.83744e-06	0
ENSG00000172771	EFCAB12	geneM2	-0.00583827	0.00399546	-1.46123	-0.380713	8.99888e-08	4.84358e-06	0
ENSG00000168490	PHYHIP	geneM4	0.0138586	0.00480076	2.88675	0.380607	9.07953e-08	4.87294e-06	1
ENSG00000185518	SV2B	geneM1	0.00305993	0.00215349	1.42092	0.380271	9.33936e-08	4.99803e-06	0
ENSG00000163071	SPATA18	geneM2	-0.00526423	0.00418858	-1.25681	-0.38021	9.38679e-08	5.00906e-06	0
ENSG00000172361	CFAP53	geneM2	-0.00554068	0.00421639	-1.31408	-0.380134	9.44708e-08	5.02687e-06	0
ENSG00000163154	TNFAIP8L2	geneM6	-0.00744623	0.00657886	-1.13184	-0.380002	9.55223e-08	5.06838e-06	0
ENSG00000217236	SP9	geneM2	-0.00781553	0.0031915	-2.44886	-0.379711	9.7873e-08	5.17085e-06	1
ENSG00000178385	PLEKHM3	geneM4	0.0104254	0.00485779	2.14612	0.379695	9.80073e-08	5.17085e-06	1
ENSG00000282608	ENSG00000282608	geneM6	-0.00783659	0.00659632	-1.18802	-0.379595	9.88243e-08	5.19927e-06	0
ENSG00000172987	HPSE2	geneM0	-0.00351185	0.00229419	-1.53076	-0.379267	1.01579e-07	5.32916e-06	0
ENSG00000182968	SOX1	geneM2	-0.00666513	0.00319056	-2.08902	-0.378949	1.04305e-07	5.45689e-06	1
ENSG00000104081	BMF	geneM6	-0.0117694	0.00634966	-1.85355	-0.378081	1.12132e-07	5.84995e-06	0
ENSG00000248954	RP11-304F15.4	geneM0	0.0100613	0.00269696	3.73059	0.378012	1.12775e-07	5.86711e-06	1
ENSG00000158486	DNAH3	geneM2	-0.00542396	0.00410162	-1.32239	-0.377975	1.13124e-07	5.86895e-06	0
ENSG00000131373	HACL1	geneM1	0.0103206	0.00246244	4.19119	0.37793	1.13546e-07	5.87453e-06	1
ENSG00000155229	MMS19	geneM1	0.00748078	0.00243254	3.0753	0.377849	1.14317e-07	5.89804e-06	1
ENSG00000141655	TNFRSF11A	geneM1	0.00663448	0.00237201	2.79698	0.377764	1.15126e-07	5.92346e-06	1
ENSG00000186517	ARHGAP30	geneM6	-0.00837113	0.00669816	-1.24977	-0.377615	1.16562e-07	5.98087e-06	0
ENSG00000137501	SYTL2	geneM22	0.00656834	0.00537127	1.22287	0.37749	1.17779e-07	6.02671e-06	0
ENSG00000087085	ACHE	geneM2	-0.00740601	0.00293678	-2.52182	-0.37714	1.21247e-07	6.18724e-06	1
ENSG00000133067	LGR6	geneM2	-0.00973553	0.0033599	-2.89756	-0.377051	1.22148e-07	6.21623e-06	1
ENSG00000138639	ARHGAP24	geneM6	-0.00969233	0.00616813	-1.57135	-0.376961	1.23057e-07	6.2455e-06	0
ENSG00000169946	ZFPM2	geneM1	0.00394122	0.0021195	1.8595	0.376873	1.23964e-07	6.27445e-06	0
ENSG00000157107	FCHO2	geneM1	0.00776826	0.00213324	3.64153	0.376522	1.27622e-07	6.43054e-06	1
ENSG00000113319	RASGRF2	geneM15	0.0049863	0.00818499	0.609201	0.376511	1.27736e-07	6.43054e-06	0
ENSG00000266524	GDF10	geneM4	0.0143667	0.00494828	2.90337	0.376451	1.28374e-07	6.44529e-06	1
ENSG00000171551	ECEL1	geneM2	-0.00694284	0.00266673	-2.6035	-0.376411	1.2879e-07	6.44883e-06	1
ENSG00000164972	C9orf24	geneM2	-0.00511533	0.00416016	-1.2296	-0.375849	1.3492e-07	6.73769e-06	0
ENSG00000167858	TEKT1	geneM2	-0.00446544	0.00393447	-1.13495	-0.375789	1.35588e-07	6.75302e-06	0
ENSG00000163833	FBXO40	geneM1	0.00482886	0.00232166	2.07992	0.375611	1.37596e-07	6.83477e-06	1
ENSG00000244509	APOBEC3C	geneM6	-0.00699903	0.00648097	-1.07994	-0.375386	1.40169e-07	6.94413e-06	0
ENSG00000173391	OLR1	geneM6	-0.0100178	0.00664307	-1.50801	-0.375104	1.43468e-07	7.08874e-06	0
ENSG00000116106	EPHA4	geneM4	0.0123313	0.00468822	2.63027	0.374715	1.48137e-07	7.28095e-06	1
ENSG00000184060	ADAP2	geneM6	-0.00707795	0.00631584	-1.12067	-0.37473	1.47955e-07	7.28095e-06	0
ENSG00000165923	AGBL2	geneM2	-0.00505556	0.00406641	-1.24325	-0.374616	1.49346e-07	7.32111e-06	0
ENSG00000142347	MYO1F	geneM6	-0.00844334	0.0066047	-1.27838	-0.374562	1.5002e-07	7.33486e-06	0
ENSG00000143324	XPR1	geneM2	-0.00874009	0.00310244	-2.81717	-0.37445	1.51404e-07	7.38324e-06	1
ENSG00000253547	RP11-959F10.5	geneM1	0.00704587	0.00237058	2.97221	0.374275	1.53589e-07	7.47025e-06	1
ENSG00000173726	TOMM20	geneM17	-0.000232054	0.00852784	-0.0272113	0.373912	1.58239e-07	7.67642e-06	0
ENSG00000187678	SPRY4	geneM0	-0.00534585	0.0020433	-2.61628	-0.373612	1.62181e-07	7.84728e-06	1
ENSG00000109762	SNX25	geneM0	-0.00588975	0.00261683	-2.25072	-0.373378	1.65326e-07	7.95822e-06	1
ENSG00000145685	LHFPL2	geneM6	-0.00894985	0.00642136	-1.39376	-0.373387	1.65197e-07	7.95822e-06	0
ENSG00000177302	TOP3A	geneM1	0.00778301	0.00226061	3.44287	0.373187	1.67923e-07	8.02741e-06	1
ENSG00000102804	TSC22D1	geneM1	0.00448191	0.00248806	1.80137	0.373178	1.68053e-07	8.02741e-06	0
ENSG00000162728	KCNJ9	geneM1	0.0037094	0.00217346	1.70668	0.373205	1.6768e-07	8.02741e-06	0
ENSG00000112139	MDGA1	geneM2	-0.00906774	0.00278229	-3.25909	-0.373124	1.68797e-07	8.04239e-06	1
ENSG00000164512	ANKRD55	geneM2	-0.00728931	0.00283921	-2.56738	-0.372806	1.73247e-07	8.2334e-06	1
ENSG00000184602	SNN	geneM4	0.012528	0.0045596	2.74762	0.372513	1.77431e-07	8.41088e-06	1
ENSG00000162337	LRP5	geneM16	-0.00808529	0.00593493	-1.36232	-0.372412	1.78914e-07	8.45967e-06	0
ENSG00000106066	CPVL	geneM2	-0.00411499	0.00316097	-1.30181	-0.371763	1.88626e-07	8.89638e-06	0
ENSG00000150938	CRIM1	geneM5	0.00670861	0.00499422	1.34328	0.371702	1.89563e-07	8.91807e-06	0
ENSG00000064199	SPA17	geneM2	-0.00493262	0.00389544	-1.26625	-0.371608	1.91027e-07	8.96436e-06	0
ENSG00000004838	ZMYND10	geneM2	-0.00479188	0.00394363	-1.21509	-0.371526	1.92312e-07	9.00205e-06	0
ENSG00000155085	AK9	geneM2	-0.00659158	0.00388836	-1.69521	-0.371471	1.93163e-07	9.01926e-06	0
ENSG00000100311	PDGFB	geneM5	-0.00730002	0.0047867	-1.52506	-0.371304	1.95817e-07	9.09771e-06	0
ENSG00000178125	PPP1R42	geneM2	-0.0044404	0.00390047	-1.13843	-0.371326	1.95467e-07	9.09771e-06	0
ENSG00000154027	AK5	geneM4	0.0122413	0.00479225	2.55439	0.37125	1.96668e-07	9.11456e-06	1
ENSG00000139352	ASCL1	geneM2	-0.00718461	0.00365465	-1.96588	-0.371097	1.99128e-07	9.20572e-06	1
ENSG00000154479	CCDC173	geneM2	-0.00583943	0.00403291	-1.44794	-0.370989	2.00889e-07	9.26421e-06	0
ENSG00000203780	FANK1	geneM2	-0.00447563	0.00394199	-1.13537	-0.37045	2.09866e-07	9.65437e-06	0
ENSG00000188641	DPYD	geneM0	0.00937392	0.00284141	3.29904	0.370269	2.1298e-07	9.77351e-06	1
ENSG00000112290	WASF1	geneM1	0.00492237	0.0024173	2.03631	0.370221	2.13795e-07	9.78689e-06	1
ENSG00000117222	RBBP5	geneM1	0.00736988	0.00248	2.97172	0.370012	2.1746e-07	9.90867e-06	1
ENSG00000173141	MRPL57	geneM7	-0.00672487	0.00550302	-1.22203	-0.370008	2.17516e-07	9.90867e-06	0
ENSG00000168071	CCDC88B	geneM6	-0.00897848	0.00631547	-1.42166	-0.369688	2.23239e-07	1.01446e-05	0
ENSG00000156042	CFAP70	geneM2	-0.00385642	0.00394642	-0.977194	-0.369624	2.24397e-07	1.01594e-05	0
ENSG00000169126	ARMC4	geneM2	-0.0037856	0.0040232	-0.940943	-0.36961	2.24653e-07	1.01594e-05	0
ENSG00000176204	LRRTM4	geneM4	0.0127082	0.00485092	2.61975	0.369475	2.27103e-07	1.02454e-05	1
ENSG00000006377	DLX6	geneM2	-0.00558498	0.00303628	-1.83942	-0.369407	2.28367e-07	1.02753e-05	0
ENSG00000058453	CROCC	geneM16	-0.00915118	0.00644492	-1.41991	-0.36938	2.28866e-07	1.02753e-05	0
ENSG00000115956	PLEK	geneM6	-0.00803254	0.00660996	-1.21522	-0.369326	2.29853e-07	1.02949e-05	0
ENSG00000135218	CD36	geneM2	-0.00611315	0.0037671	-1.62277	-0.369045	2.35125e-07	1.05058e-05	0
ENSG00000111269	CREBL2	geneM2	-0.0077314	0.00346963	-2.22831	-0.368969	2.36575e-07	1.05454e-05	1
ENSG00000184999	SLC22A10	geneM1	0.0053649	0.00241747	2.21922	0.36889	2.38085e-07	1.05874e-05	1
ENSG00000273942	RMST_2	geneM2	-0.00743305	0.00358238	-2.07489	-0.368803	2.39773e-07	1.06371e-05	1
ENSG00000162817	C1orf115	geneM4	0.0122183	0.00499559	2.44581	0.368645	2.42839e-07	1.07476e-05	1
ENSG00000156049	GNA14	geneM1	0.00781166	0.00237077	3.29499	0.368597	2.43782e-07	1.07639e-05	1
ENSG00000077327	SPAG6	geneM2	-0.00491287	0.00414473	-1.18533	-0.368544	2.44832e-07	1.07847e-05	0
ENSG00000225539	AC018799.1	geneM1	0.00548925	0.00258241	2.12563	0.368496	2.45786e-07	1.07967e-05	1
ENSG00000136305	CIDEB	geneM16	-0.00685172	0.00641425	-1.0682	-0.368472	2.4626e-07	1.07967e-05	0
ENSG00000221946	FXYD7	geneM1	0.00460893	0.0023298	1.97825	0.368183	2.52058e-07	1.09734e-05	1
ENSG00000074054	CLASP1	geneM1	0.0037014	0.00224452	1.64909	0.36819	2.51907e-07	1.09734e-05	0
ENSG00000155530	LRGUK	geneM2	-0.00650008	0.00413369	-1.57246	-0.368154	2.52639e-07	1.09734e-05	0
ENSG00000109944	C11orf63	geneM2	-0.00497912	0.00337602	-1.47485	-0.368223	2.51247e-07	1.09734e-05	0
ENSG00000255366	RP11-1134I14.8	geneM1	0.00538209	0.00273253	1.96964	0.368085	2.54044e-07	1.10088e-05	1
ENSG00000133019	CHRM3	geneM1	0.00242047	0.00248367	0.974553	0.368022	2.55332e-07	1.1039e-05	0
ENSG00000163933	RFT1	geneM0	0.0103289	0.00230054	4.48979	0.367871	2.58463e-07	1.11485e-05	1
ENSG00000154099	DNAAF1	geneM2	-0.00519986	0.00392552	-1.32463	-0.367752	2.60941e-07	1.12295e-05	0
ENSG00000141012	GALNS	geneM2	-0.00664643	0.00375171	-1.77158	-0.367708	2.61865e-07	1.12433e-05	0
ENSG00000205562	RP11-497E19.1	geneM4	0.0124167	0.00502997	2.46854	0.36753	2.65635e-07	1.1379e-05	1
ENSG00000158428	CATIP	geneM2	-0.00449642	0.00394449	-1.13992	-0.367466	2.6701e-07	1.14118e-05	0
ENSG00000157005	SST	geneM7	-0.00669633	0.00556257	-1.20382	-0.367234	2.72016e-07	1.15992e-05	0
ENSG00000137691	C11orf70	geneM2	-0.00448683	0.00382838	-1.17199	-0.367186	2.73079e-07	1.1618e-05	0
ENSG00000006071	ABCC8	geneM1	0.00640704	0.0022757	2.81541	0.3671	2.74965e-07	1.16716e-05	1
ENSG00000156140	ADAMTS3	geneM1	0.00775475	0.00288614	2.6869	0.366111	2.97603e-07	1.26039e-05	1
ENSG00000172270	BSG	geneM1	0.00774662	0.00244971	3.16226	0.366073	2.98521e-07	1.26142e-05	1
ENSG00000161921	CXCL16	geneM6	-0.00862542	0.00634416	-1.35958	-0.366017	2.99862e-07	1.26423e-05	0
ENSG00000179520	SLC17A8	geneM9	-0.00806795	0.00714284	-1.12952	-0.365945	3.01587e-07	1.26863e-05	0
ENSG00000246922	UBAP1L	geneM0	0.00962803	0.00251911	3.82199	0.365401	3.14971e-07	1.32196e-05	1
ENSG00000225975	LINC01534	geneM4	0.0163389	0.00480854	3.39789	0.365197	3.20114e-07	1.34053e-05	1
ENSG00000158158	CNNM4	geneM0	0.0108068	0.00220191	4.90792	0.365058	3.23695e-07	1.3525e-05	1
ENSG00000168081	PNOC	geneM7	-0.00807043	0.00556149	-1.45113	-0.364802	3.30341e-07	1.37718e-05	0
ENSG00000105877	DNAH11	geneM2	-0.00510495	0.00400133	-1.27581	-0.364597	3.35771e-07	1.3967e-05	0
ENSG00000213672	NCKIPSD	geneM7	0.00664185	0.00569482	1.1663	0.364434	3.40155e-07	1.41179e-05	0
ENSG00000176095	IP6K1	geneM4	0.0125586	0.00458021	2.74194	0.364351	3.42405e-07	1.41798e-05	1
ENSG00000115368	WDR75	geneM1	0.00929584	0.0019617	4.73867	0.364322	3.43203e-07	1.41814e-05	1
ENSG00000114982	KANSL3	geneM0	0.0102361	0.00277529	3.68829	0.364244	3.45323e-07	1.42375e-05	1
ENSG00000103657	HERC1	geneM11	-0.00395521	0.00562352	-0.703334	0.363999	3.52107e-07	1.44852e-05	0
ENSG00000104870	FCGRT	geneM6	-0.00764514	0.00620854	-1.23139	-0.363921	3.54311e-07	1.45439e-05	0
ENSG00000140557	ST8SIA2	geneM2	-0.00935142	0.00289086	-3.23482	-0.363542	3.65117e-07	1.48893e-05	1
ENSG00000188730	VWC2	geneM0	-0.00587318	0.00192249	-3.05499	-0.363552	3.64812e-07	1.48893e-05	1
ENSG00000052795	FNIP2	geneM1	0.00220791	0.00276316	0.799054	0.36359	3.63731e-07	1.48893e-05	0
ENSG00000160401	C9orf117	geneM2	-0.00496159	0.00398742	-1.24431	-0.36349	3.66622e-07	1.49181e-05	0
ENSG00000166246	C16orf71	geneM2	-0.00403425	0.00404916	-0.996317	-0.363309	3.71907e-07	1.50675e-05	0
ENSG00000144036	EXOC6B	geneM10	-0.00109261	0.00706444	-0.154663	0.363318	3.71634e-07	1.50675e-05	0
ENSG00000245848	CEBPA	geneM6	-0.00730603	0.00640296	-1.14104	-0.363187	3.75515e-07	1.51807e-05	0
ENSG00000105880	DLX5	geneM2	-0.00659463	0.00291148	-2.26504	-0.362809	3.86914e-07	1.56078e-05	1
ENSG00000267702	RP11-53B2.2	geneM6	-0.0124909	0.00620952	-2.01157	-0.362686	3.90673e-07	1.57254e-05	1
ENSG00000131044	TTLL9	geneM2	-0.00462172	0.00366308	-1.2617	-0.362624	3.9261e-07	1.57694e-05	0
ENSG00000178573	MAF	geneM6	-0.0091564	0.00614966	-1.48893	-0.362526	3.95655e-07	1.58236e-05	0
ENSG00000240891	PLCXD2	geneM11	-0.00103149	0.00571359	-0.180533	0.362549	3.94942e-07	1.58236e-05	0
ENSG00000142621	FHAD1	geneM2	-0.00511935	0.00428643	-1.19432	-0.362463	3.97613e-07	1.5868e-05	0
ENSG00000152953	STK32B	geneM2	-0.00724967	0.00273645	-2.6493	-0.362391	3.99882e-07	1.59174e-05	1
ENSG00000177144	NUDT4P1	geneM22	0.00683689	0.00549138	1.24502	0.36237	4.00555e-07	1.59174e-05	0
ENSG00000158816	VWA5B1	geneM2	-0.00530634	0.00339584	-1.5626	-0.362095	4.0934e-07	1.62319e-05	0
ENSG00000150995	ITPR1	geneM4	0.0126704	0.00506513	2.5015	0.361643	4.24155e-07	1.67838e-05	1
ENSG00000166689	PLEKHA7	geneM2	-0.00402385	0.00325213	-1.2373	-0.361527	4.28061e-07	1.69025e-05	0
ENSG00000111679	PTPN6	geneM6	-0.0081787	0.00651723	-1.25493	-0.361489	4.29326e-07	1.69167e-05	0
ENSG00000121671	CRY2	geneM1	0.00608526	0.00249189	2.44202	0.361048	4.44487e-07	1.74772e-05	1
ENSG00000151470	C4orf33	geneM2	-0.00822214	0.00328846	-2.5003	-0.360661	4.582e-07	1.79409e-05	1
ENSG00000166927	MS4A7	geneM6	-0.0104607	0.0063321	-1.65201	-0.360663	4.58139e-07	1.79409e-05	0
ENSG00000271121	NUDT4P2	geneM22	0.0067208	0.00550968	1.21982	0.360358	4.69195e-07	1.8333e-05	0
ENSG00000235568	NFAM1	geneM6	-0.00886136	0.00658736	-1.34521	-0.360205	4.74863e-07	1.84771e-05	0
ENSG00000157856	DRC1	geneM2	-0.00474356	0.00413485	-1.14721	-0.36023	4.73924e-07	1.84771e-05	0
ENSG00000142609	CFAP74	geneM2	-0.00450248	0.00409419	-1.09972	-0.360174	4.76019e-07	1.84836e-05	0
ENSG00000163644	PPM1K	geneM1	0.00608957	0.00243916	2.49659	0.360099	4.78837e-07	1.85544e-05	1
ENSG00000064692	SNCAIP	geneM2	-0.00465242	0.00339907	-1.36873	-0.360012	4.82105e-07	1.86424e-05	0
ENSG00000103091	WDR59	geneM0	0.0108204	0.0030246	3.57748	0.359966	4.83827e-07	1.86703e-05	1
ENSG00000189241	TSPYL1	geneM4	0.0119396	0.00485022	2.46167	0.359566	4.99197e-07	1.91448e-05	1
ENSG00000087253	LPCAT2	geneM6	-0.00729734	0.00666979	-1.09409	-0.359568	4.9913e-07	1.91448e-05	0
ENSG00000138083	SIX3	geneM9	-0.00571902	0.00725635	-0.788141	-0.359568	4.99127e-07	1.91448e-05	0
ENSG00000197057	DTHD1	geneM2	-0.00504959	0.00406463	-1.24232	-0.35916	5.15303e-07	1.97219e-05	0
ENSG00000158019	BRE	geneM4	0.015413	0.00483106	3.1904	0.359077	5.18632e-07	1.98088e-05	1
ENSG00000204584	RP11-304F15.3	geneM0	0.0086267	0.00262809	3.2825	0.358999	5.21819e-07	1.98898e-05	1
ENSG00000264885	RP11-815I9.4	geneM1	0.00619759	0.00231055	2.6823	0.358758	5.31689e-07	2.02248e-05	1
ENSG00000181378	CCDC108	geneM2	-0.00464147	0.00414467	-1.11987	-0.358552	5.40306e-07	2.05108e-05	0
ENSG00000141026	MED9	geneM4	0.015276	0.00475994	3.20927	0.358441	5.44999e-07	2.0647e-05	1
ENSG00000104903	LYL1	geneM6	-0.00828288	0.00633798	-1.30686	-0.357993	5.64324e-07	2.13358e-05	0
ENSG00000163536	SERPINI1	geneM4	0.0114886	0.00432867	2.65408	0.357954	5.66026e-07	2.13569e-05	1
ENSG00000165804	ZNF219	geneM2	-0.0107333	0.00327074	-3.2816	-0.357701	5.77256e-07	2.1693e-05	1
ENSG00000130413	STK33	geneM2	-0.00410677	0.0031075	-1.32157	-0.357701	5.77257e-07	2.1693e-05	0
ENSG00000160188	RSPH1	geneM2	-0.00492742	0.00401179	-1.22823	-0.357579	5.82776e-07	2.1769e-05	0
ENSG00000176601	MAP3K19	geneM2	-0.00432351	0.00393903	-1.09761	-0.357584	5.8256e-07	2.1769e-05	0
ENSG00000162643	WDR63	geneM2	-0.0043607	0.00399758	-1.09083	-0.357593	5.82154e-07	2.1769e-05	0
ENSG00000155657	TTN	geneM2	-0.00733148	0.00350676	-2.09067	-0.357261	5.97312e-07	2.22675e-05	1
ENSG00000187905	LRRC74B	geneM2	-0.00508023	0.00414816	-1.2247	-0.357124	6.03723e-07	2.24616e-05	0
ENSG00000183648	NDUFB1	geneM7	-0.0050736	0.00517716	-0.979997	-0.357068	6.06325e-07	2.25136e-05	0
ENSG00000149201	CCDC81	geneM2	-0.00522987	0.00412898	-1.26663	-0.357035	6.07883e-07	2.25256e-05	0
ENSG00000112539	C6orf118	geneM2	-0.00424095	0.0039306	-1.07896	-0.356984	6.10268e-07	2.25256e-05	0
ENSG00000115760	BIRC6	geneM10	1.58771e-05	0.00635171	0.00249966	0.357003	6.09388e-07	2.25256e-05	0
ENSG00000177465	ACOT4	geneM4	0.0150493	0.00478308	3.14637	0.356848	6.1673e-07	2.25856e-05	1
ENSG00000023892	DEF6	geneM6	-0.00724881	0.00660347	-1.09773	-0.356861	6.16135e-07	2.25856e-05	0
ENSG00000006128	TAC1	geneM9	-0.00629726	0.0083127	-0.757548	-0.356894	6.14569e-07	2.25856e-05	0
ENSG00000119699	TGFB3	geneM10	-0.00238752	0.00666101	-0.358431	0.356867	6.15846e-07	2.25856e-05	0
ENSG00000136535	TBR1	geneM4	0.0108588	0.00460219	2.35948	0.356693	6.24179e-07	2.27691e-05	1
ENSG00000115252	PDE1A	geneM1	0.00364709	0.00197317	1.84834	0.356702	6.23759e-07	2.27691e-05	0
ENSG00000196576	PLXNB2	geneM2	-0.00481035	0.00332336	-1.44744	-0.356621	6.27681e-07	2.28522e-05	0
ENSG00000078328	RBFOX1	geneM1	0.00568226	0.00258114	2.20145	0.356315	6.42693e-07	2.33079e-05	1
ENSG00000105329	TGFB1	geneM6	-0.00876468	0.00635195	-1.37984	-0.356339	6.41526e-07	2.33079e-05	0
ENSG00000172940	SLC22A13	geneM1	0.0056069	0.00205375	2.73008	0.356233	6.46823e-07	2.33672e-05	1
ENSG00000168589	DYNLRB2	geneM2	-0.00445282	0.00411673	-1.08164	-0.356232	6.4683e-07	2.33672e-05	0
ENSG00000105479	CCDC114	geneM2	-0.00416988	0.0040809	-1.0218	-0.355913	6.62976e-07	2.39043e-05	0
ENSG00000167074	TEF	geneM4	0.0136357	0.0053082	2.5688	0.355766	6.70522e-07	2.40987e-05	1
ENSG00000165457	FOLR2	geneM6	-0.00900799	0.00647877	-1.39039	-0.355758	6.7095e-07	2.40987e-05	0
ENSG00000187231	SESTD1	geneM10	-0.00236592	0.00631222	-0.374816	0.355617	6.7828e-07	2.43152e-05	0
ENSG00000152256	PDK1	geneM0	0.00954942	0.00277439	3.44199	0.355576	6.80422e-07	2.43453e-05	1
ENSG00000125149	C16orf70	geneM1	0.00510342	0.0021225	2.40444	0.355432	6.88061e-07	2.45323e-05	1
ENSG00000064999	ANKS1A	geneM6	-0.0128757	0.00607665	-2.11887	-0.355428	6.88276e-07	2.45323e-05	1
ENSG00000237441	RGL2	geneM16	-0.00480225	0.00587955	-0.816772	-0.35527	6.96669e-07	2.47842e-05	0
ENSG00000145911	N4BP3	geneM0	-0.00589902	0.00245454	-2.40331	-0.355178	7.01629e-07	2.49132e-05	1
ENSG00000197882	OR7E13P	geneM1	0.00774191	0.00222097	3.48582	0.35497	7.12964e-07	2.52676e-05	1
ENSG00000172824	CES4A	geneM1	0.00658189	0.00234124	2.81129	0.354896	7.1704e-07	2.53305e-05	1
ENSG00000117016	RIMS3	geneM15	0.00379168	0.00786519	0.482084	0.354888	7.1745e-07	2.53305e-05	0
ENSG00000075340	ADD2	geneM4	0.0100663	0.0049773	2.02244	0.354506	7.38843e-07	2.60366e-05	1
ENSG00000164953	TMEM67	geneM2	-0.00442492	0.00402457	-1.09948	-0.354418	7.43837e-07	2.61632e-05	0
ENSG00000105122	RASAL3	geneM6	-0.00725494	0.00650913	-1.11458	-0.354347	7.47901e-07	2.62567e-05	0
ENSG00000047932	GOPC	geneM1	0.00504716	0.00200874	2.5126	0.354129	7.6056e-07	2.6651e-05	1
ENSG00000172260	NEGR1	geneM1	0.0031952	0.00222466	1.43626	0.354056	7.64799e-07	2.67493e-05	0
ENSG00000280650	KCNIP4-IT1	geneM4	0.0129054	0.00509149	2.5347	0.353895	7.74321e-07	2.70318e-05	1
ENSG00000178796	RIIAD1	geneM2	-0.00726674	0.00381689	-1.90384	-0.353806	7.7961e-07	2.71656e-05	0
ENSG00000114861	FOXP1	geneM1	0.0079643	0.00278311	2.86166	0.353716	7.84994e-07	2.72492e-05	1
ENSG00000174720	LARP7	geneM2	-0.007929	0.00353073	-2.24571	-0.353729	7.8421e-07	2.72492e-05	1
ENSG00000118058	KMT2A	geneM10	-0.000184599	0.00671625	-0.0274855	0.353693	7.86385e-07	2.72492e-05	0
ENSG00000204682	CASC10	geneM2	-0.00596594	0.00351411	-1.69771	-0.353638	7.89729e-07	2.73144e-05	0
ENSG00000163399	ATP1A1	geneM4	0.0117906	0.00418305	2.81866	0.353602	7.91916e-07	2.73394e-05	1
ENSG00000140931	CMTM3	geneM6	-0.00710726	0.0060591	-1.17299	-0.35322	8.15409e-07	2.80985e-05	0
ENSG00000245067	IGFBP7-AS1	geneM2	-0.00413665	0.00390738	-1.05867	-0.353047	8.26224e-07	2.84188e-05	0
ENSG00000087903	RFX2	geneM2	-0.00437458	0.00384895	-1.13657	-0.35246	8.64087e-07	2.96664e-05	0
ENSG00000179051	RCC2	geneM0	-0.00258119	0.00270382	-0.954643	-0.352391	8.6868e-07	2.97694e-05	0
ENSG00000131242	RAB11FIP4	geneM1	0.00417589	0.00231112	1.80687	0.352285	8.75702e-07	2.99551e-05	0
ENSG00000140386	SCAPER	geneM12	0.0199285	0.00756491	2.63433	0.351967	8.97167e-07	3.06332e-05	1
ENSG00000039123	SKIV2L2	geneM1	0.00646616	0.00204181	3.16688	0.351864	9.04224e-07	3.08179e-05	1
ENSG00000129484	PARP2	geneM1	0.00549208	0.00230542	2.38225	0.351804	9.0841e-07	3.08947e-05	1
ENSG00000114204	SERPINI2	geneM2	-0.00418341	0.00381559	-1.0964	-0.351784	9.09785e-07	3.08947e-05	0
ENSG00000185104	FAF1	geneM1	0.00669568	0.00199303	3.35954	0.351701	9.15527e-07	3.10332e-05	1
ENSG00000228058	RP11-552D4.1	geneM6	-0.00750976	0.00646059	-1.16239	-0.351549	9.26204e-07	3.13382e-05	0
ENSG00000140057	AK7	geneM2	-0.0042181	0.00413658	-1.01971	-0.35146	9.32491e-07	3.14939e-05	0
ENSG00000091129	NRCAM	geneM11	-0.00467358	0.00541168	-0.86361	0.351362	9.39474e-07	3.16725e-05	0
ENSG00000259372	CTD-2240J17.1	geneM1	0.0067239	0.00214458	3.1353	0.35122	9.49617e-07	3.19568e-05	1
ENSG00000140795	MYLK3	geneM2	-0.005747	0.00437316	-1.31415	-0.351121	9.56777e-07	3.21398e-05	0
ENSG00000153933	DGKE	geneM1	0.00694205	0.00200812	3.45698	0.350933	9.70531e-07	3.25433e-05	1
ENSG00000198626	RYR2	geneM4	0.0141487	0.00472039	2.99735	0.350823	9.78709e-07	3.27587e-05	1
ENSG00000162729	IGSF8	geneM1	0.00677178	0.00231938	2.91965	0.350763	9.83155e-07	3.279e-05	1
ENSG00000174469	CNTNAP2	geneM4	0.0109323	0.00514433	2.12512	0.350771	9.8255e-07	3.279e-05	1
ENSG00000136159	NUDT15	geneM1	-0.00894906	0.00292423	-3.06031	-0.350511	1.00211e-06	3.3267e-05	1
ENSG00000103274	NUBP1	geneM6	-0.0104404	0.0061121	-1.70815	-0.350521	1.00135e-06	3.3267e-05	0
ENSG00000109861	CTSC	geneM6	-0.00756154	0.00653381	-1.1573	-0.350502	1.0028e-06	3.3267e-05	0
ENSG00000167613	LAIR1	geneM6	-0.00797502	0.00658964	-1.21024	-0.350383	1.01186e-06	3.35082e-05	0
ENSG00000179761	PIPOX	geneM3	-0.000945041	0.00567646	-0.166484	-0.350292	1.0189e-06	3.36813e-05	0
ENSG00000105366	SIGLEC8	geneM6	-0.00931947	0.00643643	-1.44793	-0.350189	1.02687e-06	3.3885e-05	0
ENSG00000145248	SLC10A4	geneM2	-0.00717476	0.00286581	-2.50357	-0.350165	1.02875e-06	3.38871e-05	1
ENSG00000221968	FADS3	geneM1	0.00723704	0.00218367	3.31417	0.349872	1.0518e-06	3.45855e-05	1
ENSG00000126432	PRDX5	geneM7	-0.00583147	0.00596887	-0.97698	-0.349752	1.06138e-06	3.4839e-05	0
ENSG00000204815	TTC25	geneM2	-0.00336269	0.00382243	-0.879728	-0.349651	1.06948e-06	3.50433e-05	0
ENSG00000132965	ALOX5AP	geneM6	-0.00745156	0.00655361	-1.13702	-0.349117	1.11343e-06	3.64193e-05	0
ENSG00000015676	NUDCD3	geneM1	0.0051415	0.0021195	2.42581	0.348893	1.13242e-06	3.69599e-05	1
ENSG00000176386	CDC26	geneM12	0.00868654	0.00692781	1.25387	-0.348876	1.13391e-06	3.69599e-05	0
ENSG00000108830	RND2	geneM2	-0.00514965	0.00281596	-1.82874	-0.348794	1.14087e-06	3.71221e-05	0
ENSG00000154917	RAB6B	geneM4	0.00902346	0.0047782	1.88847	0.348769	1.14303e-06	3.71277e-05	0
ENSG00000259855	RP11-574O16.1	geneM0	0.0100191	0.00230738	4.34221	0.348465	1.16954e-06	3.78571e-05	1
ENSG00000109756	RAPGEF2	geneM1	0.00171135	0.00275252	0.621737	0.348478	1.16837e-06	3.78571e-05	0
ENSG00000177875	CCDC184	geneM7	-0.00950293	0.00573308	-1.65756	-0.348339	1.18065e-06	3.81504e-05	0
ENSG00000113583	C5orf15	geneM8	-0.00666831	0.00740823	-0.900121	-0.348243	1.1892e-06	3.83605e-05	0
ENSG00000173598	NUDT4	geneM1	0.00472864	0.00214879	2.2006	0.348043	1.20722e-06	3.88745e-05	1
ENSG00000227606	AC005392.13	geneM1	0.00638546	0.00197766	3.22879	0.347811	1.22839e-06	3.92854e-05	1
ENSG00000174600	CMKLR1	geneM6	-0.00991236	0.00628861	-1.57624	-0.347872	1.2228e-06	3.92854e-05	0
ENSG00000090520	DNAJB11	geneM0	-0.00330342	0.00261266	-1.26439	-0.347831	1.22661e-06	3.92854e-05	0
ENSG00000114670	NEK11	geneM2	-0.00340792	0.0040846	-0.834333	-0.347847	1.22511e-06	3.92854e-05	0
ENSG00000164715	LMTK2	geneM1	0.00311118	0.00262683	1.18438	0.34777	1.2322e-06	3.93398e-05	0
ENSG00000181790	BAI1	geneM0	-0.00532185	0.00229393	-2.31997	-0.347696	1.2391e-06	3.94419e-05	1
ENSG00000176887	SOX11	geneM2	-0.00587958	0.00286078	-2.05524	-0.34769	1.23962e-06	3.94419e-05	1
ENSG00000128656	CHN1	geneM4	0.0118671	0.00441243	2.68948	0.347559	1.2519e-06	3.97648e-05	1
ENSG00000141519	CCDC40	geneM2	-0.00372526	0.00384858	-0.967956	-0.347263	1.28e-06	4.05194e-05	0
ENSG00000146414	SHPRH	geneM10	-3.34876e-05	0.00622706	-0.00537776	0.347265	1.27979e-06	4.05194e-05	0
ENSG00000110934	BIN2	geneM6	-0.00716427	0.00645454	-1.10996	-0.34709	1.29666e-06	4.09084e-05	0
ENSG00000162753	SLC9C2	geneM2	-0.0033541	0.00376843	-0.890051	-0.347097	1.296e-06	4.09084e-05	0
ENSG00000039139	DNAH5	geneM2	-0.00512571	0.00417565	-1.22753	-0.347065	1.29909e-06	4.09159e-05	0
ENSG00000145569	FAM105A	geneM6	-0.00840306	0.00641138	-1.31065	-0.347024	1.30312e-06	4.09736e-05	0
ENSG00000171243	SOSTDC1	geneM1	0.00595531	0.00222971	2.67089	0.346957	1.30967e-06	4.10447e-05	1
ENSG00000276293	PIP4K2B	geneM4	0.010443	0.00478199	2.18382	0.346956	1.30977e-06	4.10447e-05	1
ENSG00000185681	MORN5	geneM2	-0.00400939	0.00401772	-0.997928	-0.346744	1.33072e-06	4.16313e-05	0
ENSG00000197044	ZNF441	geneM0	0.0114921	0.00271967	4.22555	0.346697	1.33531e-06	4.16354e-05	1
ENSG00000153956	CACNA2D1	geneM4	0.0105141	0.00471438	2.23021	0.346712	1.3339e-06	4.16354e-05	1
ENSG00000139973	SYT16	geneM1	0.00310817	0.00265573	1.17036	0.346573	1.34776e-06	4.19535e-05	0
ENSG00000087245	MMP2	geneM18	-0.00374219	0.00699868	-0.534699	-0.346207	1.3852e-06	4.29756e-05	0
ENSG00000173334	TRIB1	geneM3	-0.00309156	0.00617965	-0.500281	-0.346228	1.38299e-06	4.29756e-05	0
ENSG00000147588	PMP2	geneM3	-0.00166398	0.00558019	-0.298194	-0.346184	1.38758e-06	4.29782e-05	0
ENSG00000166377	ATP9B	geneM10	-0.000482016	0.00657312	-0.0733314	0.345834	1.42424e-06	4.40405e-05	0
ENSG00000147655	RSPO2	geneM15	0.004494	0.00781738	0.574873	0.345721	1.43626e-06	4.43388e-05	0
ENSG00000120262	CCDC170	geneM2	-0.00408783	0.00393783	-1.03809	-0.345662	1.44263e-06	4.44619e-05	0
ENSG00000224243	LINC00403	geneM2	-0.00641205	0.00330637	-1.9393	-0.345585	1.45094e-06	4.46392e-05	0
ENSG00000151090	THRB	geneM1	0.00302007	0.0026008	1.16121	0.345564	1.45316e-06	4.46392e-05	0
ENSG00000185379	RAD51D	geneM1	0.0068995	0.00199799	3.45322	0.345504	1.45972e-06	4.47671e-05	1
ENSG00000093072	CECR1	geneM6	-0.00671854	0.00643676	-1.04378	-0.34543	1.46775e-06	4.49395e-05	0
ENSG00000185019	UBOX5	geneM1	0.00592011	0.00193838	3.05415	0.345359	1.47549e-06	4.51027e-05	1
ENSG00000145675	PIK3R1	geneM1	0.00203808	0.00241656	0.843381	0.345329	1.47881e-06	4.51304e-05	0
ENSG00000272746	RP11-53B2.6	geneM2	-0.00925703	0.00341445	-2.71113	-0.345286	1.48356e-06	4.51617e-05	1
ENSG00000007402	CACNA2D2	geneM9	-0.00660913	0.00728601	-0.907098	-0.345276	1.48468e-06	4.51617e-05	0
ENSG00000104972	LILRB1	geneM6	-0.00782514	0.00651328	-1.20141	-0.345164	1.49709e-06	4.54653e-05	0
ENSG00000106823	ECM2	geneM18	-0.00309416	0.0069922	-0.442516	-0.345011	1.5142e-06	4.59101e-05	0
ENSG00000174628	IQCK	geneM16	-0.00734142	0.00674977	-1.08765	-0.344921	1.52438e-06	4.60693e-05	0
ENSG00000166596	CFAP52	geneM2	-0.00418627	0.00426492	-0.981559	-0.344926	1.52381e-06	4.60693e-05	0
ENSG00000157985	AGAP1	geneM1	0.00228926	0.00232126	0.986212	0.344874	1.52976e-06	4.61573e-05	0
ENSG00000105662	CRTC1	geneM4	0.0136105	0.00501571	2.71356	0.34479	1.53932e-06	4.63708e-05	1
ENSG00000116741	RGS2	geneM9	-0.00919193	0.00818349	-1.12323	-0.344749	1.54402e-06	4.64374e-05	0
ENSG00000180448	HMHA1	geneM6	-0.00870794	0.00644595	-1.35092	-0.344709	1.54859e-06	4.65001e-05	0
ENSG00000248801	RP11-664D7.4	geneM2	-0.00606716	0.00371653	-1.63248	-0.344322	1.59376e-06	4.77796e-05	0
ENSG00000140548	ZNF710	geneM2	-0.00427577	0.00305393	-1.40009	-0.344121	1.61769e-06	4.84191e-05	0
ENSG00000100784	RPS6KA5	geneM2	0.00593352	0.00330647	1.79452	0.343983	1.63429e-06	4.88378e-05	0
ENSG00000118307	CASC1	geneM2	-0.00402806	0.00392597	-1.026	-0.34391	1.64314e-06	4.90238e-05	0
ENSG00000056586	RC3H2	geneM4	0.0116811	0.00522897	2.23391	0.343815	1.65476e-06	4.92458e-05	1
ENSG00000178053	MLF1	geneM2	-0.00394336	0.0038097	-1.03508	-0.343806	1.65585e-06	4.92458e-05	0
ENSG00000239873	GAPDHP27	geneM1	0.00594449	0.00228833	2.59774	0.343781	1.65891e-06	4.92581e-05	1
ENSG00000198739	LRRTM3	geneM4	0.0120666	0.00469957	2.56759	0.343478	1.6965e-06	5.02944e-05	1
ENSG00000113140	SPARC	geneM2	-0.00647567	0.00294066	-2.20212	-0.34336	1.71138e-06	5.06552e-05	1
ENSG00000162873	KLHDC8A	geneM2	-0.00646219	0.002643	-2.44502	-0.342703	1.79645e-06	5.3089e-05	1
ENSG00000167588	GPD1	geneM2	-0.00703143	0.00295417	-2.38017	-0.342564	1.81502e-06	5.35531e-05	1
ENSG00000170891	CYTL1	geneM18	-0.00381542	0.00694587	-0.549307	-0.342498	1.82385e-06	5.37287e-05	0
ENSG00000223812	RP11-197K6.1	geneM1	0.00518266	0.00255793	2.02611	0.342463	1.82857e-06	5.3783e-05	1
ENSG00000173372	C1QA	geneM6	-0.00692124	0.00665385	-1.04019	-0.342348	1.84414e-06	5.41556e-05	0
ENSG00000071575	TRIB2	geneM1	-0.00910522	0.00323172	-2.81745	-0.342314	1.84868e-06	5.42036e-05	1
ENSG00000110321	EIF4G2	geneM11	-0.0151133	0.00640528	-2.35951	-0.342105	1.87737e-06	5.49588e-05	1
ENSG00000135625	EGR4	geneM9	-0.00908223	0.00815663	-1.11348	-0.341706	1.93324e-06	5.65057e-05	0
ENSG00000100583	SAMD15	geneM2	-0.00477675	0.0037509	-1.2735	-0.341374	1.98101e-06	5.78116e-05	0
ENSG00000110693	SOX6	geneM3	-0.00114993	0.00560503	-0.205159	-0.341292	1.99301e-06	5.8071e-05	0
ENSG00000164684	ZNF704	geneM1	0.00459916	0.00225889	2.03603	0.341257	1.99804e-06	5.81269e-05	1
ENSG00000271755	RP1-153G14.4	geneM1	0.00533179	0.00244947	2.17672	0.341167	2.01129e-06	5.84212e-05	1
ENSG00000258659	TRIM34	geneM6	-0.00800341	0.00624514	-1.28154	-0.340951	2.04337e-06	5.92608e-05	0
ENSG00000269945	RP6-91H8.5	geneM1	0.00399244	0.00264065	1.51192	0.340896	2.05163e-06	5.94082e-05	0
ENSG00000141668	CBLN2	geneM1	0.00304263	0.00218683	1.39134	0.340824	2.06257e-06	5.96325e-05	0
ENSG00000133665	DYDC2	geneM2	-0.00497012	0.00413046	-1.20328	-0.340617	2.09406e-06	6.04494e-05	0
ENSG00000101134	DOK5	geneM2	-0.00736806	0.0034657	-2.126	-0.340482	2.11481e-06	6.08602e-05	1
ENSG00000111846	GCNT2	geneM6	-0.011081	0.00581938	-1.90416	-0.340485	2.11434e-06	6.08602e-05	0
ENSG00000259392	RP11-758N13.3	geneM1	0.00505033	0.00206951	2.44035	0.340434	2.12229e-06	6.08878e-05	1
ENSG00000146352	CLVS2	geneM1	0.00311605	0.00219479	1.41974	0.340435	2.12211e-06	6.08878e-05	0
ENSG00000139220	PPFIA2	geneM4	0.011694	0.00451885	2.58783	0.340353	2.13486e-06	6.1061e-05	1
ENSG00000175899	A2M	geneM6	-0.00859133	0.0065284	-1.31599	-0.340373	2.13175e-06	6.1061e-05	0
ENSG00000231584	FAHD2CP	geneM8	0.00633685	0.00657461	0.963837	0.340242	2.15236e-06	6.14674e-05	0
ENSG00000216863	LY86-AS1	geneM1	0.00349409	0.00277822	1.25767	0.340146	2.16743e-06	6.18031e-05	0
ENSG00000152763	WDR78	geneM2	-0.00391935	0.00405696	-0.966081	-0.340044	2.18362e-06	6.217e-05	0
ENSG00000163885	CCDC37	geneM2	-0.00355462	0.00391138	-0.908788	-0.340018	2.1878e-06	6.21942e-05	0
ENSG00000100979	PLTP	geneM2	-0.00336545	0.00365266	-0.92137	-0.339824	2.21906e-06	6.29868e-05	0
ENSG00000165821	SALL2	geneM2	-0.00399832	0.00265745	-1.50457	-0.339614	2.25331e-06	6.3862e-05	0
ENSG00000112659	CUL9	geneM1	0.00841436	0.00239083	3.51943	0.339591	2.25716e-06	6.38743e-05	1
ENSG00000107295	SH3GL2	geneM4	0.0108284	0.00476318	2.27335	0.339388	2.29082e-06	6.47285e-05	1
ENSG00000225193	RPS12P26	geneM0	0.0102217	0.00262394	3.89557	0.339288	2.30747e-06	6.51006e-05	1
ENSG00000275383	RP11-615I2.6	geneM0	0.0108213	0.00265204	4.08036	0.33903	2.35139e-06	6.62397e-05	1
ENSG00000143321	HDGF	geneM2	-0.0075956	0.004078	-1.86258	-0.338989	2.35844e-06	6.63382e-05	0
ENSG00000143674	MLK4	geneM4	0.014377	0.00503855	2.8534	0.338885	2.37629e-06	6.67397e-05	1
ENSG00000235711	ANKRD34C	geneM13	-0.00364521	0.00553134	-0.659009	-0.338826	2.38654e-06	6.6927e-05	0
ENSG00000174844	DNAH12	geneM2	-0.00463092	0.00397882	-1.16389	-0.338585	2.42868e-06	6.80066e-05	0
ENSG00000189091	SF3B3	geneM4	0.0160701	0.00503128	3.19405	0.338542	2.4364e-06	6.81206e-05	1
ENSG00000165084	C8orf34	geneM2	-0.00495567	0.00364307	-1.3603	-0.338051	2.52481e-06	7.04871e-05	0
ENSG00000145715	RASA1	geneM1	0.00440376	0.00231231	1.90448	0.337918	2.54917e-06	7.10609e-05	0
ENSG00000107341	UBE2R2	geneM1	0.00334972	0.00246088	1.36119	0.337879	2.55653e-06	7.11598e-05	0
ENSG00000240244	GAPDHP33	geneM1	0.00488576	0.0023793	2.05344	0.337486	2.63042e-06	7.31077e-05	1
ENSG00000096063	SRPK1	geneM1	0.00457273	0.00211181	2.16531	0.336954	2.73362e-06	7.5863e-05	1
ENSG00000160255	ITGB2	geneM6	-0.00635104	0.00671917	-0.945211	-0.336897	2.74487e-06	7.60623e-05	0
ENSG00000171951	SCG2	geneM9	-0.00877855	0.00775957	-1.13132	-0.336585	2.80749e-06	7.76823e-05	0
ENSG00000171435	KSR2	geneM4	0.01379	0.00512809	2.68911	0.33656	2.81241e-06	7.77032e-05	1
ENSG00000162598	C1orf87	geneM2	-0.00401062	0.00381413	-1.05152	-0.336527	2.8191e-06	7.7773e-05	0
ENSG00000197157	SND1	geneM7	0.00775857	0.00554647	1.39883	0.336501	2.8244e-06	7.78042e-05	0
ENSG00000261340	RP11-215H22.1	geneM4	0.0140532	0.00502129	2.79872	0.336427	2.83969e-06	7.81102e-05	1
ENSG00000157445	CACNA2D3	geneM4	0.0151319	0.00517536	2.92384	0.336354	2.85455e-06	7.82884e-05	1
ENSG00000078295	ADCY2	geneM15	0.00392681	0.00770341	0.509749	0.336369	2.85153e-06	7.82884e-05	0
ENSG00000010626	LRRC23	geneM2	-0.00466222	0.00422271	-1.10408	-0.336191	2.88831e-06	7.90983e-05	0
ENSG00000128346	C22orf23	geneM2	-0.00378552	0.00370362	-1.02211	-0.335974	2.93384e-06	8.02274e-05	0
ENSG00000110427	KIAA1549L	geneM1	0.00223644	0.00262297	0.852634	0.335936	2.94191e-06	8.03306e-05	0
ENSG00000166562	SEC11C	geneM2	-0.0072181	0.00339468	-2.1263	-0.335677	2.9974e-06	8.17263e-05	1
ENSG00000225968	ELFN1	geneM0	-0.00360105	0.00207819	-1.73278	-0.335554	3.02394e-06	8.22098e-05	0
ENSG00000124067	SLC12A4	geneM2	-0.00496666	0.00321412	-1.54526	-0.335574	3.0196e-06	8.22098e-05	0
ENSG00000101349	PAK7	geneM1	0.00535022	0.00250924	2.13221	0.335478	3.04051e-06	8.25401e-05	1
ENSG00000248905	FMN1	geneM1	0.00367016	0.00231275	1.58692	0.335287	3.08247e-06	8.35578e-05	0
ENSG00000153107	ANAPC1	geneM17	7.01765e-05	0.00847853	0.00827697	0.335267	3.087e-06	8.35592e-05	0
ENSG00000140332	TLE3	geneM0	-0.0043058	0.00266054	-1.61839	-0.335198	3.10235e-06	8.38532e-05	0
ENSG00000114978	MOB1A	geneM6	-0.00755037	0.00618089	-1.22157	-0.335132	3.11698e-06	8.4127e-05	0
ENSG00000163879	DNALI1	geneM2	-0.00296537	0.00389696	-0.760944	-0.335026	3.14083e-06	8.46482e-05	0
ENSG00000185274	WBSCR17	geneM1	0.00322249	0.00236925	1.36013	0.334869	3.1766e-06	8.54889e-05	0
ENSG00000247134	RP11-11N9.4	geneM2	-0.00550385	0.00281691	-1.95386	-0.334535	3.25364e-06	8.74362e-05	0
ENSG00000053438	NNAT	geneM2	-0.00605774	0.00307516	-1.9699	-0.334425	3.27916e-06	8.79954e-05	1
ENSG00000186260	MKL2	geneM1	0.00731631	0.00232252	3.15016	0.334129	3.34947e-06	8.97532e-05	1
ENSG00000141665	FBXO15	geneM2	-0.00299673	0.00385032	-0.778308	-0.333886	3.40832e-06	9.11995e-05	0
ENSG00000231561	CEACAMP5	geneM1	0.00680692	0.00231016	2.94651	0.333835	3.42066e-06	9.12682e-05	1
ENSG00000159248	GJD2	geneM0	-0.00346298	0.00215736	-1.60519	-0.333839	3.41972e-06	9.12682e-05	0
ENSG00000006747	SCIN	geneM6	-0.00670594	0.00633303	-1.05888	-0.333705	3.45272e-06	9.1992e-05	0
ENSG00000075461	CACNG4	geneM9	-0.00657771	0.00799677	-0.822546	-0.333334	3.54541e-06	9.43271e-05	0
ENSG00000185862	EVI2B	geneM6	-0.00822924	0.0065954	-1.24773	-0.333158	3.59017e-06	9.5382e-05	0
ENSG00000179915	NRXN1	geneM1	0.00321361	0.00241231	1.33217	0.33295	3.64379e-06	9.66692e-05	0
ENSG00000123066	MED13L	geneM1	0.00585124	0.00263591	2.21982	0.332883	3.66142e-06	9.69628e-05	1
ENSG00000277443	MARCKS	geneM3	-0.00168639	0.00552663	-0.305139	-0.332868	3.66524e-06	9.69628e-05	0
ENSG00000173511	VEGFB	geneM3	-0.00151482	0.00539679	-0.280689	-0.332782	3.6877e-06	9.7419e-05	0
ENSG00000177426	TGIF1	geneM16	-0.00594112	0.00656499	-0.90497	-0.332663	3.71909e-06	9.81093e-05	0
ENSG00000058668	ATP2B4	geneM4	0.0137771	0.00519163	2.65372	0.332601	3.73563e-06	9.8268e-05	1
ENSG00000168993	CPLX1	geneM11	-0.0160155	0.00664122	-2.41152	-0.332612	3.73265e-06	9.8268e-05	1
ENSG00000138439	FAM117B	geneM11	-0.00235736	0.00577387	-0.408282	0.332551	3.74891e-06	9.84787e-05	0
ENSG00000262890	RP11-424M24.5	geneM2	-0.00425135	0.00369003	-1.15212	-0.332395	3.79081e-06	9.94396e-05	0
ENSG00000151575	TEX9	geneM2	-0.00334467	0.00363716	-0.919583	-0.332236	3.83397e-06	0.000100431	0
ENSG00000180787	ZFP3	geneM2	-0.00566585	0.0033721	-1.68022	-0.332212	3.8405e-06	0.000100461	0
ENSG00000151702	FLI1	geneM6	-0.00797783	0.0063905	-1.24839	-0.331951	3.91225e-06	0.000102194	0
ENSG00000038945	MSR1	geneM6	-0.00971615	0.0064741	-1.50077	-0.331882	3.93144e-06	0.000102552	0
ENSG00000168785	TSPAN5	geneM22	0.00375203	0.00526026	0.713279	0.33176	3.96561e-06	0.0001033	0
ENSG00000198435	NRARP	geneM5	-0.00580898	0.0045665	-1.27208	-0.331647	3.99774e-06	0.000103991	0
ENSG00000143344	RGL1	geneM1	0.00604964	0.00259569	2.33065	0.331627	4.00332e-06	0.000103992	1
ENSG00000150773	PIH1D2	geneM2	-0.00319225	0.00388661	-0.821344	-0.331469	4.04847e-06	0.000104873	0
ENSG00000181626	ANKRD62	geneM10	-0.00025953	0.00619323	-0.0419055	0.33148	4.0453e-06	0.000104873	0
ENSG00000169609	C15orf40	geneM0	0.011293	0.00271325	4.16217	0.331434	4.05849e-06	0.000104987	1
ENSG00000223802	CERS1	geneM2	-0.00807778	0.00350072	-2.30747	-0.331304	4.09614e-06	0.000105814	1
ENSG00000188906	LRRK2	geneM1	0.00558052	0.0025741	2.16795	0.331227	4.11849e-06	0.000106245	1
ENSG00000106560	GIMAP2	geneM6	-0.00578414	0.00644677	-0.897216	-0.330989	4.18865e-06	0.000107906	0
ENSG00000065150	IPO5	geneM15	0.00374444	0.00809681	0.462458	0.330947	4.20096e-06	0.000108073	0
ENSG00000120051	CFAP58	geneM2	-0.00547398	0.00400105	-1.36813	-0.33062	4.29917e-06	0.000110448	0
ENSG00000168476	REEP4	geneM6	-0.0073889	0.00644774	-1.14597	-0.330565	4.31599e-06	0.000110728	0
ENSG00000121966	CXCR4	geneM5	-0.00436768	0.00462263	-0.944846	-0.330519	4.32998e-06	0.000110934	0
ENSG00000186665	C17orf58	geneM1	0.00686658	0.00232012	2.95958	0.330444	4.35302e-06	0.000111094	1
ENSG00000189350	FAM179A	geneM2	-0.00415704	0.00335615	-1.23864	-0.330441	4.35406e-06	0.000111094	0
ENSG00000166446	CDYL2	geneM1	0.00272535	0.0027933	0.975672	0.330476	4.34333e-06	0.000111094	0
ENSG00000107614	TRDMT1	geneM2	-0.00538783	0.00311211	-1.73125	-0.330199	4.42926e-06	0.000112858	0
ENSG00000173905	GOLIM4	geneM3	1.00416e-06	0.00565161	0.000177678	-0.33016	4.44128e-06	0.000113011	0
ENSG00000138764	CCNG2	geneM1	0.00583387	0.00252444	2.31096	0.329857	4.53721e-06	0.000115132	1
ENSG00000131381	RBSN	geneM1	0.00476103	0.00238622	1.99522	0.329839	4.54313e-06	0.000115132	1
ENSG00000173947	PIFO	geneM2	-0.00280775	0.00388054	-0.723546	-0.329856	4.53751e-06	0.000115132	0
ENSG00000048342	CC2D2A	geneM16	-0.00624626	0.00658975	-0.947875	-0.329757	4.56928e-06	0.000115637	0
ENSG00000213614	HEXA	geneM0	0.0136048	0.00290448	4.68408	0.329567	4.63089e-06	0.000117038	1
ENSG00000150712	MTMR12	geneM1	0.0050103	0.0025247	1.98451	0.329352	4.7015e-06	0.000118662	1
ENSG00000131669	NINJ1	geneM6	-0.00772773	0.00628628	-1.2293	-0.329151	4.76849e-06	0.00012019	0
ENSG00000181481	RNF135	geneM6	-0.0075704	0.0058538	-1.29325	-0.328912	4.84944e-06	0.000121902	0
ENSG00000181449	SOX2	geneM3	0.00120311	0.00586174	0.205248	-0.328931	4.84303e-06	0.000121902	0
ENSG00000205129	C4orf47	geneM2	-0.0040842	0.00407873	-1.00134	-0.328815	4.88257e-06	0.00012257	0
ENSG00000100461	RBM23	geneM2	-0.00598065	0.00331818	-1.80239	-0.328681	4.92884e-06	0.000123069	0
ENSG00000249307	LINC01088	geneM16	-0.00846662	0.00654524	-1.29355	-0.328717	4.91632e-06	0.000123069	0
ENSG00000283341	ENSG00000283341	geneM0	-0.00300628	0.00261164	-1.1511	-0.328718	4.91583e-06	0.000123069	0
ENSG00000092850	TEKT2	geneM2	-0.00339306	0.00391761	-0.866105	-0.328688	4.92617e-06	0.000123069	0
ENSG00000160345	C9orf116	geneM2	-0.00485697	0.00391363	-1.24104	-0.328278	5.07019e-06	0.00012643	0
ENSG00000095015	MAP3K1	geneM5	-0.000537511	0.00426938	-0.125899	-0.328191	5.10128e-06	0.000127036	0
ENSG00000198576	ARC	geneM0	-0.00427326	0.00256277	-1.66744	-0.328059	5.14872e-06	0.000128046	0
ENSG00000205364	MT1M	geneM0	0.0103	0.00285472	3.60808	0.327926	5.19685e-06	0.000128558	1
ENSG00000161395	PGAP3	geneM1	0.00703637	0.00229366	3.06774	0.327957	5.1856e-06	0.000128558	1
ENSG00000244607	CCDC13	geneM2	-0.00388814	0.00387809	-1.00259	-0.327966	5.18211e-06	0.000128558	0
ENSG00000169604	ANTXR1	geneM18	-0.00291027	0.00715465	-0.406767	-0.327928	5.19596e-06	0.000128558	0
ENSG00000181804	SLC9A9	geneM6	-0.00700034	0.00634456	-1.10336	-0.327868	5.21785e-06	0.000128907	0
ENSG00000110077	MS4A6A	geneM6	-0.00941752	0.00615873	-1.52914	-0.327732	5.26781e-06	0.00012997	0
ENSG00000178015	GPR150	geneM1	0.00433057	0.00224128	1.93219	0.327469	5.36558e-06	0.000132207	0
ENSG00000253336	RP11-468O2.1	geneM0	0.0102843	0.0031689	3.24539	0.327322	5.42097e-06	0.00013322	1
ENSG00000104327	CALB1	geneM9	-0.00603596	0.00764668	-0.789357	-0.32733	5.41788e-06	0.00013322	0
ENSG00000273691	RP11-617F23.2	geneM6	-0.00754035	0.00620216	-1.21576	-0.32728	5.43698e-06	0.000133438	0
ENSG00000090530	P3H2	geneM2	-0.00569138	0.00362621	-1.56951	-0.327218	5.46056e-06	0.000133841	0
ENSG00000196872	KIAA1211L	geneM4	0.0107958	0.00520765	2.07306	0.327192	5.47069e-06	0.000133914	1
ENSG00000105568	PPP2R1A	geneM4	0.0139956	0.00465299	3.00788	0.326969	5.55626e-06	0.000135725	1
ENSG00000283361	ENSG00000283361	geneM2	-0.00436972	0.00393141	-1.11149	-0.326962	5.55923e-06	0.000135725	0
ENSG00000197646	PDCD1LG2	geneM6	-0.00680225	0.00653965	-1.04016	-0.326834	5.60916e-06	0.000136765	0
ENSG00000157782	CABP1	geneM15	0.00292123	0.00742397	0.393486	0.326754	5.64027e-06	0.000137345	0
ENSG00000161642	ZNF385A	geneM0	-0.00340504	0.00226467	-1.50355	-0.326646	5.68305e-06	0.000138206	0
ENSG00000166979	EVA1C	geneM0	0.00620843	0.00241902	2.56651	0.326508	5.73782e-06	0.000139357	1
ENSG00000118922	KLF12	geneM3	-0.00242628	0.00574859	-0.422065	-0.326436	5.7669e-06	0.000139881	0
ENSG00000188517	COL25A1	geneM2	-0.00666384	0.00264007	-2.52411	-0.32623	5.84998e-06	0.000141662	1
ENSG00000164114	MAP9	geneM0	-0.00487677	0.00210625	-2.31539	-0.326217	5.85551e-06	0.000141662	1
ENSG00000152092	ASTN1	geneM4	0.0134477	0.00479323	2.80556	0.325763	6.04328e-06	0.000145827	1
ENSG00000214944	ARHGEF28	geneM4	0.0121665	0.00566776	2.14661	0.325782	6.03547e-06	0.000145827	1
ENSG00000176171	BNIP3	geneM22	0.00562407	0.00501605	1.12121	0.325657	6.08774e-06	0.000146711	0
ENSG00000184445	KNTC1	geneM0	0.0122465	0.0027395	4.47036	0.325532	6.14118e-06	0.000147721	1
ENSG00000130429	ARPC1B	geneM6	-0.0082551	0.00645929	-1.27802	-0.325522	6.14546e-06	0.000147721	0
ENSG00000139117	CPNE8	geneM1	0.00532127	0.00270907	1.96424	0.32546	6.17182e-06	0.000148163	1
ENSG00000162869	PPP1R21	geneM1	0.00449428	0.00238656	1.88316	0.325332	6.2271e-06	0.000148916	0
ENSG00000260314	MRC1	geneM6	-0.0110841	0.00596579	-1.85795	-0.32536	6.21502e-06	0.000148916	0
ENSG00000115353	TACR1	geneM9	-0.00757228	0.00765278	-0.989482	-0.325335	6.22564e-06	0.000148916	0
ENSG00000078401	EDN1	geneM0	0.00734508	0.00231868	3.16779	0.325245	6.2647e-06	0.000149477	1
ENSG00000185742	C11orf87	geneM1	0.00372247	0.00268916	1.38425	0.325225	6.27328e-06	0.000149477	0
ENSG00000123094	RASSF8	geneM3	0.000266094	0.00540269	0.0492522	-0.325222	6.27458e-06	0.000149477	0
ENSG00000104369	JPH1	geneM4	0.0120586	0.00509876	2.365	0.325182	6.29205e-06	0.000149701	1
ENSG00000155629	PIK3AP1	geneM6	-0.00770753	0.00677535	-1.13758	-0.325164	6.3e-06	0.000149701	0
ENSG00000257880	RP11-769N19.2	geneM1	0.00499372	0.00239236	2.08737	0.325051	6.34939e-06	0.000150683	1
ENSG00000104888	SLC17A7	geneM1	0.00243038	0.00249661	0.973472	0.324913	6.41047e-06	0.00015194	0
ENSG00000124198	ARFGEF2	geneM11	-0.00565564	0.00558693	-1.0123	0.324876	6.42703e-06	0.000152139	0
ENSG00000060982	BCAT1	geneM0	-0.00357499	0.00247838	-1.44247	-0.324836	6.44455e-06	0.000152361	0
ENSG00000188185	LINC00265	geneM2	-0.00527012	0.00313334	-1.68195	-0.324799	6.46139e-06	0.000152566	0
ENSG00000159733	ZFYVE28	geneM1	0.00419215	0.00246401	1.70135	0.324579	6.56069e-06	0.00015454	0
ENSG00000196782	MAML3	geneM2	-0.00525148	0.00316336	-1.6601	-0.324577	6.56154e-06	0.00015454	0
ENSG00000240024	LINC00888	geneM0	-0.00283217	0.00168135	-1.68446	-0.324506	6.5936e-06	0.000155099	0
ENSG00000164076	CAMKV	geneM4	0.0145432	0.00513518	2.83208	0.324478	6.60637e-06	0.000155204	1
ENSG00000170011	MYRIP	geneM1	0.0038417	0.00202884	1.89354	0.324412	6.63658e-06	0.000155718	0
ENSG00000171016	PYGO1	geneM3	-8.05553e-05	0.00564476	-0.0142708	-0.324335	6.67209e-06	0.000156355	0
ENSG00000158163	DZIP1L	geneM2	-0.00306566	0.00360346	-0.850753	-0.324259	6.70718e-06	0.00015698	0
ENSG00000255980	AP000439.1	geneM6	-0.0067882	0.00630197	-1.07716	-0.324176	6.7458e-06	0.000157686	0
ENSG00000130939	UBE4B	geneM11	-0.00368106	0.00581953	-0.632536	0.324122	6.77121e-06	0.000158082	0
ENSG00000181751	C5orf30	geneM1	0.0051157	0.00242693	2.10789	0.324002	6.8275e-06	0.000158999	1
ENSG00000197580	BCO2	geneM2	-0.00493825	0.00321614	-1.53546	-0.324014	6.82183e-06	0.000158999	0
ENSG00000166793	YPEL4	geneM22	0.00548369	0.00507543	1.08044	0.323881	6.88459e-06	0.000160129	0
ENSG00000104043	ATP8B4	geneM6	-0.00768743	0.00630038	-1.22015	-0.323821	6.91347e-06	0.000160601	0
ENSG00000254585	MAGEL2	geneM9	-0.00607689	0.00752293	-0.807782	-0.32358	7.02946e-06	0.000163092	0
ENSG00000100994	PYGB	geneM0	0.00934823	0.0027555	3.39257	0.323454	7.09078e-06	0.00016423	1
ENSG00000101336	HCK	geneM6	-0.00731559	0.00657971	-1.11184	-0.323443	7.09609e-06	0.00016423	0
ENSG00000123095	BHLHE41	geneM6	-0.00739022	0.00616646	-1.19845	-0.3232	7.21583e-06	0.000166795	0
ENSG00000106524	ANKMY2	geneM4	0.0139522	0.0043821	3.1839	0.323179	7.22647e-06	0.000166834	1
ENSG00000270765	GAS2L2	geneM2	-0.00316452	0.00406691	-0.778112	-0.323039	7.29628e-06	0.000168238	0
ENSG00000150551	LYPD1	geneM2	-0.00622949	0.00281979	-2.2092	-0.32297	7.33121e-06	0.000168835	1
ENSG00000109670	FBXW7	geneM1	0.00277003	0.00240105	1.15368	0.322919	7.3569e-06	0.000169115	0
ENSG00000070601	FRMPD1	geneM3	-0.00208465	0.00576914	-0.361344	-0.32291	7.3615e-06	0.000169115	0
ENSG00000138964	PARVG	geneM6	-0.0085022	0.00651855	-1.30431	-0.322835	7.3995e-06	0.00016978	0
ENSG00000196118	C16orf93	geneM2	-0.00828309	0.00303213	-2.73177	-0.322783	7.42584e-06	0.000170175	1
ENSG00000168502	MTCL1	geneM23	-0.00278472	0.00862731	-0.32278	0.322709	7.46359e-06	0.00017083	0
ENSG00000111897	SERINC1	geneM13	0.0076547	0.00531646	1.43981	0.322643	7.49778e-06	0.000171403	0
ENSG00000254944	ATP5F1P5	geneM2	-0.00599355	0.00304543	-1.96804	-0.322562	7.53981e-06	0.000171978	1
ENSG00000185115	NDNL2	geneM0	-0.00335978	0.00238106	-1.41104	-0.322559	7.54138e-06	0.000171978	0
ENSG00000260941	LINC00622	geneM1	0.00362056	0.00234874	1.54149	0.322432	7.60722e-06	0.000173268	0
ENSG00000173914	RBM4B	geneM0	-0.000836887	0.00235525	-0.355329	-0.322349	7.65047e-06	0.000174041	0
ENSG00000200279	SNORD114-10	geneM0	-0.00405535	0.00239258	-1.69497	-0.32211	7.77723e-06	0.00017671	0
ENSG00000106976	DNM1	geneM1	0.00216473	0.00227824	0.950176	0.321976	7.84883e-06	0.00017812	0
ENSG00000109111	SUPT6H	geneM4	0.0125313	0.00493264	2.54048	0.321858	7.91274e-06	0.000179352	1
ENSG00000250305	KIAA1456	geneM2	-0.00665752	0.0036261	-1.836	-0.321685	8.00713e-06	0.000181272	0
ENSG00000213047	DENND1B	geneM9	-0.00539833	0.00793512	-0.680309	-0.321589	8.05994e-06	0.000182246	0
ENSG00000280165	PCDH20	geneM4	0.0126165	0.00482108	2.61695	0.321571	8.06975e-06	0.000182248	1
ENSG00000132026	RTBDN	geneM1	0.00457866	0.00217017	2.10982	0.321458	8.13256e-06	0.000183393	1
ENSG00000188596	CFAP54	geneM2	-0.00295561	0.0037727	-0.783422	-0.321427	8.14994e-06	0.000183393	0
ENSG00000071242	RPS6KA2	geneM10	-0.000787582	0.00668021	-0.117898	0.32143	8.14807e-06	0.000183393	0
ENSG00000187554	TLR5	geneM6	-0.006614	0.00635861	-1.04016	-0.321395	8.16751e-06	0.000183567	0
ENSG00000163528	CHCHD4	geneM7	-0.00856618	0.00541836	-1.58096	-0.321248	8.25006e-06	0.0001852	0
ENSG00000132549	VPS13B	geneM0	0.0103771	0.00241986	4.28829	0.321149	8.30617e-06	0.000186012	1
ENSG00000122512	PMS2	geneM1	0.00716884	0.0020082	3.56978	0.321156	8.30238e-06	0.000186012	1
ENSG00000151445	VIPAS39	geneM1	0.00872838	0.00229391	3.80502	0.321061	8.35635e-06	0.000186912	1
ENSG00000111490	TBC1D30	geneM4	0.0131283	0.00449751	2.91901	0.321042	8.36735e-06	0.000186934	1
ENSG00000263426	RN7SL471P	geneM0	-0.00476162	0.00224295	-2.12293	-0.320681	8.57604e-06	0.000191368	1
ENSG00000118162	KPTN	geneM9	-0.00805154	0.00735001	-1.09545	-0.320488	8.68967e-06	0.000193672	0
ENSG00000253457	SMIM18	geneM0	-0.00164479	0.0017521	-0.938753	-0.3204	8.74241e-06	0.000194615	0
ENSG00000140450	ARRDC4	geneM16	-0.0083929	0.00693545	-1.21015	-0.320275	8.81686e-06	0.000196039	0
ENSG00000282164	ENSG00000282164	geneM1	0.00335209	0.00203787	1.64489	0.320244	8.83569e-06	0.000196224	0
ENSG00000224905	AP001347.6	geneM0	0.0100433	0.00242038	4.14945	0.32013	8.90458e-06	0.000197485	1
ENSG00000116711	PLA2G4A	geneM6	-0.00891665	0.00644789	-1.38288	-0.320115	8.91363e-06	0.000197485	0
ENSG00000165115	KIF27	geneM2	-0.00440287	0.00401346	-1.09703	-0.319928	9.02795e-06	0.000199781	0
ENSG00000182580	EPHB3	geneM6	-0.0112006	0.00635063	-1.76371	-0.319727	9.15223e-06	0.000202052	0
ENSG00000171813	PWWP2B	geneM9	-0.00863366	0.00779424	-1.1077	-0.319743	9.14217e-06	0.000202052	0
ENSG00000146005	PSD2	geneM3	-0.00172492	0.00563454	-0.306134	-0.3197	9.16897e-06	0.000202183	0
ENSG00000105327	BBC3	geneM1	0.00597341	0.00205339	2.90905	0.319671	9.18747e-06	0.000202352	1
ENSG00000103811	CTSH	geneM2	-0.00472367	0.00344001	-1.37316	-0.319534	9.27322e-06	0.000204	0
ENSG00000164180	TMEM161B	geneM8	0.0042334	0.00609012	0.695126	0.319463	9.31797e-06	0.000204743	0
ENSG00000082516	GEMIN5	geneM0	0.012053	0.00320907	3.75593	0.319311	9.41508e-06	0.000206634	1
ENSG00000198797	BRINP2	geneM1	0.00236365	0.00255188	0.926238	0.319231	9.46595e-06	0.000207506	0
ENSG00000196659	TTC30B	geneM2	-0.00240165	0.00350359	-0.685481	-0.319154	9.51541e-06	0.000208346	0
ENSG00000168792	ABHD15	geneM2	-0.00361966	0.00333116	-1.08661	-0.319131	9.53074e-06	0.000208437	0
ENSG00000172716	SLFN11	geneM6	-0.00917341	0.00610111	-1.50356	-0.3191	9.55051e-06	0.000208626	0
ENSG00000171603	CLSTN1	geneM1	0.00169175	0.00243256	0.695459	0.319004	9.61313e-06	0.000209748	0
ENSG00000144712	CAND2	geneM4	0.0142623	0.00459486	3.10396	0.318931	9.66056e-06	0.000210292	1
ENSG00000068976	PYGM	geneM3	-0.0011604	0.00553843	-0.209517	-0.318943	9.6532e-06	0.000210292	0
ENSG00000269935	RP11-482M8.3	geneM4	0.0139232	0.00563814	2.46946	0.318719	9.8009e-06	0.000213098	1
ENSG00000113396	SLC27A6	geneM16	-0.00797059	0.00611049	-1.30441	-0.318654	9.84425e-06	0.000213792	0
ENSG00000163050	ADCK3	geneM4	0.0137529	0.00423001	3.25127	0.318439	9.98869e-06	0.000216677	1
ENSG00000205517	RGL3	geneM6	-0.00841022	0.00584472	-1.43894	-0.318415	1.00049e-05	0.000216778	0
ENSG00000153767	GTF2E1	geneM6	-0.00949745	0.00598929	-1.58574	-0.318063	1.02455e-05	0.000221508	0
ENSG00000134243	SORT1	geneM1	0.00266239	0.00224618	1.1853	0.318061	1.0247e-05	0.000221508	0
ENSG00000174951	FUT1	geneM1	0.0031965	0.00238071	1.34267	0.317876	1.03758e-05	0.000224034	0
ENSG00000243244	STON1	geneM2	-0.0077617	0.0032567	-2.3833	-0.317805	1.04261e-05	0.000224665	1
ENSG00000143869	GDF7	geneM22	0.00455868	0.00526807	0.865343	0.317789	1.04376e-05	0.000224665	0
ENSG00000182179	UBA7	geneM6	-0.00515248	0.00656451	-0.784899	-0.317784	1.04411e-05	0.000224665	0
ENSG00000122042	UBL3	geneM16	-0.00909839	0.00612093	-1.48644	-0.317616	1.05599e-05	0.000226959	0
ENSG00000106992	AK1	geneM2	-0.00438179	0.00362083	-1.21016	-0.317447	1.06812e-05	0.000229302	0
ENSG00000004948	CALCR	geneM2	-0.00515974	0.00262496	-1.96565	-0.317269	1.08103e-05	0.000231808	1
ENSG00000108828	VAT1	geneM2	-0.00660429	0.00267004	-2.47348	-0.31703	1.09854e-05	0.000235291	1
ENSG00000160445	ZER1	geneM4	0.0114408	0.00470801	2.43008	0.316872	1.11032e-05	0.000237543	1
ENSG00000182836	PLCXD3	geneM0	-0.00185321	0.00215381	-0.860431	-0.316838	1.11288e-05	0.000237817	0
ENSG00000082175	PGR	geneM16	-0.00655196	0.00612794	-1.06919	-0.316721	1.1217e-05	0.000239428	0
ENSG00000132334	PTPRE	geneM1	-0.00688544	0.00311436	-2.21087	-0.316686	1.12433e-05	0.000239715	1
ENSG00000185015	CA13	geneM1	0.00533996	0.00243789	2.1904	0.316625	1.12897e-05	0.00024043	1
ENSG00000121281	ADCY7	geneM6	-0.00779053	0.0065651	-1.18666	-0.316554	1.13433e-05	0.000241296	0
ENSG00000181789	COPG1	geneM13	0.00862782	0.00552513	1.56156	0.316497	1.1387e-05	0.000241951	0
ENSG00000283646	ENSG00000283646	geneM15	0.00362516	0.00821597	0.441233	0.316428	1.14399e-05	0.0002428	0
ENSG00000132259	CNGA4	geneM2	-0.0033823	0.00395539	-0.85511	-0.316346	1.15031e-05	0.000243864	0
ENSG00000102882	MAPK3	geneM7	0.00443858	0.00592439	0.749204	0.316281	1.15536e-05	0.000244656	0
ENSG00000261659	LA16c-313D11.12	geneM16	-0.00786225	0.00623595	-1.26079	-0.316263	1.15672e-05	0.000244667	0
ENSG00000139537	CCDC65	geneM2	-0.00360294	0.00404409	-0.890916	-0.316221	1.15999e-05	0.000245081	0
ENSG00000213144	RP11-64B16.2	geneM0	-0.00534812	0.00241652	-2.21315	-0.315994	1.17781e-05	0.00024855	1
ENSG00000169744	LDB2	geneM1	0.00283825	0.00262399	1.08165	0.315978	1.17907e-05	0.00024855	0
ENSG00000198771	RCSD1	geneM6	-0.00833452	0.00657939	-1.26676	-0.315882	1.18671e-05	0.000249878	0
ENSG00000133624	ZNF767P	geneM0	0.0127525	0.00265655	4.80038	0.315831	1.19081e-05	0.000250357	1
ENSG00000125835	SNRPB	geneM1	0.0045746	0.00240735	1.90026	0.315803	1.19301e-05	0.000250357	0
ENSG00000100422	CERK	geneM7	-0.00840739	0.00559301	-1.5032	-0.315812	1.1923e-05	0.000250357	0
ENSG00000130208	APOC1	geneM2	-0.0044395	0.00284472	-1.56061	-0.315683	1.20266e-05	0.0002521	0
ENSG00000143507	DUSP10	geneM20	-0.0217538	0.0100026	-2.1748	-0.315288	1.23495e-05	0.000258578	1
ENSG00000164128	NPY1R	geneM1	0.00639466	0.00229558	2.78564	0.315206	1.24174e-05	0.000259709	1
ENSG00000120910	PPP3CC	geneM1	0.00513169	0.00203949	2.51616	0.315127	1.24828e-05	0.000260785	1
ENSG00000100991	TRPC4AP	geneM1	0.00511105	0.00199047	2.56775	0.315084	1.25189e-05	0.000261246	1
ENSG00000269997	RP11-214K3.21	geneM0	0.00903983	0.00274742	3.29029	0.314959	1.26242e-05	0.000263151	1
ENSG00000072041	SLC6A15	geneM4	0.0118205	0.00513653	2.30126	0.31492	1.26575e-05	0.000263549	1
ENSG00000144191	CNGA3	geneM16	-0.0080672	0.00647371	-1.24615	-0.314852	1.27145e-05	0.000264441	0
ENSG00000180979	LRRC57	geneM1	0.00413751	0.00248304	1.66631	0.314772	1.2783e-05	0.00026557	0
ENSG00000158869	FCER1G	geneM6	-0.00663767	0.00668407	-0.993058	-0.314712	1.28339e-05	0.000266333	0
ENSG00000085377	PREP	geneM1	0.00278491	0.00245206	1.13574	0.314559	1.29663e-05	0.000268781	0
ENSG00000254838	GVINP1	geneM6	-0.00959324	0.0060416	-1.58787	-0.314354	1.31445e-05	0.000272172	0
ENSG00000236963	LINC01141	geneM6	-0.00975424	0.00618673	-1.57664	-0.314328	1.31679e-05	0.000272354	0
ENSG00000121297	TSHZ3	geneM1	0.0022237	0.00205757	1.08074	0.314295	1.31967e-05	0.00027265	0
ENSG00000262089	RP11-589P10.5	geneM0	0.00912724	0.00227666	4.00905	0.314224	1.32592e-05	0.000273637	1
ENSG00000252690	SCARNA15	geneM0	0.00989248	0.0029687	3.33225	0.314125	1.33475e-05	0.000275155	1
ENSG00000172164	SNTB1	geneM2	-0.00263232	0.00293549	-0.896722	-0.313673	1.37549e-05	0.000283241	0
ENSG00000121988	ZRANB3	geneM1	0.00645053	0.00234344	2.75259	0.313592	1.38299e-05	0.000284472	1
ENSG00000164675	IQUB	geneM2	-0.00421977	0.00405661	-1.04022	-0.3135	1.39147e-05	0.000285903	0
ENSG00000151240	DIP2C	geneM1	0.00290404	0.00256801	1.13085	0.313418	1.39909e-05	0.000286522	0
ENSG00000189127	ANKRD34B	geneM9	-0.00446242	0.00733729	-0.608184	-0.313429	1.39799e-05	0.000286522	0
ENSG00000139946	PELI2	geneM3	-0.000555248	0.00571604	-0.0971386	-0.313445	1.39654e-05	0.000286522	0
ENSG00000185052	SLC24A3	geneM2	-0.00651242	0.00272432	-2.39048	-0.31318	1.42136e-05	0.000290487	1
ENSG00000118690	ARMC2	geneM2	-0.00337556	0.00380227	-0.887774	-0.313178	1.42156e-05	0.000290487	0
ENSG00000169184	MN1	geneM9	-0.00566142	0.00814061	-0.695454	-0.313131	1.426e-05	0.000291076	0
ENSG00000150627	WDR17	geneM4	0.01337	0.00512189	2.61035	0.312948	1.44343e-05	0.000294312	1
ENSG00000268460	DKFZp434J0226	geneM0	0.0107796	0.0023176	4.65118	0.312928	1.44536e-05	0.000294384	1
ENSG00000155749	ALS2CR12	geneM2	-0.00409074	0.0037314	-1.0963	-0.31272	1.46545e-05	0.00029815	0
ENSG00000017427	IGF1	geneM6	-0.0129479	0.00603755	-2.14457	-0.312698	1.46763e-05	0.00029827	1
ENSG00000117480	FAAH	geneM0	0.0113134	0.00290478	3.89474	0.312431	1.49381e-05	0.000303259	1
ENSG00000175664	TEX26	geneM2	-0.00355988	0.00375576	-0.947846	-0.312363	1.50056e-05	0.000304298	0
ENSG00000100285	NEFH	geneM0	-0.00373477	0.00271708	-1.37455	-0.31234	1.50288e-05	0.000304438	0
ENSG00000114200	BCHE	geneM3	-0.00175814	0.00525361	-0.334655	-0.312295	1.50733e-05	0.000305011	0
ENSG00000174948	GPR149	geneM9	-0.00461965	0.00809867	-0.570421	-0.31223	1.5138e-05	0.000305988	0
ENSG00000135046	ANXA1	geneM2	-0.00510965	0.00410278	-1.24541	-0.312151	1.52173e-05	0.000307258	0
ENSG00000162706	CADM3	geneM4	0.0123146	0.00468435	2.62888	0.312131	1.52374e-05	0.000307296	1
ENSG00000168539	CHRM1	geneM4	0.0129333	0.00499853	2.58742	0.312115	1.52537e-05	0.000307296	1
ENSG00000197780	TAF13	geneM11	-0.0158393	0.00627415	-2.52453	-0.312101	1.52685e-05	0.000307296	1
ENSG00000164219	PGGT1B	geneM3	-0.00235087	0.00532732	-0.441286	-0.312074	1.52958e-05	0.000307514	0
ENSG00000119392	GLE1	geneM0	0.0129045	0.00272842	4.72966	0.311976	1.53949e-05	0.000308745	1
ENSG00000117298	ECE1	geneM5	0.00581119	0.0044302	1.31172	0.311984	1.53864e-05	0.000308745	0
ENSG00000181195	PENK	geneM9	-0.00484109	0.00770007	-0.628707	-0.311964	1.54066e-05	0.000308745	0
ENSG00000165495	PKNOX2	geneM1	0.00490022	0.00276478	1.77237	0.311815	1.556e-05	0.00031119	0
ENSG00000148158	SNX30	geneM1	0.00146516	0.00219084	0.668766	0.311813	1.5562e-05	0.00031119	0
ENSG00000150471	LPHN3	geneM1	0.00384741	0.00239293	1.60782	0.311705	1.56735e-05	0.000313085	0
ENSG00000033122	LRRC7	geneM4	0.0122229	0.0050769	2.40755	0.311633	1.57477e-05	0.00031423	1
ENSG00000107679	PLEKHA1	geneM1	0.00410699	0.00227299	1.80687	0.311326	1.60711e-05	0.000320341	0
ENSG00000128567	PODXL	geneM5	0.00539363	0.00456166	1.18238	0.311297	1.61016e-05	0.000320607	0
ENSG00000178971	CTC1	geneM1	0.00776992	0.00202677	3.83365	0.311274	1.61253e-05	0.000320738	1
ENSG00000141627	DYM	geneM1	0.00594377	0.00200574	2.96338	0.311115	1.62965e-05	0.000323564	1
ENSG00000255112	CHMP1B	geneM2	-0.00790874	0.00339405	-2.33018	-0.311101	1.63111e-05	0.000323564	1
ENSG00000118707	TGIF2	geneM2	-0.00498851	0.00306947	-1.6252	-0.311093	1.63194e-05	0.000323564	0
ENSG00000119865	CNRIP1	geneM1	0.00331216	0.00200349	1.6532	0.311076	1.63374e-05	0.000323578	0
ENSG00000281160	RP11-333B11.1	geneM15	0.00349202	0.00770598	0.453157	0.311035	1.63817e-05	0.000324111	0
ENSG00000214688	C10orf105	geneM2	-0.00371794	0.00344684	-1.07865	-0.310948	1.64762e-05	0.000325636	0
ENSG00000168959	GRM5	geneM4	0.0107315	0.00458305	2.34157	0.310889	1.65402e-05	0.000326555	1
ENSG00000198300	PEG3	geneM9	-0.00686013	0.00774798	-0.885408	-0.310676	1.67743e-05	0.000330828	0
ENSG00000124134	KCNS1	geneM1	0.001761	0.00278385	0.632577	0.310548	1.69157e-05	0.000333265	0
ENSG00000170634	ACYP2	geneM10	-0.0131732	0.00649495	-2.02822	-0.310516	1.69517e-05	0.000333621	1
ENSG00000119042	SATB2	geneM1	0.00336529	0.00240967	1.39658	0.310471	1.70025e-05	0.00033427	0
ENSG00000118855	MFSD1	geneM6	-0.00929622	0.00613509	-1.51525	-0.310401	1.70806e-05	0.000335451	0
ENSG00000248309	MEF2C-AS1	geneM1	0.00711671	0.00252061	2.82341	0.310225	1.72797e-05	0.000339005	1
ENSG00000168234	TTC39C	geneM1	0.00357825	0.00239	1.49717	0.310125	1.73935e-05	0.000340522	0
ENSG00000184384	MAML2	geneM3	0.000208311	0.00552842	0.03768	-0.310131	1.73863e-05	0.000340522	0
ENSG00000225953	SATB2-AS1	geneM1	0.00413959	0.00236599	1.74962	0.309934	1.76134e-05	0.000344467	0
ENSG00000086730	LAT2	geneM6	-0.00781176	0.00647813	-1.20587	-0.309899	1.76532e-05	0.000344883	0
ENSG00000119535	CSF3R	geneM6	-0.00844568	0.00650643	-1.29805	-0.309856	1.77034e-05	0.000345504	0
ENSG00000171700	RGS19	geneM6	-0.0073638	0.00647257	-1.13769	-0.309821	1.77448e-05	0.000345643	0
ENSG00000238105	GOLGA2P5	geneM2	-0.00296287	0.0036812	-0.804866	-0.309818	1.77476e-05	0.000345643	0
ENSG00000005175	RPAP3	geneM17	-0.0122246	0.00891868	-1.37067	-0.309759	1.78166e-05	0.000346626	0
ENSG00000136261	BZW2	geneM4	0.0120316	0.00462081	2.6038	0.309729	1.7852e-05	0.000346954	1
ENSG00000115942	ORC2	geneM8	0.00374341	0.00617446	0.606274	0.309692	1.78949e-05	0.000347425	0
ENSG00000127980	PEX1	geneM0	0.0114473	0.00242092	4.72847	0.309481	1.81444e-05	0.000351538	1
ENSG00000184584	TMEM173	geneM6	-0.00720994	0.00622923	-1.15744	-0.309492	1.8132e-05	0.000351538	0
ENSG00000103227	LMF1	geneM0	0.00789157	0.00244907	3.22227	0.3091	1.86037e-05	0.000360064	1
ENSG00000013392	RWDD2A	geneM4	0.0118672	0.00444779	2.66812	0.309061	1.8651e-05	0.000360233	1
ENSG00000183454	GRIN2A	geneM1	0.000989682	0.00260416	0.38004	0.309063	1.86485e-05	0.000360233	0
ENSG00000117000	RLF	geneM1	0.00256537	0.00244783	1.04802	0.309044	1.86717e-05	0.00036026	0
ENSG00000172578	KLHL6	geneM6	-0.0108764	0.00647715	-1.6792	-0.308894	1.88564e-05	0.000363073	0
ENSG00000171943	SRGAP2C	geneM6	-0.0105373	0.00648664	-1.62447	-0.308902	1.88462e-05	0.000363073	0
ENSG00000091136	LAMB1	geneM5	0.00677324	0.0044207	1.53217	0.308758	1.90245e-05	0.000365756	0
ENSG00000145708	CRHBP	geneM7	-0.00676936	0.00560492	-1.20775	-0.308749	1.90349e-05	0.000365756	0
ENSG00000028137	TNFRSF1B	geneM6	-0.00890812	0.0065689	-1.35611	-0.308712	1.90811e-05	0.000366267	0
ENSG00000233508	RP1-269M15.3	geneM4	0.0124409	0.00545603	2.28021	0.308691	1.91081e-05	0.000366408	1
ENSG00000137288	UQCC2	geneM2	-0.00674375	0.00288521	-2.33735	-0.308653	1.91556e-05	0.000366567	1
ENSG00000145194	ECE2	geneM2	-0.00565456	0.00274742	-2.05814	-0.308668	1.91365e-05	0.000366567	1
ENSG00000186104	CYP2R1	geneM0	0.0118329	0.00266792	4.43526	0.308528	1.93125e-05	0.00036903	1
ENSG00000100324	TAB1	geneM0	0.011579	0.00286543	4.04091	0.308519	1.93239e-05	0.00036903	1
ENSG00000196476	C20orf96	geneM2	-0.0038023	0.00371758	-1.02279	-0.308501	1.9346e-05	0.000369076	0
ENSG00000122877	EGR2	geneM0	-0.0033735	0.00229968	-1.46695	-0.308435	1.943e-05	0.000370301	0
ENSG00000152518	ZFP36L2	geneM2	-0.00566203	0.00325844	-1.73765	-0.308243	1.96752e-05	0.00037459	0
ENSG00000162595	DIRAS3	geneM9	-0.00467716	0.0075278	-0.621318	-0.308139	1.9809e-05	0.000376755	0
ENSG00000260328	RP11-416I2.1	geneM4	0.0133537	0.00525747	2.53994	0.308009	1.99774e-05	0.00037957	1
ENSG00000103326	CAPN15	geneM0	-0.00320987	0.00232192	-1.38242	-0.30785	2.01862e-05	0.000382759	0
ENSG00000138400	MDH1B	geneM2	-0.00246379	0.00361737	-0.681101	-0.307865	2.01662e-05	0.000382759	0
ENSG00000251348	HSPD1P11	geneM0	0.00872209	0.00244692	3.56451	0.307826	2.02181e-05	0.000382976	1
ENSG00000103253	HAGHL	geneM2	-0.00761539	0.00369889	-2.05883	-0.307687	2.04024e-05	0.000386075	1
ENSG00000144893	MED12L	geneM1	0.00574012	0.00300326	1.91129	0.307653	2.04465e-05	0.000386518	0
ENSG00000126775	ATG14	geneM1	0.00597145	0.00195198	3.05918	0.307547	2.05883e-05	0.000388805	1
ENSG00000187498	COL4A1	geneM5	0.00506056	0.00498659	1.01483	0.307414	2.07672e-05	0.000391787	0
ENSG00000203791	METTL10	geneM4	0.0136194	0.00529587	2.5717	0.307337	2.08713e-05	0.000393354	1
ENSG00000130227	XPO7	geneM4	0.0129537	0.00491948	2.63315	0.307225	2.10251e-05	0.000395853	1
ENSG00000159433	STARD9	geneM1	0.00526354	0.00222873	2.36168	0.307139	2.11431e-05	0.000397673	1
ENSG00000187391	MAGI2	geneM1	0.00577555	0.00226226	2.553	0.307046	2.12705e-05	0.000399667	1
ENSG00000057252	SOAT1	geneM2	-0.0053463	0.00311282	-1.71751	-0.306896	2.14788e-05	0.000403175	0
ENSG00000196914	ARHGEF12	geneM1	0.00317175	0.00253403	1.25166	0.306785	2.16346e-05	0.000405693	0
ENSG00000102743	SLC25A15	geneM2	-0.00708899	0.00268878	-2.6365	-0.306717	2.17305e-05	0.000406463	1
ENSG00000144959	NCEH1	geneM4	0.0112489	0.00447247	2.51514	0.306738	2.17009e-05	0.000406463	1
ENSG00000241563	CORT	geneM0	-0.00239118	0.00188785	-1.26662	-0.306709	2.1741e-05	0.000406463	0
ENSG00000241014	RP11-244H3.1	geneM0	0.0103396	0.00284681	3.632	0.306673	2.17916e-05	0.000406675	1
ENSG00000155974	GRIP1	geneM9	-0.00762134	0.00755813	-1.00836	-0.30667	2.17959e-05	0.000406675	0
ENSG00000173320	STOX2	geneM1	0.00314657	0.0022993	1.36849	0.306466	2.20867e-05	0.00041169	0
ENSG00000164342	TLR3	geneM6	-0.00501965	0.00645904	-0.777151	-0.30641	2.21679e-05	0.000412792	0
ENSG00000163563	MNDA	geneM6	-0.00716127	0.00636645	-1.12484	-0.306282	2.23526e-05	0.000415815	0
ENSG00000138185	ENTPD1	geneM6	-0.0091911	0.00614037	-1.49683	-0.306008	2.27521e-05	0.000422406	0
ENSG00000230445	LRRC37A6P	geneM2	-0.00308033	0.00334522	-0.920813	-0.30601	2.27488e-05	0.000422406	0
ENSG00000115073	ACTR1B	geneM1	0.00588512	0.00260122	2.26244	0.305922	2.28786e-05	0.000424333	1
ENSG00000107562	CXCL12	geneM5	2.0693e-05	0.00433397	0.0047746	-0.30587	2.2956e-05	0.000425347	0
ENSG00000144596	GRIP2	geneM2	-0.00598835	0.00279007	-2.14631	-0.305741	2.31494e-05	0.000427337	1
ENSG00000175970	UNC119B	geneM2	-0.00496166	0.00338206	-1.46705	-0.305737	2.3155e-05	0.000427337	0
ENSG00000104218	CSPP1	geneM2	-0.00515976	0.00403216	-1.27965	-0.305751	2.31341e-05	0.000427337	0
ENSG00000119900	OGFRL1	geneM3	-0.00129084	0.00565265	-0.22836	-0.305741	2.31485e-05	0.000427337	0
ENSG00000182247	UBE2E2	geneM1	0.0048549	0.00194194	2.50002	0.305707	2.31995e-05	0.000427525	1
ENSG00000134871	COL4A2	geneM5	0.00482805	0.00494836	0.975688	0.3057	2.32109e-05	0.000427525	0
ENSG00000185666	SYN3	geneM1	0.00317883	0.00276048	1.15155	0.30565	2.32862e-05	0.000428489	0
ENSG00000185055	EFCAB10	geneM2	-0.00356634	0.00391857	-0.910111	-0.305327	2.37774e-05	0.000437096	0
ENSG00000072201	LNX1	geneM1	0.00344367	0.00259605	1.3265	0.305196	2.39781e-05	0.000440352	0
ENSG00000174123	TLR10	geneM6	-0.00689662	0.00643011	-1.07255	-0.305049	2.42076e-05	0.000444131	0
ENSG00000100218	RSPH14	geneM2	-0.00370339	0.00342986	-1.07975	-0.304889	2.4458e-05	0.000448285	0
ENSG00000138346	DNA2	geneM1	0.00557271	0.00234681	2.37459	0.304827	2.45566e-05	0.000449651	1
ENSG00000116815	CD58	geneM18	-0.00148562	0.0066651	-0.222896	-0.304776	2.46379e-05	0.000450698	0
ENSG00000149716	ORAOV1	geneM0	0.00851178	0.00274846	3.09693	0.304688	2.47769e-05	0.000452797	1
ENSG00000183036	PCP4	geneM9	-0.00470118	0.00780488	-0.602339	-0.30465	2.48379e-05	0.000453467	0
ENSG00000266028	SRGAP2	geneM6	-0.00950049	0.00656509	-1.44712	-0.304442	2.51734e-05	0.000459144	0
ENSG00000111144	LTA4H	geneM0	0.0129657	0.00279805	4.63385	0.304244	2.54956e-05	0.000464567	1
ENSG00000236977	ANKRD44-IT1	geneM6	-0.00954556	0.00628349	-1.51915	-0.304177	2.56067e-05	0.000466136	0
ENSG00000275759	RP11-131L12.3	geneM0	0.00776539	0.00215254	3.60754	0.304134	2.56764e-05	0.00046695	1
ENSG00000174473	GALNTL6	geneM9	-0.00889858	0.00760741	-1.16972	-0.303808	2.62201e-05	0.000476375	0
ENSG00000130414	NDUFA10	geneM1	0.00514747	0.00214019	2.40515	0.303725	2.63607e-05	0.000477701	1
ENSG00000143858	SYT2	geneM9	-0.0057888	0.00784073	-0.738299	-0.30372	2.63698e-05	0.000477701	0
ENSG00000268069	RP5-1057I20.4	geneM8	0.00431911	0.00638994	0.675923	0.303748	2.63216e-05	0.000477701	0
ENSG00000232903	LINC01166	geneM0	-0.0031149	0.00200528	-1.55335	-0.303668	2.64573e-05	0.000478358	0
ENSG00000163032	VSNL1	geneM1	0.00320888	0.00214972	1.49269	0.303677	2.64413e-05	0.000478358	0
ENSG00000138738	PRDM5	geneM16	-0.00560849	0.00645703	-0.868587	-0.303459	2.68141e-05	0.000484339	0
ENSG00000228109	MFI2-AS1	geneM2	-0.00362897	0.00338907	-1.07079	-0.303442	2.68435e-05	0.000484402	0
ENSG00000186019	AC084219.4	geneM2	-0.00594375	0.0031757	-1.87163	-0.303255	2.71683e-05	0.00048979	0
ENSG00000197901	SLC22A6	geneM5	-0.00370436	0.00432761	-0.855982	-0.303068	2.74958e-05	0.000495216	0
ENSG00000179240	RP11-111M22.2	geneM4	0.0144614	0.00465677	3.10545	0.303048	2.75301e-05	0.000495356	1
ENSG00000185033	SEMA4B	geneM0	0.0100261	0.00305813	3.27851	0.302996	2.76217e-05	0.000496336	1
ENSG00000228412	RP4-625H18.2	geneM2	-0.00298824	0.00323753	-0.923	-0.302987	2.76377e-05	0.000496336	0
ENSG00000136811	ODF2	geneM2	-0.00535924	0.00383672	-1.39683	-0.302759	2.80446e-05	0.000503159	0
ENSG00000149311	ATM	geneM6	-0.00661795	0.00629696	-1.05098	-0.302717	2.81191e-05	0.000504013	0
ENSG00000065320	NTN1	geneM2	-0.0048156	0.00295386	-1.63027	-0.302642	2.82548e-05	0.000505959	0
ENSG00000091651	ORC6	geneM1	0.00475813	0.0021489	2.21422	0.302466	2.85744e-05	0.000511191	1
ENSG00000154265	ABCA5	geneM4	0.013485	0.00489747	2.75347	0.302442	2.86187e-05	0.000511494	1
ENSG00000001167	NFYA	geneM10	-0.00115642	0.0066924	-0.172795	0.302362	2.87649e-05	0.000513617	0
ENSG00000163331	DAPL1	geneM2	-0.00566736	0.00256631	-2.20836	-0.302338	2.88101e-05	0.000513744	1
ENSG00000107593	PKD2L1	geneM1	0.00344708	0.00214169	1.60951	0.302328	2.88271e-05	0.000513744	0
ENSG00000132170	PPARG	geneM0	0.00959036	0.0027783	3.45188	0.302301	2.88772e-05	0.000514147	1
ENSG00000266786	LGALS9DP	geneM6	-0.0071151	0.00634517	-1.12134	-0.302193	2.90773e-05	0.000517217	0
ENSG00000240853	RN7SL328P	geneM2	-0.00661743	0.00314375	-2.10495	-0.301964	2.95055e-05	0.000524334	1
ENSG00000111912	NCOA7	geneM4	0.00964476	0.00489347	1.97095	0.301808	2.98016e-05	0.000529092	1
ENSG00000104774	MAN2B1	geneM6	-0.00647131	0.00653419	-0.990376	-0.301764	2.98854e-05	0.000530075	0
ENSG00000067221	STOML1	geneM4	0.0125787	0.00466308	2.69751	0.301657	3.00883e-05	0.000533168	1
ENSG00000146411	SLC2A12	geneM0	0.0106396	0.00256331	4.15071	0.30161	3.01784e-05	0.000534258	1
ENSG00000116898	MRPS15	geneM14	-0.0195881	0.00678192	-2.88829	-0.301585	3.02277e-05	0.000534624	1
ENSG00000115318	LOXL3	geneM6	-0.00688869	0.00603252	-1.14193	-0.301531	3.03322e-05	0.000535964	0
ENSG00000140287	HDC	geneM2	-0.00786027	0.00281788	-2.78943	-0.301385	3.0615e-05	0.00053994	1
ENSG00000197905	TEAD4	geneM1	0.00455181	0.00232271	1.9597	0.301388	3.06084e-05	0.00053994	0
ENSG00000102904	TSNAXIP1	geneM2	-0.00293336	0.00386402	-0.759146	-0.301361	3.06615e-05	0.000540249	0
ENSG00000070413	DGCR2	geneM0	0.00951695	0.00240195	3.96217	0.301212	3.09535e-05	0.000543855	1
ENSG00000260025	RP11-490M8.1	geneM4	0.0139169	0.00516587	2.69401	0.301218	3.09424e-05	0.000543855	1
ENSG00000136383	ALPK3	geneM5	-0.00513191	0.00474123	-1.0824	-0.301218	3.09423e-05	0.000543855	0
ENSG00000186642	PDE2A	geneM4	0.0118557	0.00539463	2.19768	0.301176	3.10243e-05	0.000544588	1
ENSG00000152078	TMEM56	geneM1	0.00482571	0.0029456	1.63828	0.301134	3.11081e-05	0.000545545	0
ENSG00000204843	DCTN1	geneM1	0.00319126	0.00221266	1.44227	0.301105	3.11654e-05	0.000546037	0
ENSG00000154330	PGM5	geneM21	-0.00376635	0.0085197	-0.442075	-0.300994	3.13868e-05	0.000549	0
ENSG00000136205	TNS3	geneM3	-0.00109818	0.00583272	-0.18828	-0.30099	3.13933e-05	0.000549	0
ENSG00000138411	HECW2	geneM22	0.00410593	0.00553249	0.742148	0.300968	3.14375e-05	0.000549259	0
ENSG00000197872	FAM49A	geneM4	0.00996143	0.00490118	2.03245	0.300833	3.17081e-05	0.000553469	1
ENSG00000171606	ZNF274	geneM0	0.0111235	0.00277539	4.00789	0.300748	3.18808e-05	0.000555445	1
ENSG00000149577	SIDT2	geneM0	0.0102517	0.00258691	3.96294	0.300758	3.186e-05	0.000555445	1
ENSG00000220008	LINGO3	geneM9	-0.00549589	0.00822597	-0.668114	-0.300712	3.19534e-05	0.000556192	0
ENSG00000184564	SLITRK6	geneM9	-0.00382045	0.00746702	-0.511644	-0.300624	3.21331e-05	0.000558799	0
ENSG00000168306	ACOX2	geneM3	0.00162601	0.00540694	0.300727	-0.300581	3.22198e-05	0.000559786	0
ENSG00000226443	GAPDHP32	geneM1	0.00611363	0.00226773	2.69593	0.300451	3.24882e-05	0.000563763	1
ENSG00000086102	NFX1	geneM12	0.0196143	0.00736447	2.66337	0.30044	3.25091e-05	0.000563763	1
ENSG00000175727	MLXIP	geneM0	0.00830182	0.00331041	2.50779	0.300357	3.2681e-05	0.000566219	1
ENSG00000166801	FAM111A	geneM2	-0.0015728	0.00299064	-0.525907	-0.300294	3.28129e-05	0.000567844	0
ENSG00000152465	NMT2	geneM11	-0.000668073	0.00595978	-0.112097	0.300283	3.28356e-05	0.000567844	0
ENSG00000146426	TIAM2	geneM1	0.0032821	0.00240646	1.36387	0.300266	3.28717e-05	0.000567941	0
ENSG00000235501	RP4-639F20.1	geneM0	0.00769187	0.00266547	2.88574	0.300233	3.29386e-05	0.000568147	1
ENSG00000142512	SIGLEC10	geneM6	-0.00837494	0.00637069	-1.31461	-0.300231	3.29445e-05	0.000568147	0
ENSG00000149269	PAK1	geneM1	0.00274258	0.00241411	1.13606	0.300203	3.30027e-05	0.000568626	0
ENSG00000177640	CASC2	geneM2	-0.00295469	0.00355962	-0.830059	-0.300169	3.30728e-05	0.000569309	0
ENSG00000149187	CELF1	geneM4	0.0136381	0.00464591	2.93551	0.300149	3.31159e-05	0.000569526	1
ENSG00000164647	STEAP1	geneM1	0.00496092	0.00234955	2.11144	0.300039	3.33478e-05	0.000572987	1
ENSG00000144908	ALDH1L1	geneM3	0.00879717	0.00606936	1.44944	0.300001	3.34277e-05	0.000573831	0
ENSG00000188916	FAM196A	geneM9	-0.00572929	0.00759742	-0.75411	-0.299427	3.46639e-05	0.000594507	0
ENSG00000146221	TCTE1	geneM2	-0.00372893	0.0038203	-0.976082	-0.299341	3.4852e-05	0.000597185	0
ENSG00000253223	RP11-409C19.2	geneM2	-0.00329902	0.00395612	-0.833903	-0.299266	3.50184e-05	0.000599486	0
ENSG00000168884	TNIP2	geneM0	0.00996473	0.00306008	3.25636	0.299169	3.52335e-05	0.000600416	1
ENSG00000126882	FAM78A	geneM6	-0.0094947	0.00647863	-1.46554	-0.299175	3.52196e-05	0.000600416	0
ENSG00000073737	DHRS9	geneM6	-0.00765	0.00638745	-1.19766	-0.299194	3.51776e-05	0.000600416	0
ENSG00000163083	INHBB	geneM2	-0.00382259	0.00354228	-1.07913	-0.299201	3.51619e-05	0.000600416	0
ENSG00000154645	CHODL	geneM9	-0.00440908	0.00757817	-0.581814	-0.299199	3.51674e-05	0.000600416	0
ENSG00000139438	FAM222A	geneM8	-0.00970907	0.00752097	-1.29093	-0.299087	3.54162e-05	0.00060298	0
ENSG00000196689	TRPV1	geneM0	0.0113388	0.00250341	4.52933	0.299026	3.55526e-05	0.00060475	1
ENSG00000134007	ADAM20	geneM0	0.00947748	0.00261483	3.62451	0.298951	3.57205e-05	0.000606774	1
ENSG00000137414	FAM8A1	geneM2	-0.00893776	0.00365645	-2.44438	-0.298944	3.57365e-05	0.000606774	1
ENSG00000163815	CLEC3B	geneM2	-0.00386588	0.00353574	-1.09337	-0.298879	3.58846e-05	0.000608182	0
ENSG00000163285	GABRG1	geneM3	0.000761141	0.00572023	0.133061	-0.298884	3.58723e-05	0.000608182	0
ENSG00000269069	CTC-471F3.5	geneM0	0.0115655	0.00266187	4.34487	0.298739	3.62022e-05	0.000613008	1
ENSG00000135426	TESPA1	geneM15	0.00199134	0.00787298	0.252934	0.298686	3.63247e-05	0.000614525	0
ENSG00000178665	ZNF713	geneM2	-0.00816865	0.00346827	-2.35525	-0.29863	3.64515e-05	0.000616112	1
ENSG00000050165	DKK3	geneM4	0.0153213	0.00503596	3.04238	0.298594	3.65345e-05	0.000616958	1
ENSG00000100150	DEPDC5	geneM1	0.00565514	0.00249826	2.26363	0.298561	3.66114e-05	0.000617698	1
ENSG00000154764	WNT7A	geneM0	-0.000908135	0.00166023	-0.546993	-0.298512	3.67244e-05	0.000619045	0
ENSG00000122367	LDB3	geneM20	-0.0119718	0.00955407	-1.25306	0.298473	3.68134e-05	0.000619427	0
ENSG00000101187	SLCO4A1	geneM1	0.00289684	0.00240556	1.20423	0.298482	3.67934e-05	0.000619427	0
ENSG00000171246	NPTX1	geneM4	0.0106137	0.00553987	1.91587	0.298138	3.75995e-05	0.000630957	0
ENSG00000231367	AC016995.3	geneM1	0.00252195	0.00219059	1.15126	0.298155	3.75585e-05	0.000630957	0
ENSG00000047936	ROS1	geneM11	-0.00370459	0.00572017	-0.647636	0.298138	3.76e-05	0.000630957	0
ENSG00000054523	KIF1B	geneM1	0.00170218	0.0023261	0.731771	0.298072	3.7755e-05	0.000632989	0
ENSG00000143847	PPFIA4	geneM1	0.00448132	0.00232503	1.92743	0.297834	3.83235e-05	0.000641369	0
ENSG00000261037	CTC-471C19.1	geneM15	0.00301416	0.00791839	0.380653	0.297839	3.83129e-05	0.000641369	0
ENSG00000153291	SLC25A27	geneM4	0.011683	0.005167	2.26108	0.297775	3.84658e-05	0.000642599	1
ENSG00000142669	SH3BGRL3	geneM7	-0.00678762	0.00598206	-1.13466	-0.297779	3.84582e-05	0.000642599	0
ENSG00000128408	RIBC2	geneM2	-0.00332191	0.00378803	-0.87695	-0.297736	3.85615e-05	0.000643621	0
ENSG00000196139	AKR1C3	geneM6	-0.00821918	0.0058872	-1.39611	-0.297686	3.86827e-05	0.000645068	0
ENSG00000139364	TMEM132B	geneM1	0.00358631	0.00277414	1.29276	0.297568	3.89713e-05	0.000649301	0
ENSG00000121440	PDZRN3	geneM22	0.00539704	0.00532464	1.0136	0.297547	3.90205e-05	0.000649542	0
ENSG00000262801	U91319.1	geneM4	0.0136493	0.00499904	2.73038	0.29744	3.92842e-05	0.00065335	1
ENSG00000157219	HTR5A	geneM1	0.00285467	0.00190488	1.49861	0.297415	3.93473e-05	0.000653816	0
ENSG00000280153	RP11-876N24.3	geneM6	-0.00595667	0.0064214	-0.927628	-0.297001	4.03813e-05	0.000670402	0
ENSG00000259448	RP11-16E12.1	geneM1	0.00713775	0.00203603	3.50571	0.296909	4.06154e-05	0.000673689	1
ENSG00000090863	GLG1	geneM0	0.0100218	0.00233416	4.29355	0.296809	4.087e-05	0.00067731	1
ENSG00000102471	NDFIP2	geneM1	0.00557882	0.00205761	2.71131	0.296792	4.09123e-05	0.00067741	1
ENSG00000171132	PRKCE	geneM1	0.000842671	0.00220574	0.382036	0.296769	4.09705e-05	0.000677773	0
ENSG00000154914	USP43	geneM1	0.00684975	0.00297036	2.30604	0.296716	4.11068e-05	0.000679426	1
ENSG00000182255	KCNA4	geneM9	0.00431575	0.00778151	0.554616	0.296681	4.11987e-05	0.000680343	0
ENSG00000188039	NWD1	geneM2	-0.00550981	0.00331246	-1.66336	-0.296611	4.13786e-05	0.000682439	0
ENSG00000092820	EZR	geneM3	0.000806091	0.00606165	0.132982	-0.296603	4.13987e-05	0.000682439	0
ENSG00000144668	ITGA9	geneM1	0.00259238	0.00255275	1.01553	0.296557	4.15198e-05	0.000683832	0
ENSG00000228106	RP11-452F19.3	geneM6	-0.00984156	0.00597284	-1.64772	-0.296535	4.15754e-05	0.000684144	0
ENSG00000054179	ENTPD2	geneM16	-0.00630223	0.0065983	-0.955129	-0.296501	4.16654e-05	0.000685021	0
ENSG00000125968	ID1	geneM2	-0.00448061	0.00321779	-1.39245	-0.296416	4.18876e-05	0.000688069	0
ENSG00000088387	DOCK9	geneM1	0.00109669	0.00244108	0.449264	0.296275	4.22565e-05	0.00069352	0
ENSG00000272971	RP11-284F21.11	geneM1	0.0051942	0.00188629	2.75366	0.296258	4.23027e-05	0.000693668	1
ENSG00000174606	ANGEL2	geneM0	0.00966871	0.00269912	3.58217	0.296135	4.26283e-05	0.000698394	1
ENSG00000160049	DFFA	geneM0	0.00042556	0.00264959	0.160613	-0.296027	4.29157e-05	0.000702485	0
ENSG00000149636	DSN1	geneM4	0.012649	0.00447813	2.82462	0.295998	4.29944e-05	0.000702999	1
ENSG00000126773	PCNXL4	geneM2	-0.00660554	0.00319868	-2.06509	-0.295988	4.30223e-05	0.000702999	1
ENSG00000148362	C9orf142	geneM0	-0.00233359	0.00207521	-1.12451	-0.295946	4.31334e-05	0.000704197	0
ENSG00000215196	AC091878.1	geneM1	0.00417643	0.00230861	1.80907	0.295913	4.32234e-05	0.000705051	0
ENSG00000062038	CDH3	geneM0	0.00941974	0.00275066	3.42453	0.295898	4.32638e-05	0.000705094	1
ENSG00000064419	TNPO3	geneM13	0.00936297	0.00553717	1.69093	0.29573	4.37183e-05	0.000711881	0
ENSG00000108798	ABI3	geneM6	-0.0073857	0.00646609	-1.14222	-0.295712	4.37678e-05	0.000712066	0
ENSG00000164776	PHKG1	geneM16	-0.00672	0.00637762	-1.05368	-0.295594	4.40913e-05	0.000716704	0
ENSG00000139874	SSTR1	geneM1	0.00303937	0.00247879	1.22615	0.295575	4.41436e-05	0.000716931	0
ENSG00000047249	ATP6V1H	geneM1	0.00281091	0.00223039	1.26028	0.295532	4.42629e-05	0.000718243	0
ENSG00000134490	TMEM241	geneM4	0.0125203	0.00447489	2.7979	0.295488	4.43827e-05	0.000719562	1
ENSG00000138640	FAM13A	geneM1	0.00282103	0.00279208	1.01037	0.295385	4.46702e-05	0.000723595	0
ENSG00000153930	ANKFN1	geneM2	-0.00280125	0.00317592	-0.882027	-0.295358	4.47444e-05	0.000724169	0
ENSG00000101160	CTSZ	geneM6	-0.00790454	0.00617896	-1.27927	-0.295314	4.48685e-05	0.000725338	0
ENSG00000069424	KCNAB2	geneM1	0.00143261	0.00251921	0.568673	0.295304	4.48943e-05	0.000725338	0
ENSG00000124507	PACSIN1	geneM1	0.00251589	0.00249984	1.00642	0.29524	4.50755e-05	0.000727636	0
ENSG00000143473	KCNH1	geneM15	0.00350104	0.00835459	0.419056	0.295214	4.51483e-05	0.000728182	0
ENSG00000173013	CCDC96	geneM2	-0.00532817	0.00367924	-1.44817	-0.294986	4.57923e-05	0.000737931	0
ENSG00000268659	RP11-310J24.3	geneM6	-0.00827348	0.00615173	-1.3449	-0.29482	4.6268e-05	0.000744954	0
ENSG00000156113	KCNMA1	geneM1	0.000961594	0.00254201	0.37828	0.29479	4.63546e-05	0.000745706	0
ENSG00000089737	DDX24	geneM13	0.00895161	0.0053114	1.68536	0.294718	4.65619e-05	0.000748396	0
ENSG00000168243	GNG4	geneM9	-0.00735115	0.0072023	-1.02067	-0.294511	4.71638e-05	0.000757419	0
ENSG00000168389	MFSD2A	geneM0	-0.00467397	0.00204442	-2.28621	-0.294446	4.73551e-05	0.000759838	1
ENSG00000112343	TRIM38	geneM6	-0.00777928	0.00638743	-1.2179	-0.294401	4.74861e-05	0.000761286	0
ENSG00000152102	FAM168B	geneM4	0.0100785	0.00436061	2.31126	0.294336	4.76787e-05	0.000763064	1
ENSG00000185721	DRG1	geneM13	0.00956887	0.00537409	1.78056	0.294349	4.76408e-05	0.000763064	0
ENSG00000184949	FAM227A	geneM2	-0.00327538	0.00360402	-0.908814	-0.294237	4.79735e-05	0.000767125	0
ENSG00000236451	AC067956.1	geneM23	-0.00413644	0.00815532	-0.507208	0.294219	4.80265e-05	0.000767315	0
ENSG00000236296	GUSBP5	geneM1	0.00438273	0.00237022	1.84908	0.294169	4.81764e-05	0.000768395	0
ENSG00000175105	ZNF654	geneM11	-0.00421773	0.00589944	-0.714938	0.29418	4.8143e-05	0.000768395	0
ENSG00000164649	CDCA7L	geneM2	-0.0063189	0.00327974	-1.92664	-0.294154	4.822e-05	0.000768434	0
ENSG00000187699	C2orf88	geneM2	-0.00736418	0.00331242	-2.2232	-0.293753	4.94319e-05	0.000787076	1
ENSG00000162814	SPATA17	geneM2	-0.00298618	0.0038115	-0.783467	-0.293663	4.97102e-05	0.000790833	0
ENSG00000240875	LINC00886	geneM2	-0.00278518	0.00284439	-0.979183	-0.293558	5.00339e-05	0.000795305	0
ENSG00000137815	RTF1	geneM4	0.0098482	0.00500246	1.96867	0.293514	5.01702e-05	0.000796793	1
ENSG00000132819	RBM38	geneM2	-0.00579785	0.00347263	-1.66958	-0.293487	5.02538e-05	0.000797443	0
ENSG00000280105	RP11-334E15.1	geneM1	0.00232158	0.00230612	1.0067	0.293472	5.0301e-05	0.000797514	0
ENSG00000158560	DYNC1I1	geneM4	0.0100601	0.00467787	2.15058	0.293304	5.08237e-05	0.000804937	1
ENSG00000143119	CD53	geneM6	-0.00636265	0.0065624	-0.969562	-0.293294	5.08554e-05	0.000804937	0
ENSG00000149925	ALDOA	geneM7	0.00303023	0.00568744	0.532794	0.293267	5.09396e-05	0.000805587	0
ENSG00000187123	LYPD6	geneM3	-0.00291178	0.00558617	-0.521248	-0.293223	5.10806e-05	0.000807134	0
ENSG00000184304	PRKD1	geneM2	-0.00482023	0.0034544	-1.39539	-0.293152	5.13039e-05	0.000809978	0
ENSG00000170893	TRH	geneM2	-0.00682473	0.00267188	-2.55428	-0.293137	5.13521e-05	0.000810054	1
ENSG00000089248	ERP29	geneM14	-0.01845	0.00674445	-2.73558	-0.293073	5.15537e-05	0.000812547	1
ENSG00000075240	GRAMD4	geneM0	-0.0020295	0.0018859	-1.07615	-0.292915	5.206e-05	0.000819835	0
ENSG00000166685	COG1	geneM4	0.0128949	0.00485033	2.65856	0.292869	5.22081e-05	0.000821474	1
ENSG00000177076	ACER2	geneM1	0.00492264	0.00217518	2.26309	0.29267	5.28542e-05	0.00083094	1
ENSG00000137474	MYO7A	geneM2	-0.00599854	0.00333552	-1.79838	-0.292635	5.29672e-05	0.000832018	0
ENSG00000162148	PPP1R32	geneM2	-0.00268202	0.00417247	-0.64279	-0.292562	5.32045e-05	0.000835043	0
ENSG00000133794	ARNTL	geneM1	0.00483722	0.00246212	1.96466	0.292529	5.33149e-05	0.000836072	1
ENSG00000169402	RSPH10B2	geneM2	-0.00359845	0.00405879	-0.886583	-0.292466	5.35222e-05	0.000838619	0
ENSG00000088448	ANKRD10	geneM8	0.00540883	0.00617456	0.875986	0.292451	5.35711e-05	0.000838683	0
ENSG00000176597	B3GNT5	geneM2	-0.00508119	0.00312368	-1.62667	-0.292359	5.38771e-05	0.000841357	0
ENSG00000015133	CCDC88C	geneM9	-0.00351138	0.00746437	-0.470418	-0.292363	5.38614e-05	0.000841357	0
ENSG00000171208	NETO2	geneM4	0.00132906	0.00477103	0.278568	-0.292368	5.38455e-05	0.000841357	0
ENSG00000204257	HLA-DMA	geneM6	-0.00552855	0.00654235	-0.845041	-0.292223	5.43281e-05	0.000847691	0
ENSG00000240137	ERICH6-AS1	geneM2	-0.00333037	0.00345355	-0.964332	-0.29197	5.5181e-05	0.000860281	0
ENSG00000079950	STX7	geneM11	-0.0135968	0.00652284	-2.08449	-0.291941	5.5279e-05	0.000861089	1
ENSG00000143367	TUFT1	geneM13	0.00861946	0.00525601	1.63992	0.291897	5.54292e-05	0.000862709	0
ENSG00000167895	TMC8	geneM6	-0.00715004	0.00645012	-1.10851	-0.291774	5.58508e-05	0.000868547	0
ENSG00000156050	FAM161B	geneM13	0.0109035	0.00532907	2.04604	0.29163	5.63443e-05	0.000875493	1
ENSG00000118246	FASTKD2	geneM4	0.0134742	0.00464259	2.9023	0.291615	5.63969e-05	0.000875582	1
ENSG00000099385	BCL7C	geneM2	-0.00615295	0.00286255	-2.14947	-0.291513	5.67531e-05	0.000880379	1
ENSG00000282943	ENSG00000282943	geneM1	0.00687727	0.00217011	3.16909	0.291341	5.73526e-05	0.000887468	1
ENSG00000262587	RP11-266L9.4	geneM1	0.00659833	0.00221022	2.98537	0.291342	5.73492e-05	0.000887468	1
ENSG00000188338	SLC38A3	geneM2	-0.00396979	0.00343065	-1.15716	-0.291355	5.73047e-05	0.000887468	0
ENSG00000159860	TCAF2P1	geneM4	0.0136609	0.00473416	2.8856	0.291265	5.76215e-05	0.000890891	1
ENSG00000184809	B3GALT5-AS1	geneM9	-0.00315988	0.007455	-0.42386	-0.291224	5.77666e-05	0.000892396	0
ENSG00000242686	RP11-1191J2.2	geneM0	0.010201	0.00242071	4.21407	0.29114	5.80653e-05	0.000893886	1
ENSG00000107819	SFXN3	geneM1	0.00465917	0.00232984	1.99978	0.29113	5.81024e-05	0.000893886	1
ENSG00000167470	MIDN	geneM0	-0.00481225	0.00265396	-1.81324	-0.291173	5.79487e-05	0.000893886	0
ENSG00000196735	HLA-DQA1	geneM6	-0.00652682	0.00642469	-1.0159	-0.291149	5.80328e-05	0.000893886	0
ENSG00000138378	STAT4	geneM11	-0.00171727	0.00632149	-0.271655	0.291161	5.79893e-05	0.000893886	0
ENSG00000103569	AQP9	geneM1	0.00301568	0.00256865	1.17404	0.29103	5.8458e-05	0.000898618	0
ENSG00000259417	LINC01314	geneM3	-0.00222125	0.00589919	-0.376535	-0.290831	5.9176e-05	0.000908906	0
ENSG00000186377	CYP4X1	geneM4	0.0127444	0.00447823	2.84586	0.290693	5.96758e-05	0.00091583	1
ENSG00000262619	LINC00621	geneM1	0.00565295	0.00192731	2.93308	0.29058	6.00903e-05	0.000921338	1
ENSG00000111450	STX2	geneM2	-0.00666957	0.00375582	-1.7758	-0.290569	6.01334e-05	0.000921338	0
ENSG00000213398	LCAT	geneM5	-0.00161837	0.00426628	-0.37934	-0.290522	6.03031e-05	0.00092318	0
ENSG00000185305	ARL15	geneM15	0.00178303	0.00738764	0.241354	0.290469	6.0499e-05	0.000925422	0
ENSG00000107611	CUBN	geneM2	-0.00478352	0.00340067	-1.40664	-0.290425	6.06647e-05	0.000927196	0
ENSG00000114098	ARMC8	geneM17	-0.000879155	0.00901594	-0.0975111	0.290384	6.08164e-05	0.000928755	0
ENSG00000226751	AF127936.5	geneM6	-0.00743727	0.0063167	-1.1774	-0.290316	6.107e-05	0.000931866	0
ENSG00000069248	NUP133	geneM0	0.0109425	0.0020011	5.46823	0.290254	6.13007e-05	0.000934622	1
ENSG00000003147	ICA1	geneM1	0.00499522	0.00262759	1.90106	0.290226	6.14069e-05	0.000935478	0
ENSG00000126883	NUP214	geneM0	0.00848953	0.00255833	3.31839	0.289956	6.24269e-05	0.000949952	1
ENSG00000215217	C5orf49	geneM2	-0.00258267	0.00387811	-0.665962	-0.289948	6.24587e-05	0.000949952	0
ENSG00000174227	PIGG	geneM0	0.0104143	0.00271204	3.84001	0.289912	6.25929e-05	0.000951219	1
ENSG00000118640	VAMP8	geneM6	-0.00605914	0.00642722	-0.942732	-0.28984	6.28713e-05	0.000954673	0
ENSG00000153071	DAB2	geneM5	-0.0030888	0.00436493	-0.707641	-0.289783	6.30884e-05	0.000957191	0
ENSG00000146147	MLIP	geneM23	-0.00330429	0.00819633	-0.403143	0.289628	6.36868e-05	0.000965485	0
ENSG00000153902	LGI4	geneM1	0.00553865	0.00267689	2.06906	0.289555	6.39739e-05	0.000969051	1
ENSG00000168264	IRF2BP2	geneM0	-0.00270486	0.00236007	-1.14609	-0.289454	6.43674e-05	0.000974223	0
ENSG00000263857	MIR4729	geneM0	0.00859847	0.00231695	3.71112	0.28924	6.52117e-05	0.000986202	1
ENSG00000120738	EGR1	geneM0	-0.003567	0.00239231	-1.49103	-0.289149	6.55737e-05	0.000990073	0
ENSG00000167874	TMEM88	geneM0	-0.000246753	0.00176863	-0.139517	-0.289156	6.55442e-05	0.000990073	0
ENSG00000111300	NAA25	geneM8	0.00247532	0.00644144	0.38428	0.289102	6.57611e-05	0.0009921	0
ENSG00000161267	BDH1	geneM0	0.00886116	0.00225649	3.92697	0.289059	6.5932e-05	0.000993875	1
ENSG00000162434	JAK1	geneM5	-0.00334572	0.00427419	-0.782772	-0.28901	6.6131e-05	0.000996071	0
ENSG00000115687	PASK	geneM2	-0.00551867	0.00379162	-1.45549	-0.28858	6.78794e-05	0.00102158	0
ENSG00000116774	OLFML3	geneM6	-0.00683968	0.00642579	-1.06441	-0.288551	6.8e-05	0.00102257	0
ENSG00000183831	ANKRD45	geneM2	-0.00301124	0.00368711	-0.816694	-0.288522	6.81197e-05	0.00102355	0
ENSG00000122970	IFT81	geneM2	-0.00417158	0.00397752	-1.04879	-0.288475	6.83162e-05	0.00102568	0
ENSG00000170579	DLGAP1	geneM1	0.000970875	0.00257039	0.377716	0.288461	6.83746e-05	0.00102573	0
ENSG00000131095	GFAP	geneM2	-0.00396112	0.00287153	-1.37944	-0.28835	6.88339e-05	0.00103179	0
ENSG00000236502	SIX3-AS1	geneM2	-0.00403252	0.00298154	-1.3525	-0.288227	6.93524e-05	0.00103873	0
ENSG00000125755	SYMPK	geneM0	0.00895181	0.00275795	3.24582	0.288171	6.95881e-05	0.00104059	1
ENSG00000146038	DCDC2	geneM2	-0.00433627	0.00416402	-1.04137	-0.288173	6.95781e-05	0.00104059	0
ENSG00000070961	ATP2B1	geneM1	0.00408341	0.00283841	1.43863	0.288128	6.97689e-05	0.00104246	0
ENSG00000025293	PHF20	geneM1	0.00220764	0.00225511	0.978951	0.287952	7.05149e-05	0.00105276	0
ENSG00000178394	HTR1A	geneM4	0.0127555	0.00521947	2.44382	0.287923	7.06391e-05	0.00105309	1
ENSG00000198700	IPO9	geneM4	0.0103477	0.00470696	2.19839	0.287921	7.06499e-05	0.00105309	1
ENSG00000278925	AC005753.1	geneM0	0.00904085	0.00245954	3.67582	0.287876	7.08408e-05	0.0010551	1
ENSG00000155313	USP25	geneM4	0.0143907	0.00521876	2.7575	0.287823	7.10696e-05	0.00105766	1
ENSG00000163093	BBS5	geneM2	-0.0066969	0.00361793	-1.85103	-0.287678	7.1695e-05	0.00106612	0
ENSG00000106479	ZNF862	geneM0	0.0121828	0.00268004	4.54575	0.287647	7.1831e-05	0.00106724	1
ENSG00000235716	KRT18P46	geneM1	0.00520924	0.00232626	2.23932	0.287634	7.18847e-05	0.00106724	1
ENSG00000177108	ZDHHC22	geneM15	0.00349989	0.00714925	0.489546	0.28752	7.23838e-05	0.0010738	0
ENSG00000204060	FOXO6	geneM9	-0.00631812	0.00717037	-0.881142	-0.28749	7.25176e-05	0.00107493	0
ENSG00000137200	CMTR1	geneM13	0.00937143	0.00526602	1.7796	0.287415	7.28463e-05	0.00107895	0
ENSG00000168961	LGALS9	geneM6	-0.00636812	0.00662714	-0.960916	-0.287369	7.30498e-05	0.00108025	0
ENSG00000125848	FLRT3	geneM11	-0.00292249	0.00627289	-0.465892	0.287373	7.30305e-05	0.00108025	0
ENSG00000269899	RP11-589N15.2	geneM6	-0.0108975	0.00633078	-1.72135	-0.287324	7.32452e-05	0.00108228	0
ENSG00000072121	ZFYVE26	geneM0	0.0109369	0.00287726	3.80114	0.287275	7.34629e-05	0.00108464	1
ENSG00000167912	RP11-25K19.1	geneM4	0.0119619	0.00469289	2.54894	0.287221	7.37029e-05	0.00108732	1
ENSG00000148123	RP11-35N6.1	geneM2	-0.00459211	0.00294301	-1.56034	-0.28716	7.39778e-05	0.0010899	0
ENSG00000118985	ELL2	geneM1	0.00172581	0.00237061	0.728001	0.287156	7.39944e-05	0.0010899	0
ENSG00000118733	OLFM3	geneM1	0.00303268	0.00252683	1.20019	0.287121	7.41519e-05	0.00109136	0
ENSG00000119772	DNMT3A	geneM2	-0.00742478	0.00313248	-2.37026	-0.287033	7.45462e-05	0.0010963	1
ENSG00000169035	KLK7	geneM1	0.00368978	0.00230168	1.60308	0.286995	7.47184e-05	0.00109797	0
ENSG00000080644	CHRNA3	geneM2	-0.00517219	0.00246746	-2.09616	-0.286874	7.5264e-05	0.00110512	1
ENSG00000196369	SRGAP2B	geneM6	-0.00951119	0.00642358	-1.48067	-0.286842	7.54114e-05	0.00110641	0
ENSG00000111731	C2CD5	geneM1	0.00429902	0.00192259	2.23606	0.286765	7.57628e-05	0.00111069	1
ENSG00000260804	PKI55	geneM1	0.00416443	0.00193374	2.15357	0.286745	7.58528e-05	0.00111114	1
ENSG00000237187	NR2F1-AS1	geneM1	0.00292984	0.00262356	1.11674	0.28672	7.59656e-05	0.00111192	0
ENSG00000278875	CTC-439O9.1	geneM1	0.00458379	0.00219293	2.09026	0.286685	7.61254e-05	0.00111339	1
ENSG00000108474	PIGL	geneM0	0.00950207	0.00248813	3.81896	0.286552	7.67382e-05	0.00112134	1
ENSG00000224819	AC093843.1	geneM1	0.00339506	0.00223357	1.52001	0.286541	7.67894e-05	0.00112134	0
ENSG00000203799	CCDC162P	geneM2	-0.00377088	0.00396622	-0.950749	-0.286489	7.7032e-05	0.001124	0
ENSG00000107938	EDRF1	geneM0	0.0077279	0.00274137	2.81899	0.28642	7.73537e-05	0.00112758	1
ENSG00000274682	RP11-385G16.1	geneM1	0.00448296	0.00209799	2.13679	0.28641	7.73975e-05	0.00112758	1
ENSG00000198722	UNC13B	geneM11	0.000541675	0.00614268	0.0881822	0.28637	7.75866e-05	0.00112945	0
ENSG00000125148	MT2A	geneM3	0.00828814	0.00582366	1.42318	0.286312	7.78569e-05	0.0011325	0
ENSG00000254377	MIR124-2HG	geneM15	0.00313389	0.00733537	0.42723	0.286295	7.79358e-05	0.00113277	0
ENSG00000165309	ARMC3	geneM2	-0.00271781	0.0038036	-0.714536	-0.286228	7.82519e-05	0.00113648	0
ENSG00000174482	LINGO2	geneM1	0.00207851	0.00250337	0.830287	0.286205	7.83624e-05	0.0011372	0
ENSG00000054277	OPN3	geneM1	0.0029518	0.00250827	1.17683	0.286181	7.84748e-05	0.00113795	0
ENSG00000275134	MEG8_2	geneM2	-0.00692151	0.00262403	-2.63774	-0.286113	7.87968e-05	0.00114173	1
ENSG00000163590	PPM1L	geneM1	0.00501772	0.00217078	2.31148	0.285975	7.94521e-05	0.00115033	1
ENSG00000230530	LIMD1-AS1	geneM0	0.0111508	0.00281229	3.96504	0.285946	7.95889e-05	0.00115053	1
ENSG00000156510	HKDC1	geneM16	-0.00585863	0.00666865	-0.878533	-0.285958	7.95324e-05	0.00115053	0
ENSG00000101222	SPEF1	geneM2	-0.00440665	0.00413462	-1.0658	-0.285821	8.01913e-05	0.00115744	0
ENSG00000052723	SIKE1	geneM3	-0.00180114	0.00571069	-0.315398	-0.285832	8.014e-05	0.00115744	0
ENSG00000102921	N4BP1	geneM0	0.00781024	0.00231241	3.37753	0.285728	8.06398e-05	0.00116302	1
ENSG00000117477	CCDC181	geneM2	-0.00560347	0.00361958	-1.5481	-0.285645	8.10433e-05	0.00116794	0
ENSG00000239650	GUSBP4	geneM0	0.00939421	0.00224568	4.18324	0.285584	8.13422e-05	0.00117053	1
ENSG00000173588	CEP83	geneM2	-0.00499589	0.00392407	-1.27314	-0.285582	8.13486e-05	0.00117053	0
ENSG00000168748	CA7	geneM1	0.00399453	0.0025514	1.56562	0.28553	8.16058e-05	0.00117242	0
ENSG00000152137	HSPB8	geneM2	-0.00579838	0.00395545	-1.46592	-0.285531	8.15989e-05	0.00117242	0
ENSG00000217128	FNIP1	geneM8	-0.000180947	0.00622847	-0.0290515	0.285491	8.17981e-05	0.00117428	0
ENSG00000243175	RP11-58H15.1	geneM8	0.00315685	0.00643473	0.490595	0.285475	8.18745e-05	0.00117448	0
ENSG00000154721	JAM2	geneM5	-0.00107865	0.00420967	-0.25623	-0.285357	8.24573e-05	0.00118193	0
ENSG00000124406	ATP8A1	geneM1	0.00575909	0.00215091	2.67752	0.285204	8.32181e-05	0.00119023	1
ENSG00000163281	GNPDA2	geneM1	0.00415268	0.00206666	2.00937	0.285225	8.31114e-05	0.00119023	1
ENSG00000110328	GALNT18	geneM1	0.00295807	0.0029318	1.00896	0.285202	8.32278e-05	0.00119023	0
ENSG00000265491	RNF115	geneM1	0.00323433	0.00213282	1.51646	0.284985	8.43152e-05	0.00120459	0
ENSG00000180353	HCLS1	geneM6	-0.00807393	0.00651002	-1.24023	-0.284976	8.43608e-05	0.00120459	0
ENSG00000144935	TRPC1	geneM1	0.00583463	0.002251	2.59202	0.284943	8.45277e-05	0.00120605	1
ENSG00000110799	VWF	geneM5	0.00619013	0.00456986	1.35456	0.28492	8.4644e-05	0.00120679	0
ENSG00000024048	UBR2	geneM11	-0.00312487	0.00571164	-0.547105	0.284673	8.59082e-05	0.00122388	0
ENSG00000106852	LHX6	geneM7	-0.00855585	0.00541465	-1.58013	-0.284617	8.6192e-05	0.00122699	0
ENSG00000123358	NR4A1	geneM5	-0.00427687	0.00488718	-0.87512	-0.28456	8.64904e-05	0.0012303	0
ENSG00000007129	CEACAM21	geneM2	-0.00372924	0.00254228	-1.46689	-0.284525	8.66713e-05	0.00123141	0
ENSG00000161040	FBXL13	geneM2	-0.00349579	0.00397112	-0.880305	-0.284519	8.67006e-05	0.00123141	0
ENSG00000168556	ING2	geneM0	-0.00540126	0.00274587	-1.96705	-0.284457	8.70232e-05	0.00123505	1
ENSG00000186567	CEACAM19	geneM0	0.00921449	0.00254401	3.62204	0.284347	8.7596e-05	0.00124149	1
ENSG00000169242	EFNA1	geneM8	0.00401565	0.00628221	0.639209	0.284345	8.76095e-05	0.00124149	0
ENSG00000197969	VPS13A	geneM4	0.01029	0.00492711	2.08845	0.284289	8.79012e-05	0.00124468	1
ENSG00000177463	NR2C2	geneM1	0.00234448	0.00249141	0.941024	0.284247	8.81236e-05	0.00124688	0
ENSG00000172965	MIR4435-1HG	geneM1	0.00308521	0.00244347	1.26264	0.284205	8.83446e-05	0.00124906	0
ENSG00000283201	ENSG00000283201	geneM0	0.0098816	0.00258166	3.82761	0.284121	8.87865e-05	0.00125317	1
ENSG00000117114	LPHN2	geneM1	0.00388273	0.00236747	1.64003	0.284112	8.88367e-05	0.00125317	0
ENSG00000183963	SMTN	geneM19	0.0095021	0.00931415	1.02018	0.284119	8.87999e-05	0.00125317	0
ENSG00000229659	RP11-345K20.2	geneM1	0.00559981	0.00211705	2.6451	0.284088	8.89603e-05	0.00125397	1
ENSG00000204745	AC083899.3	geneM4	0.0144406	0.00451488	3.19844	0.284072	8.90459e-05	0.00125423	1
ENSG00000070950	RAD18	geneM1	0.00380337	0.002021	1.88193	0.284033	8.92568e-05	0.00125625	0
ENSG00000198815	FOXJ3	geneM4	0.0113752	0.00492304	2.3106	0.283807	9.04648e-05	0.00127134	1
ENSG00000110723	EXPH5	geneM16	-0.0087288	0.00730189	-1.19542	-0.283819	9.04017e-05	0.00127134	0
ENSG00000112773	FAM46A	geneM5	-0.00416629	0.00475268	-0.876618	-0.283774	9.06456e-05	0.00127292	0
ENSG00000269883	RP11-463C8.7	geneM1	0.00489414	0.00203987	2.39924	0.283729	9.08875e-05	0.00127536	1
ENSG00000115756	HPCAL1	geneM1	0.00326662	0.00246061	1.32756	0.283581	9.16942e-05	0.00128571	0
ENSG00000012232	EXTL3	geneM1	0.00388138	0.00244947	1.58458	0.283547	9.188e-05	0.00128735	0
ENSG00000169398	PTK2	geneM20	-0.0126027	0.00904133	-1.3939	0.28352	9.20262e-05	0.00128844	0
ENSG00000117069	ST6GALNAC5	geneM1	0.00331263	0.00276227	1.19924	0.283479	9.22526e-05	0.00129064	0
ENSG00000228824	MIR4500HG	geneM1	0.00438102	0.0024109	1.81717	0.283456	9.23799e-05	0.00129145	0
ENSG00000258603	RP3-414A15.10	geneM2	-0.00467918	0.00308452	-1.51699	-0.283397	9.2706e-05	0.00129504	0
ENSG00000198925	ATG9A	geneM1	0.00595282	0.00229764	2.59084	0.283383	9.278e-05	0.00129511	1
ENSG00000204104	TRAF3IP1	geneM0	-0.00359569	0.00210683	-1.70668	-0.283297	9.32577e-05	0.0013008	0
ENSG00000131100	ATP6V1E1	geneM4	0.0112407	0.00448106	2.50849	0.283261	9.34585e-05	0.00130088	1
ENSG00000158292	GPR153	geneM0	-0.00344387	0.00204611	-1.68312	-0.283282	9.33427e-05	0.00130088	0
ENSG00000172602	RND1	geneM1	0.00258345	0.00230228	1.12213	0.283258	9.34721e-05	0.00130088	0
ENSG00000161217	PCYT1A	geneM3	-0.00122054	0.00559287	-0.218232	-0.283221	9.3678e-05	0.00130277	0
ENSG00000258861	MIR381HG	geneM2	-0.00632674	0.00276077	-2.29166	-0.283166	9.39896e-05	0.00130439	1
ENSG00000259071	RP11-247L20.4	geneM1	0.00376927	0.00254227	1.48264	0.283152	9.40649e-05	0.00130439	0
ENSG00000228485	GRK5-IT1	geneM5	-0.00423086	0.00440586	-0.96028	-0.283187	9.38686e-05	0.00130439	0
ENSG00000254141	RP11-642D21.1	geneM11	-0.00283305	0.00566129	-0.500424	0.283151	9.40735e-05	0.00130439	0
ENSG00000167523	SPATA33	geneM7	-0.00664891	0.00530522	-1.25328	-0.283096	9.43783e-05	0.00130764	0
ENSG00000239713	APOBEC3G	geneM6	-0.00394632	0.00632963	-0.623467	-0.283071	9.45181e-05	0.00130861	0
ENSG00000116353	MECR	geneM13	0.011366	0.00522189	2.17661	0.28304	9.46955e-05	0.00131009	1
ENSG00000242159	ABCF2P1	geneM0	0.00814955	0.0024059	3.38732	0.283008	9.48733e-05	0.00131158	1
ENSG00000198053	SIRPA	geneM1	0.00229548	0.00260997	0.879503	0.282981	9.50275e-05	0.00131274	0
ENSG00000185650	ZFP36L1	geneM2	-0.00453694	0.00335976	-1.35037	-0.282964	9.51218e-05	0.00131307	0
ENSG00000159189	C1QC	geneM6	-0.0059972	0.00663959	-0.903248	-0.282888	9.55561e-05	0.0013181	0
ENSG00000152689	RASGRP3	geneM20	-0.021714	0.0103119	-2.10572	-0.282763	9.62643e-05	0.00132689	1
ENSG00000153233	PTPRR	geneM4	0.0110286	0.00529709	2.08202	0.28271	9.65731e-05	0.00132941	1
ENSG00000169032	MAP2K1	geneM13	0.00790876	0.00494911	1.59802	0.282707	9.65896e-05	0.00132941	0
ENSG00000113100	CDH9	geneM4	0.0110537	0.00534968	2.06624	0.282635	9.69999e-05	0.00133407	1
ENSG00000258517	RP6-91H8.1	geneM1	0.00425046	0.00253638	1.6758	0.282508	9.77374e-05	0.00134322	0
ENSG00000166263	STXBP4	geneM16	-0.00605096	0.00592979	-1.02043	-0.282313	9.88734e-05	0.00135784	0
ENSG00000165322	ARHGAP12	geneM6	-0.00747311	0.00573752	-1.3025	-0.282268	9.91345e-05	0.00136042	0
ENSG00000235337	AC114765.2	geneM1	0.00409817	0.00221089	1.85363	0.282136	9.99171e-05	0.00136915	0
ENSG00000079246	XRCC5	geneM13	0.00944266	0.00529154	1.78448	0.28214	9.98903e-05	0.00136915	0
ENSG00000101146	RAE1	geneM4	0.0151024	0.00470593	3.20922	0.28204	0.000100487	0.00137595	1
ENSG00000136878	USP20	geneM0	0.00914401	0.00275771	3.3158	0.281839	0.000101688	0.00138934	1
ENSG00000257267	ZNF271P	geneM0	-0.00239269	0.00249244	-0.959981	-0.281862	0.000101547	0.00138934	0
ENSG00000156973	PDE6D	geneM3	-0.000212962	0.00542996	-0.0392198	-0.281845	0.000101652	0.00138934	0
ENSG00000129691	ASH2L	geneM1	0.00499294	0.00206067	2.42297	0.281814	0.00010184	0.0013904	1
ENSG00000206562	METTL6	geneM4	0.013253	0.00473792	2.79721	0.281775	0.000102076	0.00139261	1
ENSG00000112981	NME5	geneM2	-0.00501243	0.00371284	-1.35003	-0.28174	0.000102285	0.00139443	0
ENSG00000150672	DLG2	geneM1	0.00201895	0.00290356	0.695335	0.281684	0.000102626	0.00139806	0
ENSG00000123810	B9D2	geneM2	-0.00641903	0.00329781	-1.94645	-0.281634	0.000102932	0.00140121	0
ENSG00000132383	RPA1	geneM0	0.00929426	0.00280475	3.31375	0.281598	0.000103149	0.00140305	1
ENSG00000236882	LINC01554	geneM1	0.00494232	0.0020488	2.4123	0.281587	0.000103217	0.00140305	1
ENSG00000263125	ARL2BPP8	geneM1	0.00754504	0.00233409	3.23254	0.281562	0.000103367	0.00140392	1
ENSG00000251442	LINC01094	geneM2	-0.00752452	0.0032988	-2.28099	-0.281552	0.000103431	0.00140392	1
ENSG00000204227	RING1	geneM2	-0.00646861	0.00362111	-1.78636	-0.281511	0.00010368	0.00140627	0
ENSG00000233560	KRT8P39	geneM0	0.011827	0.002419	4.88922	0.28132	0.000104857	0.0014212	1
ENSG00000146278	PNRC1	geneM0	0.00964838	0.00287655	3.35415	0.281262	0.000105217	0.00142504	1
ENSG00000155099	TMEM55A	geneM0	-0.0025212	0.00188302	-1.33891	-0.281242	0.00010534	0.00142568	0
ENSG00000186487	MYT1L	geneM4	0.0111203	0.00518724	2.14379	0.281228	0.000105429	0.00142585	1
ENSG00000158373	HIST1H2BD	geneM2	-0.00456953	0.003175	-1.43922	-0.281156	0.000105881	0.00143092	0
ENSG00000182095	TNRC18	geneM2	-0.00705284	0.00342274	-2.06059	-0.281095	0.000106259	0.001435	1
ENSG00000169972	PUSL1	geneM0	-0.00249685	0.00206096	-1.2115	-0.281082	0.000106345	0.00143512	0
ENSG00000177994	C2orf73	geneM2	-0.00274387	0.00367004	-0.747641	-0.281053	0.000106528	0.00143655	0
ENSG00000197451	HNRNPAB	geneM14	-0.0217959	0.00702664	-3.1019	-0.28101	0.000106798	0.00143915	1
ENSG00000134461	ANKRD16	geneM0	0.0106471	0.00249223	4.27212	0.280968	0.000107063	0.00144109	1
ENSG00000277734	TRAC	geneM2	-0.00314733	0.00357133	-0.881276	-0.280962	0.000107096	0.00144109	0
ENSG00000172915	NBEA	geneM4	0.00941542	0.0050645	1.8591	0.280896	0.000107518	0.00144573	0
ENSG00000164061	BSN	geneM1	0.00143442	0.00245976	0.583154	0.280793	0.00010817	0.00145345	0
ENSG00000132275	RRP8	geneM10	-0.00443024	0.0064155	-0.690552	0.280704	0.000108741	0.00146007	0
ENSG00000090539	CHRD	geneM15	0.0033691	0.00762437	0.441886	0.280684	0.000108865	0.00146069	0
ENSG00000183775	KCTD16	geneM1	0.00129156	0.00254522	0.507443	0.280669	0.000108968	0.00146101	0
ENSG00000129226	CD68	geneM6	-0.00660835	0.00641593	-1.02999	-0.280646	0.00010911	0.00146187	0
ENSG00000269190	FBXO17	geneM4	0.0128512	0.00488682	2.62978	0.280566	0.000109628	0.00146776	1
ENSG00000109270	LAMTOR3	geneM7	-0.00724895	0.00513815	-1.41081	-0.280553	0.000109715	0.00146787	0
ENSG00000234685	NUS1P2	geneM1	0.00671756	0.00214084	3.13781	0.280527	0.000109878	0.001469	1
ENSG00000143318	CASQ1	geneM23	-0.00322625	0.00858606	-0.375754	0.280413	0.000110618	0.00147784	0
ENSG00000074317	SNCB	geneM1	0.00154038	0.00212782	0.723925	0.280353	0.000111009	0.001482	0
ENSG00000197261	C6orf141	geneM9	-0.00479073	0.0081544	-0.587503	-0.280327	0.00011118	0.00148323	0
ENSG00000253553	RP11-586K2.1	geneM1	0.00371624	0.0022846	1.62665	0.280284	0.000111467	0.00148599	0
ENSG00000137054	POLR1E	geneM12	0.0217612	0.00778616	2.79485	0.280257	0.000111639	0.00148722	1
ENSG00000169918	OTUD7A	geneM1	0.00027266	0.00221498	0.123098	0.280235	0.000111785	0.00148811	0
ENSG00000083290	ULK2	geneM1	0.00563295	0.00280435	2.00865	0.280122	0.000112532	0.00149698	1
ENSG00000135363	LMO2	geneM6	-0.00701557	0.00602068	-1.16524	-0.280069	0.000112883	0.00150057	0
ENSG00000178695	KCTD12	geneM6	-0.00816584	0.00623634	-1.3094	-0.280043	0.000113053	0.00150177	0
ENSG00000272462	U91328.19	geneM1	0.0054399	0.00214106	2.54075	0.279926	0.000113838	0.00151112	1
ENSG00000231764	DLX6-AS1	geneM2	-0.00783581	0.00291582	-2.68735	-0.27988	0.000114144	0.00151412	1
ENSG00000276855	CTD-3157E16.2	geneM2	-0.00426596	0.00304921	-1.39904	-0.279843	0.00011439	0.00151629	0
ENSG00000149305	HTR3B	geneM15	0.00221187	0.00835736	0.264661	0.279737	0.000115107	0.00152473	0
ENSG00000171824	EXOSC10	geneM1	0.00699732	0.00251652	2.78056	0.279703	0.000115334	0.00152664	1
ENSG00000143951	WDPCP	geneM10	0.000341895	0.00653911	0.0522847	0.279687	0.000115443	0.001527	0
ENSG00000256061	DYX1C1	geneM2	-0.00394371	0.0030994	-1.27241	-0.279417	0.000117287	0.0015492	0
ENSG00000141380	SS18	geneM3	-0.000440317	0.00542431	-0.0811747	-0.279418	0.000117281	0.0015492	0
ENSG00000184182	UBE2F	geneM0	-0.00291276	0.00178655	-1.63039	-0.279368	0.000117625	0.00155257	0
ENSG00000111445	RFC5	geneM1	0.00651233	0.00215792	3.01788	0.27929	0.000118163	0.00155857	1
ENSG00000169860	P2RY1	geneM3	0.0016907	0.00595681	0.283826	-0.279146	0.000119169	0.00157073	0
ENSG00000253762	RP11-579E24.2	geneM1	0.00331558	0.00247621	1.33898	0.279033	0.000119959	0.00158003	0
ENSG00000126500	FLRT1	geneM0	-0.00416427	0.00212729	-1.95755	-0.27895	0.000120543	0.00158659	0
ENSG00000250159	RP11-381K20.2	geneM0	0.00921483	0.00254261	3.62415	0.278705	0.000122284	0.00160838	1
ENSG00000165507	C10orf10	geneM5	0.00559522	0.00446426	1.25334	0.27863	0.000122822	0.00161432	0
ENSG00000259257	RP11-616M17.1	geneM1	0.00539582	0.00207729	2.59753	0.27861	0.000122962	0.00161502	1
ENSG00000259964	THSD4-AS1	geneM1	0.00380874	0.00252521	1.50829	0.278566	0.000123284	0.00161812	0
ENSG00000103653	CSK	geneM6	-0.0100936	0.00642552	-1.57086	-0.27848	0.000123904	0.00162511	0
ENSG00000151967	SCHIP1	geneM1	0.00242066	0.0022155	1.09261	0.278441	0.000124188	0.0016277	0
ENSG00000152583	SPARCL1	geneM23	-0.00264334	0.00847715	-0.311819	0.278391	0.000124553	0.00163018	0
ENSG00000164327	RICTOR	geneM8	0.00141608	0.00632808	0.223778	0.278399	0.000124494	0.00163018	0
ENSG00000102531	FNDC3A	geneM2	-0.00418197	0.00294552	-1.41977	-0.27826	0.000125503	0.00164064	0
ENSG00000101445	PPP1R16B	geneM1	0.00372508	0.00318482	1.16964	0.278254	0.000125554	0.00164064	0
ENSG00000134686	PHC2	geneM11	-0.00251471	0.00537404	-0.467937	0.278245	0.000125616	0.00164064	0
ENSG00000113971	NPHP3	geneM0	0.0115497	0.00250203	4.61614	0.278224	0.000125773	0.00164155	1
ENSG00000002746	HECW1	geneM15	0.00160386	0.0076098	0.210763	0.278181	0.000126086	0.00164448	0
ENSG00000113719	ERGIC1	geneM2	-0.0067665	0.00325504	-2.07878	-0.277972	0.000127633	0.00166234	1
ENSG00000155897	ADCY8	geneM2	-0.00606353	0.00336145	-1.80384	-0.277981	0.000127569	0.00166234	0
ENSG00000112877	CEP72	geneM1	0.00657947	0.00216211	3.04308	0.277949	0.000127803	0.0016634	1
ENSG00000135314	KHDC1	geneM4	0.0156266	0.00461633	3.38508	0.27792	0.00012802	0.00166506	1
ENSG00000167778	SPRYD3	geneM4	0.0119872	0.00501651	2.38955	0.2778	0.00012892	0.0016756	1
ENSG00000070759	TESK2	geneM8	0.00374788	0.00656077	0.571257	0.277634	0.000130171	0.00169069	0
ENSG00000011083	SLC6A7	geneM1	0.00134811	0.00239853	0.562055	0.277606	0.000130382	0.00169225	0
ENSG00000113522	RAD50	geneM1	0.00352635	0.00219261	1.60828	0.277492	0.000131252	0.00170236	0
ENSG00000264364	DYNLL2	geneM14	-0.0212488	0.00665859	-3.19118	-0.27742	0.000131805	0.00170834	1
ENSG00000154080	CHST9	geneM2	-0.0068201	0.00346024	-1.97099	-0.277311	0.000132648	0.00171807	1
ENSG00000166535	A2ML1	geneM2	-0.00552485	0.00352326	-1.56811	-0.277296	0.000132758	0.0017183	0
ENSG00000104635	SLC39A14	geneM1	0.00427486	0.00240871	1.77475	0.277084	0.000134408	0.00173846	0
ENSG00000281881	SPRY4-IT1	geneM6	-0.0114478	0.00609029	-1.87968	-0.277015	0.000134947	0.00174423	0
ENSG00000074855	ANO8	geneM2	-0.00593974	0.00310694	-1.91176	-0.27695	0.000135462	0.00174878	0
ENSG00000223414	LINC00473	geneM0	-0.00337746	0.0021253	-1.58917	-0.276946	0.000135487	0.00174878	0
ENSG00000156467	UQCRB	geneM14	-0.0200491	0.00720477	-2.78275	-0.276887	0.000135952	0.00175358	1
ENSG00000115290	GRB14	geneM1	0.00438449	0.00263073	1.66664	0.27686	0.000136167	0.00175514	0
ENSG00000201700	SNORD113-3	geneM0	-0.00276296	0.00193915	-1.42483	-0.276838	0.000136346	0.00175623	0
ENSG00000119314	PTBP3	geneM9	-0.00598664	0.00799521	-0.748779	-0.276809	0.000136571	0.00175792	0
ENSG00000106538	RARRES2	geneM2	-0.00184519	0.00339505	-0.543493	-0.276787	0.000136748	0.00175898	0
ENSG00000182256	GABRG3	geneM0	-0.00293108	0.00236911	-1.2372	-0.27674	0.000137118	0.00176252	0
ENSG00000139687	RB1	geneM6	-0.00855677	0.00616923	-1.38701	-0.276674	0.00013765	0.00176815	0
ENSG00000065609	SNAP91	geneM4	0.00846607	0.00458628	1.84595	0.27665	0.000137837	0.00176895	0
ENSG00000186409	CCDC30	geneM2	-0.00241116	0.0038713	-0.62283	-0.276642	0.000137902	0.00176895	0
ENSG00000176248	ANAPC2	geneM0	0.00937995	0.00230674	4.06632	0.276602	0.000138221	0.00177183	1
ENSG00000162878	PKDCC	geneM1	0.00229423	0.00223699	1.02559	0.276558	0.000138577	0.00177517	0
ENSG00000229570	GAPDHP58	geneM1	0.00484938	0.00206322	2.3504	0.276521	0.000138871	0.00177772	1
ENSG00000260267	RP11-452L6.5	geneM0	0.00991312	0.00260136	3.81075	0.276422	0.000139678	0.00178682	1
ENSG00000181085	MAPK15	geneM2	-0.00399033	0.0039942	-0.999031	-0.276377	0.000140043	0.00179027	0
ENSG00000280037	RP11-434P11.1	geneM0	0.00918066	0.00223719	4.10365	0.276336	0.000140372	0.00179147	1
ENSG00000148356	LRSAM1	geneM1	0.00678473	0.00203957	3.32655	0.276347	0.00014028	0.00179147	1
ENSG00000170959	DCDC1	geneM2	-0.00268739	0.00378336	-0.710318	-0.27633	0.000140425	0.00179147	0
ENSG00000048540	LMO3	geneM4	0.0116188	0.00518884	2.23918	0.276285	0.000140789	0.00179244	1
ENSG00000154928	EPHB1	geneM9	-0.0064771	0.00789453	-0.820454	-0.276288	0.000140767	0.00179244	0
ENSG00000137561	TTPA	geneM3	-0.000283832	0.00585708	-0.0484596	-0.276291	0.000140738	0.00179244	0
ENSG00000169228	RAB24	geneM4	0.0125049	0.00489485	2.55471	0.276211	0.000141398	0.00179897	1
ENSG00000107959	PITRM1	geneM1	0.00484377	0.00212433	2.28014	0.276184	0.000141612	0.00179924	1
ENSG00000157833	GAREML	geneM3	-0.00143588	0.00570999	-0.251467	-0.27619	0.000141563	0.00179924	0
ENSG00000136367	ZFHX2	geneM0	-0.00161033	0.00278655	-0.577893	-0.276155	0.000141857	0.00180113	0
ENSG00000134333	LDHA	geneM1	0.00471024	0.0020359	2.31359	0.276093	0.000142367	0.00180638	1
ENSG00000253729	PRKDC	geneM1	0.00460264	0.00261319	1.76131	0.276066	0.000142584	0.00180791	0
ENSG00000126368	NR1D1	geneM1	0.00646676	0.00218733	2.95647	0.276035	0.000142839	0.0018099	1
ENSG00000254510	RP11-867G23.10	geneM2	-0.00699466	0.00354631	-1.97238	-0.276023	0.000142941	0.00180997	1
ENSG00000146281	PM20D2	geneM0	0.0116888	0.00348547	3.35359	0.275912	0.00014386	0.00182038	1
ENSG00000147676	MAL2	geneM4	0.00921815	0.00479758	1.92142	0.275865	0.000144253	0.00182411	0
ENSG00000236922	LINC01378	geneM15	0.00202346	0.00781034	0.259075	0.275826	0.000144577	0.00182698	0
ENSG00000182628	SKA2	geneM3	-0.00176563	0.00566887	-0.311461	-0.275693	0.000145696	0.00183987	0
ENSG00000174695	TMEM167A	geneM0	-0.00206235	0.0019482	-1.05859	-0.275661	0.000145967	0.00184204	0
ENSG00000166260	COX11	geneM0	0.0101232	0.00237322	4.26559	0.275622	0.000146301	0.00184501	1
ENSG00000213445	SIPA1	geneM6	-0.0069532	0.00648886	-1.07156	-0.27558	0.000146657	0.00184825	0
ENSG00000176749	CDK5R1	geneM1	0.00113859	0.00237743	0.478915	0.275535	0.000147039	0.00185182	0
ENSG00000172932	ANKRD13D	geneM0	-0.000661819	0.00211437	-0.31301	-0.27538	0.000148361	0.0018672	0
ENSG00000197299	BLM	geneM6	-0.0108957	0.00591288	-1.84271	-0.275317	0.0001489	0.00187147	0
ENSG00000138587	MNS1	geneM2	-0.00229925	0.00419427	-0.548188	-0.275323	0.000148851	0.00187147	0
ENSG00000173258	ZNF483	geneM4	0.0102064	0.00480953	2.12212	0.2753	0.000149043	0.00187201	1
ENSG00000273245	RP11-434P11.2	geneM0	0.00908612	0.00244883	3.7104	0.275286	0.000149163	0.00187225	1
ENSG00000128731	HERC2	geneM4	0.0103657	0.00450093	2.30301	0.275208	0.000149838	0.0018782	1
ENSG00000082781	ITGB5	geneM18	-0.00139049	0.00694846	-0.200115	-0.275213	0.000149795	0.0018782	0
ENSG00000260942	CAPN10-AS1	geneM0	0.0104444	0.00311399	3.35404	0.274947	0.000152107	0.0019041	1
ENSG00000234807	LINC01135	geneM10	-0.00157639	0.00648929	-0.242921	0.274951	0.000152078	0.0019041	0
ENSG00000233143	DIRC3-AS1	geneM0	0.00979677	0.0021264	4.60721	0.274883	0.000152674	0.0019099	1
ENSG00000114127	XRN1	geneM0	0.00822067	0.00244355	3.36423	0.274782	0.000153561	0.00191941	1
ENSG00000073910	FRY	geneM4	0.0120088	0.00510056	2.35442	0.274774	0.000153639	0.00191941	1
ENSG00000169213	RAB3B	geneM0	-0.00242623	0.00256476	-0.945985	-0.274694	0.000154348	0.00192697	0
ENSG00000246448	RP13-578N3.3	geneM1	0.00467185	0.00226736	2.06048	0.274674	0.000154524	0.00192789	1
ENSG00000135525	MAP7	geneM8	0.000993284	0.00635275	0.156355	0.274624	0.000154966	0.00193211	0
ENSG00000169116	PARM1	geneM23	-0.00279553	0.00893028	-0.31304	0.274587	0.000155297	0.00193495	0
ENSG00000135472	FAIM2	geneM4	0.0113105	0.00469512	2.40899	0.274574	0.000155418	0.00193516	1
ENSG00000260257	RP5-1085F17.3	geneM11	-0.0164374	0.00666052	-2.46788	-0.274524	0.000155863	0.00193941	1
ENSG00000261007	RP11-382N13.3	geneM0	-0.00167337	0.002151	-0.777948	-0.274459	0.000156451	0.00194543	0
ENSG00000154813	DPH3	geneM0	-0.00206788	0.00184114	-1.12315	-0.274439	0.000156628	0.00194633	0
ENSG00000120217	CD274	geneM6	-0.00882488	0.00609664	-1.4475	-0.274378	0.000157184	0.00195194	0
ENSG00000164506	STXBP5	geneM1	0.000310363	0.00222752	0.139331	0.274332	0.000157595	0.00195575	0
ENSG00000271474	RP11-710C12.1	geneM1	0.00412769	0.00209238	1.97273	0.274265	0.000158202	0.00196166	1
ENSG00000260418	RP3-406A7.7	geneM1	0.00303955	0.00235206	1.29229	0.274257	0.000158282	0.00196166	0
ENSG00000171105	INSR	geneM0	0.0049183	0.00284617	1.72804	0.274242	0.000158413	0.001962	0
ENSG00000149742	SLC22A9	geneM15	0.00271021	0.00747213	0.362709	0.274008	0.000160556	0.00198722	0
ENSG00000124784	RIOK1	geneM14	-0.0189429	0.00663308	-2.85582	-0.273908	0.000161486	0.00199608	1
ENSG00000145888	GLRA1	geneM9	-0.0064756	0.0070325	-0.92081	-0.27391	0.000161464	0.00199608	0
ENSG00000116852	KIF21B	geneM0	-0.00505465	0.00219168	-2.30629	-0.273734	0.000163106	0.00201401	1
ENSG00000156735	BAG4	geneM4	0.00931013	0.00442195	2.10543	0.273729	0.000163153	0.00201401	1
ENSG00000198286	CARD11	geneM6	-0.00882489	0.0062158	-1.41975	-0.273715	0.000163287	0.00201434	0
ENSG00000280303	ERICD	geneM2	-0.00585646	0.00317753	-1.84309	-0.2736	0.000164366	0.00202274	0
ENSG00000101746	NOL4	geneM1	0.00377856	0.00254863	1.48259	0.2736	0.000164364	0.00202274	0
ENSG00000186141	POLR3C	geneM14	-0.00680635	0.0060539	-1.12429	0.2736	0.000164364	0.00202274	0
ENSG00000189181	OR14I1	geneM15	0.00363217	0.008034	0.4521	0.273596	0.000164401	0.00202274	0
ENSG00000175806	MSRA	geneM1	0.00390604	0.00242239	1.61247	0.273577	0.000164578	0.00202293	0
ENSG00000198855	FICD	geneM0	0.00070734	0.00236183	0.299488	-0.27356	0.000164742	0.00202293	0
ENSG00000163629	PTPN13	geneM10	-0.000841025	0.00660422	-0.127347	0.273571	0.000164641	0.00202293	0
ENSG00000115129	TP53I3	geneM6	-0.00786658	0.00566639	-1.38829	-0.273486	0.000165446	0.00203025	0
ENSG00000122477	LRRC39	geneM1	0.00216814	0.00247628	0.875562	0.273418	0.000166089	0.0020368	0
ENSG00000117602	RCAN3	geneM2	-0.0058347	0.00320622	-1.81981	-0.273388	0.000166371	0.00203882	0
ENSG00000135018	UBQLN1	geneM11	-0.00584953	0.00573823	-1.0194	0.273378	0.000166472	0.00203882	0
ENSG00000087095	NLK	geneM15	0.00169314	0.00803884	0.21062	0.273306	0.000167156	0.00204586	0
ENSG00000057657	PRDM1	geneM0	-0.00277801	0.0020636	-1.3462	-0.273216	0.000168023	0.00205512	0
ENSG00000188290	HES4	geneM5	-0.00342498	0.00461103	-0.742781	-0.273178	0.00016839	0.00205826	0
ENSG00000101282	RSPO4	geneM2	-0.00451454	0.00273601	-1.65004	-0.273162	0.000168543	0.00205843	0
ENSG00000262814	MRPL12	geneM0	-0.00273702	0.00244812	-1.11801	-0.273154	0.000168625	0.00205843	0
ENSG00000157470	FAM81A	geneM1	0.00239776	0.0025155	0.953194	0.273032	0.000169806	0.0020715	0
ENSG00000273570	RMST_5	geneM2	-0.00714062	0.00344251	-2.07424	-0.272986	0.000170252	0.00207559	1
ENSG00000132356	PRKAA1	geneM0	-0.000686105	0.00200752	-0.341768	-0.272931	0.000170786	0.00208074	0
ENSG00000135632	SMYD5	geneM7	0.00696702	0.0057388	1.21402	0.272837	0.000171712	0.00209065	0
ENSG00000146676	PURB	geneM1	0.000923234	0.00296763	0.311102	0.272742	0.000172648	0.00210068	0
ENSG00000148400	NOTCH1	geneM2	-0.00605201	0.00338565	-1.78755	-0.272677	0.000173282	0.00210703	0
ENSG00000099822	HCN2	geneM9	-0.00894401	0.00776243	-1.15222	-0.272521	0.00017484	0.00212458	0
ENSG00000163516	ANKZF1	geneM0	0.0114737	0.00283656	4.04495	0.272497	0.000175081	0.00212565	1
ENSG00000204161	C10orf128	geneM6	-0.00986529	0.00640947	-1.53917	-0.272489	0.000175155	0.00212565	0
ENSG00000172568	FNDC9	geneM9	-0.00955684	0.00764922	-1.24939	-0.272459	0.000175462	0.00212799	0
ENSG00000177425	PAWR	geneM2	-0.00477474	0.00309997	-1.54026	-0.27241	0.000175946	0.00213247	0
ENSG00000137942	FNBP1L	geneM2	-0.00338524	0.00304741	-1.11086	-0.272352	0.000176536	0.00213823	0
ENSG00000256847	CCND2P1	geneM1	0.00585731	0.00244847	2.39223	0.2723	0.000177055	0.00214219	1
ENSG00000149295	DRD2	geneM9	-0.00345485	0.00756214	-0.456861	-0.272297	0.000177091	0.00214219	0
ENSG00000203666	EFCAB2	geneM2	-0.00660048	0.00321657	-2.05202	-0.272184	0.000178238	0.00215439	1
ENSG00000251682	RP11-631M6.3	geneM2	-0.00522292	0.00314978	-1.65819	-0.272175	0.000178331	0.00215439	0
ENSG00000135070	ISCA1	geneM14	-0.022276	0.0072969	-3.05281	-0.272109	0.000179	0.00216107	1
ENSG00000053524	MCF2L2	geneM1	0.00523219	0.00226703	2.30795	0.27205	0.000179605	0.00216698	1
ENSG00000140526	ABHD2	geneM1	0.00297992	0.00230977	1.29013	0.271981	0.000180313	0.00217412	0
ENSG00000164080	RAD54L2	geneM0	0.00809446	0.00245771	3.29349	0.271905	0.000181091	0.00218209	1
ENSG00000151376	ME3	geneM4	0.0136076	0.00497368	2.73592	0.271842	0.000181746	0.00218857	1
ENSG00000280316	AL365181.2	geneM0	0.00842746	0.00232729	3.62114	0.271794	0.000182243	0.00218895	1
ENSG00000134900	TPP2	geneM1	0.00510659	0.00209965	2.43211	0.271806	0.000182121	0.00218895	1
ENSG00000086589	RBM22	geneM8	-0.00621063	0.00721665	-0.860598	-0.271794	0.000182246	0.00218895	0
ENSG00000084073	ZMPSTE24	geneM3	-0.000651536	0.00577388	-0.112842	-0.271808	0.000182098	0.00218895	0
ENSG00000165475	CRYL1	geneM3	0.0128138	0.00603519	2.12318	0.271733	0.000182878	0.00219372	1
ENSG00000187416	LHFPL3	geneM0	-0.00163992	0.00201171	-0.81519	-0.271742	0.000182786	0.00219372	0
ENSG00000136010	ALDH1L2	geneM0	0.00879159	0.00291278	3.01828	0.271673	0.000183498	0.00219902	1
ENSG00000198087	CD2AP	geneM2	-0.00258352	0.00307573	-0.839969	-0.271668	0.000183556	0.00219902	0
ENSG00000132688	NES	geneM5	-0.00498682	0.00446836	-1.11603	-0.271605	0.000184211	0.00220546	0
ENSG00000100982	PCIF1	geneM0	0.0082036	0.00265216	3.09318	0.27157	0.000184587	0.00220854	1
ENSG00000119125	GDA	geneM1	0.00501007	0.00208058	2.40802	0.27154	0.000184901	0.00221088	1
ENSG00000163507	KIAA1524	geneM4	0.0125183	0.004997	2.50516	0.271527	0.000185036	0.00221108	1
ENSG00000077684	JADE1	geneM1	0.00609837	0.00218546	2.79043	0.271497	0.000185352	0.00221344	1
ENSG00000150873	C2orf50	geneM2	-0.00419131	0.00382022	-1.09714	-0.271329	0.000187125	0.00223318	0
ENSG00000051128	HOMER3	geneM0	0.000515303	0.00192949	0.267067	-0.271303	0.000187405	0.00223509	0
ENSG00000167971	CASKIN1	geneM0	-0.00454783	0.00221783	-2.05058	-0.271243	0.000188042	0.00224013	1
ENSG00000066557	LRRC40	geneM17	-0.00140333	0.00914802	-0.153403	0.271241	0.000188067	0.00224013	0
ENSG00000094916	CBX5	geneM3	-0.00201435	0.00581797	-0.346229	-0.271023	0.000190415	0.00226521	0
ENSG00000108370	RGS9	geneM9	-0.00129433	0.00772695	-0.167508	-0.271031	0.000190328	0.00226521	0
ENSG00000139517	LNX2	geneM4	0.0135456	0.00455773	2.972	0.27098	0.00019088	0.00226929	1
ENSG00000100124	ANKRD54	geneM2	-0.00515458	0.00356825	-1.44457	-0.270828	0.000192531	0.00228746	0
ENSG00000175414	ARL10	geneM4	0.0101903	0.0051067	1.99547	0.270799	0.000192855	0.00228986	1
ENSG00000227500	SCAMP4	geneM2	-0.00650632	0.00321471	-2.02392	-0.270784	0.000193011	0.00229026	1
ENSG00000197124	ZNF682	geneM0	0.00819492	0.00216819	3.77961	0.270767	0.000193203	0.00229108	1
ENSG00000198743	SLC5A3	geneM0	-0.00379596	0.00288392	-1.31625	-0.270699	0.000193945	0.00229842	0
ENSG00000106617	PRKAG2	geneM9	-0.00987969	0.00786334	-1.25642	-0.270684	0.000194115	0.00229898	0
ENSG00000135577	NMBR	geneM2	-0.00370225	0.00330423	-1.12046	-0.270586	0.000195197	0.00231032	0
ENSG00000255690	TRIL	geneM3	-0.000810522	0.00568529	-0.142565	-0.270571	0.000195361	0.0023108	0
ENSG00000078114	NEBL	geneM3	1.41604e-05	0.0059909	0.00236366	-0.270518	0.000195948	0.00231628	0
ENSG00000150961	SEC24D	geneM11	-0.00488842	0.00605467	-0.80738	0.270505	0.000196088	0.00231647	0
ENSG00000109339	MAPK10	geneM23	-0.00555047	0.00831066	-0.667874	0.270389	0.000197387	0.00233034	0
ENSG00000219438	FAM19A5	geneM2	-0.00943977	0.00357753	-2.63863	-0.270346	0.000197863	0.00233301	1
ENSG00000111670	GNPTAB	geneM4	0.0105468	0.00503114	2.09631	0.27035	0.000197827	0.00233301	1
ENSG00000119147	C2orf40	geneM2	-0.00279387	0.00355344	-0.786242	-0.270275	0.00019866	0.00234093	0
ENSG00000271860	RP11-436D23.1	geneM2	-0.0041044	0.00344959	-1.18982	-0.270238	0.000199086	0.00234448	0
ENSG00000213385	RP11-577H5.1	geneM1	0.00591955	0.00219223	2.70024	0.270225	0.000199225	0.00234463	1
ENSG00000265313	LINC01476	geneM1	0.00279055	0.00281846	0.990097	0.270105	0.000200581	0.0023591	0
ENSG00000188921	PTPLAD2	geneM6	-0.00420667	0.0060266	-0.698017	-0.269826	0.000203773	0.00239513	0
ENSG00000158008	EXTL1	geneM1	0.00307573	0.00237923	1.29274	0.269776	0.000204351	0.00240042	0
ENSG00000120656	TAF12	geneM6	-0.00890203	0.00598731	-1.48682	-0.269671	0.000205573	0.00241326	0
ENSG00000232727	YWHAEP1	geneM0	0.00798106	0.00231892	3.44172	0.269586	0.000206564	0.00242184	1
ENSG00000129151	BBOX1	geneM3	0.00235743	0.00567049	0.415737	-0.269592	0.000206486	0.00242184	0
ENSG00000050426	LETMD1	geneM0	0.0115716	0.00214026	5.40664	0.269448	0.000208178	0.00243312	1
ENSG00000156802	ATAD2	geneM0	0.00984986	0.00261788	3.76253	0.269451	0.000208144	0.00243312	1
ENSG00000136444	RSAD1	geneM1	0.0047726	0.0023026	2.0727	0.26949	0.000207681	0.00243312	1
ENSG00000198513	ATL1	geneM1	0.00298863	0.00194142	1.5394	0.269456	0.000208077	0.00243312	0
ENSG00000163257	DCAF16	geneM8	0.00409559	0.00649683	0.630398	0.269478	0.000207824	0.00243312	0
ENSG00000157693	C9orf91	geneM1	0.00420306	0.00199739	2.10428	0.269423	0.000208468	0.002435	1
ENSG00000176595	KBTBD11	geneM1	0.00153094	0.00308376	0.496451	0.269339	0.000209465	0.00244358	0
ENSG00000172201	ID4	geneM3	0.0021481	0.00586322	0.366369	-0.269342	0.000209425	0.00244358	0
ENSG00000166900	STX3	geneM1	0.00361948	0.00218413	1.65717	0.269282	0.000210141	0.00244994	0
ENSG00000010327	STAB1	geneM6	-0.0086741	0.00612231	-1.4168	-0.269126	0.000211993	0.00246999	0
ENSG00000267636	AC008992.1	geneM1	0.00645408	0.00212749	3.03366	0.269052	0.000212879	0.00247877	1
ENSG00000101220	C20orf27	geneM9	-0.00323751	0.00793597	-0.407954	-0.269012	0.000213356	0.00248277	0
ENSG00000154655	L3MBTL4	geneM15	0.00572482	0.00777801	0.736026	0.268973	0.000213829	0.00248673	0
ENSG00000086062	B4GALT1	geneM6	-0.0102	0.00632605	-1.61239	-0.268904	0.000214657	0.0024948	0
ENSG00000119771	KLHL29	geneM9	-0.00985816	0.00745923	-1.32161	-0.268647	0.000217788	0.00252961	0
ENSG00000088298	EDEM2	geneM2	-0.0030156	0.00310602	-0.970888	-0.268633	0.000217963	0.00253008	0
ENSG00000095203	EPB41L4B	geneM1	0.00265289	0.00297928	0.890445	0.268486	0.000219772	0.00254949	0
ENSG00000175104	TRAF6	geneM1	0.00465134	0.00224947	2.06775	0.268332	0.000221678	0.00256678	1
ENSG00000137752	CASP1	geneM6	-0.00905195	0.00632032	-1.4322	-0.268328	0.000221731	0.00256678	0
ENSG00000005844	ITGAL	geneM6	-0.00599841	0.00664332	-0.902923	-0.268322	0.000221812	0.00256678	0
ENSG00000118496	FBXO30	geneM3	-0.00135598	0.00574788	-0.235909	-0.26833	0.000221704	0.00256678	0
ENSG00000168038	ULK4	geneM2	-0.00307764	0.00377536	-0.815191	-0.268289	0.000222216	0.00256986	0
ENSG00000172725	CORO1B	geneM6	-0.0069651	0.00621742	-1.12026	-0.26791	0.000227004	0.00262199	0
ENSG00000162520	SYNC	geneM16	-0.00658014	0.00664615	-0.990068	-0.267916	0.000226922	0.00262199	0
ENSG00000197696	NMB	geneM2	-0.00628704	0.00353544	-1.77829	-0.267826	0.00022807	0.00262974	0
ENSG00000153250	RBMS1	geneM5	-0.00264174	0.00463211	-0.570311	-0.267837	0.000227933	0.00262974	0
ENSG00000067715	SYT1	geneM1	0.000988831	0.00195201	0.506571	0.267824	0.000228098	0.00262974	0
ENSG00000250686	RP1-240B8.3	geneM1	0.00439079	0.00248401	1.76763	0.267761	0.000228904	0.00263416	0
ENSG00000126858	RHOT1	geneM1	0.00419632	0.0026058	1.61038	0.267781	0.000228651	0.00263416	0
ENSG00000115194	SLC30A3	geneM1	0.00268889	0.00258752	1.03918	0.267768	0.000228814	0.00263416	0
ENSG00000025770	NCAPH2	geneM1	0.00424176	0.00197865	2.14377	0.26774	0.000229173	0.00263563	1
ENSG00000163930	BAP1	geneM1	0.00425576	0.0025682	1.6571	0.267663	0.000230167	0.00264543	0
ENSG00000127472	PLA2G5	geneM3	-0.000701077	0.00574358	-0.122063	-0.26764	0.00023047	0.00264729	0
ENSG00000150656	CNDP1	geneM8	-0.0074891	0.00758224	-0.987716	-0.267523	0.000231977	0.00266296	0
ENSG00000145495	MARCH6	geneM1	0.00100745	0.00226587	0.444619	0.267499	0.0002323	0.00266503	0
ENSG00000112232	KHDRBS2	geneM4	0.0132709	0.00498698	2.66112	0.267385	0.000233785	0.00268042	1
ENSG00000272515	RP11-29P20.1	geneM4	0.0113985	0.00482134	2.36418	0.267315	0.000234696	0.00268887	1
ENSG00000028310	BRD9	geneM1	0.00270207	0.00209824	1.28778	0.267307	0.00023481	0.00268887	0
ENSG00000171444	MCC	geneM3	-0.000588849	0.00582213	-0.10114	-0.267223	0.000235909	0.00269979	0
ENSG00000117360	PRPF3	geneM12	0.0217914	0.00771987	2.82277	0.267177	0.000236523	0.0027008	1
ENSG00000197753	LHFPL5	geneM1	0.00389345	0.00218127	1.78494	0.267173	0.000236575	0.0027008	0
ENSG00000186976	EFCAB6	geneM2	-0.00431377	0.00379665	-1.13621	-0.267195	0.000236281	0.0027008	0
ENSG00000154122	ANKH	geneM1	0.00110482	0.00249153	0.443429	0.267179	0.0002365	0.0027008	0
ENSG00000100416	TRMU	geneM0	0.00767471	0.00271887	2.82275	0.267041	0.000238323	0.0027185	1
ENSG00000198951	NAGA	geneM6	-0.00448628	0.00626238	-0.716386	-0.267034	0.000238417	0.0027185	0
ENSG00000116977	LGALS8	geneM4	0.0120188	0.00473814	2.5366	0.266988	0.000239028	0.00272381	1
ENSG00000281106	LINC00282	geneM9	-0.00466439	0.00767363	-0.607846	-0.266806	0.000241485	0.00275014	0
ENSG00000215067	ALOX12-AS1	geneM0	0.00930128	0.00264806	3.51249	0.266794	0.000241646	0.00275029	1
ENSG00000059769	DNAJC25	geneM2	-0.0072182	0.00374513	-1.92736	-0.266764	0.000242052	0.00275324	0
ENSG00000138795	LEF1	geneM5	-0.00071674	0.00441494	-0.162344	-0.266657	0.000243499	0.00276801	0
ENSG00000132554	RGS22	geneM2	-0.00290029	0.00378699	-0.765856	-0.266564	0.000244759	0.00278064	0
ENSG00000175792	RUVBL1	geneM2	-0.00231275	0.00367453	-0.629402	-0.266523	0.000245323	0.00278535	0
ENSG00000173064	HECTD4	geneM4	0.0102147	0.0049569	2.06071	0.266503	0.000245598	0.00278678	1
ENSG00000158109	TPRG1L	geneM4	0.0103191	0.00506566	2.03707	0.266458	0.000246214	0.00279207	1
ENSG00000151812	SLC35F4	geneM2	-0.00385996	0.00300562	-1.28425	-0.266433	0.000246568	0.00279438	0
ENSG00000065457	ADAT1	geneM0	0.0086104	0.00228416	3.76962	0.266373	0.000247395	0.00280206	1
ENSG00000223665	CTB-111F10.1	geneM0	0.00845392	0.00253331	3.3371	0.26608	0.000251458	0.00284605	1
ENSG00000116983	HPCAL4	geneM4	0.0116497	0.00559204	2.08326	0.266061	0.000251727	0.00284605	1
ENSG00000185811	IKZF1	geneM6	-0.00742409	0.00647647	-1.14632	-0.266061	0.000251736	0.00284605	0
ENSG00000277449	CEBPB-AS1	geneM1	0.0057172	0.00243555	2.3474	0.266036	0.000252076	0.00284816	1
ENSG00000073536	NLE1	geneM1	0.00313545	0.00210595	1.48885	0.265996	0.000252648	0.0028529	0
ENSG00000280152	RP11-331F4.5	geneM1	0.00326316	0.00230564	1.41529	0.265921	0.000253706	0.00286312	0
ENSG00000110848	CD69	geneM6	-0.00847666	0.00634592	-1.33577	-0.265908	0.000253884	0.0028634	0
ENSG00000171094	ALK	geneM2	-0.00545405	0.00285097	-1.91305	-0.265886	0.000254195	0.00286388	0
ENSG00000116729	WLS	geneM3	0.00179985	0.00575259	0.312876	-0.265883	0.000254233	0.00286388	0
ENSG00000272788	RP11-674N23.4	geneM1	0.0049372	0.00216988	2.27533	0.265825	0.00025506	0.00287146	1
ENSG00000103021	CCDC113	geneM2	-0.0034297	0.00425011	-0.806968	-0.265814	0.000255215	0.00287148	0
ENSG00000130475	FCHO1	geneM8	0.00134009	0.00634301	0.211271	0.265779	0.000255715	0.00287537	0
ENSG00000187984	ANKRD19P	geneM4	0.0145593	0.00537061	2.71093	0.265654	0.000257495	0.00289365	1
ENSG00000106615	RHEB	geneM7	-0.0074348	0.00561096	-1.32505	-0.265629	0.000257852	0.00289592	0
ENSG00000088325	TPX2	geneM4	0.0130511	0.00472799	2.76038	0.265615	0.000258062	0.00289653	1
ENSG00000141314	RHBDL3	geneM0	0.00873451	0.00273108	3.19819	0.265539	0.00025915	0.00290525	1
ENSG00000169436	COL22A1	geneM2	-0.00657565	0.00318952	-2.06164	-0.265548	0.000259025	0.00290525	1
ENSG00000186439	TRDN	geneM2	-0.00412464	0.00363215	-1.13559	-0.265455	0.000260361	0.00291661	0
ENSG00000148516	ZEB1	geneM5	-0.00101761	0.00416457	-0.24435	-0.265447	0.000260476	0.00291661	0
ENSG00000006283	CACNA1G	geneM0	-0.00316022	0.00225048	-1.40424	-0.265337	0.000262071	0.00293272	0
ENSG00000163576	EFHB	geneM16	-0.00724524	0.0065202	-1.1112	-0.265249	0.000263359	0.00294537	0
ENSG00000131016	AKAP12	geneM4	0.0116081	0.00480489	2.41588	0.265229	0.000263659	0.00294695	1
ENSG00000199390	SNORD114-7	geneM0	-0.00237034	0.0018934	-1.2519	-0.265169	0.000264537	0.00295415	0
ENSG00000230461	PROX1-AS1	geneM10	-0.00304503	0.00649728	-0.468662	0.265163	0.000264619	0.00295415	0
ENSG00000132155	RAF1	geneM0	0.00768976	0.0027054	2.84237	0.265096	0.000265612	0.00296347	1
ENSG00000122515	ZMIZ2	geneM1	0.00423389	0.00273705	1.54688	0.265075	0.000265923	0.00296497	0
ENSG00000100523	DDHD1	geneM1	0.00206879	0.00238834	0.866204	0.265065	0.000266065	0.00296497	0
ENSG00000163328	GPR155	geneM4	0.0140346	0.00492036	2.85234	0.264976	0.00026738	0.00297786	1
ENSG00000059691	GATB	geneM1	0.00418702	0.00249465	1.6784	0.264952	0.000267741	0.00298009	0
ENSG00000164794	KCNV1	geneM1	0.0012383	0.00276708	0.447512	0.264932	0.000268043	0.00298167	0
ENSG00000185085	INTS5	geneM4	0.0122054	0.00451766	2.70171	0.264846	0.000269313	0.00299166	1
ENSG00000174007	CEP19	geneM2	-0.00632727	0.00364993	-1.73353	-0.264861	0.000269101	0.00299166	0
ENSG00000173369	C1QB	geneM6	-0.00546619	0.00664102	-0.823094	-0.264839	0.000269421	0.00299166	0
ENSG00000242759	LINC00882	geneM1	0.00513543	0.00263627	1.94799	0.264734	0.000271002	0.00300743	0
ENSG00000135372	NAT10	geneM0	0.00873901	0.00296204	2.95033	0.264655	0.000272185	0.00301688	1
ENSG00000145864	GABRB2	geneM1	0.00122995	0.0023361	0.526495	0.264645	0.000272338	0.00301688	0
ENSG00000001036	FUCA2	geneM3	0.00104912	0.00542269	0.193468	-0.26466	0.000272103	0.00301688	0
ENSG00000103184	SEC14L5	geneM8	0.000439259	0.00658163	0.0667401	0.264506	0.000274448	0.00303845	0
ENSG00000184162	NR2C2AP	geneM1	0.00510543	0.00198455	2.57258	0.264492	0.000274657	0.00303896	1
ENSG00000132357	CARD6	geneM5	-0.00222546	0.00439246	-0.506654	-0.26448	0.000274833	0.00303911	0
ENSG00000205220	PSMB10	geneM9	-0.00581458	0.00756488	-0.768627	-0.264461	0.00027512	0.00304048	0
ENSG00000164543	STK17A	geneM3	-0.000436134	0.00572954	-0.0761202	-0.264449	0.000275314	0.00304082	0
ENSG00000176928	GCNT4	geneM1	0.00382441	0.00260042	1.47069	0.264303	0.000277545	0.00306319	0
ENSG00000155026	RSPH10B	geneM2	-0.00327503	0.00407224	-0.804234	-0.264295	0.000277667	0.00306319	0
ENSG00000221838	AP4M1	geneM2	-0.00472282	0.00348681	-1.35448	-0.264248	0.000278383	0.00306928	0
ENSG00000087250	MT3	geneM3	0.00924703	0.00644702	1.43431	0.264032	0.000281728	0.0031025	0
ENSG00000167889	MGAT5B	geneM15	0.00280533	0.00821632	0.341434	0.264035	0.000281685	0.0031025	0
ENSG00000147548	WHSC1L1	geneM1	0.00118966	0.00230372	0.51641	0.263963	0.00028281	0.00311258	0
ENSG00000109787	KLF3	geneM3	-0.000438162	0.00581952	-0.0752918	-0.263864	0.000284368	0.00312788	0
ENSG00000118689	FOXO3	geneM1	0.00480431	0.00249264	1.9274	0.263778	0.000285721	0.00314092	0
ENSG00000259158	ADAM20P1	geneM0	0.00877151	0.00239324	3.66512	0.263754	0.000286102	0.00314325	1
ENSG00000151553	FAM160B1	geneM4	0.0124765	0.00512134	2.43618	0.263672	0.000287396	0.00315376	1
ENSG00000151623	NR3C2	geneM9	0.00383754	0.00706894	0.542874	0.263675	0.000287351	0.00315376	0
ENSG00000219430	MBL3P	geneM0	0.00801078	0.00232948	3.43888	0.26357	0.000289017	0.00316968	1
ENSG00000216740	ANXA2P3	geneM1	0.00408031	0.00274479	1.48657	0.263468	0.000290641	0.00318562	0
ENSG00000267623	AC022153.1	geneM1	0.00563782	0.00215368	2.61777	0.263437	0.000291145	0.00318927	1
ENSG00000004864	SLC25A13	geneM0	-0.000828682	0.00195284	-0.424346	-0.263379	0.00029208	0.00319764	0
ENSG00000162441	LZIC	geneM10	-0.0104764	0.00629951	-1.66304	-0.263356	0.000292444	0.00319975	0
ENSG00000003756	RBM5	geneM0	0.0121976	0.00260421	4.68381	0.263292	0.000293481	0.00320734	1
ENSG00000239474	KLHL41	geneM2	-0.00511437	0.00287388	-1.77961	-0.263293	0.00029347	0.00320734	0
ENSG00000073614	KDM5A	geneM10	-0.00157086	0.00677499	-0.231861	0.263257	0.000294046	0.00321163	0
ENSG00000168246	UBTD2	geneM2	-0.00761845	0.00366264	-2.08004	-0.263235	0.000294408	0.00321371	1
ENSG00000104419	NDRG1	geneM20	-0.0125795	0.0087459	-1.43833	0.263205	0.000294893	0.00321712	0
ENSG00000185860	C1orf110	geneM16	-0.00590873	0.00671834	-0.879493	-0.263168	0.000295498	0.00322184	0
ENSG00000101367	MAPRE1	geneM0	-0.00256436	0.00241326	-1.06261	-0.263053	0.000297366	0.00323843	0
ENSG00000013016	EHD3	geneM1	0.000447625	0.00217865	0.20546	0.263055	0.000297342	0.00323843	0
ENSG00000096060	FKBP5	geneM0	0.00619896	0.00298249	2.07845	0.262974	0.000298662	0.00325065	1
ENSG00000169813	HNRNPF	geneM2	-0.0048666	0.00391357	-1.24352	-0.262948	0.000299099	0.00325161	0
ENSG00000112624	GLTSCR1L	geneM10	-0.00243375	0.00635987	-0.382672	0.262951	0.000299038	0.00325161	0
ENSG00000010318	PHF7	geneM10	0.000347431	0.00655125	0.0530327	0.262805	0.000301455	0.00327532	0
ENSG00000175497	DPP10	geneM1	0.00341378	0.00255246	1.33745	0.26277	0.000302045	0.00327872	0
ENSG00000151693	ASAP2	geneM9	-0.00761481	0.0081113	-0.93879	-0.262765	0.000302119	0.00327872	0
ENSG00000051009	FAM160A2	geneM4	0.0159309	0.00469598	3.39246	0.262754	0.000302299	0.00327877	1
ENSG00000170949	ZNF160	geneM8	0.00310795	0.00601777	0.516462	0.262711	0.00030302	0.00328468	0
ENSG00000272505	RP11-981G7.6	geneM1	0.00593604	0.00231737	2.56155	0.26269	0.000303373	0.0032866	1
ENSG00000127481	UBR4	geneM0	0.00683621	0.00291065	2.34869	0.262632	0.000304332	0.00329317	1
ENSG00000011454	RABGAP1	geneM11	-0.00458756	0.00586149	-0.782662	0.262637	0.000304249	0.00329317	0
ENSG00000151692	RNF144A	geneM8	0.00299917	0.00597402	0.502036	0.262603	0.000304831	0.00329666	0
ENSG00000140836	ZFHX3	geneM5	-0.0011676	0.00443444	-0.263303	-0.262489	0.000306746	0.00331545	0
ENSG00000141367	CLTC	geneM13	0.0063662	0.00546576	1.16474	0.262453	0.000307357	0.00332013	0
ENSG00000151466	SCLT1	geneM2	-0.00505313	0.00328243	-1.53945	-0.262425	0.000307814	0.00332315	0
ENSG00000104221	BRF2	geneM13	0.00698371	0.00533443	1.30918	0.262402	0.000308203	0.00332543	0
ENSG00000214353	VAC14-AS1	geneM3	0.00192178	0.00561641	0.342172	-0.262323	0.000309556	0.00333683	0
ENSG00000125462	C1orf61	geneM3	0.00135699	0.00615809	0.220359	-0.262319	0.000309618	0.00333683	0
ENSG00000258636	CTD-2298J14.2	geneM3	-0.00162083	0.00485761	-0.333668	-0.262301	0.000309931	0.00333828	0
ENSG00000183807	FAM162B	geneM23	-0.00447215	0.00866422	-0.516163	0.26227	0.00031046	0.00334205	0
ENSG00000171206	TRIM8	geneM2	-0.00680211	0.00333479	-2.03974	-0.262231	0.000311127	0.0033473	1
ENSG00000223865	HLA-DPB1	geneM6	-0.00665918	0.00642407	-1.0366	-0.262063	0.000313993	0.00337425	0
ENSG00000083067	TRPM3	geneM3	0.000307837	0.00524444	0.0586978	-0.262074	0.000313817	0.00337425	0
ENSG00000167461	RAB8A	geneM2	-0.00640912	0.00331483	-1.93347	-0.261942	0.000316092	0.00339486	0
ENSG00000142409	ZNF787	geneM0	-0.00288517	0.0020614	-1.39962	-0.261884	0.000317102	0.00340179	0
ENSG00000235118	AC010731.4	geneM9	-0.00891156	0.00717929	-1.24129	-0.261889	0.000317008	0.00340179	0
ENSG00000061676	NCKAP1	geneM4	0.00814133	0.004428	1.8386	0.261833	0.000317991	0.00340937	0
ENSG00000159712	ANKRD18CP	geneM2	-0.00438942	0.0034956	-1.2557	-0.261819	0.000318233	0.00341	0
ENSG00000196090	PTPRT	geneM1	0.00195297	0.00219309	0.890511	0.261729	0.000319808	0.00342492	0
ENSG00000183914	DNAH2	geneM2	-0.00232389	0.00400668	-0.580004	-0.261623	0.000321662	0.0034428	0
ENSG00000198547	C20orf203	geneM0	0.00928354	0.00249566	3.71988	0.261601	0.000322055	0.00344503	1
ENSG00000095777	MYO3A	geneM2	-0.00297036	0.00341042	-0.870966	-0.26153	0.000323304	0.00345641	0
ENSG00000261678	SCRT1	geneM0	-0.00263551	0.00238269	-1.10611	-0.261477	0.000324247	0.00346451	0
ENSG00000235024	AC097468.7	geneM0	0.00806328	0.00235004	3.43112	0.261381	0.000325948	0.00347904	1
ENSG00000168679	SLC16A4	geneM2	-0.00341692	0.00324303	-1.05362	-0.26138	0.00032598	0.00347904	0
ENSG00000164292	RHOBTB3	geneM3	0.00925088	0.00572544	1.61575	0.261326	0.000326936	0.00348725	0
ENSG00000164125	FAM198B	geneM3	0.000474285	0.00596097	0.079565	-0.26127	0.000327937	0.00349594	0
ENSG00000196104	SPOCK3	geneM8	-0.00553971	0.00744225	-0.744359	-0.261203	0.00032915	0.00350686	0
ENSG00000111684	LPCAT3	geneM0	0.0101012	0.00245065	4.12183	0.261091	0.000331167	0.00352634	1
ENSG00000135336	ORC3	geneM13	0.0112156	0.00543894	2.06208	0.261015	0.000332535	0.0035389	1
ENSG00000236700	LINC01010	geneM1	0.00373826	0.00196637	1.9011	0.260892	0.00033478	0.00356075	0
ENSG00000233487	AC011322.1	geneM1	0.00222454	0.00214303	1.03803	0.260834	0.000335845	0.00357005	0
ENSG00000143320	CRABP2	geneM9	-0.00755913	0.00728063	-1.03825	-0.260821	0.000336089	0.00357062	0
ENSG00000279312	RP3-331H24.7	geneM6	-0.00968268	0.00579742	-1.67017	-0.260782	0.000336806	0.0035762	0
ENSG00000183309	ZNF623	geneM4	0.0112033	0.00509893	2.19719	0.260665	0.000338957	0.00359698	1
ENSG00000118513	MYB	geneM2	-0.00258824	0.00383598	-0.674729	-0.260555	0.000341	0.00361661	0
ENSG00000011258	MBTD1	geneM0	0.00847532	0.0021989	3.85435	0.260507	0.000341883	0.00362392	1
ENSG00000185760	KCNQ5	geneM1	0.00445751	0.00244575	1.82256	0.260458	0.000342796	0.00363154	0
ENSG00000080854	IGSF9B	geneM0	-0.00418096	0.00262314	-1.59387	-0.260399	0.000343901	0.00364118	0
ENSG00000145730	PAM	geneM9	-0.006404	0.00767602	-0.834286	-0.26029	0.000345965	0.00366096	0
ENSG00000140284	SLC27A2	geneM13	0.00909246	0.00528359	1.72089	0.260192	0.00034781	0.0036784	0
ENSG00000269054	CTD-2619J13.3	geneM16	-0.00653033	0.0066864	-0.976659	-0.260107	0.000349421	0.00369334	0
ENSG00000185737	NRG3	geneM1	0.00227725	0.00252025	0.903579	0.260033	0.000350834	0.00370618	0
ENSG00000171488	LRRC8C	geneM0	-0.00259597	0.00237641	-1.09239	-0.259942	0.000352575	0.00372247	0
ENSG00000174231	PRPF8	geneM4	0.0101065	0.00460294	2.19565	0.259851	0.000354323	0.00373881	1
ENSG00000261652	C15orf65	geneM2	-0.00313896	0.00360927	-0.869696	-0.259823	0.000354864	0.0037424	0
ENSG00000189431	RASSF10	geneM2	-0.00533915	0.00313834	-1.70127	-0.259764	0.000355994	0.00375008	0
ENSG00000175874	CREG2	geneM1	0.00048244	0.00253286	0.190473	0.259768	0.00035593	0.00375008	0
ENSG00000179583	CIITA	geneM6	-0.00590468	0.00658548	-0.89662	-0.25963	0.000358614	0.00377555	0
ENSG00000153822	KCNJ16	geneM3	-0.0011311	0.00520635	-0.217254	-0.259404	0.000363039	0.00381999	0
ENSG00000082497	SERTAD4	geneM2	-0.00432092	0.00325225	-1.32859	-0.259391	0.000363281	0.00382038	0
ENSG00000261829	RP11-223I10.1	geneM0	0.0072682	0.00253796	2.8638	0.259347	0.00036416	0.00382747	1
ENSG00000271576	RP11-486G15.2	geneM0	0.00996897	0.0023054	4.32419	0.259285	0.000365379	0.00383812	1
ENSG00000082212	ME2	geneM0	-0.000316805	0.00225269	-0.140634	-0.259272	0.00036565	0.00383881	0
ENSG00000173227	SYT12	geneM1	-0.00621282	0.00293246	-2.11864	-0.259181	0.000367462	0.00385567	1
ENSG00000171914	TLN2	geneM1	0.00195003	0.00236812	0.823448	0.259164	0.00036779	0.00385694	0
ENSG00000175073	VCPIP1	geneM1	0.000714895	0.00246444	0.290084	0.259143	0.000368217	0.00385926	0
ENSG00000231528	FAM225A	geneM0	0.00923006	0.00252513	3.65529	0.259128	0.00036851	0.00386016	1
ENSG00000148288	GBGT1	geneM6	-0.00672468	0.00603439	-1.11439	-0.25906	0.000369868	0.00387221	0
ENSG00000100031	GGT1	geneM0	0.00882257	0.00263081	3.35356	0.259017	0.000370741	0.00387918	1
ENSG00000185215	TNFAIP2	geneM5	-0.00231923	0.00428825	-0.540832	-0.258912	0.000372845	0.00389901	0
ENSG00000008300	CELSR3	geneM4	0.0100633	0.00467949	2.15052	0.258789	0.000375347	0.00392298	1
ENSG00000140015	KCNH5	geneM1	0.00192636	0.00233925	0.823493	0.258777	0.000375584	0.00392326	0
ENSG00000153130	SCOC	geneM14	-0.0201518	0.00717769	-2.80755	-0.258726	0.000376635	0.00393052	1
ENSG00000084444	KIAA1467	geneM1	0.00284071	0.00200617	1.41599	0.258712	0.00037691	0.00393052	0
ENSG00000197208	SLC22A4	geneM16	-0.00661488	0.00657804	-1.0056	-0.258718	0.000376786	0.00393052	0
ENSG00000174442	ZWILCH	geneM1	0.00333884	0.00194414	1.71739	0.2587	0.000377158	0.0039309	0
ENSG00000235531	RP11-383H13.1	geneM1	0.0031727	0.0021103	1.50344	0.258683	0.0003775	0.00393228	0
ENSG00000198894	CIPC	geneM3	-0.00192961	0.00581857	-0.33163	-0.258642	0.000378352	0.00393895	0
ENSG00000240771	ARHGEF25	geneM15	0.00126511	0.00746505	0.169471	0.258397	0.000383395	0.00398923	0
ENSG00000197694	SPTAN1	geneM4	0.0103546	0.00468176	2.21168	0.258368	0.000383983	0.00399167	1
ENSG00000182240	BACE2	geneM1	0.00458956	0.00234377	1.9582	0.258365	0.000384057	0.00399167	0
ENSG00000167468	GPX4	geneM7	-0.00452032	0.00605823	-0.746145	-0.258344	0.000384498	0.00399403	0
ENSG00000165506	DNAAF2	geneM2	-0.00504911	0.00362919	-1.39125	-0.258233	0.000386807	0.00401578	0
ENSG00000087152	ATXN7L3	geneM1	0.00177686	0.00242419	0.732973	0.258212	0.000387232	0.00401796	0
ENSG00000126264	HCST	geneM6	-0.00538901	0.00633132	-0.851167	-0.258101	0.000389565	0.00403993	0
ENSG00000100353	EIF3D	geneM12	0.0208523	0.0071306	2.92434	0.257996	0.000391784	0.00405843	1
ENSG00000259038	CTD-2325P2.4	geneM3	0.000839459	0.00593111	0.141535	-0.258005	0.000391597	0.00405843	0
ENSG00000014138	POLA2	geneM1	0.00760072	0.00213808	3.55493	0.25795	0.000392767	0.00406636	1
ENSG00000106299	WASL	geneM4	0.0102721	0.00497912	2.06304	0.257899	0.000393847	0.00407528	1
ENSG00000175040	CHST2	geneM9	-0.00678031	0.00755635	-0.8973	-0.257857	0.000394736	0.00408222	0
ENSG00000134109	EDEM1	geneM9	0.00282863	0.00718919	0.393456	0.257699	0.000398104	0.00411477	0
ENSG00000142089	IFITM3	geneM6	0.000432265	0.00575557	0.0751038	0.257627	0.000399671	0.00412868	0
ENSG00000185250	PPIL6	geneM2	-0.00368702	0.00426627	-0.864226	-0.257538	0.000401588	0.00414619	0
ENSG00000187566	NHLRC1	geneM1	0.00468026	0.00230908	2.02689	0.257524	0.000401897	0.00414709	1
ENSG00000162695	SLC30A7	geneM0	0.00827189	0.00207388	3.98861	0.257242	0.000408033	0.0042073	1
ENSG00000236268	LINC01361	geneM1	0.00226367	0.00239124	0.946653	0.257235	0.000408183	0.0042073	0
ENSG00000244405	ETV5	geneM1	-0.00637042	0.00299925	-2.12401	-0.257131	0.000410487	0.00422872	1
ENSG00000085231	TAF9	geneM14	-0.0196729	0.00713444	-2.75745	-0.256991	0.000413592	0.00425547	1
ENSG00000272398	CD24	geneM2	-0.00396973	0.00348944	-1.13764	-0.257002	0.00041335	0.00425547	0
ENSG00000132623	ANKEF1	geneM2	-0.00336428	0.0031296	-1.07499	-0.256983	0.000413767	0.00425547	0
ENSG00000235595	GAPDHP23	geneM1	0.00417467	0.0024132	1.72993	0.256964	0.00041418	0.00425737	0
ENSG00000117791	MARC2	geneM0	0.010568	0.00209676	5.04017	0.256928	0.00041499	0.00426335	1
ENSG00000148303	RPL7A	geneM12	0.0208406	0.00810507	2.5713	0.25691	0.000415379	0.004265	1
ENSG00000166851	PLK1	geneM0	0.0105285	0.00291559	3.6111	0.25683	0.000417175	0.00428109	1
ENSG00000214043	RP5-944M2.3	geneM1	0.00466858	0.00202454	2.30599	0.25679	0.000418073	0.00428794	1
ENSG00000134207	SYT6	geneM9	-0.00433004	0.00772887	-0.560243	-0.256671	0.000420755	0.00431309	0
ENSG00000238098	ABCA17P	geneM0	0.00867969	0.00295286	2.93942	0.256639	0.000421485	0.00431819	1
ENSG00000259726	CSPG4P11	geneM0	0.0089395	0.00271198	3.2963	0.256579	0.000422846	0.00432976	1
ENSG00000198355	PIM3	geneM0	-0.00361967	0.00256788	-1.40959	-0.256565	0.000423151	0.00433043	0
ENSG00000170075	GPR37L1	geneM3	0.00016607	0.00612938	0.0270942	-0.256555	0.000423375	0.00433043	0
ENSG00000259690	CTD-3118D7.1	geneM0	-0.00249109	0.00208557	-1.19444	-0.256505	0.000424517	0.00433974	0
ENSG00000085382	HACE1	geneM1	0.00348709	0.00202285	1.72385	0.256463	0.000425475	0.00434477	0
ENSG00000214114	MYCBP	geneM2	-0.00130697	0.0035181	-0.371499	-0.256464	0.00042547	0.00434477	0
ENSG00000259664	CTD-2147F2.2	geneM1	0.00269303	0.00204402	1.31751	0.256426	0.000426322	0.00435105	0
ENSG00000095637	SORBS1	geneM2	-0.00466138	0.00371688	-1.25411	-0.256396	0.000427004	0.00435562	0
ENSG00000254978	ALG1L9P	geneM0	0.0108949	0.00233738	4.66116	0.256359	0.000427873	0.0043608	1
ENSG00000268518	CTD-2545M3.8	geneM1	0.00267231	0.00240511	1.1111	0.256354	0.000427978	0.0043608	0
ENSG00000117155	SSX2IP	geneM1	0.00303406	0.00281799	1.07668	0.256291	0.00042943	0.00437108	0
ENSG00000131773	KHDRBS3	geneM11	-0.00574148	0.0056375	-1.01844	0.25629	0.000429455	0.00437108	0
ENSG00000149658	YTHDF1	geneM1	0.00509094	0.00216687	2.34945	0.256162	0.000432397	0.00439863	1
ENSG00000273287	CTA-268H5.14	geneM0	0.0102924	0.00299232	3.4396	0.255984	0.000436554	0.00443775	1
ENSG00000201247	SNORD114-13	geneM0	-0.0040265	0.00178737	-2.25275	-0.255977	0.000436718	0.00443775	1
ENSG00000162613	FUBP1	geneM0	0.00943844	0.00284965	3.31214	0.255936	0.000437673	0.00444503	1
ENSG00000251600	RP11-673E1.1	geneM1	0.0049345	0.00231219	2.13412	0.255914	0.000438176	0.00444772	1
ENSG00000166111	SVOP	geneM4	0.0104416	0.00454728	2.29622	0.255888	0.000438799	0.00445163	1
ENSG00000251022	THAP9-AS1	geneM0	0.00936993	0.00265701	3.52649	0.255875	0.000439092	0.00445218	1
ENSG00000081985	IL12RB2	geneM11	-0.00486233	0.00559014	-0.869804	0.255809	0.000440659	0.00446564	0
ENSG00000101680	LAMA1	geneM2	-0.0032371	0.00328718	-0.984766	-0.255749	0.000442083	0.00447765	0
ENSG00000168702	LRP1B	geneM11	-0.00371913	0.00555634	-0.669348	0.255667	0.000444009	0.00449472	0
ENSG00000223403	MEG9	geneM2	-0.0058586	0.00260976	-2.24488	-0.255614	0.000445269	0.00450503	1
ENSG00000161149	TUBA3FP	geneM2	-0.00515398	0.00333239	-1.54663	-0.2556	0.000445622	0.00450616	0
ENSG00000197102	DYNC1H1	geneM4	0.00848508	0.00441423	1.92221	0.255562	0.000446513	0.00451047	0
ENSG00000078814	MYH7B	geneM10	-0.00275406	0.00676318	-0.407213	0.255561	0.000446531	0.00451047	0
ENSG00000153707	PTPRD	geneM20	-0.013253	0.00884773	-1.49789	0.255379	0.000450899	0.00455213	0
ENSG00000240474	RN7SL116P	geneM1	0.00450739	0.00204711	2.20184	0.255226	0.000454612	0.00458583	1
ENSG00000225783	MIAT	geneM1	0.00326129	0.0023253	1.40253	0.255221	0.000454728	0.00458583	0
ENSG00000132326	PER2	geneM1	-0.0082799	0.00306889	-2.69801	-0.25521	0.000454989	0.00458598	1
ENSG00000196159	FAT4	geneM5	0.00562939	0.00470821	1.19565	0.255143	0.000456621	0.00459995	0
ENSG00000100030	MAPK1	geneM4	0.0124651	0.00530336	2.35041	0.25497	0.000460866	0.00464021	1
ENSG00000188211	NCR3LG1	geneM1	0.00349453	0.0020422	1.71116	0.254931	0.000461808	0.0046472	0
ENSG00000160695	VPS11	geneM1	0.00533787	0.00236051	2.26132	0.254893	0.000462744	0.00465264	1
ENSG00000112039	FANCE	geneM5	0.00826237	0.00421262	1.96134	0.254889	0.000462848	0.00465264	1
ENSG00000134020	PEBP4	geneM2	-0.00420701	0.00352652	-1.19296	-0.25479	0.000465304	0.00467482	0
ENSG00000069849	ATP1B3	geneM0	-0.00370559	0.00178833	-2.0721	-0.254767	0.000465881	0.00467656	1
ENSG00000157227	MMP14	geneM18	-0.000379588	0.0067598	-0.0561537	-0.254763	0.000465978	0.00467656	0
ENSG00000197912	SPG7	geneM1	0.00512226	0.00253146	2.02344	0.254746	0.000466396	0.00467824	1
ENSG00000142687	KIAA0319L	geneM7	0.00613458	0.00571922	1.07263	0.254611	0.00046976	0.00470945	0
ENSG00000167615	LENG8	geneM0	0.00927425	0.00236815	3.91623	0.254566	0.00047088	0.00471651	1
ENSG00000165959	CLMN	geneM8	-0.000493753	0.00640363	-0.0771051	0.254563	0.000470969	0.00471651	0
ENSG00000137337	MDC1	geneM0	0.00854283	0.00238595	3.58047	0.254523	0.000471958	0.00472388	1
ENSG00000163625	WDFY3	geneM10	-0.00389777	0.00673331	-0.578879	0.25441	0.000474813	0.00474991	0
ENSG00000140945	CDH13	geneM1	0.00213325	0.00245211	0.869964	0.254393	0.000475247	0.0047517	0
ENSG00000177084	POLE	geneM0	0.00730506	0.00246825	2.95961	0.254382	0.000475524	0.00475194	1
ENSG00000130396	MLLT4	geneM0	0.00749171	0.00280019	2.67543	0.254339	0.000476621	0.00476034	1
ENSG00000136295	TTYH3	geneM0	-0.00385801	0.00212119	-1.8188	-0.254329	0.000476879	0.00476038	0
ENSG00000102879	CORO1A	geneM1	-0.00503034	0.00290887	-1.72931	-0.254307	0.000477423	0.00476326	0
ENSG00000272777	RP11-571L19.8	geneM4	0.0116085	0.0045349	2.55981	0.254253	0.000478794	0.00477439	1
ENSG00000113761	ZNF346	geneM0	0.00860851	0.00273154	3.15152	0.254241	0.000479095	0.00477484	1
ENSG00000136754	ABI1	geneM1	0.00685532	0.0026351	2.60154	0.254129	0.000481963	0.00480086	1
ENSG00000137764	MAP2K5	geneM1	0.00502115	0.00221705	2.26479	0.254116	0.000482307	0.00480174	1
ENSG00000254187	CTB-78F1.1	geneM1	0.00272076	0.00245565	1.10796	0.254077	0.000483298	0.00480903	0
ENSG00000164989	CCDC171	geneM0	0.0087045	0.00256871	3.38866	0.254061	0.000483705	0.00480933	1
ENSG00000182103	FAM181B	geneM3	-0.000879755	0.00548796	-0.160306	-0.254056	0.000483843	0.00480933	0
ENSG00000242337	TFP1	geneM0	0.00808083	0.00246041	3.28435	0.25403	0.000484518	0.00481092	1
ENSG00000076924	XAB2	geneM7	0.00462465	0.00616561	0.750072	0.254036	0.000484364	0.00481092	0
ENSG00000115145	STAM2	geneM3	0.00039643	0.00554651	0.0714737	-0.253888	0.000488176	0.00484466	0
ENSG00000007171	NOS2	geneM1	0.00486223	0.00264406	1.83893	0.253826	0.00048979	0.0048581	0
ENSG00000032742	IFT88	geneM2	-0.0021552	0.00331201	-0.650721	-0.253789	0.000490763	0.00486517	0
ENSG00000239857	GET4	geneM0	0.00703882	0.00260094	2.70626	0.253702	0.000493025	0.00488434	1
ENSG00000111412	C12orf49	geneM0	-0.0031074	0.002401	-1.29421	-0.253695	0.00049322	0.00488434	0
ENSG00000185989	RASA3	geneM1	0.00399234	0.00264563	1.50903	0.253634	0.000494799	0.00489738	0
ENSG00000144451	SPAG16	geneM2	-0.0037351	0.00391031	-0.955192	-0.253575	0.00049635	0.00491014	0
ENSG00000081665	ZNF506	geneM8	0.00417465	0.00654788	0.637557	0.253526	0.000497646	0.00492034	0
ENSG00000223874	AC007557.1	geneM0	0.00948366	0.00210228	4.51114	0.253489	0.000498637	0.00492712	1
ENSG00000198198	SZT2	geneM0	0.0100991	0.00254759	3.96419	0.25348	0.000498859	0.00492712	1
ENSG00000152601	MBNL1	geneM1	0.00467644	0.00231625	2.01897	0.253454	0.000499545	0.00493129	1
ENSG00000231533	RP1-232L24.3	geneM1	0.00395071	0.00257026	1.53708	0.253353	0.000502236	0.00495523	0
ENSG00000006530	AGK	geneM1	0.00545784	0.00209665	2.60313	0.253288	0.000503973	0.00496975	1
ENSG00000168894	RNF181	geneM7	0.00623951	0.00594175	1.05011	0.253246	0.000505081	0.00497804	0
ENSG00000273576	RP11-390P24.1	geneM0	0.0100629	0.00244711	4.11218	0.253233	0.000505446	0.00497901	1
ENSG00000142733	MAP3K6	geneM5	0.00519796	0.00429429	1.21043	0.253215	0.000505921	0.00498107	0
ENSG00000135912	TTLL4	geneM2	-0.00421522	0.00300514	-1.40267	-0.252981	0.000512218	0.00503829	0
ENSG00000135638	EMX1	geneM1	0.00119152	0.00247623	0.481183	0.252979	0.000512272	0.00503829	0
ENSG00000130511	SSBP4	geneM9	-0.00603382	0.00727237	-0.829691	-0.252965	0.000512648	0.00503933	0
ENSG00000237152	DLEU7-AS1	geneM6	-0.00783165	0.00626354	-1.25036	-0.252897	0.000514505	0.00505492	0
ENSG00000118898	PPL	geneM4	0.0121122	0.00516829	2.34355	0.252866	0.00051536	0.00506067	1
ENSG00000109927	TECTA	geneM7	-0.00607427	0.00566954	-1.07139	-0.252775	0.000517833	0.00508228	0
ENSG00000163568	AIM2	geneM16	-0.00465111	0.00622129	-0.747612	-0.25273	0.000519061	0.00509165	0
ENSG00000237036	ZEB1-AS1	geneM2	-0.00465952	0.00302089	-1.54243	-0.252704	0.000519799	0.00509353	0
ENSG00000066248	NGEF	geneM1	0.00433579	0.00294968	1.46992	0.252711	0.000519586	0.00509353	0
ENSG00000180881	CAPS2	geneM2	-0.00535348	0.00396614	-1.3498	-0.252605	0.000522525	0.00511757	0
ENSG00000133302	ANKRD32	geneM1	0.00499584	0.00249655	2.0011	0.252594	0.000522804	0.00511762	1
ENSG00000136883	KIF12	geneM4	0.0138547	0.00493175	2.80929	0.252564	0.000523654	0.00512278	1
ENSG00000273188	RP3-402G11.25	geneM1	0.00478824	0.00199171	2.40408	0.252556	0.00052388	0.00512278	1
ENSG00000179361	ARID3B	geneM2	-0.00488213	0.00279063	-1.74947	-0.252511	0.000525103	0.00513205	0
ENSG00000198911	SREBF2	geneM1	0.00279212	0.00209356	1.33367	0.252475	0.000526112	0.00513922	0
ENSG00000177030	DEAF1	geneM4	0.0125767	0.00546177	2.30268	0.252432	0.000527319	0.00514833	1
ENSG00000020922	MRE11A	geneM2	-0.00470241	0.00356468	-1.31917	-0.252419	0.000527672	0.00514908	0
ENSG00000005810	MYCBP2	geneM4	0.00911046	0.00469849	1.93902	0.252399	0.000528235	0.00515188	0
ENSG00000136636	KCTD3	geneM10	0.000196043	0.00633949	0.0309241	0.252386	0.000528602	0.00515277	0
ENSG00000261556	SMG1P7	geneM1	0.00424534	0.00190356	2.23021	0.25232	0.000530431	0.0051679	1
ENSG00000172167	MTBP	geneM1	0.00732484	0.00240087	3.05092	0.252277	0.000531655	0.00517712	1
ENSG00000187398	LUZP2	geneM2	-0.00562555	0.00279422	-2.01328	-0.252251	0.00053238	0.00518148	1
ENSG00000197093	GAL3ST4	geneM6	-0.00658056	0.00613086	-1.07335	-0.252197	0.000533876	0.00519334	0
ENSG00000265802	RN7SL49P	geneM0	0.00976039	0.00224316	4.35118	0.252185	0.000534216	0.00519394	1
ENSG00000106078	COBL	geneM1	0.00304211	0.00249139	1.22105	0.252118	0.000536107	0.00520961	0
ENSG00000125740	FOSB	geneM0	-0.00085855	0.00233894	-0.367068	-0.252088	0.000536974	0.00521532	0
ENSG00000275395	FCGBP	geneM6	-0.00679086	0.00626282	-1.08431	-0.252025	0.000538768	0.00523002	0
ENSG00000175575	PAAF1	geneM10	0.000627301	0.00641723	0.0977526	0.252002	0.000539414	0.00523358	0
ENSG00000165219	GAPVD1	geneM11	-0.00301165	0.00535885	-0.561995	0.25198	0.000540034	0.00523687	0
ENSG00000198929	NOS1AP	geneM1	0.00247905	0.00223965	1.10689	0.251961	0.000540568	0.00523933	0
ENSG00000137726	FXYD6	geneM1	0.00239703	0.00223679	1.07164	0.251945	0.00054103	0.00524109	0
ENSG00000114948	ADAM23	geneM4	0.0114466	0.00457945	2.49955	0.251863	0.000543374	0.0052596	1
ENSG00000111674	ENO2	geneM1	0.00427633	0.0018378	2.32688	0.251858	0.000543504	0.0052596	1
ENSG00000132199	ENOSF1	geneM2	0.00558533	0.00286397	1.9502	0.251782	0.000545683	0.00527795	0
ENSG00000124225	PMEPA1	geneM9	-0.00568882	0.00826127	-0.688613	-0.251741	0.00054687	0.00528669	0
ENSG00000143622	RIT1	geneM2	-0.00472422	0.00287365	-1.64398	-0.251648	0.000549572	0.00530889	0
ENSG00000169957	ZNF768	geneM0	-0.00277477	0.00234817	-1.18167	-0.251632	0.000550019	0.00530889	0
ENSG00000173557	C2orf70	geneM2	-0.00289367	0.00384797	-0.752	-0.251634	0.000549954	0.00530889	0
ENSG00000163932	PRKCD	geneM0	-0.00104063	0.00211683	-0.491596	-0.251576	0.000551655	0.00532193	0
ENSG00000154188	ANGPT1	geneM2	-0.00278439	0.00323815	-0.859871	-0.25156	0.000552112	0.00532359	0
ENSG00000134215	VAV3	geneM3	-0.000980828	0.00575961	-0.170294	-0.251526	0.000553093	0.0053303	0
ENSG00000038532	CLEC16A	geneM0	0.00835385	0.00287601	2.90466	0.251469	0.000554771	0.00534371	1
ENSG00000247095	MIR210HG	geneM0	0.00900203	0.00268531	3.35232	0.25145	0.00055531	0.00534615	1
ENSG00000110074	FOXRED1	geneM1	0.00489119	0.00211722	2.3102	0.251386	0.000557186	0.00536144	1
ENSG00000198933	TBKBP1	geneM1	0.00470725	0.00236955	1.98656	0.251356	0.000558059	0.00536431	1
ENSG00000246363	RP11-13A1.1	geneM15	0.00152211	0.0074416	0.204541	0.251362	0.000557897	0.00536431	0
ENSG00000124172	ATP5E	geneM14	-0.0182358	0.00722774	-2.52303	-0.251305	0.000559578	0.00537615	1
ENSG00000166603	MC4R	geneM13	0.00891613	0.00527688	1.68966	0.251243	0.000561392	0.00538929	0
ENSG00000135540	NHSL1	geneM3	0.00101858	0.00589197	0.172876	-0.251239	0.000561522	0.00538929	0
ENSG00000149182	ARFGAP2	geneM1	0.00431148	0.00209603	2.05697	0.251223	0.000561971	0.00539083	1
ENSG00000139725	RHOF	geneM9	-0.00715598	0.00710013	-1.00787	-0.251145	0.000564286	0.00541025	0
ENSG00000268100	ZNF725P	geneM1	0.00455367	0.00204663	2.22496	0.251038	0.00056746	0.00543789	1
ENSG00000157734	SNX22	geneM8	-0.00846229	0.00709291	-1.19306	-0.25101	0.000568289	0.00544255	0
ENSG00000113763	UNC5A	geneM1	0.00136887	0.00253176	0.540679	0.251002	0.000568529	0.00544255	0
ENSG00000166426	CRABP1	geneM9	-0.00439753	0.00764993	-0.574846	-0.250973	0.000569402	0.00544811	0
ENSG00000184702	SEPT5	geneM1	0.00393985	0.00282824	1.39304	0.250916	0.000571128	0.00546183	0
ENSG00000171115	GIMAP8	geneM6	-0.0069929	0.00611653	-1.14328	-0.250906	0.000571423	0.00546185	0
ENSG00000215068	AC025171.1	geneM16	-0.00507406	0.00641267	-0.791255	-0.250815	0.000574151	0.00548512	0
ENSG00000067167	TRAM1	geneM5	-0.00162413	0.00444372	-0.365489	-0.250774	0.000575389	0.00549414	0
ENSG00000220515	PGAM1P10	geneM1	0.00590262	0.00245634	2.40301	0.250732	0.000576655	0.00550342	1
ENSG00000215717	TMEM167B	geneM13	0.00841708	0.00529685	1.58907	0.250663	0.000578755	0.00552063	0
ENSG00000204178	TMEM57	geneM1	0.0028238	0.00203384	1.38841	0.250632	0.000579689	0.00552672	0
ENSG00000104047	DTWD1	geneM0	0.00820332	0.00288286	2.84555	0.250514	0.000583291	0.00555539	1
ENSG00000147526	TACC1	geneM1	0.00387242	0.00230158	1.6825	0.250521	0.000583077	0.00555539	0
ENSG00000133056	PIK3C2B	geneM8	0.00175319	0.00674902	0.25977	0.250501	0.000583673	0.0055562	0
ENSG00000085721	RRN3	geneM0	0.00880931	0.00260918	3.37628	0.250345	0.000588461	0.00559767	1
ENSG00000283175	ENSG00000283175	geneM16	-0.00589729	0.0064936	-0.908171	-0.25034	0.000588629	0.00559767	0
ENSG00000150527	CTAGE5	geneM0	0.00861755	0.00293163	2.93951	0.250313	0.000589441	0.00560254	1
ENSG00000148308	GTF3C5	geneM1	0.00540464	0.00201421	2.68325	0.250286	0.000590277	0.00560763	1
ENSG00000247315	ZCCHC3	geneM0	-0.00302943	0.00281885	-1.07471	-0.250209	0.000592675	0.00562755	0
ENSG00000165699	TSC1	geneM4	0.0132409	0.00468267	2.82764	0.250085	0.000596521	0.00565831	1
ENSG00000130635	COL5A1	geneM16	-0.00698889	0.00678818	-1.02957	-0.250088	0.000596438	0.00565831	0
ENSG00000269837	IPO5P1	geneM9	0.00434643	0.00689207	0.630642	0.250047	0.000597709	0.0056667	0
ENSG00000155660	PDIA4	geneM2	-0.00479342	0.00366243	-1.30881	-0.25003	0.000598248	0.00566894	0
ENSG00000173757	STAT5B	geneM0	6.70252e-05	0.00254835	0.0263014	-0.25001	0.000598874	0.00567199	0
ENSG00000116783	TNNI3K	geneM1	0.00642231	0.00215886	2.97486	0.249955	0.00060061	0.00568267	1
ENSG00000132718	SYT11	geneM1	0.0029507	0.00219884	1.34194	0.249961	0.000600425	0.00568267	0
ENSG00000235903	CPB2-AS1	geneM20	-0.0113268	0.00898478	-1.26066	0.24993	0.000601371	0.00568699	0
ENSG00000212802	RPL15P3	geneM12	0.0206936	0.00776044	2.66656	0.249893	0.000602557	0.00569532	1
ENSG00000177432	NAP1L5	geneM13	-0.00517703	0.00520654	-0.994332	-0.249879	0.000602998	0.00569661	0
ENSG00000162063	CCNF	geneM4	0.011423	0.00463469	2.46466	0.249863	0.00060348	0.00569828	1
ENSG00000108557	RAI1	geneM0	-0.00404971	0.00262816	-1.54089	-0.249823	0.000604771	0.00570759	0
ENSG00000100281	HMGXB4	geneM8	0.00192448	0.00623374	0.30872	0.249804	0.000605365	0.0057103	0
ENSG00000160862	AZGP1	geneM8	0.00135606	0.00623667	0.217433	0.249794	0.000605684	0.00571043	0
ENSG00000145632	PLK2	geneM4	0.0116981	0.00507282	2.30604	0.249772	0.00060637	0.00571401	1
ENSG00000206530	CFAP44	geneM16	-0.0080214	0.00630769	-1.27169	-0.249751	0.000607029	0.00571525	0
ENSG00000234473	ZNF101P2	geneM1	0.00183687	0.00242446	0.757643	0.249749	0.000607114	0.00571525	0
ENSG00000224812	TMEM72-AS1	geneM11	-0.00163466	0.00571039	-0.28626	0.249721	0.000607987	0.00572059	0
ENSG00000260469	C15orf59-AS1	geneM0	-0.0017033	0.00200132	-0.851087	-0.249688	0.000609026	0.00572748	0
ENSG00000143786	CNIH3	geneM1	0.00413748	0.00190325	2.1739	0.249588	0.000612236	0.00574902	1
ENSG00000143761	ARF1	geneM4	0.0096894	0.00483194	2.00528	0.249588	0.00061224	0.00574902	1
ENSG00000198865	CCDC152	geneM2	-0.0036144	0.00289057	-1.25041	-0.249589	0.000612182	0.00574902	0
ENSG00000180611	MB21D2	geneM1	0.00199745	0.00239708	0.833286	0.249539	0.000613781	0.00575814	0
ENSG00000182013	PNMAL1	geneM17	-0.00110496	0.0083298	-0.132651	0.249538	0.000613827	0.00575814	0
ENSG00000133561	GIMAP6	geneM6	-0.00662926	0.00626055	-1.05889	-0.249524	0.000614275	0.00575945	0
ENSG00000110057	UNC93B1	geneM6	-0.00467285	0.00615617	-0.759052	-0.249514	0.000614588	0.00575949	0
ENSG00000105246	EBI3	geneM6	-0.00905262	0.00620531	-1.45885	-0.249455	0.000616502	0.00577163	0
ENSG00000248008	DYNLL1-AS1	geneM2	-0.00304035	0.0038679	-0.786046	-0.24946	0.000616318	0.00577163	0
ENSG00000164023	SGMS2	geneM2	-0.00464234	0.00380595	-1.21976	-0.249438	0.000617028	0.00577254	0
ENSG00000119333	WDR34	geneM2	-0.00290349	0.0033134	-0.876287	-0.249432	0.000617217	0.00577254	0
ENSG00000214212	C19orf38	geneM6	-0.00647249	0.00640749	-1.01014	-0.249418	0.000617691	0.00577343	0
ENSG00000205084	TMEM231	geneM2	-0.00248419	0.00364007	-0.682455	-0.24941	0.000617931	0.00577343	0
[truncated: 16,678 more rows]
