# Supplementary material for: A neuro-immune axis of transcriptomic dysregulation within the subgenual anterior cingulate cortex in schizophrenia
Source: bioRxiv. 2025 Feb 16:2025.02.14.638357. Preprint. [Version 1] doi: 10.1101/2025.02.14.638357 (PMC11844519; doi:10.1101/2025.02.14.638357)
Supplement: Supplement 4 [file media-4.xlsx]

## Sheet: Key
Supplemental Table 3. GSEA enrichments of GRCCA results (structure correlations)
A. Neuropsychiatric risk gene enrichments
	benchmark_list	Phenotype associated with the risk gene list
	pval	GSEA P value of gene list enrichment in GRCCA structure correlation results
	padj	BH-corrected enrichment P value
	log2err	The expected error for the standard deviation of the P value logarithm
	ES	GSEA enrichment score
	NES	Normalized GSEA score
	size	Size of the pathway
	genes	Vector of genes that drive the enrichment
B. Cell type gene enrichments
	Same as Table S3A, but with genes associated with each cell type rather than genes associated with each phenotype
C. Gene ontology (GO) functional enrichments
	go_id	Pathway ID in the GO database
	term	GO pathway description
	ontology	Pathway ontology (BP = biological process, MF = molecular function, CC = cellular compartment
	Columns D-J same as above

## Sheet: A.Risk genes
benchmark_list	pval	padj	log2err	ES	NES	size	genes
SCZ (common, broad)	1.84394e-05	0.000110636	0.57561	0.306808	1.57351	426	ENSG00000110987|ENSG00000135298|ENSG00000144290|ENSG00000183117|ENSG00000152894|ENSG00000120899|ENSG00000175220|ENSG00000160563|ENSG00000081189|ENSG00000144199|ENSG00000188641|ENSG00000158019|ENSG00000172260|ENSG00000114861|ENSG00000112659|ENSG00000197157|ENSG00000185274|ENSG00000162869|ENSG00000164180|ENSG00000198797|ENSG00000248309|ENSG00000183454|ENSG00000115073|ENSG00000175727|ENSG00000102471…
SCZ (common, prioritized)	0.00217077	0.0065123	0.431708	0.359303	1.53955	107	ENSG00000144290|ENSG00000183117|ENSG00000188641|ENSG00000172260|ENSG00000112659|ENSG00000185274|ENSG00000102882|ENSG00000183454|ENSG00000115073|ENSG00000175727|ENSG00000102471|ENSG00000253553|ENSG00000065609|ENSG00000153707|ENSG00000135638|ENSG00000101447|ENSG00000183715|ENSG00000272335|ENSG00000151067|ENSG00000150625|ENSG00000104765|ENSG00000142599|ENSG00000137843|ENSG00000136928|ENSG00000120658…
SCZ (rare)	0.120818	0.181227	0.173748	0.570909	1.3646	9	ENSG00000103657|ENSG00000183454|ENSG00000130227|ENSG00000038382|ENSG00000055130...
MDD	0.0513761	0.102752	0.271289	0.266983	1.26219	209	ENSG00000183117|ENSG00000197386|ENSG00000081189|ENSG00000052795|ENSG00000078328|ENSG00000172260|ENSG00000118058|ENSG00000153956|ENSG00000157782|ENSG00000164180|ENSG00000168959|ENSG00000113100|ENSG00000164061|ENSG00000240771|ENSG00000168702|ENSG00000140945|ENSG00000124177|ENSG00000155052|ENSG00000139970|ENSG00000137338|ENSG00000149972|ENSG00000145934|ENSG00000165379|ENSG00000118473|ENSG00000158691…
BD	0.307832	0.369399	0.101351	0.247818	1.07793	121	ENSG00000078295|ENSG00000071242|ENSG00000180979|ENSG00000183454|ENSG00000159433|ENSG00000133794|ENSG00000175806|ENSG00000126226|ENSG00000151150|ENSG00000185130|ENSG00000137338|ENSG00000108039|ENSG00000149972|ENSG00000158691|ENSG00000134825|ENSG00000166501|ENSG00000151067|ENSG00000165995|ENSG00000196776|ENSG00000095485|ENSG00000138311|ENSG00000196812|ENSG00000187626|ENSG00000108953|ENSG00000133315…
ASD	0.453721	0.453721	0.0791317	0.206215	1.00402	250	ENSG00000134909|ENSG00000109832|ENSG00000134759|ENSG00000270441|ENSG00000213672|ENSG00000114861|ENSG00000164180|ENSG00000153233|ENSG00000129691|ENSG00000164061|ENSG00000143951|ENSG00000156735|ENSG00000175806|ENSG00000050426|ENSG00000130475|ENSG00000147548|ENSG00000272505|ENSG00000008300|ENSG00000204178|ENSG00000005483|ENSG00000164038|ENSG00000135250|ENSG00000255087|ENSG00000108883|ENSG00000261451…

## Sheet: B.Cell-type
cell_type	pval	padj	log2err	ES	NES	size	genes
Micro	1.00983e-89	7.06883e-89	2.47579	-0.631359	-3.38562	602	ENSG00000110876|ENSG00000184574|ENSG00000169313|ENSG00000198223|ENSG00000168329|ENSG00000121895|ENSG00000081237|ENSG00000168918|ENSG00000114013|ENSG00000169403|ENSG00000101096|ENSG00000181631|ENSG00000271605|ENSG00000011600|ENSG00000182578|ENSG00000066294|ENSG00000136161|ENSG00000125730|ENSG00000123338|ENSG00000165025|ENSG00000112799|ENSG00000163131|ENSG00000163106|ENSG00000164010|ENSG00000166428…
Neuro-Ex	7.79878e-86	2.72957e-85	2.42082	0.525214	2.88944	1108	ENSG00000135298|ENSG00000136643|ENSG00000185774|ENSG00000040731|ENSG00000144290|ENSG00000183117|ENSG00000152894|ENSG00000151468|ENSG00000078053|ENSG00000120899|ENSG00000241973|ENSG00000120251|ENSG00000108924|ENSG00000164742|ENSG00000196876|ENSG00000070808|ENSG00000048707|ENSG00000134909|ENSG00000184613|ENSG00000007237|ENSG00000152034|ENSG00000145087|ENSG00000136531|ENSG00000081189|ENSG00000081026…
Neuro-In	1.09133e-18	2.54644e-18	1.11466	0.36699	1.98009	799	ENSG00000135298|ENSG00000115840|ENSG00000185774|ENSG00000040731|ENSG00000144290|ENSG00000183117|ENSG00000055163|ENSG00000083097|ENSG00000088538|ENSG00000186314|ENSG00000078053|ENSG00000150347|ENSG00000120251|ENSG00000164742|ENSG00000196876|ENSG00000164597|ENSG00000007237|ENSG00000198408|ENSG00000081189|ENSG00000081026|ENSG00000198846|ENSG00000113319|ENSG00000102804|ENSG00000154027|ENSG00000176204…
Astro	7.62461e-17	1.33431e-16	1.05746	-0.357708	-1.954	741	ENSG00000132613|ENSG00000151023|ENSG00000184486|ENSG00000174776|ENSG00000083857|ENSG00000125285|ENSG00000170324|ENSG00000172987|ENSG00000133067|ENSG00000138639|ENSG00000166689|ENSG00000130413|ENSG00000204682|ENSG00000087903|ENSG00000179761|ENSG00000114670|ENSG00000147588|ENSG00000113140|ENSG00000110693|ENSG00000101134|ENSG00000100979|ENSG00000165821|ENSG00000173511|ENSG00000223802|ENSG00000173905…
OPC	0.0592255	0.0690964	0.282013	-0.277972	-1.27151	138	ENSG00000110693|ENSG00000277443|ENSG00000118922|ENSG00000185052|ENSG00000184384|ENSG00000148123|ENSG00000187416|ENSG00000148516|ENSG00000125462|ENSG00000187398|ENSG00000157734|ENSG00000162849|ENSG00000144278|ENSG00000148143|ENSG00000162512|ENSG00000134853|ENSG00000169302|ENSG00000123104|ENSG00000205927|ENSG00000110651|ENSG00000181722|ENSG00000152492|ENSG00000112902|ENSG00000171310|ENSG00000132122…
Oligo	0.00930454	0.0130264	0.38073	0.231276	1.24188	750	ENSG00000136643|ENSG00000152894|ENSG00000007237|ENSG00000113269|ENSG00000154027|ENSG00000188641|ENSG00000144036|ENSG00000119699|ENSG00000115252|ENSG00000185104|ENSG00000162729|ENSG00000171243|ENSG00000153956|ENSG00000157985|ENSG00000168785|ENSG00000162869|ENSG00000130939|ENSG00000134243|ENSG00000148158|ENSG00000182247|ENSG00000001167|ENSG00000138411|ENSG00000122367|ENSG00000054523|ENSG00000124406…
Endo	0.449541	0.449541	0.0925529	-0.182636	-1.00384	820	ENSG00000137491|ENSG00000152936|ENSG00000118777|ENSG00000186834|ENSG00000155657|ENSG00000064999|ENSG00000106823|ENSG00000113140|ENSG00000110321|ENSG00000175899|ENSG00000151702|ENSG00000130429|ENSG00000172716|ENSG00000108828|ENSG00000082175|ENSG00000198771|ENSG00000172164|ENSG00000135046|ENSG00000197780|ENSG00000107562|ENSG00000125968|ENSG00000168389|ENSG00000015133|ENSG00000188338|ENSG00000123358…

## Sheet: C.GO
go_id	term	ontology	pval	padj	log2err	ES	NES	size	genes
GO:0031514	motile cilium	CC	1.7808e-18	1.51207e-14	1.10534	-0.701632	-2.94627	84	ENSG00000145491|ENSG00000272514|ENSG00000111834|ENSG00000158023|ENSG00000186710|ENSG00000114473|ENSG00000089101|ENSG00000156206|ENSG00000159625|ENSG00000166578|ENSG00000177989|ENSG00000007174|ENSG00000155761|ENSG00000167858|ENSG00000064199|ENSG00000156042|ENSG00000137691|ENSG00000105877|ENSG00000131044|ENSG00000157856|ENSG00000160188|ENSG00000140057|ENSG00000039139|ENSG00000152763|ENSG00000163885…
GO:0003341	cilium movement	BP	6.90399e-15	2.93109e-11	0.996986	-0.818037	-2.91	37	ENSG00000272514|ENSG00000198003|ENSG00000111834|ENSG00000158023|ENSG00000186710|ENSG00000089101|ENSG00000122735|ENSG00000137473|ENSG00000007174|ENSG00000172361|ENSG00000004838|ENSG00000156042|ENSG00000169126|ENSG00000154099|ENSG00000105479|ENSG00000204815|ENSG00000141519|ENSG00000039139|ENSG00000152763|ENSG00000163885|ENSG00000160345|ENSG00000101222|ENSG00000112981|ENSG00000256061|ENSG00000261652…
GO:0005930	axoneme	CC	3.5012e-18	1.98191e-14	1.09593	-0.662078	-2.86904	101	ENSG00000171811|ENSG00000197653|ENSG00000272514|ENSG00000198003|ENSG00000111834|ENSG00000158023|ENSG00000089101|ENSG00000119636|ENSG00000171962|ENSG00000007174|ENSG00000197748|ENSG00000118965|ENSG00000135338|ENSG00000156042|ENSG00000169126|ENSG00000077327|ENSG00000154099|ENSG00000105877|ENSG00000157856|ENSG00000142609|ENSG00000105479|ENSG00000204815|ENSG00000141519|ENSG00000039139|ENSG00000166596…
GO:0097729	9+2 motile cilium	CC	4.01758e-13	1.13711e-09	0.932595	-0.840318	-2.85917	28	ENSG00000197653|ENSG00000111834|ENSG00000151023|ENSG00000122735|ENSG00000007174|ENSG00000197748|ENSG00000158486|ENSG00000058453|ENSG00000105877|ENSG00000204815|ENSG00000039139|ENSG00000166596|ENSG00000163879|ENSG00000164675|ENSG00000169402|ENSG00000101222|ENSG00000112981|ENSG00000155026|ENSG00000183914|ENSG00000130363|ENSG00000163075|ENSG00000165695|ENSG00000118997|ENSG00000187240|ENSG00000115423…
GO:0005879	axonemal microtubule	CC	6.84464e-11	8.30255e-08	0.839089	-0.783521	-2.74303	32	ENSG00000151023|ENSG00000215187|ENSG00000137098|ENSG00000188931|ENSG00000179902|ENSG00000156206|ENSG00000172361|ENSG00000167858|ENSG00000154479|ENSG00000166596|ENSG00000092850|ENSG00000160345|ENSG00000196659|ENSG00000128408|ENSG00000138587|ENSG00000163576|ENSG00000261652|ENSG00000173557|ENSG00000096093|ENSG00000103494|ENSG00000197557|ENSG00000112530|ENSG00000188659...
GO:0036126	sperm flagellum	CC	6.42542e-12	9.91969e-09	0.887075	-0.710532	-2.69869	50	ENSG00000158023|ENSG00000088727|ENSG00000114473|ENSG00000119636|ENSG00000171962|ENSG00000137473|ENSG00000156042|ENSG00000142609|ENSG00000181378|ENSG00000160188|ENSG00000185681|ENSG00000163879|ENSG00000120051|ENSG00000115353|ENSG00000164675|ENSG00000155749|ENSG00000136811|ENSG00000146221|ENSG00000117477|ENSG00000112981|ENSG00000138587|ENSG00000149295|ENSG00000183914|ENSG00000069849|ENSG00000032742…
GO:0035082	axoneme assembly	BP	4.40293e-10	4.67316e-07	0.814036	-0.816047	-2.68533	24	ENSG00000171811|ENSG00000129654|ENSG00000272514|ENSG00000111834|ENSG00000109944|ENSG00000155530|ENSG00000154099|ENSG00000142609|ENSG00000160188|ENSG00000141519|ENSG00000048342|ENSG00000160345|ENSG00000261652|ENSG00000144451...
GO:0003351	epithelial cilium movement involved in extracellular fluid movement	BP	5.78259e-11	7.55384e-08	0.851339	-0.870702	-2.68187	20	ENSG00000145491|ENSG00000111834|ENSG00000122735|ENSG00000155761|ENSG00000064199|ENSG00000077327|ENSG00000141519|ENSG00000039139|ENSG00000165115|ENSG00000112981|ENSG00000256061|ENSG00000165506|ENSG00000152582...
GO:0007288	sperm axoneme assembly	BP	2.07249e-08	1.75975e-05	0.733762	-0.794128	-2.56815	23	ENSG00000272514|ENSG00000114473|ENSG00000119636|ENSG00000159625|ENSG00000197748|ENSG00000077327|ENSG00000160401|ENSG00000181378|ENSG00000120051|ENSG00000118690|ENSG00000138587|ENSG00000144451|ENSG00000206530|ENSG00000152582|ENSG00000105792...
GO:0002250	adaptive immune response	BP	3.64529e-12	6.87826e-09	0.887075	-0.590405	-2.5388	97	ENSG00000168329|ENSG00000114013|ENSG00000066294|ENSG00000165025|ENSG00000163131|ENSG00000197629|ENSG00000159958|ENSG00000242574|ENSG00000204287|ENSG00000135077|ENSG00000204252|ENSG00000231389|ENSG00000010610|ENSG00000186818|ENSG00000169508|ENSG00000167613|ENSG00000104972|ENSG00000197646|ENSG00000103811|ENSG00000135046|ENSG00000086730|ENSG00000142512|ENSG00000204257|ENSG00000196735|ENSG00000277734…
GO:0060294	cilium movement involved in cell motility	BP	3.57375e-08	2.88997e-05	0.719513	-0.82041	-2.52033	19	ENSG00000171811|ENSG00000197653|ENSG00000111834|ENSG00000007174|ENSG00000158486|ENSG00000167858|ENSG00000105877|ENSG00000162643|ENSG00000039139|ENSG00000092850|ENSG00000188596|ENSG00000183914|ENSG00000118997|ENSG00000187240|ENSG00000115423...
GO:0044458	motile cilium assembly	BP	9.62098e-08	6.53534e-05	0.704976	-0.773288	-2.48523	22	ENSG00000129654|ENSG00000119636|ENSG00000155761|ENSG00000004838|ENSG00000109944|ENSG00000154099|ENSG00000141519|ENSG00000048342|ENSG00000163093|ENSG00000124074|ENSG00000114446|ENSG00000163075|ENSG00000129295|ENSG00000132122|ENSG00000205250...
GO:0036158	outer dynein arm assembly	BP	9.24641e-08	6.53534e-05	0.704976	-0.806502	-2.48413	20	ENSG00000198003|ENSG00000122735|ENSG00000004838|ENSG00000169126|ENSG00000154099|ENSG00000166246|ENSG00000105479|ENSG00000204815|ENSG00000039139|ENSG00000256061|ENSG00000165506|ENSG00000034239|ENSG00000123977|ENSG00000127399|ENSG00000129295...
GO:0006911	phagocytosis, engulfment	BP	3.50881e-07	0.000202067	0.674963	-0.787939	-2.42695	20	ENSG00000169896|ENSG00000095970|ENSG00000204472|ENSG00000135218|ENSG00000110934|ENSG00000160255|ENSG00000038945|ENSG00000165322|ENSG00000163219|ENSG00000124333|ENSG00000165029...
GO:0036159	inner dynein arm assembly	BP	3.68865e-07	0.000202067	0.674963	-0.834239	-2.42306	15	ENSG00000186710|ENSG00000004838|ENSG00000154099|ENSG00000162643|ENSG00000141519|ENSG00000163885|ENSG00000092850|ENSG00000256061|ENSG00000183914|ENSG00000165506|ENSG00000129295|ENSG00000118997...
GO:0019886	antigen processing and presentation of exogenous peptide antigen via MHC class II	BP	5.97562e-07	0.000289937	0.659444	-0.731724	-2.40785	24	ENSG00000163131|ENSG00000242574|ENSG00000204287|ENSG00000204252|ENSG00000019582|ENSG00000231389|ENSG00000158869|ENSG00000204257|ENSG00000196735|ENSG00000223865|ENSG00000110057|ENSG00000198502|ENSG00000216490...
GO:0006955	immune response	BP	4.76733e-13	1.15655e-09	0.921426	-0.516077	-2.39497	155	ENSG00000168329|ENSG00000114013|ENSG00000169403|ENSG00000271605|ENSG00000125730|ENSG00000163131|ENSG00000140749|ENSG00000082074|ENSG00000141968|ENSG00000174130|ENSG00000204287|ENSG00000174125|ENSG00000231389|ENSG00000010610|ENSG00000204482|ENSG00000169508|ENSG00000104870|ENSG00000109861|ENSG00000174600|ENSG00000121966|ENSG00000197646|ENSG00000103811|ENSG00000028137|ENSG00000107562|ENSG00000174123…
GO:0030317	flagellated sperm motility	BP	1.82119e-08	1.62776e-05	0.733762	-0.630156	-2.39445	51	ENSG00000145491|ENSG00000198003|ENSG00000158023|ENSG00000151023|ENSG00000119636|ENSG00000122735|ENSG00000159625|ENSG00000105877|ENSG00000131044|ENSG00000181378|ENSG00000141519|ENSG00000039139|ENSG00000166596|ENSG00000100979|ENSG00000120051|ENSG00000092850|ENSG00000164675|ENSG00000146221|ENSG00000165309|ENSG00000168556...
GO:0042102	positive regulation of T cell proliferation	BP	6.76861e-07	0.00031929	0.659444	-0.678998	-2.36656	33	ENSG00000081237|ENSG00000114013|ENSG00000123338|ENSG00000159958|ENSG00000242574|ENSG00000135077|ENSG00000231389|ENSG00000204472|ENSG00000168071|ENSG00000197646|ENSG00000135046|ENSG00000120217|ENSG00000223865|ENSG00000102879|ENSG00000162692|ENSG00000114315|ENSG00000105397...
GO:0042613	MHC class II protein complex	CC	3.67619e-07	0.000202067	0.674963	-0.853214	-2.36613	13	ENSG00000242574|ENSG00000204287|ENSG00000204252|ENSG00000019582|ENSG00000231389|ENSG00000204257|ENSG00000196735|ENSG00000223865|ENSG00000198502...
GO:0046847	filopodium assembly	BP	1.48028e-06	0.000613123	0.643552	-0.733385	-2.35699	22	ENSG00000127084|ENSG00000077327|ENSG00000266028|ENSG00000092820|ENSG00000101222|ENSG00000146192|ENSG00000180263|ENSG00000161791|ENSG00000106799|ENSG00000228741...
GO:0005929	cilium	CC	6.18648e-13	1.31323e-09	0.921426	-0.492912	-2.3505	183	ENSG00000145491|ENSG00000198003|ENSG00000122735|ENSG00000188931|ENSG00000171962|ENSG00000118965|ENSG00000008226|ENSG00000135338|ENSG00000064199|ENSG00000203780|ENSG00000131044|ENSG00000168589|ENSG00000105479|ENSG00000103274|ENSG00000141519|ENSG00000118307|ENSG00000178053|ENSG00000163879|ENSG00000189350|ENSG00000165115|ENSG00000196659|ENSG00000004948|ENSG00000175970|ENSG00000122970|ENSG00000146038…
GO:0031295	T cell costimulation	BP	5.49018e-06	0.00179297	0.610527	-0.692937	-2.34392	27	ENSG00000114013|ENSG00000141968|ENSG00000159958|ENSG00000111679|ENSG00000197646|ENSG00000103653|ENSG00000120217|ENSG00000198286|ENSG00000272398|ENSG00000167664|ENSG00000107968|ENSG00000254087|ENSG00000176105...
GO:0002224	toll-like receptor signaling pathway	BP	3.70718e-06	0.0012848	0.627257	-0.759883	-2.33439	19	ENSG00000163131|ENSG00000174130|ENSG00000197943|ENSG00000174125|ENSG00000187554|ENSG00000164342|ENSG00000174123|ENSG00000110057|ENSG00000114738|ENSG00000136869...
GO:0002177	manchette	CC	3.1093e-06	0.00112345	0.627257	-0.80344	-2.3336	15	ENSG00000114473|ENSG00000155761|ENSG00000164972|ENSG00000178125|ENSG00000155530|ENSG00000117477|ENSG00000152582|ENSG00000163075|ENSG00000112530...
GO:0050778	positive regulation of immune response	BP	3.22375e-06	0.00114054	0.627257	-0.802361	-2.33047	15	ENSG00000242574|ENSG00000204287|ENSG00000204252|ENSG00000231389|ENSG00000204257|ENSG00000196735|ENSG00000223865|ENSG00000198502...
GO:0032930	positive regulation of superoxide anion generation	BP	2.07924e-06	0.000840707	0.627257	-0.79107	-2.31575	16	ENSG00000011600|ENSG00000165025|ENSG00000169896|ENSG00000172243|ENSG00000105329|ENSG00000160255|ENSG00000163932|ENSG00000122986|ENSG00000164251...
GO:0006954	inflammatory response	BP	1.28614e-13	4.36825e-10	0.943632	-0.470859	-2.31226	236	ENSG00000169403|ENSG00000182578|ENSG00000125730|ENSG00000112799|ENSG00000166428|ENSG00000150782|ENSG00000171860|ENSG00000174130|ENSG00000135077|ENSG00000095585|ENSG00000174125|ENSG00000204472|ENSG00000051523|ENSG00000172243|ENSG00000282608|ENSG00000173391|ENSG00000235568|ENSG00000006128|ENSG00000165457|ENSG00000126432|ENSG00000174600|ENSG00000160255|ENSG00000171951|ENSG00000121966|ENSG00000115353…
GO:0090660	cerebrospinal fluid circulation	BP	2.76227e-06	0.00104242	0.627257	-0.826268	-2.29141	13	ENSG00000198003|ENSG00000007174|ENSG00000197748|ENSG00000109944|ENSG00000204815|ENSG00000188596|ENSG00000144451|ENSG00000163075|ENSG00000123977|ENSG00000129295|ENSG00000171885...
GO:0032735	positive regulation of interleukin-12 production	BP	1.14848e-05	0.00325057	0.593325	-0.686712	-2.28278	25	ENSG00000165025|ENSG00000162511|ENSG00000197943|ENSG00000172243|ENSG00000135218|ENSG00000164342|ENSG00000168961|ENSG00000110057|ENSG00000128604|ENSG00000140968|ENSG00000136869...
GO:0036064	ciliary basal body	CC	2.24337e-10	2.53979e-07	0.826657	-0.491299	-2.27321	148	ENSG00000272514|ENSG00000198003|ENSG00000119636|ENSG00000188931|ENSG00000166578|ENSG00000118965|ENSG00000135338|ENSG00000165923|ENSG00000203780|ENSG00000156042|ENSG00000160401|ENSG00000131044|ENSG00000120262|ENSG00000178053|ENSG00000163885|ENSG00000173947|ENSG00000158163|ENSG00000270765|ENSG00000139537|ENSG00000092820|ENSG00000173013|ENSG00000162148|ENSG00000215217|ENSG00000122970|ENSG00000163093…
GO:0002503	peptide antigen assembly with MHC class II protein complex	BP	2.62848e-06	0.00101447	0.627257	-0.841198	-2.27105	12	ENSG00000242574|ENSG00000204287|ENSG00000204252|ENSG00000231389|ENSG00000204257|ENSG00000196735|ENSG00000223865|ENSG00000198502...
GO:0005858	axonemal dynein complex	CC	2.95779e-06	0.00109194	0.627257	-0.869893	-2.26903	11	ENSG00000158486|ENSG00000157856|ENSG00000162643|ENSG00000118307|ENSG00000152763|ENSG00000174844|ENSG00000139537|ENSG00000183914...
GO:0007368	determination of left/right symmetry	BP	7.88817e-07	0.000362045	0.659444	-0.597221	-2.25388	49	ENSG00000129654|ENSG00000198003|ENSG00000122735|ENSG00000172361|ENSG00000169126|ENSG00000105877|ENSG00000157856|ENSG00000039139|ENSG00000048342|ENSG00000160345|ENSG00000256061|ENSG00000148400|ENSG00000261652|ENSG00000103494|ENSG00000123977|ENSG00000096872|ENSG00000154309|ENSG00000115170|ENSG00000187240|ENSG00000187535|ENSG00000100280...
GO:0032755	positive regulation of interleukin-6 production	BP	5.20843e-07	0.000268029	0.659444	-0.554596	-2.21824	66	ENSG00000169403|ENSG00000011600|ENSG00000165025|ENSG00000174130|ENSG00000197943|ENSG00000019582|ENSG00000174125|ENSG00000204472|ENSG00000051523|ENSG00000172243|ENSG00000135218|ENSG00000105329|ENSG00000164342|ENSG00000168961|ENSG00000110057|ENSG00000115008|ENSG00000184988|ENSG00000164251|ENSG00000172458|ENSG00000181722|ENSG00000136869|ENSG00000115267...
GO:0004888	transmembrane signaling receptor activity	MF	1.06883e-07	6.98109e-05	0.704976	-0.533386	-2.21775	80	ENSG00000271605|ENSG00000140749|ENSG00000174130|ENSG00000095970|ENSG00000174125|ENSG00000010610|ENSG00000133067|ENSG00000235568|ENSG00000105366|ENSG00000169604|ENSG00000260314|ENSG00000187554|ENSG00000164342|ENSG00000174123|ENSG00000145888|ENSG00000148400|ENSG00000110848|ENSG00000187957|ENSG00000163297|ENSG00000064300|ENSG00000137642|ENSG00000133800|ENSG00000157193|ENSG00000074660|ENSG00000205810…
GO:0050853	B cell receptor signaling pathway	BP	1.21987e-05	0.00334127	0.593325	-0.639848	-2.20306	30	ENSG00000081237|ENSG00000101096|ENSG00000123338|ENSG00000165025|ENSG00000197943|ENSG00000095585|ENSG00000111679|ENSG00000235568|ENSG00000086730|ENSG00000172578|ENSG00000163563|ENSG00000134215|ENSG00000167664|ENSG00000254087...
GO:0050768	negative regulation of neurogenesis	BP	3.50915e-05	0.00764004	0.557332	-0.710915	-2.18971	20	ENSG00000090520|ENSG00000154764|ENSG00000148400|ENSG00000084093|ENSG00000137642|ENSG00000101144|ENSG00000107779|ENSG00000146425|ENSG00000136044|ENSG00000007372|ENSG00000166450...
GO:0050921	positive regulation of chemotaxis	BP	7.57024e-05	0.0138234	0.538434	-0.75292	-2.18686	15	ENSG00000169313|ENSG00000095970|ENSG00000204472|ENSG00000100311|ENSG00000105329|ENSG00000121966|ENSG00000106538|ENSG00000164251|ENSG00000103496|ENSG00000134853...
GO:0023026	MHC class II protein complex binding	MF	3.03073e-05	0.00668413	0.57561	-0.678386	-2.18023	22	ENSG00000242574|ENSG00000204287|ENSG00000204252|ENSG00000019582|ENSG00000231389|ENSG00000010610|ENSG00000204257|ENSG00000196735|ENSG00000223865|ENSG00000198502|ENSG00000110651...
GO:0060135	maternal process involved in female pregnancy	BP	4.70819e-05	0.00940642	0.557332	-0.833166	-2.17323	11	ENSG00000135077|ENSG00000116741|ENSG00000121281|ENSG00000168961...
GO:0032715	negative regulation of interleukin-6 production	BP	1.39108e-05	0.00364271	0.593325	-0.624626	-2.17126	31	ENSG00000168918|ENSG00000066294|ENSG00000123338|ENSG00000129654|ENSG00000135077|ENSG00000186818|ENSG00000111679|ENSG00000103653|ENSG00000135577|ENSG00000197696|ENSG00000136869|ENSG00000163874|ENSG00000141480|ENSG00000171150|ENSG00000134242|ENSG00000127528...
GO:0032733	positive regulation of interleukin-10 production	BP	3.65496e-05	0.00775858	0.557332	-0.681503	-2.16556	21	ENSG00000165025|ENSG00000197943|ENSG00000095970|ENSG00000172243|ENSG00000168961|ENSG00000120217|ENSG00000164251|ENSG00000136869|ENSG00000112149|ENSG00000114383...
GO:0042130	negative regulation of T cell proliferation	BP	8.29575e-05	0.0146381	0.538434	-0.640414	-2.16213	26	ENSG00000114013|ENSG00000129654|ENSG00000135077|ENSG00000186818|ENSG00000111679|ENSG00000104972|ENSG00000197646|ENSG00000120217|ENSG00000177425|ENSG00000127472...
GO:0042073	intraciliary transport	BP	0.000110399	0.0183803	0.538434	-0.635303	-2.14897	27	ENSG00000118965|ENSG00000135338|ENSG00000196659|ENSG00000122970|ENSG00000204104|ENSG00000032742|ENSG00000119333|ENSG00000114446|ENSG00000123977|ENSG00000197557|ENSG00000118096...
GO:0060326	cell chemotaxis	BP	5.6084e-05	0.0108229	0.557332	-0.592387	-2.1408	38	ENSG00000168329|ENSG00000100311|ENSG00000110934|ENSG00000121966|ENSG00000107562|ENSG00000154928|ENSG00000138795|ENSG00000163932|ENSG00000163823|ENSG00000162692|ENSG00000134853|ENSG00000157404|ENSG00000112902|ENSG00000103222|ENSG00000141480...
GO:0060271	cilium assembly	BP	6.62781e-10	6.6208e-07	0.801216	-0.447329	-2.13963	195	ENSG00000205835|ENSG00000129654|ENSG00000125257|ENSG00000156206|ENSG00000197748|ENSG00000118965|ENSG00000167858|ENSG00000156042|ENSG00000154099|ENSG00000164953|ENSG00000087903|ENSG00000039139|ENSG00000120051|ENSG00000048342|ENSG00000092850|ENSG00000158163|ENSG00000188596|ENSG00000165115|ENSG00000196659|ENSG00000139537|ENSG00000164675|ENSG00000175970|ENSG00000173013|ENSG00000122970|ENSG00000146038…
GO:0042110	T cell activation	BP	7.92022e-05	0.0143086	0.538434	-0.609528	-2.1339	32	ENSG00000081237|ENSG00000114013|ENSG00000066294|ENSG00000010610|ENSG00000172243|ENSG00000163154|ENSG00000007129|ENSG00000105851...
GO:0032731	positive regulation of interleukin-1 beta production	BP	6.38168e-05	0.0120415	0.538434	-0.589998	-2.13216	38	ENSG00000011600|ENSG00000174130|ENSG00000172243|ENSG00000135218|ENSG00000120738|ENSG00000168961|ENSG00000137752|ENSG00000163568|ENSG00000162711|ENSG00000105483|ENSG00000184988|ENSG00000164251|ENSG00000136869|ENSG00000154451|ENSG00000091592|ENSG00000243317|ENSG00000114251|ENSG00000175445...
GO:0002244	hematopoietic progenitor cell differentiation	BP	8.54025e-06	0.0025444	0.593325	-0.55536	-2.13042	52	ENSG00000081237|ENSG00000166428|ENSG00000115956|ENSG00000111679|ENSG00000105329|ENSG00000152763|ENSG00000171016|ENSG00000103056|ENSG00000011426|ENSG00000084093|ENSG00000254087|ENSG00000134853|ENSG00000164488|ENSG00000157404|ENSG00000122641|ENSG00000066629|ENSG00000100678|ENSG00000179041|ENSG00000155189...
GO:0036157	outer dynein arm	CC	2.16904e-06	0.000856621	0.627257	-0.917337	-2.13012	8	ENSG00000122735|ENSG00000007174|ENSG00000156042|ENSG00000105479|ENSG00000039139...
GO:0042605	peptide antigen binding	MF	0.000132238	0.0202314	0.518848	-0.629141	-2.12407	26	ENSG00000242574|ENSG00000204287|ENSG00000204252|ENSG00000231389|ENSG00000204257|ENSG00000196735|ENSG00000223865|ENSG00000198502|ENSG00000103257|ENSG00000231925|ENSG00000196126...
GO:0070286	axonemal dynein complex assembly	BP	0.000127992	0.0202314	0.518848	-0.813886	-2.12294	11	ENSG00000104450|ENSG00000154099|ENSG00000157856|ENSG00000141519|ENSG00000152763|ENSG00000139537|ENSG00000165506|ENSG00000129295...
GO:0120293	dynein axonemal particle	CC	8.7118e-05	0.0150963	0.538434	-0.699071	-2.11721	18	ENSG00000104450|ENSG00000122735|ENSG00000004838|ENSG00000166246|ENSG00000152763|ENSG00000163879|ENSG00000256061|ENSG00000175792|ENSG00000165506|ENSG00000181322|ENSG00000129295|ENSG00000213123|ENSG00000164818|ENSG00000168439...
GO:0045588	positive regulation of gamma-delta T cell differentiation	BP	1.35964e-06	0.000577233	0.643552	-0.945461	-2.09713	7	ENSG00000081237|ENSG00000123338|ENSG00000165025|ENSG00000124766|ENSG00000138795|ENSG00000173757...
GO:0050870	positive regulation of T cell activation	BP	0.00018977	0.0255768	0.518848	-0.635637	-2.09166	24	ENSG00000242574|ENSG00000204287|ENSG00000204252|ENSG00000231389|ENSG00000010610|ENSG00000168071|ENSG00000204257|ENSG00000196735|ENSG00000223865|ENSG00000198502...
GO:1904141	positive regulation of microglial cell migration	BP	6.88666e-08	5.08475e-05	0.704976	-0.97398	-2.0822	6	ENSG00000169313|ENSG00000168329|ENSG00000095970...
GO:0001774	microglial cell activation	BP	0.00016182	0.0227109	0.518848	-0.655033	-2.08144	21	ENSG00000169896|ENSG00000174130|ENSG00000095970|ENSG00000204472|ENSG00000173372|ENSG00000160255|ENSG00000164342|ENSG00000197405|ENSG00000027697...
GO:0060285	cilium-dependent cell motility	BP	0.000132347	0.0202314	0.518848	-0.828023	-2.07865	10	ENSG00000158486|ENSG00000157856|ENSG00000139537|ENSG00000183914|ENSG00000165506|ENSG00000096093|ENSG00000118997...
GO:0050680	negative regulation of epithelial cell proliferation	BP	0.00010921	0.0183625	0.538434	-0.58332	-2.0781	35	ENSG00000105329|ENSG00000181449|ENSG00000143507|ENSG00000153071|ENSG00000139687|ENSG00000148400|ENSG00000149295|ENSG00000086062|ENSG00000171444|ENSG00000101109|ENSG00000007372|ENSG00000178301|ENSG00000114251|ENSG00000125398|ENSG00000092969...
GO:0120197	mucociliary clearance	BP	1.32554e-05	0.00357305	0.593325	-0.894564	-2.07723	8	ENSG00000007174|ENSG00000197748|ENSG00000204815|ENSG00000188596|ENSG00000144451|ENSG00000163075...
GO:0008569	minus-end-directed microtubule motor activity	MF	0.000310862	0.0354533	0.498493	-0.70743	-2.07091	16	ENSG00000197653|ENSG00000007174|ENSG00000158486|ENSG00000105877|ENSG00000039139|ENSG00000174844|ENSG00000183914|ENSG00000118997|ENSG00000187240|ENSG00000115423...
GO:0045579	positive regulation of B cell differentiation	BP	0.000168772	0.0233015	0.518848	-0.82352	-2.06734	10	ENSG00000168918|ENSG00000123338|ENSG00000165025|ENSG00000066336|ENSG00000157227|ENSG00000173757...
GO:0030890	positive regulation of B cell proliferation	BP	0.000160489	0.0227109	0.518848	-0.60282	-2.06353	29	ENSG00000081237|ENSG00000101096|ENSG00000123338|ENSG00000159958|ENSG00000019582|ENSG00000169508|ENSG00000198286|ENSG00000134215|ENSG00000113494|ENSG00000110651|ENSG00000136869|ENSG00000168283|ENSG00000167775|ENSG00000004468...
GO:0051649	establishment of localization in cell	BP	5.98282e-06	0.00191699	0.610527	-0.501037	-2.06026	73	ENSG00000169313|ENSG00000166428|ENSG00000111834|ENSG00000138449|ENSG00000051523|ENSG00000007174|ENSG00000197748|ENSG00000058453|ENSG00000109944|ENSG00000039139|ENSG00000038945|ENSG00000188596|ENSG00000116711|ENSG00000165115|ENSG00000107611|ENSG00000112981|ENSG00000256061|ENSG00000169860|ENSG00000186439|ENSG00000165506|ENSG00000163075...
GO:0001534	radial spoke	CC	9.2601e-07	0.000413829	0.659444	-0.95967	-2.05161	6	ENSG00000145491|ENSG00000272514|ENSG00000111834|ENSG00000164675|ENSG00000100218|ENSG00000112981...
GO:0038095	Fc-epsilon receptor signaling pathway	BP	0.000273011	0.0326498	0.498493	-0.643947	-2.04622	21	ENSG00000165025|ENSG00000141968|ENSG00000197943|ENSG00000239961|ENSG00000095015|ENSG00000158869|ENSG00000134215|ENSG00000104365|ENSG00000254087...
GO:0006935	chemotaxis	BP	3.56786e-05	0.00766955	0.557332	-0.533144	-2.0452	52	ENSG00000168329|ENSG00000169403|ENSG00000123338|ENSG00000171860|ENSG00000134516|ENSG00000161921|ENSG00000140931|ENSG00000174600|ENSG00000107562|ENSG00000168961|ENSG00000106538|ENSG00000197405|ENSG00000163823|ENSG00000107020|ENSG00000025708|ENSG00000142871|ENSG00000174775|ENSG00000128340|ENSG00000122861|ENSG00000130592...
GO:0017075	syntaxin-1 binding	MF	0.000113985	0.0186125	0.538434	0.709047	2.04163	17	ENSG00000188906|ENSG00000198722|ENSG00000164506|ENSG00000067715|ENSG00000137766|ENSG00000101298|ENSG00000136854|ENSG00000130477|ENSG00000132639|ENSG00000073969...
GO:0045577	regulation of B cell differentiation	BP	1.68265e-05	0.00426489	0.57561	-0.91941	-2.03935	7	ENSG00000111679|ENSG00000235568|ENSG00000152518|ENSG00000185650|ENSG00000198286...
GO:0060100	positive regulation of phagocytosis, engulfment	BP	0.000344092	0.0379439	0.498493	-0.810427	-2.03447	10	ENSG00000125730|ENSG00000123338|ENSG00000197943|ENSG00000095970|ENSG00000135218|ENSG00000164251...
GO:0002407	dendritic cell chemotaxis	BP	2.21871e-05	0.00546059	0.57561	-0.916004	-2.03179	7	ENSG00000169508|ENSG00000121966|ENSG00000105851|ENSG00000163823...
GO:0097542	ciliary tip	CC	5.84853e-05	0.0111595	0.557332	-0.548948	-2.02991	44	ENSG00000198003|ENSG00000118965|ENSG00000168589|ENSG00000196659|ENSG00000122970|ENSG00000101222|ENSG00000204104|ENSG00000264364|ENSG00000032742|ENSG00000119333|ENSG00000114446|ENSG00000096872|ENSG00000128602|ENSG00000118096|ENSG00000106571|ENSG00000187240|ENSG00000187535...
GO:0003356	regulation of cilium beat frequency	BP	3.02279e-05	0.00668413	0.57561	-0.912319	-2.02362	7	ENSG00000272514|ENSG00000197748|ENSG00000169126|ENSG00000154099|ENSG00000105877|ENSG00000141519|ENSG00000182224...
GO:0001775	cell activation	BP	3.02279e-05	0.00668413	0.57561	-0.911962	-2.02282	7	ENSG00000165025|ENSG00000197943|ENSG00000172243|ENSG00000017427|ENSG00000272398|ENSG00000134853...
GO:0032760	positive regulation of tumor necrosis factor production	BP	1.39428e-05	0.00364271	0.593325	-0.490565	-2.0172	73	ENSG00000081237|ENSG00000169403|ENSG00000011600|ENSG00000066294|ENSG00000165025|ENSG00000135077|ENSG00000197943|ENSG00000174125|ENSG00000051523|ENSG00000172243|ENSG00000135218|ENSG00000105329|ENSG00000164342|ENSG00000168961|ENSG00000115008|ENSG00000184988|ENSG00000143226|ENSG00000027697|ENSG00000181722|ENSG00000136869|ENSG00000115267|ENSG00000089127|ENSG00000063176|ENSG00000111335|ENSG00000203747…
GO:0097225	sperm midpiece	CC	0.000208376	0.02723	0.518848	-0.578949	-2.01248	31	ENSG00000118492|ENSG00000164972|ENSG00000181378|ENSG00000120051|ENSG00000115353|ENSG00000122970|ENSG00000167523|ENSG00000152582|ENSG00000170296|ENSG00000105792|ENSG00000112530|ENSG00000169442|ENSG00000169836...
GO:0051959	dynein light intermediate chain binding	MF	0.000520914	0.0498051	0.477271	-0.594269	-2.01017	27	ENSG00000197653|ENSG00000007174|ENSG00000158486|ENSG00000168071|ENSG00000105877|ENSG00000039139|ENSG00000174844|ENSG00000015133|ENSG00000183914|ENSG00000150977|ENSG00000118997|ENSG00000187240|ENSG00000115423...
GO:0001965	G-protein alpha-subunit binding	MF	0.000313922	0.0355402	0.498493	-0.590356	-2.00867	28	ENSG00000148908|ENSG00000116741|ENSG00000270765|ENSG00000171700|ENSG00000015133|ENSG00000149295|ENSG00000132554|ENSG00000070081|ENSG00000121957|ENSG00000164251|ENSG00000090104...
GO:0098553	lumenal side of endoplasmic reticulum membrane	CC	0.000453432	0.0447685	0.498493	-0.630465	-2.00337	21	ENSG00000204287|ENSG00000019582|ENSG00000231389|ENSG00000196735|ENSG00000223865|ENSG00000198502|ENSG00000127022|ENSG00000231925|ENSG00000179218|ENSG00000196126|ENSG00000005206|ENSG00000204642|ENSG00000204592|ENSG00000179344|ENSG00000234745|ENSG00000204525...
GO:0060907	positive regulation of macrophage cytokine production	BP	0.000366286	0.0388767	0.498493	-0.660952	-2.00177	18	ENSG00000162511|ENSG00000197943|ENSG00000019582|ENSG00000135218|ENSG00000104972|ENSG00000164342...
GO:0042531	positive regulation of tyrosine phosphorylation of STAT protein	BP	0.000308639	0.0354533	0.498493	-0.584389	-2.00044	29	ENSG00000182578|ENSG00000150782|ENSG00000017427|ENSG00000180353|ENSG00000197921|ENSG00000254087|ENSG00000157404|ENSG00000242689|ENSG00000068078|ENSG00000114315|ENSG00000101017|ENSG00000006016|ENSG00000178568...
GO:0007159	leukocyte cell-cell adhesion	BP	0.000437184	0.0439305	0.498493	-0.619279	-1.99027	22	ENSG00000081237|ENSG00000165025|ENSG00000173391|ENSG00000160255|ENSG00000092820|ENSG00000154721|ENSG00000005844|ENSG00000135318|ENSG00000162692...
GO:0043280	positive regulation of cysteine-type endopeptidase activity involved in apoptotic process	BP	0.000394805	0.0411323	0.498493	-0.561265	-1.98325	34	ENSG00000165025|ENSG00000172243|ENSG00000177640|ENSG00000075240|ENSG00000137752|ENSG00000162711|ENSG00000105483|ENSG00000084093|ENSG00000121858|ENSG00000172115...
GO:0032757	positive regulation of interleukin-8 production	BP	0.000227506	0.0292689	0.518848	-0.540951	-1.981	41	ENSG00000165025|ENSG00000019582|ENSG00000174125|ENSG00000172243|ENSG00000187554|ENSG00000164342|ENSG00000116815|ENSG00000168961|ENSG00000164251|ENSG00000172458|ENSG00000136869...
GO:0071639	positive regulation of monocyte chemotactic protein-1 production	BP	0.00023535	0.0300504	0.518848	-0.817772	-1.9743	9	ENSG00000066294|ENSG00000165025|ENSG00000172243|ENSG00000168961|ENSG00000089127...
GO:0061760	antifungal innate immune response	BP	2.97815e-05	0.00668413	0.57561	-0.923162	-1.97356	6	ENSG00000168329|ENSG00000197943|ENSG00000172243|ENSG00000106538...
GO:0035589	G protein-coupled purinergic nucleotide receptor signaling pathway	BP	0.000146288	0.021416	0.518848	-0.888606	-1.97102	7	ENSG00000169313|ENSG00000169403|ENSG00000181631|ENSG00000169860...
GO:0048593	camera-type eye morphogenesis	BP	0.000495609	0.0480939	0.477271	-0.650135	-1.969	18	ENSG00000124766|ENSG00000171812|ENSG00000176887|ENSG00000204227|ENSG00000154928|ENSG00000157933|ENSG00000144810|ENSG00000106571|ENSG00000111678...
GO:0007200	phospholipase C-activating G protein-coupled receptor signaling pathway	BP	0.000149207	0.0214731	0.518848	-0.529069	-1.96311	46	ENSG00000169313|ENSG00000168329|ENSG00000169403|ENSG00000171860|ENSG00000137841|ENSG00000174600|ENSG00000115353|ENSG00000184304|ENSG00000169860|ENSG00000135577|ENSG00000197405|ENSG00000136160|ENSG00000171873|ENSG00000160801|ENSG00000174417|ENSG00000105287|ENSG00000131620|ENSG00000120907...
GO:0005576	extracellular region	CC	9.45577e-21	1.60578e-16	1.17789	-0.350737	-1.9594	1000	ENSG00000183160|ENSG00000198223|ENSG00000138722|ENSG00000125730|ENSG00000112799|ENSG00000163131|ENSG00000197629|ENSG00000150782|ENSG00000153012|ENSG00000103187|ENSG00000134516|ENSG00000145491|ENSG00000169413|ENSG00000171812|ENSG00000042980|ENSG00000126838|ENSG00000198003|ENSG00000111834|ENSG00000136250|ENSG00000091986|ENSG00000273749|ENSG00000127951|ENSG00000095970|ENSG00000163521|ENSG00000122735…
GO:0008360	regulation of cell shape	BP	1.17576e-05	0.00327324	0.593325	-0.439108	-1.95612	113	ENSG00000182578|ENSG00000273749|ENSG00000184922|ENSG00000127084|ENSG00000146376|ENSG00000204482|ENSG00000179604|ENSG00000196576|ENSG00000160255|ENSG00000101336|ENSG00000135046|ENSG00000092820|ENSG00000169860|ENSG00000084073|ENSG00000102879|ENSG00000146192|ENSG00000095739|ENSG00000180263|ENSG00000161791|ENSG00000157404|ENSG00000164741|ENSG00000153774|ENSG00000186635|ENSG00000120063|ENSG00000145555…
GO:0000407	phagophore assembly site	CC	0.000132911	0.0202314	0.518848	0.603458	1.9517	28	ENSG00000125149|ENSG00000148158|ENSG00000126775|ENSG00000198925|ENSG00000083290|ENSG00000165861|ENSG00000141376|ENSG00000197548|ENSG00000066739|ENSG00000161011|ENSG00000157954|ENSG00000062716|ENSG00000188554|ENSG00000162627|ENSG00000106052...
GO:0016064	immunoglobulin mediated immune response	BP	0.000291659	0.0343955	0.498493	-0.808133	-1.95103	9	ENSG00000168918|ENSG00000019582|ENSG00000158869|ENSG00000163932|ENSG00000110719...
GO:0001772	immunological synapse	CC	0.000372017	0.0392397	0.498493	-0.566477	-1.95043	30	ENSG00000204287|ENSG00000135077|ENSG00000092820|ENSG00000143119|ENSG00000079950|ENSG00000198286|ENSG00000102879|ENSG00000134215|ENSG00000110651|ENSG00000170677|ENSG00000187889|ENSG00000141522|ENSG00000196126...
GO:0120316	sperm flagellum assembly	BP	0.000340676	0.0378901	0.498493	-0.803252	-1.93925	9	ENSG00000089101|ENSG00000163879|ENSG00000120051|ENSG00000188596|ENSG00000122970|ENSG00000163075...
GO:0001669	acrosomal vesicle	CC	6.63432e-05	0.0123807	0.538434	-0.484769	-1.9388	64	ENSG00000136161|ENSG00000151023|ENSG00000137098|ENSG00000155761|ENSG00000077327|ENSG00000155530|ENSG00000181378|ENSG00000198576|ENSG00000196118|ENSG00000004948|ENSG00000164675|ENSG00000102531|ENSG00000148400|ENSG00000149295|ENSG00000129472|ENSG00000096872|ENSG00000157404|ENSG00000116701|ENSG00000197818|ENSG00000188010|ENSG00000179218...
GO:0045087	innate immune response	BP	1.73689e-09	1.63866e-06	0.788187	-0.385595	-1.93615	288	ENSG00000168329|ENSG00000182578|ENSG00000066294|ENSG00000165025|ENSG00000112799|ENSG00000166428|ENSG00000169896|ENSG00000169413|ENSG00000110446|ENSG00000174130|ENSG00000135077|ENSG00000174125|ENSG00000051523|ENSG00000239961|ENSG00000186834|ENSG00000163154|ENSG00000244509|ENSG00000145911|ENSG00000181790|ENSG00000173372|ENSG00000258659|ENSG00000181481|ENSG00000101336|ENSG00000187554|ENSG00000182179…
GO:0009897	external side of plasma membrane	CC	3.14179e-07	0.00019055	0.674963	-0.401487	-1.93241	204	ENSG00000198223|ENSG00000168329|ENSG00000081237|ENSG00000114013|ENSG00000271605|ENSG00000066294|ENSG00000164010|ENSG00000140678|ENSG00000169896|ENSG00000159958|ENSG00000019582|ENSG00000010610|ENSG00000064199|ENSG00000135218|ENSG00000104870|ENSG00000165457|ENSG00000104972|ENSG00000160255|ENSG00000121966|ENSG00000169604|ENSG00000197646|ENSG00000158869|ENSG00000119535|ENSG00000107562|ENSG00000007129…
GO:0005614	interstitial matrix	CC	0.000326677	0.0367392	0.498493	-0.831174	-1.93004	8	ENSG00000091986|ENSG00000188730|ENSG00000106823|ENSG00000041982|ENSG00000205221...
GO:0019221	cytokine-mediated signaling pathway	BP	3.91225e-05	0.00800455	0.557332	-0.462688	-1.92747	78	ENSG00000198223|ENSG00000182578|ENSG00000110324|ENSG00000239961|ENSG00000186818|ENSG00000245848|ENSG00000111679|ENSG00000104972|ENSG00000101336|ENSG00000119535|ENSG00000162434|ENSG00000173757|ENSG00000105246|ENSG00000115008|ENSG00000128604|ENSG00000163823|ENSG00000144730|ENSG00000113494|ENSG00000016402|ENSG00000157193|ENSG00000027697|ENSG00000157404|ENSG00000126561|ENSG00000122641...
GO:0008333	endosome to lysosome transport	BP	7.50161e-05	0.0138234	0.538434	0.538226	1.92553	42	ENSG00000166887|ENSG00000151445|ENSG00000134243|ENSG00000126775|ENSG00000051009|ENSG00000160695|ENSG00000038532|ENSG00000100281|ENSG00000215305|ENSG00000134709|ENSG00000152223|ENSG00000139719|ENSG00000006715|ENSG00000135966|ENSG00000136717|ENSG00000102858|ENSG00000105339|ENSG00000137177...
GO:0050767	regulation of neurogenesis	BP	0.000484369	0.0475465	0.498493	-0.558963	-1.92456	30	ENSG00000168329|ENSG00000139352|ENSG00000123095|ENSG00000138795|ENSG00000132326|ENSG00000197921|ENSG00000114315|ENSG00000197747|ENSG00000116641|ENSG00000182718|ENSG00000135547|ENSG00000198719|ENSG00000171316|ENSG00000071794|ENSG00000144485...
GO:0006511	ubiquitin-dependent protein catabolic process	BP	2.18055e-07	0.000137148	0.690132	0.411773	1.92136	184	ENSG00000113269|ENSG00000056586|ENSG00000112659|ENSG00000107341|ENSG00000130939|ENSG00000100991|ENSG00000072201|ENSG00000138411|ENSG00000102471|ENSG00000002746|ENSG00000163930|ENSG00000127481|ENSG00000151692|ENSG00000134109|ENSG00000085382|ENSG00000239857|ENSG00000144357|ENSG00000138641|ENSG00000185345|ENSG00000186591|ENSG00000167986|ENSG00000108344|ENSG00000151148|ENSG00000138642|ENSG00000173456…
GO:0005770	late endosome	CC	8.41594e-06	0.0025444	0.593325	0.424095	1.91139	129	ENSG00000184056|ENSG00000166887|ENSG00000197386|ENSG00000109756|ENSG00000151445|ENSG00000102882|ENSG00000187391|ENSG00000154265|ENSG00000072121|ENSG00000198925|ENSG00000169032|ENSG00000169116|ENSG00000171105|ENSG00000115194|ENSG00000100030|ENSG00000160695|ENSG00000038532|ENSG00000170088|ENSG00000132612|ENSG00000196455|ENSG00000151502|ENSG00000198382|ENSG00000054793|ENSG00000163820|ENSG00000157064…
GO:0048511	rhythmic process	BP	0.000118694	0.0191968	0.538434	0.511187	1.89956	52	ENSG00000108924|ENSG00000162409|ENSG00000167074|ENSG00000105662|ENSG00000109670|ENSG00000001167|ENSG00000132170|ENSG00000253729|ENSG00000176749|ENSG00000109339|ENSG00000197548|ENSG00000167986|ENSG00000158941|ENSG00000005812|ENSG00000198963|ENSG00000072803|ENSG00000087470|ENSG00000117139|ENSG00000134318|ENSG00000100104|ENSG00000198785|ENSG00000126583...
GO:0070821	tertiary granule membrane	CC	0.000266001	0.032266	0.498493	-0.499719	-1.89882	51	ENSG00000169403|ENSG00000140678|ENSG00000169896|ENSG00000051523|ENSG00000173391|ENSG00000167613|ENSG00000160255|ENSG00000104043|ENSG00000158869|ENSG00000143119|ENSG00000118640|ENSG00000109270...
GO:0045665	negative regulation of neuron differentiation	BP	0.000205197	0.0272239	0.518848	-0.500653	-1.88944	49	ENSG00000139352|ENSG00000138083|ENSG00000181449|ENSG00000172201|ENSG00000170075|ENSG00000135144|ENSG00000084093|ENSG00000197921|ENSG00000101144|ENSG00000205927|ENSG00000114315|ENSG00000143995|ENSG00000106571|ENSG00000179218|ENSG00000011304|ENSG00000151247|ENSG00000101752|ENSG00000250366|ENSG00000204624|ENSG00000007372|ENSG00000198719|ENSG00000125820|ENSG00000175324...
GO:0009449	gamma-aminobutyric acid biosynthetic process	BP	0.00042853	0.0433173	0.498493	-0.882284	-1.88617	6	ENSG00000136750|ENSG00000128683|ENSG00000111371|ENSG00000165092...
GO:0016241	regulation of macroautophagy	BP	0.000200815	0.0268523	0.518848	0.511197	1.88437	49	ENSG00000162409|ENSG00000126775|ENSG00000047249|ENSG00000131100|ENSG00000176749|ENSG00000135018|ENSG00000196455|ENSG00000151502|ENSG00000155097|ENSG00000213760|ENSG00000147416|ENSG00000143882|ENSG00000033627|ENSG00000114573|ENSG00000172803|ENSG00000090989|ENSG00000154277|ENSG00000131558|ENSG00000116903|ENSG00000111640|ENSG00000100554...
GO:0038023	signaling receptor activity	MF	1.73472e-05	0.00433221	0.57561	-0.421288	-1.88138	117	ENSG00000198223|ENSG00000114013|ENSG00000011028|ENSG00000140678|ENSG00000159958|ENSG00000174130|ENSG00000095970|ENSG00000110324|ENSG00000174125|ENSG00000010610|ENSG00000165457|ENSG00000174600|ENSG00000260314|ENSG00000187554|ENSG00000119535|ENSG00000164342|ENSG00000174123|ENSG00000107611|ENSG00000169860|ENSG00000171444|ENSG00000067167|ENSG00000101000|ENSG00000064300|ENSG00000133800|ENSG00000164251…
GO:0022626	cytosolic ribosome	CC	4.17829e-05	0.00844712	0.557332	0.444294	1.87926	88	ENSG00000148303|ENSG00000071082|ENSG00000197756|ENSG00000164587|ENSG00000231500|ENSG00000174748|ENSG00000198755|ENSG00000198862|ENSG00000162244|ENSG00000120705|ENSG00000145592|ENSG00000136942|ENSG00000164163|ENSG00000174444|ENSG00000089154|ENSG00000163682|ENSG00000115268|ENSG00000149806|ENSG00000189058|ENSG00000100316|ENSG00000182899|ENSG00000142541|ENSG00000144713|ENSG00000114391|ENSG00000171858…
GO:0042492	gamma-delta T cell differentiation	BP	0.000309054	0.0354533	0.498493	-0.918177	-1.87809	5	ENSG00000081237|ENSG00000165025|ENSG00000173757|ENSG00000184916...
GO:0070374	positive regulation of ERK1 and ERK2 cascade	BP	1.49386e-05	0.00384374	0.593325	-0.416282	-1.87635	129	ENSG00000081237|ENSG00000182578|ENSG00000135077|ENSG00000095970|ENSG00000019582|ENSG00000010610|ENSG00000169508|ENSG00000100311|ENSG00000135218|ENSG00000105329|ENSG00000111846|ENSG00000004948|ENSG00000017427|ENSG00000168961|ENSG00000169860|ENSG00000148400|ENSG00000149295|ENSG00000127472|ENSG00000154188|ENSG00000115008|ENSG00000197405|ENSG00000163823|ENSG00000164251|ENSG00000134853|ENSG00000115137…
GO:0045028	G protein-coupled purinergic nucleotide receptor activity	MF	0.000356237	0.0386239	0.498493	-0.916113	-1.87387	5	ENSG00000169313|ENSG00000169403|ENSG00000181631|ENSG00000169860...
GO:0002181	cytoplasmic translation	BP	0.00012558	0.0201188	0.518848	0.447031	1.86236	84	ENSG00000185721|ENSG00000148303|ENSG00000071082|ENSG00000197756|ENSG00000164587|ENSG00000231500|ENSG00000174748|ENSG00000031698|ENSG00000198755|ENSG00000162244|ENSG00000145592|ENSG00000136942|ENSG00000213741|ENSG00000174444|ENSG00000163682|ENSG00000115268|ENSG00000149806|ENSG00000100316|ENSG00000182899|ENSG00000142541|ENSG00000108591|ENSG00000144713|ENSG00000114391|ENSG00000171858|ENSG00000172809…
GO:0007224	smoothened signaling pathway	BP	0.000188599	0.0255768	0.518848	-0.465016	-1.8598	64	ENSG00000048342|ENSG00000158163|ENSG00000164675|ENSG00000139687|ENSG00000170075|ENSG00000205084|ENSG00000186889|ENSG00000185920|ENSG00000114446|ENSG00000183691|ENSG00000163513|ENSG00000128602|ENSG00000197921|ENSG00000164690|ENSG00000163349|ENSG00000154309|ENSG00000114315|ENSG00000168778|ENSG00000106571|ENSG00000072840|ENSG00000119977|ENSG00000204624|ENSG00000007372|ENSG00000116132|ENSG00000116747…
GO:0007204	positive regulation of cytosolic calcium ion concentration	BP	0.000208522	0.02723	0.518848	-0.451411	-1.85706	75	ENSG00000168329|ENSG00000171860|ENSG00000135218|ENSG00000006128|ENSG00000174600|ENSG00000121966|ENSG00000115353|ENSG00000004948|ENSG00000169860|ENSG00000155897|ENSG00000197696|ENSG00000272398|ENSG00000105851|ENSG00000197405|ENSG00000166573|ENSG00000136160|ENSG00000163823|ENSG00000164251|ENSG00000171873|ENSG00000120063|ENSG00000169442|ENSG00000004468|ENSG00000171522|ENSG00000112164...
GO:0042742	defense response to bacterium	BP	0.000403306	0.0417619	0.498493	-0.467628	-1.85266	63	ENSG00000165025|ENSG00000197629|ENSG00000174130|ENSG00000181804|ENSG00000158869|ENSG00000164342|ENSG00000010327|ENSG00000137752|ENSG00000163932|ENSG00000140968|ENSG00000128564|ENSG00000117226|ENSG00000136869|ENSG00000089127|ENSG00000173821|ENSG00000154451|ENSG00000111335|ENSG00000170385|ENSG00000091592|ENSG00000144747|ENSG00000158270...
GO:0051897	positive regulation of phosphatidylinositol 3-kinase/protein kinase B signal transduction	BP	2.81579e-05	0.00664135	0.57561	-0.409446	-1.84554	129	ENSG00000169313|ENSG00000168329|ENSG00000182578|ENSG00000150782|ENSG00000095970|ENSG00000100311|ENSG00000111679|ENSG00000105329|ENSG00000237441|ENSG00000111846|ENSG00000155629|ENSG00000004948|ENSG00000017427|ENSG00000196139|ENSG00000184304|ENSG00000180353|ENSG00000126264|ENSG00000154188|ENSG00000134215|ENSG00000105851|ENSG00000186654|ENSG00000164251|ENSG00000134853|ENSG00000157404|ENSG00000136158…
GO:0097728	9+0 motile cilium	CC	7.6807e-06	0.00237152	0.593325	-0.9804	-1.84537	4	ENSG00000151023|ENSG00000105877|ENSG00000204815|ENSG00000039139...
GO:0150062	complement-mediated synapse pruning	BP	9.54699e-06	0.00274791	0.593325	-0.979061	-1.84285	4	ENSG00000125730|ENSG00000169896|ENSG00000095970|ENSG00000173372...
GO:0010628	positive regulation of gene expression	BP	5.28282e-08	4.07785e-05	0.719513	-0.363011	-1.83069	309	ENSG00000183160|ENSG00000101096|ENSG00000011600|ENSG00000140678|ENSG00000174130|ENSG00000197943|ENSG00000095585|ENSG00000170396|ENSG00000095970|ENSG00000019582|ENSG00000172243|ENSG00000100311|ENSG00000135218|ENSG00000245848|ENSG00000105880|ENSG00000178573|ENSG00000155657|ENSG00000105329|ENSG00000176887|ENSG00000104972|ENSG00000173914|ENSG00000103811|ENSG00000004948|ENSG00000082175|ENSG00000185052…
GO:0010506	regulation of autophagy	BP	0.000141674	0.0212912	0.518848	0.471066	1.82114	61	ENSG00000150995|ENSG00000276293|ENSG00000188906|ENSG00000168502|ENSG00000177076|ENSG00000165507|ENSG00000185345|ENSG00000153558|ENSG00000196455|ENSG00000176994|ENSG00000103510|ENSG00000162341|ENSG00000058056|ENSG00000198382|ENSG00000141452|ENSG00000197746|ENSG00000077254|ENSG00000150867|ENSG00000035664|ENSG00000166908|ENSG00000186868|ENSG00000067900|ENSG00000141564|ENSG00000163565|ENSG00000100393…
GO:0071396	cellular response to lipid	BP	8.33409e-05	0.0146381	0.538434	-0.962196	-1.8111	4	ENSG00000165025|ENSG00000197943|ENSG00000095970...
GO:0061966	establishment of left/right asymmetry	BP	0.00025662	0.031863	0.498493	-0.948964	-1.7862	4	ENSG00000151023|ENSG00000166596|ENSG00000160345|ENSG00000165506...
GO:0002291	T cell activation via T cell receptor contact with antigen bound to MHC molecule on antigen presenting cell	BP	0.000275454	0.0327116	0.498493	-0.947492	-1.78343	4	ENSG00000127951|ENSG00000077420|ENSG00000005844...
GO:0050869	negative regulation of B cell activation	BP	0.000341373	0.0378901	0.498493	-0.946084	-1.78078	4	ENSG00000129654|ENSG00000162511|ENSG00000155307...
GO:0098839	postsynaptic density membrane	CC	0.00025735	0.031863	0.498493	0.418987	1.76927	89	ENSG00000135298|ENSG00000178235|ENSG00000120251|ENSG00000164742|ENSG00000196876|ENSG00000116106|ENSG00000091129|ENSG00000198739|ENSG00000168539|ENSG00000168959|ENSG00000183454|ENSG00000185033|ENSG00000143473|ENSG00000150672|ENSG00000196090|ENSG00000164418|ENSG00000077943|ENSG00000121871|ENSG00000158258|ENSG00000111052|ENSG00000165379|ENSG00000152578|ENSG00000151067|ENSG00000273079|ENSG00000166342…
GO:1904151	positive regulation of microglial cell mediated cytotoxicity	BP	3.93378e-06	0.00133607	0.610527	-0.993895	-1.74485	3	ENSG00000011600|ENSG00000169896|ENSG00000066336...
GO:0120228	outer dynein arm docking complex	CC	0.000113582	0.0186125	0.538434	-0.981097	-1.72238	3	ENSG00000198003|ENSG00000105479|ENSG00000204815...
GO:0098835	presynaptic endocytic zone membrane	CC	0.000442995	0.0439938	0.498493	0.934519	1.72206	4	ENSG00000157107|ENSG00000106976...
GO:0032396	inhibitory MHC class I receptor activity	MF	0.000133431	0.0202314	0.518848	-0.979758	-1.72003	3	ENSG00000239961|ENSG00000186818|ENSG00000104972...
GO:0150064	vertebrate eye-specific patterning	BP	0.000144458	0.021416	0.518848	-0.979008	-1.71872	3	ENSG00000125730|ENSG00000169896|ENSG00000173372...
GO:0015911	long-chain fatty acid import across plasma membrane	BP	0.00015769	0.0225033	0.518848	-0.977612	-1.71627	3	ENSG00000135218...
GO:0007267	cell-cell signaling	BP	0.00036163	0.0386239	0.498493	-0.391339	-1.71266	106	ENSG00000168329|ENSG00000150782|ENSG00000083857|ENSG00000157005|ENSG00000006128|ENSG00000173372|ENSG00000160255|ENSG00000159248|ENSG00000082175|ENSG00000145194|ENSG00000170893|ENSG00000099822|ENSG00000010327|ENSG00000197696|ENSG00000197093|ENSG00000073150|ENSG00000163823|ENSG00000155090|ENSG00000134376|ENSG00000121858|ENSG00000171873|ENSG00000068078|ENSG00000122641|ENSG00000164690|ENSG00000147437…
GO:1904093	negative regulation of autophagic cell death	BP	0.00030364	0.0354533	0.498493	-0.971791	-1.70605	3	ENSG00000162511|ENSG00000095970...
GO:0001525	angiogenesis	BP	5.50043e-05	0.0107366	0.557332	-0.357157	-1.70396	184	ENSG00000165025|ENSG00000150782|ENSG00000162367|ENSG00000171812|ENSG00000071246|ENSG00000138639|ENSG00000087245|ENSG00000171951|ENSG00000131669|ENSG00000182580|ENSG00000154764|ENSG00000125968|ENSG00000184304|ENSG00000154928|ENSG00000185215|ENSG00000157227|ENSG00000154188|ENSG00000134215|ENSG00000119541|ENSG00000166025|ENSG00000105851|ENSG00000111145|ENSG00000161714|ENSG00000106025|ENSG00000169330…
GO:0034241	positive regulation of macrophage fusion	BP	0.000361264	0.0386239	0.498493	-0.969411	-1.70187	3	ENSG00000011600|ENSG00000095970...
GO:0062023	collagen-containing extracellular matrix	CC	6.37988e-06	0.00200636	0.610527	-0.346559	-1.70151	247	ENSG00000138722|ENSG00000163131|ENSG00000171812|ENSG00000126838|ENSG00000127951|ENSG00000100311|ENSG00000105329|ENSG00000109861|ENSG00000087245|ENSG00000113140|ENSG00000173372|ENSG00000175899|ENSG00000143321|ENSG00000188517|ENSG00000103811|ENSG00000135046|ENSG00000107562|ENSG00000115318|ENSG00000163815|ENSG00000101160|ENSG00000168961|ENSG00000159189|ENSG00000106538|ENSG00000169436|ENSG00000173369…
GO:0071723	lipopeptide binding	MF	0.000441052	0.0439938	0.498493	-0.967816	-1.69907	3	ENSG00000174130|ENSG00000174125|ENSG00000174123...
GO:0042393	histone binding	MF	0.000410969	0.0420426	0.498493	0.370751	1.68163	136	ENSG00000108799|ENSG00000163872|ENSG00000117222|ENSG00000189241|ENSG00000109111|ENSG00000198700|ENSG00000134686|ENSG00000156802|ENSG00000154655|ENSG00000073614|ENSG00000124177|ENSG00000064932|ENSG00000166313|ENSG00000141376|ENSG00000147854|ENSG00000172273|ENSG00000075856|ENSG00000166501|ENSG00000160294|ENSG00000162521|ENSG00000078403|ENSG00000117139|ENSG00000185513|ENSG00000068024|ENSG00000145335…
GO:0009986	cell surface	CC	9.51262e-07	0.000414214	0.659444	-0.32193	-1.67535	406	ENSG00000169313|ENSG00000168329|ENSG00000081237|ENSG00000114013|ENSG00000011600|ENSG00000182578|ENSG00000125730|ENSG00000145703|ENSG00000140678|ENSG00000169896|ENSG00000101438|ENSG00000204287|ENSG00000135077|ENSG00000095970|ENSG00000019582|ENSG00000231389|ENSG00000172243|ENSG00000186818|ENSG00000087085|ENSG00000100311|ENSG00000135218|ENSG00000196576|ENSG00000105329|ENSG00000165457|ENSG00000113140…
GO:0014069	postsynaptic density	CC	9.1906e-05	0.0157651	0.538434	0.351081	1.6753	210	ENSG00000120899|ENSG00000120251|ENSG00000156011|ENSG00000070808|ENSG00000134909|ENSG00000160145|ENSG00000003393|ENSG00000150995|ENSG00000075340|ENSG00000047932|ENSG00000163399|ENSG00000157782|ENSG00000176171|ENSG00000171603|ENSG00000033122|ENSG00000183454|ENSG00000187391|ENSG00000185666|ENSG00000170579|ENSG00000125848|ENSG00000150672|ENSG00000164061|ENSG00000176749|ENSG00000136754|ENSG00000165699…
GO:0043161	proteasome-mediated ubiquitin-dependent protein catabolic process	BP	0.000175721	0.0240653	0.518848	0.351014	1.65903	198	ENSG00000185104|ENSG00000130939|ENSG00000109670|ENSG00000133794|ENSG00000114098|ENSG00000155313|ENSG00000128731|ENSG00000145495|ENSG00000164292|ENSG00000187566|ENSG00000100505|ENSG00000185345|ENSG00000186591|ENSG00000008018|ENSG00000167986|ENSG00000105723|ENSG00000108344|ENSG00000165516|ENSG00000173692|ENSG00000113851|ENSG00000110497|ENSG00000100628|ENSG00000120696|ENSG00000078747|ENSG00000101193…
GO:0051015	actin filament binding	MF	0.000311067	0.0354533	0.498493	-0.345275	-1.62322	166	ENSG00000167306|ENSG00000145703|ENSG00000103187|ENSG00000273749|ENSG00000184922|ENSG00000204472|ENSG00000142347|ENSG00000155657|ENSG00000006747|ENSG00000277443|ENSG00000169604|ENSG00000130429|ENSG00000270765|ENSG00000118162|ENSG00000198771|ENSG00000092820|ENSG00000108798|ENSG00000137474|ENSG00000180353|ENSG00000198087|ENSG00000078114|ENSG00000172725|ENSG00000102879|ENSG00000136167|ENSG00000151239…
GO:0005102	signaling receptor binding	MF	8.36118e-05	0.0146381	0.538434	-0.333194	-1.61741	216	ENSG00000110876|ENSG00000081237|ENSG00000011600|ENSG00000125730|ENSG00000165025|ENSG00000164010|ENSG00000082074|ENSG00000174130|ENSG00000239961|ENSG00000138083|ENSG00000090520|ENSG00000170891|ENSG00000175899|ENSG00000155629|ENSG00000101336|ENSG00000135046|ENSG00000107562|ENSG00000116815|ENSG00000154764|ENSG00000106538|ENSG00000186439|ENSG00000126264|ENSG00000101680|ENSG00000166863|ENSG00000188729…
GO:0045121	membrane raft	CC	0.000522042	0.0498051	0.477271	-0.346101	-1.61641	156	ENSG00000081237|ENSG00000168918|ENSG00000174130|ENSG00000197943|ENSG00000174125|ENSG00000010610|ENSG00000118777|ENSG00000173391|ENSG00000135218|ENSG00000235568|ENSG00000198576|ENSG00000086730|ENSG00000028137|ENSG00000187123|ENSG00000155897|ENSG00000154928|ENSG00000198286|ENSG00000272398|ENSG00000095637|ENSG00000154188|ENSG00000147475|ENSG00000137713|ENSG00000163513|ENSG00000076641|ENSG00000104365…
GO:0004842	ubiquitin-protein transferase activity	MF	0.00037756	0.0395786	0.498493	0.340569	1.61346	199	ENSG00000113269|ENSG00000103657|ENSG00000115760|ENSG00000146414|ENSG00000107341|ENSG00000182247|ENSG00000072201|ENSG00000121440|ENSG00000265491|ENSG00000148356|ENSG00000139517|ENSG00000175104|ENSG00000145495|ENSG00000173064|ENSG00000127481|ENSG00000187566|ENSG00000085382|ENSG00000168894|ENSG00000204713|ENSG00000144357|ENSG00000110107|ENSG00000185345|ENSG00000186591|ENSG00000053900|ENSG00000147854…
GO:0061630	ubiquitin protein ligase activity	MF	5.49034e-05	0.0107366	0.557332	0.331402	1.60876	271	ENSG00000160563|ENSG00000113269|ENSG00000163833|ENSG00000146414|ENSG00000056586|ENSG00000112659|ENSG00000138411|ENSG00000086102|ENSG00000121440|ENSG00000265491|ENSG00000024048|ENSG00000070950|ENSG00000269190|ENSG00000002746|ENSG00000148356|ENSG00000128731|ENSG00000175104|ENSG00000145495|ENSG00000127481|ENSG00000151692|ENSG00000187566|ENSG00000085382|ENSG00000160695|ENSG00000168894|ENSG00000005810…
GO:0016567	protein ubiquitination	BP	2.81052e-05	0.00664135	0.57561	0.315058	1.58763	341	ENSG00000160563|ENSG00000113269|ENSG00000103657|ENSG00000115760|ENSG00000146414|ENSG00000112659|ENSG00000109670|ENSG00000144712|ENSG00000100991|ENSG00000072201|ENSG00000138411|ENSG00000086102|ENSG00000121440|ENSG00000265491|ENSG00000024048|ENSG00000002746|ENSG00000128731|ENSG00000163257|ENSG00000145495|ENSG00000173064|ENSG00000127481|ENSG00000151692|ENSG00000175073|ENSG00000166851|ENSG00000085382…
GO:1990837	sequence-specific double-stranded DNA binding	MF	0.000132063	0.0202314	0.518848	-0.317524	-1.58731	280	ENSG00000101096|ENSG00000124766|ENSG00000184486|ENSG00000217236|ENSG00000139352|ENSG00000006377|ENSG00000105880|ENSG00000178573|ENSG00000138083|ENSG00000087903|ENSG00000135625|ENSG00000177426|ENSG00000151702|ENSG00000118922|ENSG00000123095|ENSG00000118707|ENSG00000122877|ENSG00000178665|ENSG00000120738|ENSG00000106852|ENSG00000123358|ENSG00000057657|ENSG00000138795|ENSG00000109787|ENSG00000142409…
GO:0003700	DNA-binding transcription factor activity	MF	3.77493e-05	0.00791267	0.557332	-0.313843	-1.58687	321	ENSG00000101096|ENSG00000129654|ENSG00000162367|ENSG00000124766|ENSG00000066336|ENSG00000184486|ENSG00000125285|ENSG00000182968|ENSG00000139352|ENSG00000006377|ENSG00000111269|ENSG00000245848|ENSG00000165804|ENSG00000087903|ENSG00000176887|ENSG00000140548|ENSG00000135625|ENSG00000110693|ENSG00000177426|ENSG00000151702|ENSG00000181449|ENSG00000118922|ENSG00000118707|ENSG00000122877|ENSG00000138738…
GO:0098978	glutamatergic synapse	CC	3.82075e-05	0.00791267	0.557332	0.309251	1.56932	362	ENSG00000040731|ENSG00000178235|ENSG00000120899|ENSG00000164742|ENSG00000196876|ENSG00000174804|ENSG00000136531|ENSG00000116106|ENSG00000091129|ENSG00000153933|ENSG00000198739|ENSG00000141668|ENSG00000139220|ENSG00000107295|ENSG00000058668|ENSG00000188906|ENSG00000105568|ENSG00000124198|ENSG00000164076|ENSG00000106976|ENSG00000171603|ENSG00000102882|ENSG00000120910|ENSG00000168539|ENSG00000150471…
GO:0001228	DNA-binding transcription activator activity, RNA polymerase II-specific	MF	0.000210054	0.02723	0.518848	-0.313345	-1.56682	281	ENSG00000101096|ENSG00000129654|ENSG00000124766|ENSG00000184486|ENSG00000125285|ENSG00000119508|ENSG00000182968|ENSG00000245848|ENSG00000105880|ENSG00000178573|ENSG00000138083|ENSG00000087903|ENSG00000176887|ENSG00000135625|ENSG00000165821|ENSG00000151702|ENSG00000181449|ENSG00000082175|ENSG00000122877|ENSG00000120738|ENSG00000123358|ENSG00000148400|ENSG00000138795|ENSG00000118513|ENSG00000244405…
GO:0030424	axon	CC	0.000165068	0.0229769	0.518848	0.314517	1.54576	285	ENSG00000196876|ENSG00000197386|ENSG00000136531|ENSG00000162409|ENSG00000116106|ENSG00000163399|ENSG00000091129|ENSG00000174469|ENSG00000139220|ENSG00000188906|ENSG00000150471|ENSG00000204843|ENSG00000149269|ENSG00000054523|ENSG00000182255|ENSG00000143473|ENSG00000152102|ENSG00000164061|ENSG00000176749|ENSG00000135525|ENSG00000171105|ENSG00000198513|ENSG00000067715|ENSG00000087250|ENSG00000163625…
GO:1904139	regulation of microglial cell migration	BP	5.84748e-07	0.000289937	0.659444	-0.999732	-1.54436	2	ENSG00000169313|ENSG00000168329...
GO:0005615	extracellular space	CC	4.79026e-07	0.000254213	0.659444	-0.280441	-1.54079	800	ENSG00000125730|ENSG00000163131|ENSG00000150782|ENSG00000169896|ENSG00000169413|ENSG00000171812|ENSG00000126838|ENSG00000071246|ENSG00000127951|ENSG00000172987|ENSG00000087085|ENSG00000112139|ENSG00000100311|ENSG00000135218|ENSG00000157005|ENSG00000161921|ENSG00000104870|ENSG00000188730|ENSG00000006128|ENSG00000105329|ENSG00000140931|ENSG00000114204|ENSG00000109861|ENSG00000126432|ENSG00000090520…
GO:0015647	peptidoglycan transmembrane transporter activity	MF	0.000148991	0.0214731	0.518848	-0.995434	-1.53772	2	ENSG00000110446...
GO:0004351	glutamate decarboxylase activity	MF	0.000258927	0.031863	0.498493	-0.993788	-1.53517	2	ENSG00000136750|ENSG00000128683...
GO:0006540	glutamate decarboxylation to succinate	BP	0.000258927	0.031863	0.498493	-0.993788	-1.53517	2	ENSG00000136750|ENSG00000128683...
GO:0032959	inositol trisphosphate biosynthetic process	BP	0.000258927	0.031863	0.498493	-0.993735	-1.53509	2	ENSG00000169403|ENSG00000197943...
GO:1990858	cellular response to lectin	BP	0.00026343	0.0321839	0.498493	-0.993735	-1.53509	2	ENSG00000165025|ENSG00000197943...
GO:0050902	leukocyte adhesive activation	BP	0.000357992	0.0386239	0.498493	-0.992651	-1.53342	2	ENSG00000110876...
GO:0031737	CX3C chemokine receptor binding	MF	0.000425537	0.0432723	0.498493	-0.99204	-1.53247	2	ENSG00000168329...
GO:0007186	G protein-coupled receptor signaling pathway	BP	0.000491167	0.0479368	0.477271	-0.306779	-1.53135	274	ENSG00000184574|ENSG00000169313|ENSG00000168329|ENSG00000169403|ENSG00000181631|ENSG00000125730|ENSG00000171860|ENSG00000141968|ENSG00000137841|ENSG00000198873|ENSG00000148908|ENSG00000169508|ENSG00000133067|ENSG00000157005|ENSG00000111679|ENSG00000165804|ENSG00000174600|ENSG00000181790|ENSG00000116741|ENSG00000121966|ENSG00000082175|ENSG00000171700|ENSG00000145194|ENSG00000107562|ENSG00000196139…
GO:0045058	T cell selection	BP	0.000511361	0.0493405	0.477271	-0.991004	-1.53087	2	ENSG00000019582|ENSG00000010610...
GO:0030154	cell differentiation	BP	9.63301e-05	0.0163588	0.538434	-0.297655	-1.52738	346	ENSG00000165025|ENSG00000066336|ENSG00000137098|ENSG00000008226|ENSG00000138639|ENSG00000164972|ENSG00000006377|ENSG00000111269|ENSG00000109944|ENSG00000155530|ENSG00000105880|ENSG00000111679|ENSG00000174720|ENSG00000151702|ENSG00000101336|ENSG00000143858|ENSG00000136811|ENSG00000163331|ENSG00000102904|ENSG00000163083|ENSG00000125968|ENSG00000132819|ENSG00000184304|ENSG00000162434|ENSG00000106538…
GO:0016887	ATP hydrolysis activity	MF	0.000270774	0.032612	0.498493	0.296661	1.4913	339	ENSG00000076003|ENSG00000112159|ENSG00000005100|ENSG00000067596|ENSG00000109832|ENSG00000155980|ENSG00000006071|ENSG00000163399|ENSG00000039123|ENSG00000166377|ENSG00000185379|ENSG00000058668|ENSG00000122512|ENSG00000127980|ENSG00000138346|ENSG00000154265|ENSG00000054523|ENSG00000047249|ENSG00000089737|ENSG00000070961|ENSG00000124406|ENSG00000079246|ENSG00000111445|ENSG00000113522|ENSG00000164080…
GO:0007165	signal transduction	BP	8.99233e-06	0.00263289	0.593325	-0.266884	-1.45761	742	ENSG00000168918|ENSG00000159314|ENSG00000011600|ENSG00000182578|ENSG00000125730|ENSG00000145703|ENSG00000163106|ENSG00000198774|ENSG00000174130|ENSG00000164691|ENSG00000174125|ENSG00000144681|ENSG00000010610|ENSG00000077420|ENSG00000282608|ENSG00000138639|ENSG00000111269|ENSG00000161921|ENSG00000168081|ENSG00000235568|ENSG00000197057|ENSG00000140931|ENSG00000105366|ENSG00000108830|ENSG00000181790…
GO:0003674	molecular_function	MF	0.000350934	0.0384487	0.498493	-0.269339	-1.41459	471	ENSG00000184574|ENSG00000183160|ENSG00000132744|ENSG00000213654|ENSG00000111834|ENSG00000184922|ENSG00000170396|ENSG00000137098|ENSG00000205929|ENSG00000204472|ENSG00000188316|ENSG00000008226|ENSG00000145685|ENSG00000109762|ENSG00000112139|ENSG00000156042|ENSG00000188730|ENSG00000141519|ENSG00000258659|ENSG00000010626|ENSG00000128346|ENSG00000180787|ENSG00000197646|ENSG00000139537|ENSG00000169184…
GO:0045944	positive regulation of transcription by RNA polymerase II	BP	3.00206e-05	0.00668413	0.57561	-0.255638	-1.41226	851	ENSG00000101096|ENSG00000129654|ENSG00000150782|ENSG00000162367|ENSG00000124766|ENSG00000066336|ENSG00000138449|ENSG00000137098|ENSG00000106948|ENSG00000184486|ENSG00000125285|ENSG00000119508|ENSG00000182968|ENSG00000162337|ENSG00000139352|ENSG00000245848|ENSG00000105880|ENSG00000178573|ENSG00000138083|ENSG00000165804|ENSG00000105329|ENSG00000087903|ENSG00000176887|ENSG00000104972|ENSG00000170891…
GO:0005886	plasma membrane	CC	4.26503e-12	7.24288e-09	0.887075	-0.239099	-1.40491	3182	ENSG00000110876|ENSG00000184574|ENSG00000183160|ENSG00000169313|ENSG00000198223|ENSG00000168329|ENSG00000081237|ENSG00000168918|ENSG00000114013|ENSG00000169403|ENSG00000122012|ENSG00000181631|ENSG00000136750|ENSG00000271605|ENSG00000011600|ENSG00000182578|ENSG00000066294|ENSG00000125730|ENSG00000123338|ENSG00000165025|ENSG00000145703|ENSG00000164010|ENSG00000162511|ENSG00000171860|ENSG00000157303…
GO:0008270	zinc ion binding	MF	0.000410844	0.0420426	0.498493	0.263214	1.40053	627	ENSG00000187193|ENSG00000148606|ENSG00000136169|ENSG00000169946|ENSG00000163833|ENSG00000177302|ENSG00000156140|ENSG00000118058|ENSG00000140386|ENSG00000151090|ENSG00000112659|ENSG00000131381|ENSG00000205364|ENSG00000170011|ENSG00000185015|ENSG00000121988|ENSG00000117298|ENSG00000183454|ENSG00000111144|ENSG00000132170|ENSG00000186642|ENSG00000086102|ENSG00000121440|ENSG00000125148|ENSG00000168748…
GO:0005524	ATP binding	MF	4.91433e-06	0.00163638	0.610527	0.251038	1.3862	1204	ENSG00000066933|ENSG00000076003|ENSG00000112159|ENSG00000136643|ENSG00000060140|ENSG00000157106|ENSG00000005100|ENSG00000133059|ENSG00000100490|ENSG00000120899|ENSG00000241973|ENSG00000067596|ENSG00000164742|ENSG00000196876|ENSG00000070808|ENSG00000109832|ENSG00000081026|ENSG00000160145|ENSG00000162409|ENSG00000155980|ENSG00000131373|ENSG00000116106|ENSG00000154027|ENSG00000006071|ENSG00000176095…
GO:0016020	membrane	CC	2.6448e-05	0.00641629	0.57561	0.220558	1.25889	2466	ENSG00000066933|ENSG00000112159|ENSG00000135298|ENSG00000136643|ENSG00000115840|ENSG00000091137|ENSG00000166887|ENSG00000144290|ENSG00000183117|ENSG00000152894|ENSG00000055163|ENSG00000087299|ENSG00000241973|ENSG00000107862|ENSG00000172031|ENSG00000196876|ENSG00000164597|ENSG00000106771|ENSG00000113269|ENSG00000136531|ENSG00000198408|ENSG00000081026|ENSG00000174514|ENSG00000148606|ENSG00000164465…
GO:0005515	protein binding	MF	2.13573e-11	3.02241e-08	0.863415	-0.207505	-1.24857	9578	ENSG00000110876|ENSG00000198223|ENSG00000168329|ENSG00000138722|ENSG00000081237|ENSG00000168918|ENSG00000114013|ENSG00000169403|ENSG00000122012|ENSG00000095303|ENSG00000101096|ENSG00000181631|ENSG00000136750|ENSG00000271605|ENSG00000011600|ENSG00000173486|ENSG00000182578|ENSG00000066294|ENSG00000136161|ENSG00000125730|ENSG00000123338|ENSG00000167306|ENSG00000205835|ENSG00000178718|ENSG00000129654…
GO:0005829	cytosol	CC	0.000146197	0.021416	0.518848	0.205565	1.19506	4406	ENSG00000066933|ENSG00000112159|ENSG00000184056|ENSG00000135040|ENSG00000185774|ENSG00000128059|ENSG00000157106|ENSG00000055163|ENSG00000083097|ENSG00000088538|ENSG00000078053|ENSG00000120899|ENSG00000241973|ENSG00000112218|ENSG00000067596|ENSG00000107862|ENSG00000080546|ENSG00000100307|ENSG00000164597|ENSG00000197386|ENSG00000175220|ENSG00000160563|ENSG00000070808|ENSG00000134909|ENSG00000131791…
