# Supplementary material for: A neuro-immune axis of transcriptomic dysregulation within the subgenual anterior cingulate cortex in schizophrenia
Source: bioRxiv. 2025 Feb 16:2025.02.14.638357. Preprint. [Version 1] doi: 10.1101/2025.02.14.638357 (PMC11844519; doi:10.1101/2025.02.14.638357)
Supplement: Supplement 5 [file media-5.xlsx]

## Sheet: Key
Supplemental Table 4. Results from differential gene expression analysis
	ensembl_gene_id	Gene ID in the Ensembl database
	gene_symbol	Corresponding HGNC symbol
	base_mean	Average of the normalized & corrected counts (divided by size factors) across samples
	log2fold_change	Case-control effect size estimate
	lfc_se	Standard error of the fold change
	stat	Wald statistic; log2(fold change) divided by the standard error
	pvalue	P value of the test statistic
	padj	BH-adjusted P value

## Sheet: TableS4
ensembl_gene_id	gene_symbol	base_mean	log2fold_change	lfc_se	stat	pvalue	padj
ENSG00000275131	CH17-472G23.4	-0.00529373	0.0312503	0.00652528	4.78911	1.67527e-06	0.0170943
ENSG00000145526	CDH18	0.00860252	0.0351302	0.00736284	4.77129	1.83051e-06	0.0170943
ENSG00000135837	CEP350	-0.00592074	0.0249482	0.00542326	4.60022	4.22045e-06	0.0216982
ENSG00000111696	NT5DC3	-0.00629052	0.0488701	0.01067	4.58012	4.64703e-06	0.0216982
ENSG00000136842	TMOD1	0.00734813	0.0436526	0.00978916	4.45928	8.22364e-06	0.0307186
ENSG00000162869	PPP1R21	0.0056957	0.0325684	0.00758447	4.29409	1.75414e-05	0.0546034
ENSG00000136643	RPS6KC1	-0.00713125	0.0227794	0.00537399	4.23882	2.247e-05	0.0599532
ENSG00000173227	SYT12	0.0215438	-0.0370961	0.00886459	-4.18475	2.85479e-05	0.0666485
ENSG00000112159	MDN1	-0.00645622	0.0161667	0.00397262	4.06952	4.71098e-05	0.0936298
ENSG00000112902	SEMA5A	-0.0256178	-0.04589	0.0113631	-4.0385	5.37945e-05	0.0936298
ENSG00000144908	ALDH1L1	-0.0188019	0.0574133	0.014237	4.03268	5.51442e-05	0.0936298
ENSG00000111962	UST	0.00282803	-0.0506176	0.0126861	-3.99	6.60733e-05	0.0963692
ENSG00000214903	RPS15AP3	0.0149602	-0.0377378	0.00946657	-3.98642	6.70771e-05	0.0963692
ENSG00000124181	PLCG1	0.00399388	0.0205742	0.00522037	3.94115	8.10933e-05	0.105027
ENSG00000102878	HSF4	-0.0184177	0.0365428	0.0093505	3.90811	9.30208e-05	0.105027
ENSG00000178104	PDE4DIP	-0.00240861	0.0164172	0.00421927	3.891	9.98315e-05	0.105027
ENSG00000163827	LRRC2	-0.0210351	0.0772844	0.0198981	3.884	0.00010275	0.105027
ENSG00000142599	RERE	-0.005901	0.0313703	0.00807691	3.88394	0.000102776	0.105027
ENSG00000203867	RBM20	0.0184898	-0.0536624	0.0138501	-3.8745	0.000106843	0.105027
ENSG00000242258	LINC00996	-0.0246157	-0.0878545	0.0229469	-3.82861	0.000128871	0.114288
ENSG00000250159	RP11-381K20.2	-0.00938537	0.0273569	0.00715703	3.82238	0.00013217	0.114288
ENSG00000248773	RP11-231L11.3	-0.00365603	-0.0251986	0.00661227	-3.81089	0.00013847	0.114288
ENSG00000091986	CCDC80	0.0059894	-0.0663832	0.0174789	-3.7979	0.000145927	0.114288
ENSG00000100490	CDKL1	0.0100205	0.0408556	0.0107658	3.79493	0.000147688	0.114288
ENSG00000144036	EXOC6B	-0.0115008	0.0199298	0.00526382	3.78618	0.00015298	0.114288
ENSG00000122966	CIT	0.00848696	0.0283646	0.00751206	3.77588	0.000159443	0.114536
ENSG00000109756	RAPGEF2	-0.00147468	0.0242958	0.00646434	3.75844	0.000170974	0.115623
ENSG00000251372	LINC00499	-0.0290235	0.0872406	0.0232332	3.755	0.000173338	0.115623
ENSG00000176454	LPCAT4	0.0111758	-0.0287266	0.00771763	-3.72221	0.000197485	0.127187
ENSG00000275227	uc_338	-0.00229505	-0.0253924	0.00690719	-3.67623	0.000236711	0.145613
ENSG00000157106	SMG1	-0.00243026	0.0169865	0.00462732	3.67091	0.000241688	0.145613
ENSG00000258876	RP11-270M14.5	-0.00271943	0.0308731	0.00844084	3.65759	0.000254601	0.147806
ENSG00000256683	ZNF350	-0.0148502	0.0206741	0.00566248	3.65107	0.000261155	0.147806
ENSG00000178038	ALS2CL	-0.0272841	0.0627194	0.0173069	3.62396	0.000290131	0.151839
ENSG00000138678	AGPAT9	-0.00953594	-0.0567924	0.0156907	-3.6195	0.000295174	0.151839
ENSG00000260643	RP11-303E16.8	-0.00415315	-0.0437528	0.0120888	-3.61929	0.000295407	0.151839
ENSG00000199575	SNORD114-1	0.00013818	-0.0229866	0.00635937	-3.61461	0.000300801	0.151839
ENSG00000074054	CLASP1	0.00101593	0.0116204	0.0032284	3.59944	0.000318904	0.15482
ENSG00000065526	SPEN	0.00107041	0.0230945	0.00644008	3.58606	0.000335708	0.15482
ENSG00000165929	TC2N	0.0126998	-0.0597906	0.016674	-3.58586	0.000335972	0.15482
ENSG00000110092	CCND1	-0.000974517	-0.0613713	0.0171292	-3.58285	0.000339863	0.15482
ENSG00000197646	PDCD1LG2	-0.000548599	-0.0655416	0.0183414	-3.57343	0.000352337	0.156681
ENSG00000080546	SESN1	-0.0121318	0.033889	0.00951359	3.56217	0.000367803	0.159755
ENSG00000169508	GPR183	-0.0198476	-0.121654	0.0342862	-3.54819	0.000387882	0.162397
ENSG00000262089	RP11-589P10.5	-0.00599117	0.0217941	0.00614629	3.5459	0.000391277	0.162397
ENSG00000228106	RP11-452F19.3	-0.00194325	-0.0376193	0.0107246	-3.50775	0.000451913	0.179902
ENSG00000187416	LHFPL3	-0.0221321	-0.0524246	0.0149474	-3.50728	0.000452717	0.179902
ENSG00000267340	RP11-242D8.3	-0.00527432	-0.0281195	0.00804484	-3.49534	0.000473457	0.180606
ENSG00000163884	KLF15	-0.0220559	0.0541875	0.0155037	3.49513	0.000473828	0.180606
ENSG00000153250	RBMS1	-0.00220849	-0.0347954	0.0100116	-3.4755	0.000509902	0.182553
ENSG00000141627	DYM	-0.00355146	0.0155969	0.00449478	3.46999	0.000520469	0.182553
ENSG00000117298	ECE1	-0.0118482	0.0270039	0.00778507	3.46868	0.00052302	0.182553
ENSG00000099968	BCL2L13	0.000900864	0.0236499	0.00683767	3.45876	0.000542667	0.182553
ENSG00000136237	RAPGEF5	0.00707581	0.0616043	0.0178115	3.45868	0.000542825	0.182553
ENSG00000130653	PNPLA7	0.00703912	0.0372918	0.0107968	3.45397	0.000552396	0.182553
ENSG00000104361	NIPAL2	-0.00746291	0.0364998	0.0105716	3.45263	0.000555146	0.182553
ENSG00000204172	AGAP10	-0.0376456	-0.0714365	0.0206962	-3.45167	0.000557131	0.182553
ENSG00000123066	MED13L	-0.0047124	0.0142097	0.00413051	3.44019	0.000581304	0.1845
ENSG00000163629	PTPN13	-0.0124667	0.029225	0.00849691	3.43948	0.000582828	0.1845
ENSG00000049130	KITLG	0.0170089	0.03741	0.0109083	3.42948	0.000604735	0.18608
ENSG00000116783	TNNI3K	-0.0595529	0.0753355	0.0219973	3.42476	0.00061535	0.18608
ENSG00000073614	KDM5A	-0.00621991	0.0145952	0.00426298	3.42372	0.000617709	0.18608
ENSG00000140557	ST8SIA2	0.0165687	-0.0740628	0.0216885	-3.41484	0.000638189	0.189198
ENSG00000050767	COL23A1	0.0285039	0.0401755	0.0118089	3.40212	0.000668642	0.195128
ENSG00000162522	KIAA1522	0.0137544	0.0256004	0.00755006	3.39076	0.000697	0.200275
ENSG00000169062	UPF3A	-0.00858222	-0.0300173	0.00888818	-3.37722	0.000732231	0.20115
ENSG00000120992	LYPLA1	0.00143813	-0.0233488	0.00692114	-3.37355	0.000742063	0.20115
ENSG00000177465	ACOT4	0.000169526	0.0398419	0.0118117	3.3731	0.000743273	0.20115
ENSG00000102760	RGCC	-0.012433	0.0630125	0.0186879	3.37183	0.000746693	0.20115
ENSG00000124134	KCNS1	0.00382028	0.0915934	0.0271863	3.3691	0.000754152	0.20115
ENSG00000171714	ANO5	0.00187	0.0213046	0.00633128	3.36497	0.000765511	0.20115
ENSG00000183798	EMILIN3	-0.0080524	0.0605288	0.018038	3.35563	0.000791834	0.20115
ENSG00000143067	ZNF697	0.0161549	0.0405109	0.0120829	3.35274	0.000800166	0.20115
ENSG00000256824	RP11-21A7A.2	0.0174032	-0.0397161	0.0118691	-3.34617	0.000819352	0.20115
ENSG00000164326	CARTPT	0.00693924	0.113059	0.0338477	3.34023	0.000837089	0.20115
ENSG00000176485	PLA2G16	-0.020453	0.0373907	0.0112112	3.33511	0.000852652	0.20115
ENSG00000179593	ALOX15B	0.00688254	0.0737836	0.022135	3.33335	0.000858077	0.20115
ENSG00000090530	P3H2	-0.0181931	-0.0327465	0.00984077	-3.32764	0.000875857	0.20115
ENSG00000272449	RP3-395M20.12	0.00399998	-0.0490213	0.0147401	-3.32571	0.00088195	0.20115
ENSG00000165995	CACNB2	0.0161324	0.0290226	0.00872886	3.3249	0.000884492	0.20115
ENSG00000156219	ART3	-0.0237719	0.0577657	0.0173868	3.3224	0.000892469	0.20115
ENSG00000152953	STK32B	-0.0142054	-0.0422602	0.012729	-3.31999	0.000900194	0.20115
ENSG00000116539	ASH1L	-0.00330824	0.0134437	0.00404931	3.31999	0.000900195	0.20115
ENSG00000125430	HS3ST3B1	0.00754788	0.0676034	0.0203759	3.31781	0.000907248	0.20115
ENSG00000153207	AHCTF1	-0.00231403	0.018141	0.00547191	3.3153	0.000915443	0.20115
ENSG00000267561	RP5-1052I5.2	0.0107156	0.097446	0.0295147	3.30161	0.000961325	0.20854
ENSG00000107551	RASSF4	0.00892137	0.0575867	0.0174891	3.29271	0.00099225	0.20854
ENSG00000172031	EPHX4	0.0207232	0.0476796	0.0144908	3.29035	0.00100064	0.20854
ENSG00000196557	CACNA1H	0.000105764	-0.0570648	0.0173503	-3.28898	0.00100551	0.20854
ENSG00000196653	ZNF502	0.0260015	0.0591759	0.0180073	3.28621	0.00101546	0.20854
ENSG00000118058	KMT2A	-0.00328835	0.0144694	0.00440669	3.2835	0.00102525	0.20854
ENSG00000269713	NBPF9	-0.0165384	0.0236693	0.00721707	3.27962	0.00103945	0.20854
ENSG00000053438	NNAT	0.00245888	-0.0614063	0.0187299	-3.27852	0.00104354	0.20854
ENSG00000197548	ATG7	0.00212403	0.0222556	0.00680144	3.27219	0.00106718	0.20854
ENSG00000162065	TBC1D24	-0.00237749	0.0345993	0.0106026	3.26329	0.00110127	0.20854
ENSG00000120899	PTK2B	0.00459113	0.0414504	0.0127071	3.262	0.00110631	0.20854
ENSG00000157890	MEGF11	-0.0295207	0.055028	0.0168932	3.2574	0.00112439	0.20854
ENSG00000234807	LINC01135	-0.00643463	0.0327523	0.0100549	3.25736	0.00112455	0.20854
ENSG00000137764	MAP2K5	-0.00419093	0.0180251	0.00553665	3.2556	0.00113153	0.20854
ENSG00000283201	ENSG00000283201	-0.0191321	0.0278256	0.00854816	3.25516	0.0011333	0.20854
ENSG00000197386	HTT	0.00936663	0.0181762	0.00558997	3.25157	0.00114771	0.20854
ENSG00000136250	AOAH	-0.0124494	-0.0603809	0.0185774	-3.25024	0.00115309	0.20854
ENSG00000185737	NRG3	-0.00275051	0.02473	0.00760885	3.25016	0.00115341	0.20854
ENSG00000117114	LPHN2	-0.00369954	0.0317318	0.00976893	3.24824	0.00116122	0.20854
ENSG00000152078	TMEM56	-0.00650463	0.0284737	0.00878087	3.2427	0.00118403	0.21061
ENSG00000156049	GNA14	0.000688525	0.0473835	0.0146298	3.23883	0.00120023	0.211478
ENSG00000162244	RPL29	0.0236519	0.0861387	0.0267394	3.22142	0.00127559	0.22193
ENSG00000115486	GGCX	-0.00316727	-0.0181062	0.00563049	-3.21574	0.00130108	0.22193
ENSG00000157152	SYN2	-0.0091332	0.0889546	0.0276645	3.21547	0.00130229	0.22193
ENSG00000071242	RPS6KA2	-0.017413	0.0206456	0.00642676	3.21245	0.00131609	0.22193
ENSG00000127463	EMC1	0.00175499	0.0209152	0.00651479	3.21041	0.00132546	0.22193
ENSG00000108799	EZH1	-0.0128897	0.0167961	0.00523367	3.20924	0.00133084	0.22193
ENSG00000167996	FTH1	-0.0196979	0.0355356	0.0111118	3.19801	0.0013838	0.224884
ENSG00000178015	GPR150	-0.0224528	0.033663	0.0105312	3.19651	0.00139099	0.224884
ENSG00000260760	PWRN3	-0.00408323	-0.109176	0.0341843	-3.19374	0.00140443	0.224884
ENSG00000100852	ARHGAP5	0.00688995	0.0773583	0.0242252	3.1933	0.00140656	0.224884
ENSG00000266965	RP11-712P20.2	-0.00423298	-0.0285285	0.00893512	-3.19285	0.00140876	0.224884
ENSG00000020256	ZFP64	0.00116871	-0.0239985	0.00752499	-3.18917	0.0014268	0.225833
ENSG00000172530	BANP	-0.0046472	0.0240523	0.00755482	3.1837	0.00145405	0.225891
ENSG00000283393	ENSG00000283393	0.0203906	-0.0665093	0.0208926	-3.18339	0.00145562	0.225891
ENSG00000163749	CCDC158	-0.018958	0.0484831	0.0152612	3.17688	0.00148869	0.225891
ENSG00000163833	FBXO40	0.0272956	0.0633357	0.0199655	3.17226	0.00151259	0.225891
ENSG00000178163	ZNF518B	-0.00967384	0.0183305	0.00577893	3.17195	0.00151419	0.225891
ENSG00000261757	AC005592.3	0.00904839	-0.034084	0.0107545	-3.16928	0.00152818	0.225891
ENSG00000205609	EIF3CL	-0.0444729	0.0507176	0.0160167	3.16654	0.00154262	0.225891
ENSG00000278893	RP11-229O3.1	0.00346885	-0.031834	0.0100555	-3.16582	0.00154649	0.225891
ENSG00000140521	POLG	-0.0162479	0.017359	0.00548799	3.1631	0.001561	0.225891
ENSG00000123358	NR4A1	0.04072	-0.107939	0.0341416	-3.16152	0.00156949	0.225891
ENSG00000175899	A2M	0.00342323	-0.0736216	0.0232951	-3.16039	0.00157556	0.225891
ENSG00000047936	ROS1	-0.00490435	0.102265	0.0323742	3.15886	0.00158389	0.225891
ENSG00000152242	C18orf25	-0.00352951	-0.0349873	0.0110778	-3.15831	0.00158687	0.225891
ENSG00000151470	C4orf33	0.00187859	-0.0265622	0.00841497	-3.15655	0.00159649	0.225891
ENSG00000087250	MT3	-0.00142839	0.0328869	0.010456	3.14525	0.00165945	0.232827
ENSG00000168309	FAM107A	-0.0198969	0.0480016	0.0152762	3.14225	0.00167657	0.232827
ENSG00000012171	SEMA3B	-0.0166344	0.040409	0.0128644	3.14114	0.00168291	0.232827
ENSG00000184110	EIF3C	-0.0428784	0.0479853	0.0152971	3.13688	0.00170754	0.234498
ENSG00000198198	SZT2	-0.00302412	0.0143787	0.00459664	3.12808	0.00175949	0.237339
ENSG00000144401	METTL21A	-0.0131221	-0.024611	0.00787028	-3.12708	0.00176554	0.237339
ENSG00000275318	RP11-526D8.11	-0.010109	-0.0261626	0.00836684	-3.12694	0.00176635	0.237339
ENSG00000174485	DENND4A	0.00249009	0.0181425	0.00581155	3.1218	0.0017975	0.238247
ENSG00000172243	CLEC7A	-0.0168074	-0.0651109	0.0208581	-3.12161	0.00179862	0.238247
ENSG00000066933	MYO9A	-0.00288692	0.0124231	0.0039844	3.11792	0.00182129	0.238849
ENSG00000283366	ENSG00000283366	0.0233773	-0.0335139	0.0107615	-3.11425	0.0018441	0.238849
ENSG00000270265	RP11-731D1.4	0.0089652	0.0289509	0.00929852	3.1135	0.00184884	0.238849
ENSG00000196169	KIF19	-0.0643364	0.0962292	0.0309288	3.11132	0.00186254	0.238849
ENSG00000250305	KIAA1456	0.0008261	-0.0322298	0.0103623	-3.1103	0.00186897	0.238849
ENSG00000137073	UBAP2	-0.00878257	0.0137041	0.00440847	3.10858	0.0018799	0.238849
ENSG00000204956	PCDHGA1	0.00981456	-0.168923	0.0545002	-3.09949	0.00193854	0.244033
ENSG00000261455	LINC01003	0.00379858	-0.0324809	0.0104898	-3.09644	0.00195858	0.244033
ENSG00000196562	SULF2	-0.0227104	-0.0308214	0.00995722	-3.09538	0.00196562	0.244033
ENSG00000213411	RBM22P2	-0.000392348	0.0440035	0.014228	3.09275	0.00198313	0.244033
ENSG00000001631	KRIT1	-0.00748102	0.0108269	0.00350178	3.09182	0.00198932	0.244033
ENSG00000106025	TSPAN12	-0.00128723	-0.0405844	0.0131326	-3.09037	0.00199909	0.244033
ENSG00000215481	BCRP3	0.00275069	0.0521233	0.0168845	3.08704	0.00202158	0.244506
ENSG00000151092	NGLY1	-0.00215558	-0.0156921	0.00508705	-3.08471	0.0020375	0.244506
ENSG00000153310	FAM49B	0.00236477	-0.0202556	0.00656937	-3.08334	0.00204692	0.244506
ENSG00000160191	PDE9A	-0.00471864	-0.0292094	0.00947705	-3.08212	0.00205533	0.244506
ENSG00000167081	PBX3	-0.032534	-0.0599844	0.0194929	-3.07724	0.00208929	0.246972
ENSG00000112624	GLTSCR1L	-0.0049224	0.0114428	0.00372468	3.07215	0.00212524	0.247702
ENSG00000148362	C9orf142	0.00895871	-0.0239698	0.00780612	-3.07064	0.00213599	0.247702
ENSG00000118482	PHF3	-0.0246882	0.022741	0.00740666	3.07035	0.00213809	0.247702
ENSG00000166573	GALR1	-0.00977053	-0.0626065	0.0204003	-3.0689	0.00214851	0.247702
ENSG00000121644	DESI2	0.0030882	-0.0235587	0.00768967	-3.06368	0.00218631	0.248689
ENSG00000160888	IER2	0.0146475	-0.0375544	0.0122702	-3.06063	0.00220874	0.248689
ENSG00000235408	SNORA71B	-0.0109463	0.0244856	0.00800214	3.05988	0.00221422	0.248689
ENSG00000101639	CEP192	-0.0076133	0.019604	0.00640691	3.05982	0.0022147	0.248689
ENSG00000165899	OTOGL	0.0302492	0.0490896	0.0160547	3.05765	0.0022308	0.248689
ENSG00000100116	GCAT	0.000681567	0.0215374	0.00705738	3.05175	0.0022751	0.248689
ENSG00000138107	ACTR1A	0.010277	-0.0500117	0.0163903	-3.0513	0.00227849	0.248689
ENSG00000136169	SETDB2	-0.0113115	0.0144467	0.00473621	3.05026	0.00228642	0.248689
ENSG00000272797	RP11-368I23.3	-0.0187394	-0.0338395	0.0111052	-3.04716	0.00231013	0.248689
ENSG00000169282	KCNAB1	-0.00856692	-0.0481067	0.0157885	-3.04694	0.00231182	0.248689
ENSG00000147853	AK3	-0.0180151	0.0393278	0.0129079	3.04681	0.00231284	0.248689
ENSG00000163902	RPN1	-0.0121239	-0.0190913	0.00627239	-3.04371	0.0023368	0.248689
ENSG00000144583	MARCH4	-0.00104305	-0.0260089	0.00854882	-3.0424	0.00234703	0.248689
ENSG00000087086	FTL	-0.0101662	0.0231238	0.00760321	3.04132	0.00235546	0.248689
ENSG00000186314	PRELID2	-0.0159762	0.03838	0.0126224	3.04063	0.00236085	0.248689
ENSG00000154898	CCDC144CP	-0.0183717	0.0312723	0.0102888	3.03945	0.00237011	0.248689
ENSG00000277494	GPIHBP1	-0.0423147	0.0618688	0.0204398	3.02688	0.00247094	0.25782
ENSG00000166428	PLD4	-0.0215755	-0.0760498	0.0251391	-3.02517	0.00248497	0.257843
ENSG00000185774	KCNIP4	0.00480382	0.0200748	0.00664717	3.02005	0.00252734	0.259709
ENSG00000216307	RP3-400B16.2	0.00695854	0.0318144	0.0105358	3.01964	0.00253076	0.259709
ENSG00000186340	THBS2	-0.0358012	-0.0558114	0.0184943	-3.01776	0.00254648	0.259894
ENSG00000275993	CH507-42P11.8	0.134873	-0.140805	0.0467352	-3.01283	0.00258822	0.261982
ENSG00000065150	IPO5	0.0019394	0.0200894	0.00667234	3.01085	0.00260516	0.261982
ENSG00000065320	NTN1	-0.00917645	-0.0503569	0.0167276	-3.0104	0.00260902	0.261982
ENSG00000100393	EP300	-0.00319122	0.0120206	0.00399572	3.00837	0.00262656	0.262333
ENSG00000216316	RP3-354N19.3	0.00854555	-0.0306868	0.0102104	-3.00543	0.00265202	0.263467
ENSG00000198873	GRK5	0.00730855	-0.0369909	0.0123212	-3.00222	0.00268014	0.264852
ENSG00000164053	ATRIP	-0.0248106	-0.0319956	0.010674	-2.99751	0.00272192	0.266379
ENSG00000148123	RP11-35N6.1	-0.022957	-0.039802	0.0132883	-2.99526	0.00274209	0.266379
ENSG00000135077	HAVCR2	-0.0126589	-0.0554268	0.0185123	-2.99405	0.00275298	0.266379
ENSG00000179520	SLC17A8	0.0113364	-0.0583618	0.0195048	-2.99217	0.00277	0.266379
ENSG00000006128	TAC1	0.0366122	-0.070301	0.0235017	-2.99132	0.00277772	0.266379
ENSG00000166582	CENPV	-0.014231	0.0258982	0.00865888	2.99094	0.00278117	0.266379
ENSG00000116786	PLEKHM2	-0.00878658	0.0225264	0.00753571	2.98929	0.00279627	0.266459
ENSG00000134107	BHLHE40	-0.00206667	-0.0393574	0.013194	-2.98298	0.00285458	0.270634
ENSG00000174482	LINGO2	0.0131528	0.0250109	0.00840009	2.97745	0.00290654	0.274169
ENSG00000087995	METTL2A	0.00231903	-0.018248	0.00613205	-2.97584	0.00292188	0.274231
ENSG00000052795	FNIP2	0.00318877	0.0280801	0.00944878	2.97182	0.00296042	0.275498
ENSG00000242268	RP11-368I23.2	-0.0224467	-0.0341264	0.0114851	-2.97136	0.00296488	0.275498
ENSG00000141655	TNFRSF11A	0.00795089	0.0471149	0.0159066	2.96198	0.00305672	0.281024
ENSG00000230461	PROX1-AS1	-0.0249695	0.0331844	0.011207	2.96105	0.00306592	0.281024
ENSG00000121988	ZRANB3	-0.00977747	0.0165508	0.00559018	2.96069	0.00306949	0.281024
ENSG00000276043	UHRF1	-0.0264535	0.0467279	0.0158024	2.95701	0.00310635	0.282428
ENSG00000278224	PRICKLE4	-0.0252546	-0.0610177	0.0206472	-2.95526	0.00312406	0.282428
ENSG00000274349	ZNF658	-0.0129068	0.0711517	0.0240812	2.95465	0.00313019	0.282428
ENSG00000117013	KCNQ4	0.0140761	0.0368567	0.0124812	2.95298	0.0031472	0.282597
ENSG00000119574	ZBTB45	-0.00239264	-0.025199	0.00854042	-2.95056	0.00317199	0.282732
ENSG00000256806	C17orf100	-0.0521823	0.0822329	0.0278813	2.94939	0.00318402	0.282732
ENSG00000274303	7SK	0.00629708	-0.0250147	0.00848777	-2.94715	0.00320722	0.282732
ENSG00000171634	BPTF	-0.0114463	0.014746	0.00500443	2.94658	0.0032131	0.282732
ENSG00000198435	NRARP	0.0135787	-0.0412359	0.0139996	-2.94549	0.00322439	0.282732
ENSG00000168234	TTC39C	-0.00280757	0.0221613	0.00752885	2.94351	0.0032451	0.283146
ENSG00000001167	NFYA	-0.00858429	0.0162999	0.00554085	2.94176	0.0032635	0.283146
ENSG00000168874	ATOH8	0.00989821	0.0564628	0.0192004	2.94071	0.00327459	0.283146
ENSG00000232528	RP4-673D20.3	0.00542904	0.0348376	0.011878	2.93296	0.00335752	0.288979
ENSG00000151952	TMEM132D	0.0134056	0.0305565	0.0104335	2.92869	0.00340393	0.290483
ENSG00000248485	PCP4L1	0.0308838	-0.0510615	0.0174361	-2.92849	0.0034061	0.290483
ENSG00000134207	SYT6	-0.0205749	-0.0415511	0.0142065	-2.9248	0.00344673	0.292612
ENSG00000279202	CTA-113A6.1	0.0026643	-0.0307176	0.0105107	-2.9225	0.00347232	0.292664
ENSG00000268518	CTD-2545M3.8	0.00514173	0.0600727	0.0205667	2.92087	0.00349054	0.292664
ENSG00000160410	SHKBP1	-0.00741571	-0.0225296	0.0077147	-2.92035	0.00349637	0.292664
ENSG00000094963	FMO2	0.0384687	-0.0784072	0.0268689	-2.91814	0.0035213	0.292664
ENSG00000065060	UHRF1BP1	-0.00655961	0.0129251	0.00442981	2.91775	0.00352569	0.292664
ENSG00000113758	DBN1	-0.00527605	-0.018303	0.00628632	-2.91156	0.00359629	0.295244
ENSG00000122203	KIAA1191	0.000310114	0.0192225	0.00660523	2.91019	0.00361205	0.295244
ENSG00000132744	ACY3	0.0195127	-0.0833936	0.0286702	-2.90872	0.00362914	0.295244
ENSG00000182534	MXRA7	0.00135129	-0.0403221	0.0138632	-2.90858	0.0036308	0.295244
ENSG00000105662	CRTC1	0.000324737	0.0288612	0.00992878	2.90682	0.00365124	0.295244
ENSG00000280216	RP3-333H23.9	0.00841001	-0.0214619	0.00738694	-2.90538	0.00366805	0.295244
ENSG00000163527	STT3B	-0.0032311	-0.0153015	0.00526847	-2.90436	0.00368005	0.295244
ENSG00000151693	ASAP2	0.0165674	-0.0193593	0.00666949	-2.90267	0.00369992	0.295244
ENSG00000259905	PWRN1	0.00581558	-0.0568237	0.0195822	-2.90181	0.00371015	0.295244
ENSG00000256073	URB1-AS1	-0.0181798	-0.0252112	0.00869431	-2.89974	0.00373472	0.295244
ENSG00000078814	MYH7B	-0.0137851	0.0319616	0.0110254	2.89891	0.00374468	0.295244
ENSG00000111412	C12orf49	-0.00155545	-0.0175779	0.00606393	-2.89876	0.00374647	0.295244
ENSG00000110975	SYT10	0.00172749	0.0514996	0.0177745	2.89739	0.00376278	0.295283
ENSG00000166377	ATP9B	-0.005583	0.0154864	0.00535051	2.89438	0.00379902	0.29688
ENSG00000114200	BCHE	-0.0368942	-0.0390467	0.0135149	-2.88917	0.00386265	0.300594
ENSG00000219435	TEX40	-0.00335633	-0.0397451	0.0137711	-2.88613	0.00390012	0.302251
ENSG00000136859	ANGPTL2	-0.00576696	-0.0446982	0.0155009	-2.88359	0.00393165	0.303436
ENSG00000124440	HIF3A	-0.040181	0.0699906	0.024308	2.87933	0.00398524	0.305256
ENSG00000267796	LIN37	0.00496139	-0.0323626	0.0112405	-2.87912	0.00398792	0.305256
ENSG00000078674	PCM1	-0.0132832	0.0131216	0.00456421	2.87489	0.00404173	0.308112
ENSG00000131323	TRAF3	-0.0244183	0.0805768	0.0280693	2.87063	0.00409652	0.311019
ENSG00000253953	PCDHGB4	0.0134508	-0.0810815	0.0283266	-2.86238	0.00420475	0.317944
ENSG00000235423	RP11-282O18.3	-0.0474001	-0.0558504	0.0195328	-2.85931	0.00424566	0.319743
ENSG00000261617	RP11-243A14.1	0.00947539	0.0373152	0.0130677	2.85553	0.00429646	0.322269
ENSG00000244131	RPSAP51	-0.0016396	-0.0291198	0.0102035	-2.85391	0.00431842	0.32262
ENSG00000052126	PLEKHA5	-0.00140835	0.0162738	0.00570971	2.8502	0.00436921	0.323258
ENSG00000187815	ZFP69	0.000277767	-0.0257518	0.00903687	-2.84964	0.00437686	0.323258
ENSG00000110324	IL10RA	0.000702401	-0.0812873	0.0285269	-2.84949	0.00437887	0.323258
ENSG00000120129	DUSP1	0.0325559	-0.0934785	0.0328287	-2.84746	0.00440696	0.32332
ENSG00000138741	TRPC3	0.021283	-0.0422226	0.0148309	-2.84693	0.00441434	0.32332
ENSG00000167588	GPD1	-0.0176527	-0.0460065	0.0161712	-2.84497	0.00444157	0.324044
ENSG00000226121	AC009487.6	-0.00211547	0.0178304	0.00627363	2.84212	0.00448142	0.325679
ENSG00000146352	CLVS2	0.00283222	0.0258168	0.00908911	2.84041	0.0045056	0.326167
ENSG00000135426	TESPA1	0.0402422	0.081747	0.0288985	2.82876	0.00467287	0.32972
ENSG00000188290	HES4	0.0163633	-0.0336353	0.011895	-2.82768	0.00468866	0.32972
ENSG00000141668	CBLN2	0.0180754	0.047616	0.016844	2.82689	0.00470024	0.32972
ENSG00000172469	MANEA	-0.0129584	-0.020928	0.00740644	-2.82565	0.00471843	0.32972
ENSG00000115896	PLCL1	-0.0157894	0.0331347	0.0117299	2.8248	0.00473095	0.32972
ENSG00000234502	FYTTD1P1	-0.000113512	0.0287593	0.0101826	2.82436	0.00473751	0.32972
ENSG00000258337	RP11-115H15.2	-0.00966884	-0.0196448	0.00695826	-2.82324	0.00475415	0.32972
ENSG00000133639	BTG1	-0.00953409	0.091944	0.032574	2.82262	0.00476333	0.32972
ENSG00000260232	PWRN4	0.0182371	-0.0270683	0.00959397	-2.82139	0.00478162	0.32972
ENSG00000005100	DHX33	0.000952875	0.0174654	0.00619042	2.82135	0.00478213	0.32972
ENSG00000164035	EMCN	0.0124475	-0.0493867	0.017509	-2.82065	0.00479264	0.32972
ENSG00000102743	SLC25A15	0.00830153	-0.0329328	0.0116814	-2.81925	0.00481366	0.32972
ENSG00000214456	PLIN5	-0.00534814	0.0433851	0.015398	2.81757	0.00483888	0.32972
ENSG00000040731	CDH10	0.00566815	0.0262477	0.00931578	2.81755	0.00483921	0.32972
ENSG00000133315	MACROD1	-0.0199051	0.021975	0.00780262	2.81636	0.00485711	0.32972
ENSG00000184840	TMED9	0.0128967	-0.0231054	0.0082051	-2.81598	0.00486283	0.32972
ENSG00000152894	PTPRK	-0.0132387	0.0268408	0.00953857	2.81392	0.00489414	0.32972
ENSG00000146826	C7orf43	-0.0115697	-0.0244668	0.00870195	-2.81165	0.00492886	0.32972
ENSG00000123338	NCKAP1L	0.0129371	-0.0788667	0.0280768	-2.80896	0.00497011	0.32972
ENSG00000198300	PEG3	0.0107977	-0.0303126	0.0107923	-2.80873	0.0049738	0.32972
ENSG00000060237	WNK1	-0.0119445	0.0203581	0.0072498	2.80809	0.00498355	0.32972
ENSG00000169045	HNRNPH1	-0.00975793	-0.0207112	0.00737644	-2.80775	0.00498884	0.32972
ENSG00000065413	ANKRD44	0.00365257	-0.0300344	0.0107027	-2.80624	0.0050123	0.32972
ENSG00000153531	ADPRHL1	-0.0189121	0.0356521	0.0127046	2.80623	0.00501245	0.32972
ENSG00000119522	DENND1A	-0.00439611	0.012343	0.00439956	2.80551	0.00502376	0.32972
ENSG00000151892	GFRA1	-0.0233859	-0.0551357	0.0196577	-2.80478	0.00503503	0.32972
ENSG00000272744	RP11-367N14.3	-0.0095919	-0.0238813	0.00851621	-2.80421	0.00504395	0.32972
ENSG00000262587	RP11-266L9.4	0.00880868	0.0249998	0.00891613	2.80389	0.00504899	0.32972
ENSG00000227740	RP11-318C24.2	0.00524375	0.0227099	0.0081131	2.79916	0.0051236	0.332304
ENSG00000075426	FOSL2	-0.0460026	-0.105088	0.0375438	-2.79908	0.00512485	0.332304
ENSG00000171310	CHST11	0.0109843	-0.0569929	0.0203691	-2.798	0.00514194	0.332304
ENSG00000110876	SELPLG	-0.0281617	-0.0869206	0.0310907	-2.79571	0.00517854	0.333265
ENSG00000280046	RP11-1099M24.6	-0.01656	-0.0196059	0.00701501	-2.79484	0.0051925	0.333265
ENSG00000146147	MLIP	-0.0114335	0.042565	0.0152436	2.79232	0.00523309	0.334133
ENSG00000171467	ZNF318	-0.00607197	0.00982944	0.00352084	2.79179	0.00524179	0.334133
ENSG00000136560	TANK	-0.0177589	-0.0286044	0.0102606	-2.78779	0.00530686	0.33713
ENSG00000168476	REEP4	-0.00591475	-0.0356981	0.012824	-2.78369	0.00537444	0.340266
ENSG00000126500	FLRT1	0.00694144	-0.0301505	0.0108431	-2.78062	0.00542545	0.341824
ENSG00000155393	HEATR3	0.00206072	-0.0206464	0.00742672	-2.78001	0.00543566	0.341824
ENSG00000130222	GADD45G	-0.0313336	0.0562638	0.020249	2.77859	0.00545954	0.342174
ENSG00000138378	STAT4	0.0199206	0.0436888	0.0157302	2.77739	0.00547981	0.342296
ENSG00000114115	RBP1	-0.0158085	-0.0369839	0.0133233	-2.77588	0.00550522	0.342737
ENSG00000144893	MED12L	0.0124804	0.0168392	0.00606918	2.77455	0.0055279	0.343005
ENSG00000115155	OTOF	-0.00671364	-0.072941	0.0262997	-2.77345	0.00554654	0.343022
ENSG00000213626	LBH	-0.0364637	-0.0763894	0.0275702	-2.77072	0.0055932	0.344767
ENSG00000154127	UBASH3B	0.015132	-0.0305835	0.0110616	-2.76485	0.00569491	0.34869
ENSG00000119508	NR4A3	0.0462821	-0.0670819	0.0242689	-2.76411	0.00570791	0.34869
ENSG00000272168	CASC15	-0.00107816	-0.020274	0.00733581	-2.76371	0.00571486	0.34869
ENSG00000106771	TMEM245	-0.00533297	0.0140117	0.00507162	2.76276	0.00573154	0.34869
ENSG00000015532	XYLT2	-0.0175629	-0.0227414	0.00823891	-2.76024	0.00577589	0.349297
ENSG00000160145	KALRN	0.00433428	0.0254112	0.00920671	2.76007	0.00577891	0.349297
ENSG00000170011	MYRIP	-0.0156016	0.0317828	0.0115288	2.75681	0.00583675	0.350807
ENSG00000196689	TRPV1	-0.00388192	0.021818	0.00791574	2.75628	0.00584624	0.350807
ENSG00000259326	RP11-102L12.2	-0.00644371	0.0301192	0.0109306	2.7555	0.00586025	0.350807
ENSG00000075539	FRYL	-0.011624	0.0242603	0.00881916	2.75086	0.00594386	0.354676
ENSG00000278834	RP11-458J1.1	-0.00888729	-0.0208904	0.00759911	-2.74906	0.00597656	0.355
ENSG00000135298	BAI3	0.0010879	0.0143913	0.00523723	2.74788	0.00599813	0.355
ENSG00000181631	P2RY13	-0.0101325	-0.0934926	0.034029	-2.74744	0.00600632	0.355
ENSG00000180357	ZNF609	-0.00898929	0.0127816	0.00465455	2.74605	0.0060317	0.355376
ENSG00000226632	UBE2V1P1	-0.00190189	-0.0209192	0.00762095	-2.74495	0.00605192	0.355446
ENSG00000276610	SNORD64	0.0163002	-0.0210771	0.00768526	-2.74253	0.00609675	0.356157
ENSG00000133794	ARNTL	0.00316554	0.0261459	0.00953451	2.74224	0.00610217	0.356157
ENSG00000275180	RP11-631N16.4	-0.0208375	-0.0260683	0.0095217	-2.73777	0.00618564	0.359904
ENSG00000166446	CDYL2	0.0102088	0.0251441	0.00918864	2.73643	0.00621093	0.35995
ENSG00000196914	ARHGEF12	0.00511387	0.0127203	0.00464974	2.73569	0.00622497	0.35995
ENSG00000149480	MTA2	-0.0193386	0.0273534	0.010004	2.73424	0.00625252	0.360427
ENSG00000133059	DSTYK	-0.00434947	0.0124372	0.00455169	2.73244	0.00628668	0.360761
ENSG00000118894	EEF2KMT	-0.0131428	-0.0297	0.0108715	-2.7319	0.00629694	0.360761
ENSG00000260578	CTD-2541J13.1	-0.00855018	-0.0340104	0.0124563	-2.73037	0.00632627	0.361332
ENSG00000186777	ZNF732	0.00705077	-0.0508757	0.0186639	-2.72589	0.00641286	0.365162
ENSG00000248905	FMN1	0.0101317	0.0422357	0.0155011	2.72469	0.0064362	0.365376
ENSG00000001630	CYP51A1	0.000310086	-0.0211328	0.00776084	-2.723	0.00646923	0.365897
ENSG00000132334	PTPRE	-0.00157207	-0.0151963	0.00558515	-2.72084	0.00651171	0.365897
ENSG00000197694	SPTAN1	0.00177192	0.0127518	0.00468684	2.72077	0.00651296	0.365897
ENSG00000235595	GAPDHP23	0.0142422	0.0384557	0.0141369	2.72023	0.00652373	0.365897
ENSG00000264247	LINC00909	-0.0177589	0.0315717	0.011615	2.71819	0.00656402	0.366585
ENSG00000236166	RP3-523C21.2	-0.00303761	-0.027612	0.0101614	-2.71734	0.00658083	0.366585
ENSG00000254884	PRR13P2	-0.0134423	-0.0225507	0.00830097	-2.71664	0.00659488	0.366585
ENSG00000185728	YTHDF3	-0.0456712	-0.0743061	0.0273691	-2.71496	0.00662836	0.366735
ENSG00000138495	COX17	0.00543404	-0.0222394	0.00819269	-2.71454	0.00663685	0.366735
ENSG00000258646	RP11-950C14.3	-0.00480815	0.0254477	0.00937812	2.71352	0.00665734	0.366782
ENSG00000183283	DAZAP2	-0.0179601	-0.025939	0.00956795	-2.71103	0.00670754	0.368461
ENSG00000185015	CA13	-0.0142894	0.0227919	0.00841341	2.709	0.00674867	0.369633
ENSG00000117360	PRPF3	-0.0201988	0.0131274	0.00484893	2.70727	0.00678384	0.370362
ENSG00000138642	HERC6	0.00468699	0.0404392	0.0149474	2.70544	0.00682134	0.370362
ENSG00000188385	JAKMIP3	-0.00828137	0.026624	0.00984244	2.70502	0.00683001	0.370362
ENSG00000173320	STOX2	-0.00798211	0.0147115	0.00543968	2.70447	0.0068413	0.370362
ENSG00000173598	NUDT4	0.0118219	0.037861	0.0140102	2.70239	0.00688436	0.371616
ENSG00000251034	RP11-582J16.4	-0.0166989	0.0383088	0.0141817	2.70129	0.00690703	0.371765
ENSG00000132356	PRKAA1	-0.00596951	-0.016461	0.00610111	-2.69804	0.00697491	0.372325
ENSG00000183309	ZNF623	-0.00854218	0.0125211	0.00464219	2.69723	0.0069919	0.372325
ENSG00000113319	RASGRF2	0.00355506	0.0376522	0.0139608	2.697	0.00699666	0.372325
ENSG00000181450	ZNF678	-0.0183747	0.0351394	0.0130292	2.69698	0.00699718	0.372325
ENSG00000172164	SNTB1	-0.0180654	-0.0434118	0.0161129	-2.69423	0.00705504	0.374338
ENSG00000225726	AC007000.10	-0.00828616	0.0244703	0.00909351	2.69096	0.00712465	0.376961
ENSG00000228914	OR1H1P	0.025078	-0.0440153	0.0163821	-2.68679	0.00721427	0.377728
ENSG00000039560	RAI14	-0.0086058	-0.0317937	0.0118346	-2.6865	0.00722056	0.377728
ENSG00000096401	CDC5L	-0.000663536	0.0128778	0.00479837	2.68378	0.00727954	0.377728
ENSG00000270704	RP11-701H24.5	-0.00152723	-0.0246321	0.0091789	-2.68356	0.00728428	0.377728
ENSG00000224905	AP001347.6	-0.0267098	0.0337546	0.0125791	2.68339	0.0072881	0.377728
ENSG00000085511	MAP3K4	-0.0054826	0.0267861	0.00998355	2.68302	0.00729596	0.377728
ENSG00000166886	NAB2	0.00873049	-0.0245624	0.00915514	-2.6829	0.00729858	0.377728
ENSG00000121871	SLITRK3	0.00594222	0.0326221	0.0121597	2.6828	0.00730094	0.377728
ENSG00000225492	GBP1P1	-0.00194482	-0.0583267	0.0217702	-2.6792	0.00737983	0.380253
ENSG00000107562	CXCL12	0.00967608	-0.0557311	0.0208119	-2.67785	0.00740966	0.380253
ENSG00000270523	RP11-145P16.3	0.0200839	-0.027336	0.0102084	-2.6778	0.00741083	0.380253
ENSG00000154553	PDLIM3	0.0111174	-0.0453728	0.0169543	-2.67619	0.00744652	0.380886
ENSG00000034677	RNF19A	-0.00745283	0.0180095	0.00673433	2.67428	0.00748905	0.380886
ENSG00000260418	RP3-406A7.7	-0.00169037	0.0310076	0.0115973	2.6737	0.00750201	0.380886
ENSG00000164220	F2RL2	-0.0103605	-0.0627634	0.0234892	-2.67201	0.00753986	0.380886
ENSG00000175785	PRIMA1	-0.013276	-0.0971746	0.0364005	-2.6696	0.00759426	0.380886
ENSG00000273447	AC004067.5	-0.00820614	0.0244911	0.00917579	2.6691	0.00760546	0.380886
ENSG00000263004	RP11-166P13.3	-0.0265151	0.0296226	0.0111035	2.66786	0.00763358	0.380886
ENSG00000266900	RP11-173A16.2	-0.00510163	-0.0238844	0.00895304	-2.66775	0.00763617	0.380886
ENSG00000237854	LINC00674	-0.00797839	0.0175658	0.00658604	2.66713	0.00765025	0.380886
ENSG00000283646	ENSG00000283646	0.00145089	0.0561667	0.0210755	2.66502	0.00769838	0.380886
ENSG00000253106	RP11-158K1.3	-0.0229929	-0.0203581	0.00763904	-2.665	0.00769879	0.380886
ENSG00000279576	MALAT1	0.00443549	0.0294696	0.0110583	2.66492	0.00770059	0.380886
ENSG00000154479	CCDC173	-0.0138393	-0.0528426	0.0198409	-2.66332	0.00773742	0.380886
ENSG00000164687	FABP5	-0.0202274	-0.0391316	0.0147073	-2.6607	0.0077979	0.380886
ENSG00000126858	RHOT1	-0.00439065	0.0121635	0.00457546	2.65843	0.00785052	0.380886
ENSG00000283443	ENSG00000283443	0.000303019	-0.0610288	0.0229569	-2.65841	0.00785109	0.380886
ENSG00000174197	MGA	-0.0134118	0.0108535	0.00408555	2.65656	0.00789421	0.380886
ENSG00000197062	ZSCAN26	-0.00692813	0.0135463	0.00510004	2.65611	0.00790474	0.380886
ENSG00000138083	SIX3	-0.0257678	-0.0794674	0.0299245	-2.6556	0.00791681	0.380886
ENSG00000269815	CTD-2278I10.4	-0.0311111	-0.0235231	0.00886151	-2.65453	0.00794192	0.380886
ENSG00000241684	ADAMTS9-AS2	-0.00239436	0.0394124	0.0148501	2.65401	0.00795414	0.380886
ENSG00000155254	MARVELD1	0.0197599	-0.036753	0.0138484	-2.65396	0.00795536	0.380886
ENSG00000085365	SCAMP1	-0.00219381	-0.0295597	0.0111469	-2.65184	0.00800547	0.380886
ENSG00000259690	CTD-3118D7.1	-0.00877591	-0.028314	0.0106837	-2.65022	0.00804399	0.380886
ENSG00000156414	TDRD9	0.00765788	0.0552649	0.0208535	2.65015	0.00804564	0.380886
ENSG00000198700	IPO9	0.000163952	0.00908348	0.00342787	2.64989	0.00805185	0.380886
ENSG00000109339	MAPK10	0.00113057	0.0212973	0.00804273	2.64801	0.00809663	0.380886
ENSG00000136098	NEK3	-0.0335702	-0.0352456	0.0133124	-2.64758	0.00810706	0.380886
ENSG00000267142	CTD-3162L10.5	-0.0104014	0.0231201	0.00874009	2.64529	0.00816215	0.380886
ENSG00000250686	RP1-240B8.3	-0.0104357	0.0324562	0.0122701	2.64515	0.00816554	0.380886
ENSG00000100129	EIF3L	-0.010233	0.0203753	0.00770427	2.64467	0.00817698	0.380886
ENSG00000171793	CTPS1	0.00837698	-0.0195541	0.00739409	-2.64456	0.00817968	0.380886
ENSG00000181104	F2R	-0.00652118	-0.0403368	0.0152549	-2.64418	0.00818893	0.380886
ENSG00000041982	TNC	-0.00437039	-0.0691244	0.0261426	-2.64413	0.00819023	0.380886
ENSG00000238795	SCARNA12	-0.110796	0.170536	0.0645421	2.64224	0.00823591	0.380886
ENSG00000160862	AZGP1	0.00365333	0.0780603	0.02955	2.64163	0.00825081	0.380886
ENSG00000164627	KIF6	-0.0498968	0.0337857	0.0127908	2.64141	0.00825609	0.380886
ENSG00000184056	VPS33B	-0.00612264	0.0168722	0.00638896	2.64083	0.00827027	0.380886
ENSG00000162852	CNST	0.0065855	0.0198302	0.00751088	2.6402	0.00828576	0.380886
ENSG00000221808	MIR1256	0.000715086	-0.0176431	0.00668694	-2.63844	0.00832887	0.380886
ENSG00000170100	ZNF778	0.00122155	-0.0410478	0.0155578	-2.6384	0.00832988	0.380886
ENSG00000253444	AC133633.2	0.0152781	-0.041287	0.0156487	-2.63837	0.00833062	0.380886
ENSG00000160570	DEDD2	0.00620751	0.0246489	0.00934348	2.63809	0.00833752	0.380886
ENSG00000133265	HSPBP1	-0.00377148	-0.0250161	0.00949234	-2.6354	0.00840377	0.380886
ENSG00000055609	KMT2C	-0.00513607	0.0144377	0.00547857	2.6353	0.00840633	0.380886
ENSG00000134909	ARHGAP32	0.016273	0.0283404	0.0107573	2.63452	0.00842561	0.380886
ENSG00000028137	TNFRSF1B	-0.0261883	-0.0623165	0.0236548	-2.63441	0.00842836	0.380886
ENSG00000244625	MIATNB	0.00910025	-0.0216462	0.00821819	-2.63394	0.00843995	0.380886
ENSG00000186019	AC084219.4	0.010892	-0.0336972	0.0127954	-2.63354	0.00844991	0.380886
ENSG00000259408	RP11-3D4.3	-0.0112999	0.0225946	0.00858096	2.63311	0.00846073	0.380886
ENSG00000282304	ENSG00000282304	-0.0165045	0.0225043	0.00854884	2.63244	0.00847748	0.380886
ENSG00000131023	LATS1	-0.00889467	0.0122218	0.0046432	2.63219	0.00848361	0.380886
ENSG00000145819	ARHGAP26	0.0016586	0.0281337	0.0106985	2.62968	0.00854649	0.381326
ENSG00000108947	EFNB3	0.00326997	-0.0203844	0.00775346	-2.62907	0.00856198	0.381326
ENSG00000103495	MAZ	-0.0202586	0.0266521	0.0101388	2.62871	0.00857093	0.381326
ENSG00000135040	NAA35	-0.0098613	0.0113429	0.00431529	2.62855	0.00857509	0.381326
ENSG00000105136	ZNF419	-0.0131785	-0.0382097	0.0145597	-2.62434	0.00868164	0.383821
ENSG00000126746	ZNF384	-0.0118463	0.0124936	0.00476071	2.62432	0.00868213	0.383821
ENSG00000095303	PTGS1	-0.0169108	-0.0582622	0.0222119	-2.62301	0.00871561	0.383821
ENSG00000037474	NSUN2	-0.0062914	-0.0254328	0.00969873	-2.62228	0.00873437	0.383821
ENSG00000114646	CSPG5	-0.00489194	-0.0265611	0.0101307	-2.62186	0.00874523	0.383821
ENSG00000203288	RP11-98D18.9	-0.00554699	-0.0229946	0.00877396	-2.62078	0.00877291	0.383821
ENSG00000279236	RP11-120K19.3	0.00380663	-0.0238641	0.00910727	-2.62034	0.0087842	0.383821
ENSG00000076555	ACACB	-0.00785033	0.0326916	0.012482	2.6191	0.00881633	0.383821
ENSG00000088298	EDEM2	-0.00152923	-0.0191571	0.00731628	-2.61843	0.00883363	0.383821
ENSG00000156475	PPP2R2B	0.00450393	0.0186402	0.00711919	2.61831	0.00883671	0.383821
ENSG00000232780	GAPDHP74	0.0206697	0.0322693	0.0123303	2.61707	0.00886887	0.384325
ENSG00000111249	CUX2	0.0322114	0.0599928	0.0229399	2.61521	0.0089172	0.385296
ENSG00000173714	WFIKKN2	-0.0282675	0.0656249	0.0250992	2.61463	0.00893254	0.385296
ENSG00000105708	ZNF14	0.00316745	0.0178462	0.00682918	2.61323	0.00896916	0.385984
ENSG00000275560	RP11-180M15.7	0.00422974	-0.0259647	0.00994079	-2.61194	0.00900311	0.386074
ENSG00000079950	STX7	0.0010418	-0.0119576	0.00457869	-2.61158	0.0090126	0.386074
ENSG00000251449	MTND1P19	0.00274565	-0.0274451	0.0105148	-2.61013	0.00905088	0.386548
ENSG00000118194	TNNT2	0.0161412	0.0804571	0.0308454	2.6084	0.0090967	0.386548
ENSG00000154764	WNT7A	-0.0162201	-0.0308891	0.0118438	-2.60803	0.00910639	0.386548
ENSG00000120729	MYOT	-0.0282005	0.0389487	0.0149341	2.60803	0.00910645	0.386548
ENSG00000147872	PLIN2	-0.0176011	0.0425545	0.0163232	2.607	0.00913399	0.386838
ENSG00000253548	PYDC2	-0.00885125	0.0254866	0.00978209	2.60544	0.00917573	0.387727
ENSG00000167978	SRRM2	0.0056218	0.022407	0.00860313	2.60452	0.00920026	0.387885
ENSG00000150630	VEGFC	-0.0140145	-0.0344086	0.0132299	-2.60082	0.00930024	0.389006
ENSG00000177425	PAWR	-0.00709935	-0.0343454	0.0132086	-2.60024	0.00931596	0.389006
ENSG00000140406	MESDC1	0.00855518	-0.0215936	0.00830801	-2.59913	0.00934613	0.389006
ENSG00000038002	AGA	-0.0328617	-0.0302907	0.0116634	-2.59707	0.00940236	0.389006
ENSG00000229152	ANKRD10-IT1	-0.0283188	-0.0234469	0.0090296	-2.59668	0.00941306	0.389006
ENSG00000214041	PGAM1P4	-0.00162339	0.0376865	0.01452	2.5955	0.00944546	0.389006
ENSG00000064490	RFXANK	-0.0111128	0.0198591	0.00765277	2.59503	0.00945833	0.389006
ENSG00000168243	GNG4	0.0172411	-0.0350385	0.0135087	-2.59377	0.00949308	0.389006
ENSG00000269981	RP11-34P13.16	-0.00229811	0.0204879	0.00789898	2.59374	0.00949393	0.389006
ENSG00000081026	MAGI3	0.000355233	0.0152318	0.00587368	2.59323	0.00950784	0.389006
ENSG00000240616	AD000092.3	0.0038814	0.019871	0.00766286	2.59316	0.00950981	0.389006
ENSG00000164144	ARFIP1	0.00698028	-0.0328708	0.0126889	-2.59052	0.0095831	0.389006
ENSG00000253200	RP11-582J16.5	-0.00880125	0.019654	0.0075885	2.58997	0.00959852	0.389006
ENSG00000141431	ASXL3	0.0088275	0.036354	0.0140411	2.58912	0.00962215	0.389006
ENSG00000130997	POLN	0.00189917	0.0223762	0.00864393	2.58866	0.00963509	0.389006
ENSG00000179241	LDLRAD3	-0.00685212	-0.0315992	0.0122068	-2.58866	0.00963511	0.389006
ENSG00000267072	RP11-165E7.1	-0.000901476	0.053766	0.0207751	2.588	0.00965347	0.389006
ENSG00000279276	CTA-345G4.1	0.00518964	-0.0264483	0.0102211	-2.58763	0.00966385	0.389006
ENSG00000154237	LRRK1	0.00393006	0.0392683	0.0151779	2.5872	0.00967582	0.389006
ENSG00000170160	CCDC144A	-0.00204679	0.0446061	0.0172426	2.58696	0.00968259	0.389006
ENSG00000277443	MARCKS	-0.00927514	-0.020654	0.0079844	-2.58679	0.00968736	0.389006
ENSG00000235098	ANKRD65	-0.0110203	0.0550663	0.0212886	2.58666	0.00969122	0.389006
ENSG00000130939	UBE4B	-0.00658687	0.0111767	0.00432179	2.58613	0.00970589	0.389006
ENSG00000149090	PAMR1	-0.000299448	0.0332698	0.012876	2.58386	0.00977023	0.390411
ENSG00000102763	VWA8	-0.0140266	-0.0141273	0.00547161	-2.58194	0.00982478	0.390411
ENSG00000206814	Y_RNA	-0.0141752	0.0195847	0.00758655	2.5815	0.00983717	0.390411
ENSG00000179151	EDC3	0.000247369	0.0153545	0.0059525	2.57951	0.00989405	0.390411
ENSG00000155511	GRIA1	0.00116241	-0.025185	0.00976477	-2.57917	0.00990394	0.390411
ENSG00000165632	TAF3	-0.0036522	0.0167023	0.00647807	2.57829	0.00992905	0.390411
ENSG00000204252	HLA-DOA	-0.0159809	-0.0740387	0.028718	-2.57813	0.00993366	0.390411
ENSG00000275026	RP11-15E1.1	0.00679691	0.0314296	0.0121909	2.57812	0.00993409	0.390411
ENSG00000104691	UBXN8	0.00398061	-0.0184903	0.00717281	-2.57783	0.00994228	0.390411
ENSG00000117155	SSX2IP	0.00805907	0.0243479	0.00944915	2.57673	0.00997391	0.390411
ENSG00000111231	GPN3	-0.00934022	-0.0183892	0.00714145	-2.575	0.010024	0.390411
ENSG00000259372	CTD-2240J17.1	0.00627164	0.0233454	0.00906638	2.57494	0.0100258	0.390411
ENSG00000104412	EMC2	-0.00481563	-0.0240187	0.00932876	-2.5747	0.0100328	0.390411
ENSG00000112983	BRD8	-0.00366434	0.0118709	0.00461066	2.57467	0.0100336	0.390411
ENSG00000178385	PLEKHM3	-0.000353681	0.0138361	0.00537667	2.57336	0.0100717	0.390976
ENSG00000113583	C5orf15	-0.0162025	-0.0196099	0.00762221	-2.57273	0.01009	0.390976
ENSG00000272755	RP11-326G21.1	-0.0195285	0.0294102	0.0114556	2.56733	0.0102486	0.393334
ENSG00000275223	RP1-63M2.7	-0.00659637	-0.0251367	0.00979415	-2.5665	0.0102731	0.393334
ENSG00000183729	NPBWR1	-0.00111288	0.0380682	0.0148342	2.56625	0.0102806	0.393334
ENSG00000219430	MBL3P	0.00289663	0.0270356	0.0105352	2.56623	0.0102811	0.393334
ENSG00000115539	PDCL3	0.00201093	-0.0168011	0.0065496	-2.56521	0.0103114	0.393334
ENSG00000149305	HTR3B	0.0290711	0.0650134	0.02535	2.56464	0.0103284	0.393334
ENSG00000157851	DPYSL5	-0.0208471	-0.0336438	0.01312	-2.56432	0.0103378	0.393334
ENSG00000196872	KIAA1211L	0.00661487	0.0302677	0.0118044	2.56409	0.0103446	0.393334
ENSG00000132199	ENOSF1	-0.0097707	0.0333669	0.0130165	2.56343	0.0103644	0.393334
ENSG00000213654	GPSM3	-0.0156527	-0.0396671	0.0154766	-2.56303	0.0103762	0.393334
ENSG00000110318	KIAA1377	-0.00600144	0.0206031	0.00804053	2.56241	0.0103949	0.393334
ENSG00000126838	PZP	0.00416846	-0.0914103	0.0356811	-2.56187	0.010411	0.393334
ENSG00000142396	ERVK3-1	-0.00871864	-0.0445691	0.0174112	-2.55979	0.0104735	0.393334
ENSG00000230069	LRRC37A15P	-0.00762764	0.0219827	0.00859086	2.55885	0.0105018	0.393334
ENSG00000176273	SLC35G1	0.0137487	-0.0271903	0.0106296	-2.55798	0.0105284	0.393334
ENSG00000270140	RP5-1021I20.6	0.00740756	-0.0165727	0.00647894	-2.55793	0.0105298	0.393334
ENSG00000187391	MAGI2	-0.0106429	0.0150201	0.00587252	2.55768	0.0105372	0.393334
ENSG00000157470	FAM81A	0.00185735	0.0262377	0.0102693	2.55497	0.0106196	0.393334
ENSG00000231389	HLA-DPA1	-0.0198721	-0.0906004	0.0354645	-2.55467	0.0106287	0.393334
ENSG00000119541	VPS4B	-0.0116364	-0.0132612	0.00519256	-2.55389	0.0106528	0.393334
ENSG00000215861	WI2-1896O14.1	0.00173189	0.0201236	0.00788219	2.55304	0.0106788	0.393334
ENSG00000139117	CPNE8	0.00666192	0.0257151	0.0100751	2.55235	0.0106998	0.393334
ENSG00000181481	RNF135	-0.0140029	-0.0285586	0.0111893	-2.55231	0.0107012	0.393334
ENSG00000138081	FBXO11	0.00353208	0.0197663	0.00774663	2.5516	0.0107231	0.393334
ENSG00000259196	HMBOX1-IT1	-0.00092297	-0.0176302	0.0069143	-2.54982	0.0107779	0.393334
ENSG00000277149	TYW1B	-0.00309721	0.0257141	0.0100848	2.54978	0.0107792	0.393334
ENSG00000126264	HCST	0.00393471	-0.0438043	0.0171905	-2.54817	0.0108289	0.393334
ENSG00000103056	SMPD3	-0.00948152	-0.0243759	0.00956703	-2.5479	0.0108373	0.393334
ENSG00000283355	ENSG00000283355	-0.00395621	-0.0209162	0.00821014	-2.54761	0.0108465	0.393334
ENSG00000142892	PIGK	-0.0040654	-0.015819	0.00621141	-2.54677	0.0108726	0.393334
ENSG00000145414	NAF1	0.00477218	-0.0160391	0.00630336	-2.54453	0.0109426	0.393334
ENSG00000159433	STARD9	-0.006254	0.0200715	0.00788822	2.54449	0.0109438	0.393334
ENSG00000060140	STYK1	0.0156728	0.0338677	0.0133122	2.54411	0.0109557	0.393334
ENSG00000025434	NR1H3	0.00262588	-0.0198065	0.00778828	-2.54311	0.0109869	0.393334
ENSG00000107863	ARHGAP21	-0.0272819	0.0311191	0.0122382	2.54277	0.0109977	0.393334
ENSG00000112343	TRIM38	0.00540165	-0.0457872	0.0180075	-2.54268	0.0110006	0.393334
ENSG00000272525	RP11-79P5.9	-0.00752744	-0.0218381	0.00858874	-2.54265	0.0110016	0.393334
ENSG00000105655	ISYNA1	0.00331919	-0.037025	0.0145625	-2.54249	0.0110066	0.393334
ENSG00000071246	VASH1	-0.0181133	-0.0219704	0.00864187	-2.54232	0.011012	0.393334
ENSG00000158373	HIST1H2BD	-0.0381002	-0.0327837	0.0128965	-2.54205	0.0110203	0.393334
ENSG00000256571	RP11-274J7.2	0.000511697	-0.022087	0.00868989	-2.54169	0.0110319	0.393334
ENSG00000143320	CRABP2	0.0191826	-0.0416349	0.0163815	-2.54158	0.0110354	0.393334
ENSG00000262265	RP5-867C24.4	-0.0104309	-0.0180366	0.00709875	-2.54082	0.0110593	0.393436
ENSG00000111405	ENDOU	-0.023557	0.0353745	0.0139277	2.53987	0.0110895	0.393762
ENSG00000197302	ZNF720	0.000421219	-0.0271342	0.0106901	-2.53825	0.0111408	0.394628
ENSG00000152684	PELO	0.00295382	-0.0147793	0.00582375	-2.53777	0.0111562	0.394628
ENSG00000241416	KRT8P13	-0.00126782	0.0449536	0.0177238	2.53633	0.011202	0.395235
ENSG00000156486	KCNS2	0.00243355	0.0747983	0.0294957	2.53591	0.0112156	0.395235
ENSG00000163702	IL17RC	-0.0165754	0.0225144	0.00888211	2.53481	0.0112509	0.395732
ENSG00000172940	SLC22A13	-0.012211	0.0229866	0.00908523	2.53011	0.0114028	0.400023
ENSG00000230772	VN1R108P	0.00869336	0.0227182	0.00898056	2.52971	0.0114158	0.400023
ENSG00000270629	NBPF14	-0.00272363	0.023254	0.0091948	2.52904	0.0114376	0.400036
ENSG00000165121	RP11-213G2.3	-0.00920929	0.0227051	0.00898261	2.52768	0.011482	0.400618
ENSG00000086062	B4GALT1	0.00602807	-0.0329123	0.0130231	-2.52722	0.0114971	0.400618
ENSG00000133800	LYVE1	-0.0378046	-0.0719949	0.0284995	-2.52618	0.011531	0.401051
ENSG00000160963	COL26A1	-0.00116652	0.036129	0.0143056	2.52551	0.011553	0.401068
ENSG00000240750	RN7SL559P	0.0183475	-0.0211307	0.00837285	-2.52372	0.011612	0.402369
ENSG00000204287	HLA-DRA	-0.0144095	-0.10139	0.0401976	-2.5223	0.011659	0.40272
ENSG00000166426	CRABP1	-0.0042414	-0.0656916	0.0260462	-2.52211	0.0116652	0.40272
ENSG00000147588	PMP2	-0.0169318	-0.0391025	0.0155142	-2.52043	0.0117211	0.403901
ENSG00000109736	MFSD10	0.00208617	-0.0227222	0.00901855	-2.5195	0.0117522	0.404227
ENSG00000162552	WNT4	-0.0231237	-0.0377943	0.0150156	-2.51701	0.0118356	0.405153
ENSG00000201992	SNORD115-35	-0.0062663	-0.018525	0.00736003	-2.51698	0.0118367	0.405153
ENSG00000066294	CD84	-0.0212692	-0.077925	0.0309625	-2.51675	0.0118442	0.405153
ENSG00000232489	MFAP1P1	0.00431473	0.0345499	0.0137384	2.51484	0.0119085	0.406472
ENSG00000107331	ABCA2	-0.00891733	0.0282119	0.011222	2.51399	0.0119375	0.406472
ENSG00000164574	GALNT10	-0.0206219	-0.0316754	0.0126089	-2.51215	0.0119999	0.406472
ENSG00000100241	SBF1	-0.00711432	0.0151791	0.00604321	2.51176	0.0120132	0.406472
ENSG00000138621	PPCDC	-0.0150307	0.0256961	0.010233	2.5111	0.0120356	0.406472
ENSG00000176971	FIBIN	-0.0231973	-0.0318355	0.0126803	-2.51062	0.0120519	0.406472
ENSG00000197070	ARRDC1	-0.0208136	-0.0186126	0.00741429	-2.51037	0.0120606	0.406472
ENSG00000117016	RIMS3	0.0169379	0.0264472	0.0105366	2.51004	0.0120718	0.406472
ENSG00000137094	DNAJB5	0.0530322	-0.0679437	0.0270709	-2.50984	0.0120786	0.406472
ENSG00000087008	ACOX3	-0.000403387	0.0116909	0.00466111	2.50818	0.0121355	0.407652
ENSG00000174123	TLR10	-0.0237275	-0.0584253	0.0233039	-2.5071	0.0121727	0.407678
ENSG00000146197	SCUBE3	0.020003	-0.0561769	0.0224103	-2.50674	0.0121849	0.407678
ENSG00000168079	SCARA5	0.0240377	-0.0459961	0.0183525	-2.50626	0.0122017	0.407678
ENSG00000109046	WSB1	-0.0195951	-0.0219799	0.00877274	-2.50548	0.0122284	0.407841
ENSG00000063169	GLTSCR1	-0.000677624	0.0196336	0.00784407	2.50299	0.0123151	0.409997
ENSG00000222112	RN7SKP16	-0.0132602	-0.0229448	0.00916971	-2.50224	0.0123412	0.410135
ENSG00000162654	GBP4	0.0243866	-0.0723744	0.0289531	-2.49971	0.0124294	0.410243
ENSG00000079335	CDC14A	-0.00272102	0.0312411	0.0124995	2.49938	0.012441	0.410243
ENSG00000011451	WIZ	-0.0140702	0.0262157	0.0104951	2.49789	0.0124934	0.410243
ENSG00000220378	KRT8P42	0.00800268	0.0257201	0.010297	2.49783	0.0124956	0.410243
ENSG00000175564	UCP3	-0.0074654	0.0238429	0.00954633	2.4976	0.0125038	0.410243
ENSG00000134716	CYP2J2	-0.0170764	0.0287868	0.0115264	2.49746	0.0125087	0.410243
ENSG00000171475	WIPF2	0.00466477	0.0138639	0.00555176	2.49721	0.0125176	0.410243
ENSG00000100418	DESI1	-0.00236628	-0.0104579	0.00418797	-2.49713	0.0125201	0.410243
ENSG00000141469	SLC14A1	-0.0447018	0.0762674	0.0305576	2.49586	0.0125653	0.410336
ENSG00000183160	TMEM119	-0.0146713	-0.0680525	0.0272757	-2.49499	0.0125962	0.410336
ENSG00000115761	NOL10	-0.0051091	0.010801	0.00433021	2.49434	0.0126191	0.410336
ENSG00000055813	CCDC85A	0.0240176	0.0267694	0.0107333	2.49406	0.012629	0.410336
ENSG00000173846	PLK3	-0.023295	-0.0328314	0.0131661	-2.49363	0.0126444	0.410336
ENSG00000277954	RP11-679B19.1	0.0125949	0.0305896	0.0122685	2.49334	0.0126548	0.410336
ENSG00000235026	DPP10-AS1	0.00827201	0.0227213	0.00912033	2.49128	0.0127283	0.411716
ENSG00000272971	RP11-284F21.11	-0.00702059	0.0263612	0.010583	2.49092	0.0127414	0.411716
ENSG00000162511	LAPTM5	-0.022025	-0.0793568	0.0318678	-2.49019	0.0127676	0.411848
ENSG00000229543	RP11-90J7.2	-0.0025507	0.0225817	0.00907268	2.48898	0.0128111	0.412538
ENSG00000172716	SLFN11	0.001542	-0.0389754	0.0156636	-2.48827	0.0128365	0.412582
ENSG00000152443	ZNF776	-0.00931566	0.0133673	0.0053756	2.48666	0.012895	0.412582
ENSG00000104419	NDRG1	-0.0281621	0.0346033	0.0139166	2.48647	0.0129018	0.412582
ENSG00000230735	RP11-413E1.4	0.00273305	-0.0194327	0.00781934	-2.48521	0.0129476	0.412582
ENSG00000131652	THOC6	-0.00893547	-0.0189527	0.00762664	-2.48506	0.0129529	0.412582
ENSG00000181026	AEN	-0.00633512	-0.0292358	0.0117651	-2.48496	0.0129567	0.412582
ENSG00000104549	SQLE	-0.00548845	-0.0287386	0.0115697	-2.48396	0.0129932	0.412582
ENSG00000216937	CCDC7	-0.0258467	0.0210593	0.00848053	2.48326	0.0130188	0.412582
ENSG00000236397	DDX11L2	0.00523794	0.0392969	0.0158261	2.48305	0.0130264	0.412582
ENSG00000136826	KLF4	0.0805596	-0.0806082	0.0324659	-2.48286	0.0130333	0.412582
ENSG00000143819	EPHX1	-0.00101826	0.0291626	0.011754	2.48108	0.0130985	0.413944
ENSG00000176383	B3GNT4	-0.0038083	-0.0209245	0.00843835	-2.4797	0.0131494	0.41485
ENSG00000238286	SLC35E1P1	-0.0203448	-0.0292018	0.0117875	-2.47736	0.0132358	0.416872
ENSG00000165457	FOLR2	-0.035441	-0.0477593	0.019286	-2.47637	0.0132726	0.417048
ENSG00000154655	L3MBTL4	-0.00282626	0.0164422	0.00664062	2.47601	0.0132861	0.417048
ENSG00000271121	NUDT4P2	-0.00026388	0.0251934	0.0101856	2.47342	0.0133825	0.418445
ENSG00000250170	RASA2-IT1	-0.00136542	-0.0154657	0.00625353	-2.47311	0.0133942	0.418445
ENSG00000163735	CXCL5	-0.0209339	-0.0362675	0.0146656	-2.47297	0.0133997	0.418445
ENSG00000183092	BEGAIN	0.000124228	-0.017711	0.00716343	-2.47242	0.0134202	0.418445
ENSG00000114982	KANSL3	-0.00175967	0.0132464	0.00536005	2.47132	0.0134613	0.418883
ENSG00000278456	RP11-66B24.9	-0.01307	0.0313449	0.0126906	2.46993	0.0135138	0.418883
ENSG00000129128	SPCS3	0.00385092	-0.0139194	0.00563555	-2.46992	0.0135143	0.418883
ENSG00000157540	DYRK1A	-0.00367292	0.0152115	0.00616063	2.46914	0.0135439	0.418883
ENSG00000162402	USP24	-0.000726615	0.00974394	0.0039464	2.46907	0.0135463	0.418883
ENSG00000270876	ZNF30-AS1	-0.0218844	0.0202068	0.00818701	2.46815	0.0135812	0.419268
ENSG00000115760	BIRC6	-0.00480551	0.00738534	0.00299408	2.46664	0.0136386	0.420343
ENSG00000183111	ARHGEF37	-0.0160421	0.0245365	0.0099596	2.4636	0.0137549	0.423229
ENSG00000141314	RHBDL3	-0.0109596	0.060775	0.0246845	2.46207	0.0138138	0.424343
ENSG00000119950	MXI1	-0.0239106	0.0223052	0.00906487	2.46062	0.0138696	0.425357
ENSG00000270062	RP11-248J18.3	0.00565597	-0.0223175	0.00907688	-2.45872	0.0139433	0.426917
ENSG00000196993	NPIPB9	-0.0244429	0.0305172	0.012416	2.45789	0.0139756	0.427163
ENSG00000269952	RP11-324I22.3	0.0118276	-0.030866	0.0125607	-2.45734	0.0139971	0.427163
ENSG00000198835	GJC2	-0.0269528	-0.0328495	0.0133722	-2.45654	0.014028	0.427163
ENSG00000171928	TVP23B	-0.00661644	-0.0230065	0.00937412	-2.45425	0.0141177	0.427163
ENSG00000143590	EFNA3	-0.0022166	-0.0227414	0.00926969	-2.45331	0.0141548	0.427163
ENSG00000164106	SCRG1	-0.0455488	0.038377	0.0156485	2.45243	0.0141895	0.427163
ENSG00000240445	FOXO3B	-0.0102872	0.0129404	0.00528033	2.45067	0.0142589	0.427163
ENSG00000123636	BAZ2B	-0.0109403	0.0145036	0.00591839	2.4506	0.0142617	0.427163
ENSG00000260160	CTC-471J1.2	-0.0199532	-0.0207568	0.00847065	-2.45044	0.0142684	0.427163
ENSG00000241163	LINC00877	-0.017652	0.0341192	0.013926	2.45004	0.0142839	0.427163
ENSG00000145439	CBR4	-0.0134866	-0.0149868	0.00611982	-2.44889	0.0143298	0.427163
ENSG00000168522	FNTA	-0.0260185	-0.0168761	0.00689221	-2.44858	0.0143419	0.427163
ENSG00000142178	SIK1	0.0167866	-0.073255	0.0299249	-2.44796	0.0143667	0.427163
ENSG00000182263	FIGN	-0.000839684	0.0247854	0.0101284	2.44711	0.0144007	0.427163
ENSG00000276116	FUT8-AS1	0.000117203	-0.0210913	0.0086193	-2.44699	0.0144055	0.427163
ENSG00000108924	HLF	-0.00283749	0.0365614	0.0149445	2.44647	0.0144261	0.427163
ENSG00000177144	NUDT4P1	-7.30052e-06	0.0252448	0.010321	2.44595	0.0144469	0.427163
ENSG00000153902	LGI4	-0.0211856	0.0236654	0.00967547	2.44592	0.0144484	0.427163
ENSG00000229180	GS1-124K5.11	-0.023025	0.0211982	0.0086669	2.44588	0.0144498	0.427163
ENSG00000269837	IPO5P1	-0.0148127	0.0226963	0.00928023	2.44567	0.0144585	0.427163
ENSG00000215769	RP13-104F24.2	0.00661447	0.0168612	0.00689661	2.44485	0.0144911	0.427163
ENSG00000227953	LINC01341	0.0202393	0.0286939	0.0117375	2.44463	0.0145001	0.427163
ENSG00000135999	EPC2	-0.00473794	0.0128287	0.00524993	2.44359	0.0145419	0.427163
ENSG00000130208	APOC1	0.0403731	-0.0608187	0.0248891	-2.44359	0.014542	0.427163
ENSG00000162929	KIAA1841	0.00106358	-0.0157564	0.00644827	-2.44351	0.0145451	0.427163
ENSG00000152207	CYSLTR2	-0.0473138	-0.0747843	0.030606	-2.44345	0.0145474	0.427163
ENSG00000243642	RN7SL526P	-0.0164576	0.023564	0.00964584	2.44292	0.0145689	0.427163
ENSG00000255929	RP11-867G2.8	-0.0138295	-0.0318859	0.0130583	-2.44181	0.0146138	0.427809
ENSG00000177885	GRB2	-0.00833122	-0.0679716	0.0278499	-2.44064	0.0146613	0.428528
ENSG00000197008	ZNF138	0.0132604	0.0197822	0.00810803	2.43982	0.0146945	0.428592
ENSG00000103226	NOMO3	0.00673227	0.0250069	0.010256	2.43828	0.0147575	0.428592
ENSG00000158850	B4GALT3	-0.0131414	-0.0257484	0.0105623	-2.43777	0.0147782	0.428592
ENSG00000274885	RP11-268P4.6	-0.00623778	-0.023895	0.00980377	-2.43733	0.0147962	0.428592
ENSG00000116679	IVNS1ABP	0.00471239	-0.0190332	0.00781246	-2.43627	0.0148396	0.428592
ENSG00000118707	TGIF2	-0.0258852	-0.0570431	0.0234146	-2.43621	0.014842	0.428592
ENSG00000072121	ZFYVE26	-0.00292798	0.0099279	0.00407572	2.43586	0.0148563	0.428592
ENSG00000279786	CTD-2014D20.1	-0.0170014	-0.0251759	0.0103372	-2.43545	0.0148732	0.428592
ENSG00000171680	PLEKHG5	-0.00710619	0.0252031	0.0103499	2.4351	0.0148875	0.428592
ENSG00000154917	RAB6B	0.017796	0.0190015	0.00780457	2.43466	0.0149056	0.428592
ENSG00000176595	KBTBD11	-0.000237828	0.019441	0.00798611	2.43435	0.0149186	0.428592
ENSG00000105880	DLX5	-0.00842117	-0.0404322	0.0166126	-2.43383	0.0149402	0.428592
ENSG00000106484	MEST	0.0209356	-0.0271742	0.0111678	-2.43326	0.0149637	0.428592
ENSG00000260166	RP11-863P13.6	0.0232769	0.0368932	0.0151709	2.43185	0.0150219	0.428592
ENSG00000108604	SMARCD2	-0.00646749	0.0219401	0.00902416	2.43126	0.0150465	0.428592
ENSG00000150347	ARID5B	-0.00382588	0.0234372	0.00964279	2.43054	0.0150762	0.428592
ENSG00000242759	LINC00882	-0.00853822	0.0166767	0.00686148	2.43049	0.0150785	0.428592
ENSG00000132466	ANKRD17	-0.00059216	0.00889437	0.00366063	2.42974	0.0151096	0.428592
ENSG00000269190	FBXO17	-0.00889959	0.0198031	0.00815086	2.42957	0.0151166	0.428592
ENSG00000150471	LPHN3	0.00236396	0.0124981	0.0051455	2.42895	0.0151427	0.428592
ENSG00000151929	BAG3	-0.000559335	0.0676097	0.0278357	2.42888	0.0151454	0.428592
ENSG00000280227	RP11-454F8.3	-0.00521264	-0.0192096	0.00791108	-2.42819	0.0151743	0.42876
ENSG00000099381	SETD1A	0.00741439	0.0138949	0.00572505	2.42704	0.0152225	0.428909
ENSG00000100311	PDGFB	0.00979493	-0.0215086	0.00886232	-2.42697	0.0152255	0.428909
ENSG00000004799	PDK4	-0.0147938	0.0578254	0.0238418	2.42537	0.0152926	0.429513
ENSG00000270640	RP11-373D23.2	0.0400412	-0.0450571	0.0185775	-2.42537	0.0152929	0.429513
ENSG00000076928	ARHGEF1	-0.00224415	0.0172943	0.00713544	2.42371	0.0153627	0.429526
ENSG00000143514	TP53BP2	-0.00265684	0.0304836	0.0125774	2.42368	0.0153642	0.429526
ENSG00000003393	ALS2	-0.00205418	0.0138375	0.00571051	2.42316	0.0153862	0.429526
ENSG00000172932	ANKRD13D	-0.00465709	-0.0115496	0.00476912	-2.42176	0.0154457	0.429526
ENSG00000258783	KRT18P6	0.00292283	0.0240671	0.0099388	2.42153	0.0154552	0.429526
ENSG00000118777	ABCG2	0.015422	-0.0563072	0.0232537	-2.42143	0.0154598	0.429526
ENSG00000207008	SNORA54	0.000802599	0.0179893	0.00742987	2.42122	0.0154687	0.429526
ENSG00000111728	ST8SIA1	-0.00240538	-0.0225604	0.00931984	-2.42068	0.0154915	0.429526
ENSG00000198502	HLA-DRB5	-0.00726874	-0.0842417	0.0348038	-2.42047	0.0155004	0.429526
ENSG00000164934	DCAF13	0.00307752	-0.0172876	0.00714464	-2.41966	0.0155349	0.429846
ENSG00000196663	TECPR2	-0.00567684	0.0144599	0.00597954	2.41823	0.0155962	0.429992
ENSG00000201036	SNORD113	-0.00402914	-0.0153643	0.00635353	-2.41823	0.0155963	0.429992
ENSG00000133422	MORC2	0.00442578	0.0131144	0.00542381	2.41793	0.0156093	0.429992
ENSG00000064393	HIPK2	-0.0146871	0.0277345	0.0114745	2.41705	0.0156468	0.430235
ENSG00000236451	AC067956.1	-0.0114469	0.0339224	0.0140415	2.41587	0.0156977	0.430235
ENSG00000149357	LAMTOR1	-0.0183968	-0.0222549	0.00921547	-2.41495	0.0157372	0.430235
ENSG00000185104	FAF1	-0.00630431	0.00828417	0.00343063	2.41477	0.0157453	0.430235
ENSG00000122482	ZNF644	-0.0122925	0.0156128	0.00646636	2.41447	0.0157581	0.430235
ENSG00000253762	RP11-579E24.2	0.0239414	0.0291496	0.012074	2.41424	0.0157679	0.430235
ENSG00000183117	CSMD1	0.00942768	0.0177552	0.00735516	2.41398	0.0157793	0.430235
ENSG00000152193	RNF219	-0.0132741	0.0151676	0.00628719	2.41247	0.0158449	0.431392
ENSG00000139971	C14orf37	0.00640862	-0.0364144	0.0151037	-2.41096	0.0159105	0.432449
ENSG00000230453	ANKRD18B	0.0190138	0.0310939	0.0128993	2.41051	0.01593	0.432449
ENSG00000235337	AC114765.2	0.00760391	0.0181314	0.00752625	2.40909	0.0159922	0.433507
ENSG00000111843	TMEM14C	-0.015367	0.0410299	0.0170368	2.40831	0.0160267	0.433814
ENSG00000037897	METTL1	0.00585585	-0.0245475	0.0101983	-2.40702	0.0160832	0.434581
ENSG00000283050	ENSG00000283050	0.0136557	0.029636	0.0123144	2.4066	0.0161016	0.434581
ENSG00000171943	SRGAP2C	-0.015676	-0.0142475	0.00592229	-2.40575	0.0161394	0.434686
ENSG00000143318	CASQ1	0.00676178	0.0441203	0.0183466	2.40483	0.0161801	0.434686
ENSG00000182903	ZNF721	-0.000317477	0.0146358	0.00608749	2.40424	0.0162061	0.434686
ENSG00000259429	UBE2Q2P2	0.019942	-0.0276058	0.0114829	-2.40408	0.0162131	0.434686
ENSG00000176208	ATAD5	-0.0109813	0.020736	0.00862747	2.40349	0.0162395	0.434686
ENSG00000101752	MIB1	-0.0110721	-0.0107923	0.00449139	-2.4029	0.0162657	0.434686
ENSG00000196670	ZFP62	-0.0117434	-0.0522907	0.0217621	-2.40284	0.0162684	0.434686
ENSG00000188517	COL25A1	0.0134713	-0.0620782	0.0258459	-2.40186	0.0163122	0.434793
ENSG00000216863	LY86-AS1	0.0110455	0.0538976	0.0224414	2.4017	0.016319	0.434793
ENSG00000143951	WDPCP	-0.0119603	0.012475	0.00519848	2.39974	0.0164067	0.435609
ENSG00000277806	RP11-15A1.8	-0.00735618	-0.0181503	0.00756421	-2.3995	0.0164177	0.435609
ENSG00000222014	RAB6C	-0.00921093	0.0294341	0.012267	2.39945	0.0164196	0.435609
ENSG00000048707	VPS13D	-0.00144466	0.0097013	0.00404772	2.39673	0.016542	0.437912
ENSG00000226029	RP4-798A10.2	-0.0175325	0.0280366	0.0116991	2.39648	0.0165533	0.437912
ENSG00000112081	SRSF3	-0.0194802	-0.0236401	0.00987432	-2.3941	0.0166611	0.438423
ENSG00000218418	RP11-296E7.1	-0.0109576	0.018115	0.00756696	2.39396	0.0166676	0.438423
ENSG00000233670	PIRT	-0.032721	-0.0748396	0.0312644	-2.39377	0.0166764	0.438423
ENSG00000182580	EPHB3	-0.00332383	-0.0269009	0.011239	-2.39353	0.0166871	0.438423
ENSG00000120278	PLEKHG1	-0.00201452	0.0254363	0.0106274	2.39347	0.01669	0.438423
ENSG00000213963	AC074286.1	-0.038662	-0.0432986	0.0180949	-2.39286	0.0167176	0.438531
ENSG00000117643	MAN1C1	-0.00069259	0.0202024	0.0084461	2.39193	0.0167602	0.439034
ENSG00000228484	RP11-106M7.1	-0.012485	0.0387015	0.0161842	2.39131	0.0167884	0.439157
ENSG00000136870	ZNF189	-0.0118244	0.0207269	0.00867373	2.38962	0.0168659	0.44044
ENSG00000265688	MAFG-AS1	-0.00400643	-0.023519	0.00984738	-2.38835	0.0169243	0.44044
ENSG00000167131	CCDC103	-0.0845011	-0.0843711	0.0353386	-2.3875	0.0169632	0.44044
ENSG00000264522	OTUD7B	-0.0288436	0.0230251	0.00964864	2.38636	0.0170163	0.44044
ENSG00000167881	SRP68	0.029373	0.0191375	0.00802021	2.38617	0.0170251	0.44044
ENSG00000130684	ZNF337	-0.0116769	0.0158552	0.00664775	2.38504	0.0170773	0.44044
ENSG00000067167	TRAM1	-0.0139771	-0.015821	0.00663882	-2.3831	0.0171675	0.44044
ENSG00000233469	ST6GALNAC4P1	-0.00566776	0.0204608	0.00858742	2.38265	0.0171884	0.44044
ENSG00000213024	NUP62	-0.0661684	-0.0369915	0.0155257	-2.3826	0.017191	0.44044
ENSG00000067596	DHX8	-0.0099881	0.00802905	0.0033705	2.38215	0.0172119	0.44044
ENSG00000133706	LARS	-0.00589461	-0.0108093	0.00453767	-2.38213	0.0172128	0.44044
ENSG00000248479	RP11-807H7.2	0.00132631	-0.0242486	0.0101808	-2.38179	0.0172286	0.44044
ENSG00000164307	ERAP1	-0.00106759	-0.0195752	0.00822237	-2.38072	0.0172789	0.44044
ENSG00000122863	CHST3	-0.0310961	0.0486152	0.0204218	2.38055	0.0172867	0.44044
ENSG00000125755	SYMPK	-0.011583	0.0124025	0.00520993	2.38055	0.0172868	0.44044
ENSG00000101438	SLC32A1	0.0246698	-0.0449533	0.0188843	-2.38046	0.0172911	0.44044
ENSG00000132819	RBM38	-0.0160577	-0.033631	0.0141305	-2.38003	0.0173112	0.44044
ENSG00000267682	CTD-3220F14.2	0.00453228	-0.0223019	0.00937057	-2.38	0.0173127	0.44044
ENSG00000005882	PDK2	-0.01723	0.0346903	0.0145764	2.3799	0.0173173	0.44044
ENSG00000269707	RP11-13J10.1	-0.0015351	0.0252302	0.0106039	2.37934	0.0173436	0.44044
ENSG00000117450	PRDX1	0.00842828	-0.0249906	0.0105038	-2.37919	0.0173507	0.44044
ENSG00000163932	PRKCD	0.0105564	-0.0280072	0.0117723	-2.37907	0.0173563	0.44044
ENSG00000166669	ATF7IP2	0.00431151	0.0264963	0.011148	2.37678	0.0174646	0.442228
ENSG00000106327	TFR2	-0.0290378	0.0362441	0.0152537	2.37608	0.0174975	0.442228
ENSG00000084676	NCOA1	-0.0112895	0.0121742	0.00512367	2.37608	0.0174978	0.442228
ENSG00000115353	TACR1	0.0277917	-0.0569867	0.0239926	-2.37518	0.0175405	0.442707
ENSG00000171453	POLR1C	-0.0096324	0.0160599	0.00676551	2.37379	0.0176066	0.4435
ENSG00000268654	MIMT1	0.00704858	-0.0321077	0.0135275	-2.37352	0.0176194	0.4435
ENSG00000225746	SNHG23	0.000781874	-0.0234597	0.00988682	-2.37283	0.0176524	0.443734
ENSG00000164466	SFXN1	0.000985339	-0.0111711	0.0047101	-2.37173	0.0177052	0.444379
ENSG00000101220	C20orf27	0.0274196	-0.0384562	0.0162174	-2.3713	0.0177257	0.444379
ENSG00000155508	CNOT8	-0.0101315	0.0326728	0.013783	2.37051	0.0177633	0.444727
ENSG00000137491	SLCO2B1	0.00643266	-0.0518462	0.021879	-2.36968	0.0178034	0.444939
ENSG00000142751	GPN2	-0.0133061	0.0121719	0.00513779	2.36909	0.0178321	0.444939
ENSG00000187624	C17orf97	0.0085323	-0.0267876	0.0113091	-2.36867	0.017852	0.444939
ENSG00000204060	FOXO6	-0.0311037	-0.0343088	0.0144863	-2.36836	0.0178671	0.444939
ENSG00000212443	SNORA53	0.0074401	-0.0312594	0.0132098	-2.36637	0.0179633	0.446256
ENSG00000182578	CSF1R	-0.0123368	-0.072394	0.0306026	-2.36561	0.0180002	0.446256
ENSG00000125877	ITPA	0.0173881	-0.0224013	0.00947476	-2.36431	0.0180636	0.446256
ENSG00000124067	SLC12A4	-0.0104791	-0.0294886	0.0124766	-2.36352	0.0181024	0.446256
ENSG00000005810	MYCBP2	0.00693248	0.0127721	0.00540451	2.36323	0.0181164	0.446256
ENSG00000146872	TLK2	-0.0195122	0.0136778	0.00578839	2.36297	0.0181289	0.446256
ENSG00000270231	NBPF8P	-0.0162708	0.0204432	0.00865169	2.36291	0.018132	0.446256
ENSG00000185252	ZNF74	-0.0257625	0.0259583	0.0109892	2.36215	0.0181691	0.446256
ENSG00000174125	TLR1	-0.0384449	-0.0500332	0.0211815	-2.36212	0.0181709	0.446256
ENSG00000243749	ZMYM6NB	-0.0305733	-0.0351269	0.0148737	-2.36168	0.0181923	0.446256
ENSG00000256008	RP11-728G15.1	0.00684774	0.0291283	0.012335	2.36144	0.0182043	0.446256
ENSG00000133401	PDZD2	0.0163935	0.0293793	0.0124415	2.36139	0.0182067	0.446256
ENSG00000151468	CCDC3	0.00425107	0.0384972	0.0163082	2.36061	0.0182451	0.446454
ENSG00000198732	SMOC1	-0.0383558	0.0391031	0.0165674	2.36025	0.0182626	0.446454
ENSG00000024048	UBR2	-0.00444678	0.00962387	0.00408038	2.35857	0.0183455	0.44659
ENSG00000267321	RP11-1094M14.11	-0.0254008	-0.0185387	0.00786126	-2.35824	0.0183619	0.44659
ENSG00000239521	GATS	-0.0111902	0.0175783	0.00745527	2.35784	0.0183817	0.44659
ENSG00000226137	BAIAP2-AS1	0.00417654	-0.0172212	0.00730454	-2.3576	0.0183934	0.44659
ENSG00000186212	SOWAHB	0.0107794	0.04046	0.0171652	2.35709	0.0184188	0.44659
ENSG00000145936	KCNMB1	0.0132023	-0.0592322	0.0251361	-2.35646	0.0184499	0.44659
ENSG00000282608	ENSG00000282608	-0.0459517	-0.0637521	0.0270563	-2.35628	0.0184592	0.44659
ENSG00000185823	NPAP1	0.0202602	-0.0466488	0.0197988	-2.35614	0.0184662	0.44659
ENSG00000119509	INVS	-0.00399357	0.011566	0.00490961	2.35579	0.0184834	0.44659
ENSG00000173258	ZNF483	0.00423388	0.0131618	0.00559015	2.35446	0.0185497	0.447614
ENSG00000267871	CTC-444N24.6	-0.00421435	0.0236369	0.0100424	2.35371	0.018587	0.447934
ENSG00000205035	RP11-707M1.1	0.0173743	0.0246373	0.0104842	2.34995	0.0187762	0.45069
ENSG00000112796	ENPP5	-0.00345837	0.0203616	0.00866522	2.34981	0.0187831	0.45069
ENSG00000244405	ETV5	0.00219535	-0.0285915	0.0121685	-2.34963	0.0187921	0.45069
ENSG00000278129	ZNF8	-0.0153167	0.0127686	0.00543502	2.34931	0.0188081	0.45069
ENSG00000151503	NCAPD3	0.000631382	-0.0114865	0.00488988	-2.34904	0.018822	0.45069
ENSG00000124177	CHD6	-0.000857627	0.00841671	0.00358406	2.34837	0.0188556	0.450917
ENSG00000185666	SYN3	0.000329578	0.024919	0.0106147	2.34759	0.0188955	0.451181
ENSG00000166348	USP54	-0.0134129	0.0213724	0.00910781	2.3466	0.0189454	0.451181
ENSG00000072210	ALDH3A2	-0.0125603	0.0425563	0.0181462	2.3452	0.0190171	0.451181
ENSG00000273367	RP5-827C21.6	0.00490304	-0.0241131	0.0102823	-2.34512	0.0190212	0.451181
ENSG00000177105	RHOG	-0.0205404	-0.0275524	0.0117498	-2.34493	0.0190307	0.451181
ENSG00000214401	KANSL1-AS1	0.038947	-0.0390954	0.0166783	-2.34409	0.0190737	0.451181
ENSG00000072201	LNX1	0.02454	0.0249184	0.0106303	2.34408	0.019074	0.451181
ENSG00000163625	WDFY3	-0.00221718	0.00837618	0.00357404	2.34362	0.0190978	0.451181
ENSG00000139220	PPFIA2	0.00233483	0.0156539	0.00667956	2.34355	0.0191012	0.451181
ENSG00000263528	IKBKE	-0.0142187	-0.0411125	0.0175449	-2.34327	0.0191155	0.451181
ENSG00000121966	CXCR4	-0.000367524	-0.0630514	0.0269154	-2.34258	0.019151	0.451181
ENSG00000149532	CPSF7	-0.00227332	0.00979077	0.00418034	2.3421	0.0191756	0.451181
ENSG00000066583	ISOC1	-0.00920424	-0.020752	0.0088608	-2.342	0.0191807	0.451181
ENSG00000103253	HAGHL	-0.00671945	-0.037126	0.0158563	-2.34139	0.0192118	0.451345
ENSG00000170390	DCLK2	0.00519926	-0.0176006	0.00752741	-2.3382	0.0193767	0.454212
ENSG00000227825	SLC9A7P1	-0.00399918	0.0245329	0.0104946	2.33768	0.019404	0.454212
ENSG00000124198	ARFGEF2	-0.00169827	0.0156786	0.00670798	2.33731	0.0194233	0.454212
ENSG00000254893	RP11-466P24.2	-0.0152642	-0.0141636	0.00606132	-2.33672	0.0194537	0.454212
ENSG00000264608	RP11-192H23.8	-0.0151876	0.0208968	0.00894293	2.33669	0.0194554	0.454212
ENSG00000116191	RALGPS2	-0.0164167	-0.0256378	0.0109776	-2.33546	0.0195196	0.454792
ENSG00000283341	ENSG00000283341	0.000588131	-0.023565	0.0100909	-2.33528	0.019529	0.454792
ENSG00000084710	EFR3B	0.0166263	-0.0168387	0.00721638	-2.3334	0.0196272	0.455061
ENSG00000258240	RP1-46F2.3	-0.00695621	-0.0278858	0.0119511	-2.33334	0.0196305	0.455061
ENSG00000023171	GRAMD1B	0.00131953	-0.0226491	0.009709	-2.33279	0.0196591	0.455061
ENSG00000095015	MAP3K1	-0.0198994	-0.0223923	0.00959907	-2.33276	0.019661	0.455061
ENSG00000260412	RP11-438B23.2	0.0103902	0.0256094	0.0109808	2.33221	0.0196898	0.455061
ENSG00000198931	APRT	0.0155616	-0.0239076	0.0102517	-2.33205	0.0196978	0.455061
ENSG00000174370	C11orf45	-0.0294243	-0.032476	0.0139274	-2.3318	0.0197111	0.455061
ENSG00000236502	SIX3-AS1	-0.011604	-0.0428099	0.0183684	-2.33063	0.0197729	0.455671
ENSG00000230424	RP1-43E13.2	-0.0320307	0.0223363	0.00958483	2.33038	0.0197863	0.455671
ENSG00000253857	RP11-386G21.2	-0.00458671	-0.0190737	0.008193	-2.32805	0.0199093	0.45738
ENSG00000188641	DPYD	-0.0155201	0.0181217	0.00778405	2.32805	0.0199095	0.45738
ENSG00000141076	CIRH1A	-0.00459848	0.014127	0.00607151	2.32677	0.0199775	0.45764
ENSG00000198478	SH3BGRL2	0.0166346	0.0198788	0.00854447	2.32652	0.0199911	0.45764
ENSG00000155903	RASA2	0.000583157	-0.0137316	0.00590239	-2.32645	0.0199944	0.45764
ENSG00000134910	STT3A	-0.005059	-0.0134788	0.00579567	-2.32566	0.0200367	0.458048
ENSG00000264462	MIR3648-1	0.0104615	0.0175627	0.00755384	2.325	0.0200717	0.458288
ENSG00000161912	ADCY10P1	-0.00271341	0.0244084	0.0105085	2.32272	0.0201943	0.458642
ENSG00000261037	CTC-471C19.1	0.0177821	0.0434375	0.0187016	2.32267	0.0201971	0.458642
ENSG00000131370	SH3BP5	-0.0102937	0.0263115	0.0113287	2.32256	0.0202028	0.458642
ENSG00000255112	CHMP1B	0.00574383	-0.012954	0.00557916	-2.32186	0.0202406	0.458642
ENSG00000140678	ITGAX	0.00302612	-0.0644552	0.0277616	-2.32174	0.0202469	0.458642
ENSG00000174695	TMEM167A	-0.00875754	-0.0133327	0.00574267	-2.32169	0.0202495	0.458642
ENSG00000279267	RP11-395L14.18	0.0093435	0.0405217	0.0174549	2.32151	0.0202591	0.458642
ENSG00000273230	RP11-1246C19.1	-0.0146415	0.0206844	0.00891734	2.31957	0.0203643	0.460166
ENSG00000171566	PLRG1	-0.00525534	-0.0119712	0.00516182	-2.31919	0.0203847	0.460166
ENSG00000182165	TP53TG1	0.00321563	-0.0201881	0.00870603	-2.31886	0.0204024	0.460166
ENSG00000127528	KLF2	0.0507901	-0.0477089	0.0205779	-2.31845	0.020425	0.460166
ENSG00000096060	FKBP5	-0.0172952	0.0785837	0.033906	2.31769	0.0204659	0.460533
ENSG00000124374	PAIP2B	-0.0584133	0.0415781	0.0179505	2.31627	0.0205438	0.460889
ENSG00000253180	RP11-410L14.1	-0.0155734	-0.0187906	0.00811442	-2.3157	0.0205746	0.460889
ENSG00000159958	TNFRSF13C	-0.0037395	-0.0479035	0.0206872	-2.31561	0.0205797	0.460889
ENSG00000150551	LYPD1	-0.0105629	-0.0452011	0.0195203	-2.31559	0.0205805	0.460889
ENSG00000169313	P2RY12	0.00500243	-0.0935065	0.0404075	-2.31409	0.020663	0.462092
ENSG00000196735	HLA-DQA1	-0.00243102	-0.084199	0.0364022	-2.31302	0.0207216	0.462092
ENSG00000232994	RPL7P14	0.018499	-0.0199139	0.0086096	-2.31299	0.0207233	0.462092
ENSG00000113532	ST8SIA4	0.00408873	-0.029078	0.0125726	-2.31281	0.0207332	0.462092
ENSG00000233906	RP11-315I14.2	0.0104925	0.0168813	0.00730926	2.30958	0.0209112	0.464909
ENSG00000112139	MDGA1	-0.00590743	-0.0339499	0.0147011	-2.30934	0.0209245	0.464909
ENSG00000119699	TGFB3	-0.0634848	0.0392103	0.0169839	2.30868	0.0209614	0.464909
ENSG00000162341	TPCN2	-0.00147969	0.0329366	0.0142705	2.30801	0.0209984	0.464909
ENSG00000148985	PGAP2	-0.00234256	-0.0255066	0.0110532	-2.30763	0.0210197	0.464909
ENSG00000135677	GNS	-0.00135269	-0.0114848	0.00497916	-2.30658	0.021078	0.464909
ENSG00000171812	COL8A2	-0.0249578	-0.0489086	0.0212054	-2.30643	0.0210868	0.464909
ENSG00000184584	TMEM173	-0.00910221	-0.0388198	0.0168331	-2.30617	0.0211014	0.464909
ENSG00000115290	GRB14	-0.0214587	0.0325775	0.0141285	2.30579	0.0211222	0.464909
ENSG00000164880	INTS1	-0.00828061	0.0169258	0.00734145	2.3055	0.0211383	0.464909
ENSG00000141968	VAV1	-0.00491145	-0.0351494	0.0152491	-2.30501	0.021166	0.464909
ENSG00000196586	MYO6	-0.00416181	0.0152519	0.00661721	2.30488	0.0211731	0.464909
ENSG00000112799	LY86	-0.0290681	-0.0590867	0.0256452	-2.30401	0.0212223	0.464909
ENSG00000198223	CSF2RA	0.0177763	-0.0531434	0.0230699	-2.30358	0.0212462	0.464909
ENSG00000162992	NEUROD1	0.0183576	0.0401647	0.0174362	2.30353	0.021249	0.464909
ENSG00000112293	GPLD1	0.00369277	-0.0144177	0.00625958	-2.3033	0.0212617	0.464909
ENSG00000270084	GAS5-AS1	1.42626e-05	-0.0203444	0.00883489	-2.30273	0.021294	0.464909
ENSG00000090104	RGS1	0.055254	-0.126049	0.0547459	-2.30243	0.021311	0.464909
ENSG00000144355	DLX1	0.0123957	-0.0293878	0.0127659	-2.30205	0.0213325	0.464909
ENSG00000228444	RP11-173B14.4	0.01136	-0.0252456	0.0109707	-2.30119	0.0213809	0.464949
ENSG00000139921	TMX1	-0.0222955	-0.0175848	0.0076418	-2.30113	0.0213841	0.464949
ENSG00000144681	STAC	0.0242981	-0.0758097	0.0329892	-2.29802	0.0215607	0.467561
ENSG00000138439	FAM117B	-0.00920301	0.0120406	0.00523993	2.29785	0.0215703	0.467561
ENSG00000140548	ZNF710	-0.00103439	-0.0172092	0.00749058	-2.29745	0.0215932	0.467561
ENSG00000153774	CFDP1	-0.00512438	-0.018201	0.00792403	-2.29694	0.0216222	0.467561
ENSG00000282393	ENSG00000282393	0.0120393	0.0188608	0.008212	2.29674	0.0216335	0.467561
ENSG00000132275	RRP8	-0.0148558	0.0117931	0.00513552	2.29637	0.0216545	0.467561
ENSG00000204604	ZNF468	-0.0132667	0.0180408	0.00785802	2.29584	0.021685	0.46768
ENSG00000101189	MRGBP	-0.0158497	-0.0128297	0.00559178	-2.29439	0.021768	0.46817
ENSG00000157657	ZNF618	0.0106828	-0.0597001	0.0260255	-2.29391	0.0217959	0.46817
ENSG00000142046	TMEM91	-0.0157294	-0.0335344	0.0146276	-2.29254	0.0218748	0.46817
ENSG00000169896	ITGAM	-0.024794	-0.0594318	0.025927	-2.29227	0.0218899	0.46817
ENSG00000160746	ANO10	-0.0105205	0.013245	0.00577864	2.29206	0.0219023	0.46817
ENSG00000276250	CTD-2349P21.12	0.000234912	-0.0217217	0.00947781	-2.29185	0.0219143	0.46817
ENSG00000089250	NOS1	-0.00834535	-0.0307839	0.0134327	-2.29171	0.0219226	0.46817
ENSG00000204472	AIF1	-0.027279	-0.066164	0.0288796	-2.29103	0.0219617	0.46817
ENSG00000016402	IL20RA	-0.0246132	-0.0428041	0.0186873	-2.29055	0.0219895	0.46817
ENSG00000267749	CTC-265F19.1	-0.00105743	-0.0228552	0.00997898	-2.29033	0.0220019	0.46817
ENSG00000166664	CHRFAM7A	0.000886927	0.0644763	0.0281523	2.29026	0.022006	0.46817
ENSG00000145335	SNCA	-0.0159977	0.040471	0.0176712	2.29022	0.0220085	0.46817
ENSG00000123607	TTC21B	-0.00133038	0.00988207	0.00431828	2.28843	0.0221128	0.469441
ENSG00000063015	SEZ6	0.0133381	-0.0385112	0.0168321	-2.28796	0.0221399	0.469441
ENSG00000108312	UBTF	0.000700011	-0.0126739	0.00553956	-2.28789	0.0221437	0.469441
ENSG00000239873	GAPDHP27	0.012711	0.0309004	0.013513	2.28672	0.0222122	0.469846
ENSG00000123610	TNFAIP6	0.000804364	-0.0352939	0.0154346	-2.28668	0.0222148	0.469846
ENSG00000175906	ARL4D	0.0156082	-0.0298152	0.0130459	-2.2854	0.0222896	0.469846
ENSG00000069431	ABCC9	-0.023858	-0.0349478	0.0152923	-2.28532	0.0222943	0.469846
ENSG00000166598	HSP90B1	-0.00551167	-0.0217563	0.00952038	-2.28523	0.0222991	0.469846
ENSG00000239923	RN7SL864P	0.0136318	-0.0205901	0.00901164	-2.28483	0.0223228	0.469846
ENSG00000267152	CTD-2528L19.6	-0.0108106	-0.020497	0.00897457	-2.2839	0.0223772	0.469846
ENSG00000225193	RPS12P26	-0.00765688	0.017901	0.00783862	2.28369	0.0223895	0.469846
ENSG00000183036	PCP4	0.0211681	-0.0627627	0.0274966	-2.28256	0.0224564	0.469846
ENSG00000081237	PTPRC	-0.01247	-0.0651827	0.0285635	-2.28203	0.0224876	0.469846
ENSG00000113396	SLC27A6	-0.0349834	-0.0591695	0.0259296	-2.28193	0.0224935	0.469846
ENSG00000163644	PPM1K	-0.00798979	0.0157745	0.00691358	2.28168	0.0225085	0.469846
ENSG00000188895	MSL1	0.00586528	0.0218743	0.00958829	2.28135	0.0225275	0.469846
ENSG00000137309	HMGA1	0.0124648	-0.0327464	0.014354	-2.28134	0.0225281	0.469846
ENSG00000164512	ANKRD55	0.0016112	-0.0292135	0.0128065	-2.28114	0.0225401	0.469846
ENSG00000198929	NOS1AP	0.014092	0.035774	0.015688	2.28034	0.0225876	0.469937
ENSG00000008300	CELSR3	-0.000821377	0.0123946	0.00543573	2.28022	0.0225948	0.469937
ENSG00000143164	DCAF6	0.0125618	0.0250362	0.0109862	2.27887	0.0226748	0.470543
ENSG00000213842	SUGT1P2	-0.0240119	-0.0186515	0.00818737	-2.27808	0.0227216	0.470543
ENSG00000124212	PTGIS	0.0394468	-0.0620136	0.0272299	-2.27741	0.0227618	0.470543
ENSG00000174227	PIGG	0.000116533	0.012371	0.00543244	2.27724	0.0227722	0.470543
ENSG00000197157	SND1	-0.0027309	0.0125527	0.00551305	2.27691	0.0227914	0.470543
ENSG00000186260	MKL2	-0.0245215	0.0266794	0.0117191	2.27656	0.0228123	0.470543
ENSG00000272371	RP11-25O10.2	0.00267678	0.019262	0.00846121	2.27651	0.0228157	0.470543
ENSG00000169926	KLF13	-0.00414572	0.0187364	0.00823301	2.27576	0.0228602	0.470543
ENSG00000176014	TUBB6	-0.011339	0.0522348	0.0229571	2.27532	0.0228865	0.470543
ENSG00000083857	FAT1	0.00365402	-0.0241874	0.0106319	-2.27498	0.0229071	0.470543
ENSG00000164292	RHOBTB3	-0.01868	0.0398136	0.0175043	2.27451	0.0229355	0.470543
ENSG00000122477	LRRC39	0.0223121	0.0234031	0.0102897	2.27443	0.02294	0.470543
ENSG00000162711	NLRP3	-0.0272545	-0.0346122	0.0152229	-2.2737	0.0229842	0.470543
ENSG00000101282	RSPO4	-0.0177397	-0.0457944	0.0201416	-2.27363	0.0229884	0.470543
ENSG00000240729	CTD-2301A4.3	-0.00701301	0.0185089	0.00814147	2.2734	0.0230019	0.470543
ENSG00000236088	COX10-AS1	-0.00900859	-0.0178313	0.00784502	-2.27294	0.0230296	0.470595
ENSG00000118946	PCDH17	-0.00290414	-0.0238374	0.0104928	-2.27178	0.0230998	0.471513
ENSG00000106560	GIMAP2	-0.00983286	-0.0372228	0.0163882	-2.27131	0.023128	0.471574
ENSG00000065978	YBX1	-0.0271487	-0.02039	0.008981	-2.27035	0.0231866	0.471962
ENSG00000280316	AL365181.2	-0.0314049	0.0222165	0.0097871	2.26997	0.0232091	0.471962
ENSG00000179295	PTPN11	-0.011177	0.0124511	0.00548619	2.26953	0.0232359	0.471962
ENSG00000197006	METTL9	0.0142996	-0.0461637	0.0203424	-2.26933	0.0232481	0.471962
ENSG00000071575	TRIB2	0.00419865	-0.0232448	0.0102454	-2.26881	0.0232796	0.472089
ENSG00000141905	NFIC	0.0045766	0.0192561	0.00848997	2.2681	0.0233233	0.472345
ENSG00000164080	RAD54L2	0.00764776	0.0321307	0.0141705	2.26742	0.0233643	0.472345
ENSG00000115657	ABCB6	-0.0242634	-0.0185706	0.00819042	-2.26736	0.0233682	0.472345
ENSG00000101347	SAMHD1	-0.00863723	0.0298046	0.0131535	2.26591	0.023457	0.473518
ENSG00000100364	KIAA0930	-0.0135255	0.0208403	0.00919865	2.26558	0.0234769	0.473518
ENSG00000008083	JARID2	-0.00687559	0.0121849	0.00538164	2.26417	0.0235639	0.473856
ENSG00000120658	ENOX1	0.006618	0.0131593	0.00581295	2.26379	0.0235869	0.473856
ENSG00000265185	SNORD3B-1	-0.00952834	0.116613	0.0515129	2.26376	0.0235888	0.473856
ENSG00000111145	ELK3	-0.0213848	-0.0346416	0.0153057	-2.26332	0.0236162	0.473856
ENSG00000117226	GBP3	0.0488874	-0.0469758	0.0207559	-2.26325	0.0236205	0.473856
ENSG00000189127	ANKRD34B	-0.00401239	-0.0947869	0.0418958	-2.26244	0.02367	0.47434
ENSG00000244509	APOBEC3C	0.00666301	-0.0396409	0.0175252	-2.26193	0.0237017	0.474465
ENSG00000147459	DOCK5	-0.000764513	0.0339184	0.0150045	2.26054	0.0237877	0.475457
ENSG00000185607	ACTBP7	0.00493043	0.0232468	0.0102848	2.26031	0.0238021	0.475457
ENSG00000122707	RECK	-0.00747722	-0.0134417	0.00594933	-2.25936	0.0238611	0.475833
ENSG00000168701	TMEM208	-0.00314202	-0.0207751	0.00919644	-2.25903	0.0238812	0.475833
ENSG00000164051	CCDC51	-0.00985992	0.0169231	0.00749232	2.25873	0.0239001	0.475833
ENSG00000249140	PRDX2P3	0.00663791	-0.0193958	0.00858995	-2.25797	0.0239478	0.475833
ENSG00000156345	CDK20	-0.0114464	0.0158293	0.00701045	2.25796	0.0239483	0.475833
ENSG00000230581	ACTG1P14	-0.00159116	0.0196997	0.00872858	2.25692	0.0240132	0.475885
ENSG00000164190	NIPBL	-0.00875096	0.0112394	0.00498064	2.25662	0.0240319	0.475885
ENSG00000088179	PTPN4	-0.00184114	0.0257212	0.0113987	2.2565	0.0240394	0.475885
ENSG00000196204	RNF216P1	-0.0105372	0.020817	0.00922934	2.25553	0.0241003	0.475885
ENSG00000267636	AC008992.1	0.00563646	0.0204051	0.00904691	2.25548	0.0241034	0.475885
ENSG00000108179	PPIF	-0.0115398	-0.0151342	0.00671058	-2.25528	0.0241158	0.475885
ENSG00000226498	RP11-182B22.2	0.00492575	-0.0206339	0.00915056	-2.25494	0.0241373	0.475885
ENSG00000115946	PNO1	0.00765588	-0.0156568	0.00694418	-2.25466	0.0241548	0.475885
ENSG00000092203	TOX4	-0.00649206	0.0489054	0.0216975	2.25396	0.0241987	0.475987
ENSG00000196591	HDAC2	-0.00228706	-0.012727	0.005647	-2.25377	0.0242109	0.475987
ENSG00000242574	HLA-DMB	-0.027619	-0.0722167	0.0320537	-2.25299	0.0242598	0.476123
ENSG00000087095	NLK	-0.000549205	0.0256966	0.0114063	2.25285	0.0242688	0.476123
ENSG00000198046	ZNF667	0.0393776	-0.0510494	0.0226731	-2.25154	0.0243516	0.477
ENSG00000112701	SENP6	-0.00361056	0.0123162	0.00547062	2.25133	0.0243646	0.477
ENSG00000067955	CBFB	-0.0226547	0.0276652	0.0122924	2.25059	0.0244115	0.477257
ENSG00000271605	MILR1	-0.00326222	-0.0476429	0.0211716	-2.25032	0.0244288	0.477257
ENSG00000236714	AC005592.1	0.0170376	-0.0329898	0.0146708	-2.24867	0.0245334	0.477714
ENSG00000222011	FAM185A	-0.00665675	0.0152483	0.0067811	2.24864	0.0245352	0.477714
ENSG00000262619	LINC00621	0.00141111	0.0183567	0.00816433	2.2484	0.0245504	0.477714
ENSG00000132463	GRSF1	-0.0305318	0.0165844	0.00737878	2.24758	0.0246027	0.477714
ENSG00000181350	LRRC75A	-0.00977669	-0.0305973	0.013614	-2.24749	0.0246086	0.477714
ENSG00000197479	PCDHB11	-0.00750003	0.0226108	0.0100647	2.24654	0.0246692	0.477714
ENSG00000153443	UBALD1	-0.0174946	-0.0463245	0.0206252	-2.24601	0.0247032	0.477714
ENSG00000183682	BMP8A	-0.0123441	0.0273334	0.0121704	2.2459	0.0247102	0.477714
ENSG00000169271	HSPB3	0.0181128	0.0373886	0.0166543	2.24498	0.0247693	0.477714
ENSG00000082497	SERTAD4	0.00125246	-0.0623783	0.0277903	-2.24461	0.0247932	0.477714
ENSG00000174547	MRPL11	0.00418891	-0.0245828	0.0109522	-2.24455	0.0247971	0.477714
ENSG00000160326	SLC2A6	0.0132569	-0.0200623	0.00893835	-2.24452	0.0247987	0.477714
ENSG00000107742	SPOCK2	0.00318431	-0.0214462	0.00955595	-2.24428	0.0248143	0.477714
ENSG00000112282	MED23	-0.0137009	0.0117854	0.00525173	2.2441	0.0248258	0.477714
ENSG00000099622	CIRBP	-0.0332611	0.0282273	0.0125793	2.24395	0.0248359	0.477714
ENSG00000010319	SEMA3G	0.00586211	-0.0509543	0.0227175	-2.24295	0.0248998	0.477822
ENSG00000271601	LIX1L	-0.0109141	-0.0199736	0.00890695	-2.24247	0.0249308	0.477822
ENSG00000122012	SV2C	0.0487017	-0.0889221	0.0396596	-2.24213	0.0249528	0.477822
ENSG00000103174	NAGPA	-0.0104655	0.0294716	0.0131457	2.24192	0.0249664	0.477822
ENSG00000188674	C2orf80	-0.0025346	0.022847	0.010192	2.24165	0.0249838	0.477822
ENSG00000146676	PURB	0.00474378	0.0175591	0.00783396	2.2414	0.0249999	0.477822
ENSG00000108828	VAT1	-0.00435399	-0.0298669	0.0133282	-2.24089	0.0250332	0.477822
ENSG00000172209	GPR22	0.0172134	0.0310945	0.0138814	2.24002	0.0250899	0.477822
ENSG00000110442	COMMD9	-0.0197526	0.0191441	0.00854645	2.24	0.0250907	0.477822
ENSG00000101276	SLC52A3	-0.0140543	0.0443091	0.0197876	2.23924	0.0251406	0.477822
ENSG00000068831	RASGRP2	0.0117444	-0.029373	0.013118	-2.23913	0.0251477	0.477822
ENSG00000116106	EPHA4	0.00672151	0.027561	0.0123123	2.23849	0.0251888	0.477822
ENSG00000261329	CTD-2049O4.1	-0.0167891	0.038143	0.0170405	2.23837	0.0251968	0.477822
ENSG00000134574	DDB2	-0.0122676	-0.0232919	0.0104077	-2.23796	0.0252236	0.477822
ENSG00000174600	CMKLR1	-0.00814033	-0.0511924	0.0228748	-2.23794	0.0252253	0.477822
ENSG00000118200	CAMSAP2	0.000881376	0.0115264	0.00515141	2.23752	0.0252526	0.477854
ENSG00000269032	AC016629.7	-0.00522711	-0.0200763	0.00897502	-2.23691	0.0252923	0.478029
ENSG00000255622	PCDHB17P	-0.0070235	0.0200966	0.00898538	2.23659	0.025313	0.478029
ENSG00000130720	FIBCD1	-0.0308594	-0.0423015	0.0189167	-2.2362	0.0253388	0.478033
ENSG00000168993	CPLX1	0.0174136	-0.0277929	0.0124346	-2.23513	0.0254086	0.478867
ENSG00000109084	TMEM97	-0.0190521	0.0418681	0.0187364	2.23459	0.0254443	0.479055
ENSG00000106477	CEP41	-0.000278368	-0.0238908	0.0106936	-2.23412	0.0254751	0.479152
ENSG00000163346	PBXIP1	-0.0126427	0.0288375	0.0129135	2.23313	0.0255404	0.479398
ENSG00000126217	MCF2L	0.00824095	0.018555	0.0083091	2.23309	0.0255428	0.479398
ENSG00000002746	HECW1	0.00696111	0.025361	0.0113599	2.2325	0.0255817	0.479398
ENSG00000110848	CD69	-0.00251493	-0.0680596	0.0304888	-2.23228	0.0255963	0.479398
ENSG00000150656	CNDP1	0.0145078	-0.0528839	0.0237008	-2.23131	0.0256603	0.479398
ENSG00000136720	HS6ST1	0.00433129	0.0216517	0.00970564	2.23084	0.025692	0.479398
ENSG00000107614	TRDMT1	-0.0144287	-0.0249402	0.0111807	-2.23064	0.0257047	0.479398
ENSG00000074527	NTN4	-0.00343547	-0.0303223	0.0135945	-2.23048	0.0257158	0.479398
ENSG00000263883	EEF1DP7	-0.0179432	-0.0159196	0.0071395	-2.22979	0.0257613	0.479398
ENSG00000113460	BRIX1	-0.000304982	0.0210263	0.00943017	2.22968	0.0257684	0.479398
ENSG00000280287	RP13-554M15.7	-0.00953263	0.0225633	0.0101197	2.22964	0.0257713	0.479398
ENSG00000107518	ATRNL1	0.00801231	0.0355348	0.0159431	2.22885	0.0258236	0.479398
ENSG00000260244	RP11-588K22.2	0.00807491	-0.0230993	0.0103671	-2.22813	0.0258716	0.479398
ENSG00000273797	RP11-1046B16.3	-0.0145418	-0.0212035	0.0095171	-2.22794	0.0258844	0.479398
ENSG00000226454	RP3-462C17.1	0.0042484	-0.0145559	0.00653353	-2.22788	0.0258884	0.479398
ENSG00000109111	SUPT6H	-0.00088905	0.0123032	0.00552382	2.2273	0.025927	0.479398
ENSG00000010610	CD4	-0.010567	-0.0471088	0.0211507	-2.22729	0.025928	0.479398
ENSG00000144218	AFF3	0.00340902	0.0235608	0.0105798	2.22696	0.0259502	0.479398
ENSG00000273384	RP5-1098D14.1	-0.0192462	-0.0234949	0.0105581	-2.22529	0.0260619	0.480987
ENSG00000139239	RPL14P1	-0.0165844	0.0471452	0.0211923	2.22464	0.0261054	0.481311
ENSG00000179134	SAMD4B	-0.00353282	0.0233343	0.0104918	2.22405	0.0261448	0.481311
ENSG00000162873	KLHDC8A	0.00644474	-0.0342993	0.0154232	-2.22388	0.0261568	0.481311
ENSG00000152583	SPARCL1	0.00422351	0.0306386	0.0137828	2.22296	0.0262187	0.481975
ENSG00000229865	RPL31P54	0.00068335	-0.0231628	0.0104251	-2.22183	0.0262945	0.482632
ENSG00000121289	CEP89	-0.00826755	0.0144038	0.00648545	2.22094	0.0263553	0.482632
ENSG00000175040	CHST2	-0.00373339	-0.0224993	0.0101328	-2.22043	0.0263894	0.482632
ENSG00000139370	SLC15A4	-0.0142756	-0.0126896	0.00571543	-2.22023	0.0264031	0.482632
ENSG00000091490	SEL1L3	-0.00118948	-0.0250414	0.0112791	-2.22016	0.0264081	0.482632
ENSG00000070770	CSNK2A2	0.00782824	0.0112292	0.00505875	2.21975	0.0264358	0.482632
ENSG00000197629	MPEG1	-0.0133457	-0.0642412	0.0289516	-2.21892	0.0264925	0.482632
ENSG00000075826	SEC31B	-0.0205302	0.0182368	0.00822202	2.21804	0.0265521	0.482632
ENSG00000184385	UMODL1-AS1	-0.00109323	0.0353575	0.0159458	2.21736	0.0265986	0.482632
ENSG00000078070	MCCC1	-0.0226392	0.0105197	0.00474508	2.21696	0.0266256	0.482632
ENSG00000147454	SLC25A37	-0.00126118	-0.0248011	0.0111924	-2.21588	0.0266995	0.482632
ENSG00000077782	FGFR1	-0.0205231	-0.0221317	0.00999298	-2.21472	0.0267792	0.482632
ENSG00000102804	TSC22D1	0.00025894	0.0214464	0.00968555	2.21426	0.0268106	0.482632
ENSG00000240435	RPS12P27	-0.0147703	-0.0175449	0.00792623	-2.21353	0.0268613	0.482632
ENSG00000196132	MYT1	-0.016701	0.0179646	0.00811633	2.21339	0.0268708	0.482632
ENSG00000270154	RP11-419I17.1	-0.000622175	-0.0320407	0.014477	-2.21321	0.0268829	0.482632
ENSG00000264885	RP11-815I9.4	0.00254593	0.0138824	0.00627336	2.21292	0.0269034	0.482632
ENSG00000113805	CNTN3	0.00193356	0.0141478	0.00639571	2.21208	0.026961	0.482632
ENSG00000140350	ANP32A	-0.000301911	-0.0206442	0.00933379	-2.21177	0.0269824	0.482632
ENSG00000251349	MSANTD3-TMEFF1	0.00649272	-0.093169	0.0421267	-2.21164	0.0269917	0.482632
ENSG00000090266	NDUFB2	-0.0098123	-0.0197861	0.00894644	-2.21161	0.0269934	0.482632
ENSG00000184564	SLITRK6	-0.0276431	-0.0779593	0.0352514	-2.21152	0.0269998	0.482632
ENSG00000196189	SEMA4A	0.0124128	-0.0204313	0.00923894	-2.21144	0.0270055	0.482632
ENSG00000186001	LRCH3	-0.0129847	0.0114111	0.00516036	2.2113	0.0270148	0.482632
ENSG00000165028	NIPSNAP3B	0.000221705	-0.0171236	0.00774558	-2.21076	0.0270525	0.482632
ENSG00000011600	TYROBP	0.00179187	-0.0480757	0.0217562	-2.20975	0.0271229	0.482632
ENSG00000186812	ZNF397	-0.0119485	-0.0159327	0.00721051	-2.20966	0.027129	0.482632
ENSG00000254635	WAC-AS1	0.00213802	0.0156276	0.00707328	2.20939	0.0271478	0.482632
ENSG00000223942	RP11-252P19.2	0.00431455	-0.0211292	0.00956401	-2.20924	0.0271581	0.482632
ENSG00000166797	FAM96A	0.00173993	-0.0235506	0.0106604	-2.20916	0.0271633	0.482632
ENSG00000271347	RP11-701H24.7	0.00438829	-0.0203575	0.00921541	-2.20907	0.0271695	0.482632
ENSG00000175745	NR2F1	-0.000217265	0.0180944	0.00819278	2.20858	0.027204	0.482632
ENSG00000168843	FSTL5	0.0217677	-0.0230421	0.0104343	-2.2083	0.0272231	0.482632
ENSG00000256588	RP11-613F22.8	-0.0101035	-0.0181411	0.00821715	-2.20772	0.027264	0.482632
ENSG00000166603	MC4R	-0.0180473	0.03118	0.0141239	2.2076	0.0272719	0.482632
ENSG00000255524	NPIPB8	-0.0176496	0.0258573	0.011713	2.20758	0.0272738	0.482632
ENSG00000205838	TTC23L	-0.0059566	-0.0270635	0.0122626	-2.20699	0.0273145	0.482632
ENSG00000137942	FNBP1L	-0.00655134	-0.0216012	0.00978791	-2.20692	0.0273194	0.482632
ENSG00000161921	CXCL16	-0.0199425	-0.0343632	0.0155729	-2.2066	0.0273423	0.482632
ENSG00000150672	DLG2	0.00177821	0.0138649	0.00628425	2.2063	0.0273632	0.482632
ENSG00000185163	DDX51	-0.0189517	0.0171183	0.00775936	2.20615	0.0273735	0.482632
ENSG00000164073	MFSD8	-0.0389813	-0.0243443	0.0110357	-2.20595	0.0273874	0.482632
ENSG00000225032	RP11-228B15.4	-0.0222018	0.0210149	0.00952679	2.20587	0.0273929	0.482632
ENSG00000114859	CLCN2	-0.0102793	0.0200218	0.00907731	2.20569	0.0274054	0.482632
ENSG00000267799	MAN1A2P1	0.00559998	0.0273713	0.0124128	2.20508	0.0274488	0.482632
ENSG00000253304	TMEM200B	-0.00389313	-0.0362286	0.0164311	-2.20488	0.0274625	0.482632
ENSG00000164649	CDCA7L	-0.00848136	-0.0220673	0.0100088	-2.20479	0.027469	0.482632
ENSG00000105229	PIAS4	-0.00682064	0.0151601	0.00687755	2.20428	0.0275045	0.482801
ENSG00000279423	RP11-671J11.5	-0.0254853	0.0188823	0.00857128	2.20298	0.0275964	0.48396
ENSG00000018236	CNTN1	-0.00577104	0.0216169	0.0098147	2.2025	0.02763	0.484095
ENSG00000163815	CLEC3B	-0.0215856	-0.054111	0.0245769	-2.2017	0.0276862	0.484366
ENSG00000149972	CNTN5	0.0220725	0.0332624	0.0151099	2.20136	0.0277104	0.484366
ENSG00000183049	CAMK1D	0.0131097	0.0194728	0.00884804	2.2008	0.0277501	0.484366
ENSG00000100211	CBY1	-0.00818547	0.0200572	0.00911441	2.20061	0.0277638	0.484366
ENSG00000026508	CD44	0.011309	-0.0609557	0.0277015	-2.20045	0.0277751	0.484366
ENSG00000231721	LINC-PINT	-0.0113872	0.0203941	0.0092736	2.19915	0.0278671	0.484531
ENSG00000204178	TMEM57	-0.00799286	0.00959216	0.00436234	2.19886	0.027888	0.484531
ENSG00000107798	LIPA	-0.025223	-0.0263722	0.0119937	-2.19884	0.0278893	0.484531
ENSG00000196482	ESRRG	-0.00168184	-0.0209683	0.00954022	-2.19788	0.0279576	0.484531
ENSG00000280153	RP11-876N24.3	-0.0111036	-0.0429129	0.0195257	-2.19777	0.0279656	0.484531
ENSG00000269293	ZSCAN16-AS1	-0.0258622	-0.0141312	0.0064304	-2.19756	0.0279803	0.484531
ENSG00000145908	ZNF300	-0.0277448	-0.0317337	0.0144426	-2.19722	0.0280046	0.484531
ENSG00000271383	NBPF19	-0.0151689	0.0178359	0.00811878	2.19686	0.0280302	0.484531
ENSG00000165060	FXN	0.0137249	0.0383589	0.0174618	2.19673	0.0280395	0.484531
ENSG00000072864	NDE1	0.00761925	0.0372932	0.0169771	2.19667	0.028044	0.484531
ENSG00000174469	CNTNAP2	0.0153022	0.0215274	0.00980275	2.19606	0.0280878	0.484838
ENSG00000257527	MIR3179-3	0.00130891	0.0179649	0.00818233	2.19557	0.0281224	0.484929
ENSG00000273389	RP13-514E23.2	-0.010082	0.0254229	0.0115808	2.19526	0.0281449	0.484929
ENSG00000090534	THPO	0.00542145	0.0311808	0.0142065	2.19483	0.0281761	0.485019
ENSG00000233673	ANAPC1P1	-0.0137292	-0.0527764	0.024058	-2.19372	0.0282557	0.485143
ENSG00000095951	HIVEP1	0.0120459	-0.0803841	0.0366446	-2.19361	0.0282631	0.485143
ENSG00000233143	DIRC3-AS1	0.00121817	0.0209742	0.00956194	2.19351	0.0282707	0.485143
ENSG00000237321	RP11-374A22.1	-0.0068022	-0.0226489	0.0103265	-2.19328	0.0282872	0.485143
ENSG00000231527	RP11-374M1.2	0.00269729	-0.0313695	0.014315	-2.19137	0.0284247	0.485299
ENSG00000069943	PIGB	-0.0198539	-0.0159077	0.00726005	-2.19113	0.0284427	0.485299
ENSG00000080644	CHRNA3	0.00288599	-0.0525131	0.0239664	-2.19111	0.0284435	0.485299
ENSG00000118322	ATP10B	-0.00420542	0.0295181	0.0134721	2.19105	0.0284481	0.485299
ENSG00000158321	AUTS2	0.00919089	-0.0173977	0.00794345	-2.1902	0.0285097	0.485299
ENSG00000121039	RDH10	-0.0176796	-0.0352829	0.0161099	-2.19013	0.0285145	0.485299
ENSG00000233860	RP11-359D14.2	-0.0187534	0.0241046	0.0110104	2.18927	0.0285776	0.485299
ENSG00000113719	ERGIC1	-0.00691681	-0.0105063	0.0047991	-2.18922	0.0285805	0.485299
ENSG00000224557	HLA-DPB2	-0.0285484	-0.059217	0.0270537	-2.18887	0.0286062	0.485299
ENSG00000260640	KB-1000E4.2	-0.0103247	-0.0200893	0.00917896	-2.18863	0.028624	0.485299
ENSG00000197442	MAP3K5	0.0027901	0.0132274	0.00604459	2.1883	0.0286475	0.485299
ENSG00000196367	TRRAP	0.00701992	0.0108205	0.0049449	2.18823	0.0286532	0.485299
ENSG00000169946	ZFPM2	-0.00105662	0.0222259	0.0101588	2.18785	0.0286808	0.485299
ENSG00000178295	GEN1	-0.0290276	0.0529848	0.0242183	2.1878	0.0286844	0.485299
ENSG00000113360	DROSHA	0.000348789	0.00921223	0.00421105	2.18763	0.0286963	0.485299
ENSG00000258517	RP6-91H8.1	0.00250869	0.0311334	0.0142329	2.18742	0.0287121	0.485299
ENSG00000108599	AKAP10	-0.00236103	0.0154603	0.0070693	2.18697	0.0287448	0.485413
ENSG00000152818	UTRN	0.00171869	-0.0263341	0.0120444	-2.18641	0.0287853	0.485658
ENSG00000146143	PRIM2	-0.0112887	0.0147213	0.00673623	2.18539	0.02886	0.486437
ENSG00000270135	RP11-362K14.7	0.00261832	0.0213095	0.0097542	2.18465	0.0289146	0.486437
ENSG00000099194	SCD	-0.00573269	-0.0311009	0.0142379	-2.18437	0.0289347	0.486437
ENSG00000154380	ENAH	-0.0118512	-0.0175815	0.00804878	-2.18436	0.0289357	0.486437
ENSG00000185164	NOMO2	0.00183613	0.0228194	0.010449	2.18389	0.0289706	0.486587
ENSG00000144589	STK11IP	6.7958e-05	-0.0117518	0.0053828	-2.18321	0.0290202	0.486608
ENSG00000203877	RIPPLY2	-0.0157833	-0.0175468	0.00803787	-2.18302	0.0290346	0.486608
ENSG00000137841	PLCB2	-0.00846286	-0.0417084	0.01911	-2.18254	0.0290697	0.486608
ENSG00000104497	SNX16	-0.000274818	-0.0238767	0.0109403	-2.18245	0.0290761	0.486608
ENSG00000155090	KLF10	-0.0174063	-0.0357879	0.016404	-2.18166	0.029135	0.486781
ENSG00000233264	AC006042.8	0.0020464	-0.0211977	0.00971656	-2.18161	0.0291386	0.486781
ENSG00000142188	TMEM50B	-0.0181578	0.0390858	0.0179236	2.18069	0.0292064	0.487479
ENSG00000163479	SSR2	-0.00453432	-0.0308713	0.0141651	-2.1794	0.029302	0.488638
ENSG00000240087	RP11-254B13.1	-0.00448689	0.0152408	0.00699573	2.17859	0.0293625	0.488651
ENSG00000144362	PHOSPHO2	0.0058277	-0.0264096	0.0121226	-2.17853	0.0293665	0.488651
ENSG00000068976	PYGM	0.00688938	-0.0391689	0.0179812	-2.17833	0.0293813	0.488651
ENSG00000243609	RPS2P44	0.000148859	-0.0183105	0.00841427	-2.17613	0.0295456	0.490451
ENSG00000184470	TXNRD2	-0.00347385	0.0129528	0.00595259	2.176	0.0295551	0.490451
ENSG00000127990	SGCE	-0.00440873	-0.0142484	0.00654942	-2.17552	0.029591	0.490451
ENSG00000223547	ZNF844	-0.0177677	0.0284365	0.0130714	2.17547	0.0295946	0.490451
ENSG00000280069	CTD-2349P21.3	-0.0215981	-0.0237424	0.010916	-2.175	0.0296299	0.4906
ENSG00000068912	ERLEC1	-0.00554883	0.0142926	0.00657491	2.17381	0.0297194	0.49137
ENSG00000178971	CTC1	-0.0106881	0.0110587	0.0050883	2.17335	0.0297541	0.49137
ENSG00000165084	C8orf34	-0.019123	-0.0316515	0.0145643	-2.17322	0.029764	0.49137
ENSG00000155660	PDIA4	-0.00655872	-0.0267771	0.0123228	-2.17298	0.0297816	0.49137
ENSG00000244560	RP4-800G7.2	0.00244691	-0.0401467	0.0184828	-2.17211	0.0298472	0.491921
ENSG00000145198	VWA5B2	0.0107298	-0.0226401	0.0104261	-2.17147	0.0298953	0.491921
ENSG00000136854	STXBP1	0.019667	0.0327351	0.015077	2.1712	0.0299158	0.491921
ENSG00000062194	GPBP1	-0.0138043	0.0099427	0.00458047	2.17067	0.0299559	0.491921
ENSG00000145087	STXBP5L	0.00308469	0.0181565	0.00836477	2.17059	0.0299625	0.491921
ENSG00000181061	HIGD1A	-0.0100973	0.0215985	0.00995382	2.16987	0.0300164	0.491921
ENSG00000231160	KLF3-AS1	-0.0139682	-0.0229782	0.0105901	-2.16979	0.0300227	0.491921
ENSG00000184988	TMEM106A	0.00668852	-0.039826	0.0183556	-2.1697	0.0300298	0.491921
ENSG00000163106	HPGDS	-0.0228755	-0.0483696	0.0222979	-2.16925	0.030064	0.491921
ENSG00000128309	MPST	-0.0244088	0.0256196	0.0118114	2.16906	0.0300784	0.491921
ENSG00000201300	SNORD115-27	-0.0134946	-0.0201012	0.00927177	-2.168	0.0301585	0.4928
ENSG00000259845	HERC2P10	-0.0234335	0.0258045	0.0119057	2.16741	0.0302036	0.493105
ENSG00000115282	TTC31	-0.0267868	-0.0274839	0.0126858	-2.16651	0.030272	0.493473
ENSG00000164089	ETNPPL	-0.00393127	0.0467227	0.0215677	2.16633	0.0302862	0.493473
ENSG00000205659	LIN52	-0.0293677	0.0299788	0.0138419	2.1658	0.0303264	0.493473
ENSG00000117222	RBBP5	-0.00347537	0.0132881	0.0061356	2.16573	0.0303318	0.493473
ENSG00000077348	EXOSC5	-0.0133261	-0.0253959	0.0117357	-2.16399	0.0304652	0.493893
ENSG00000145675	PIK3R1	-0.00242369	0.0218004	0.0100747	2.16387	0.0304744	0.493893
ENSG00000265491	RNF115	0.00360438	0.0112021	0.00517716	2.16375	0.0304839	0.493893
ENSG00000256654	RP11-429A20.4	-0.0107662	-0.0181457	0.00838649	-2.16368	0.0304889	0.493893
ENSG00000149489	ROM1	-0.0268726	0.0216671	0.0100155	2.16336	0.0305133	0.493893
ENSG00000187398	LUZP2	-0.0248124	-0.0359331	0.0166111	-2.1632	0.0305261	0.493893
ENSG00000076706	MCAM	0.00843839	-0.0568645	0.0262975	-2.16235	0.030591	0.493893
ENSG00000111907	TPD52L1	0.00232724	0.0384173	0.017769	2.16204	0.0306147	0.493893
ENSG00000280054	RP1-197B17.7	-0.0182698	0.037915	0.0175412	2.16148	0.0306585	0.493893
ENSG00000263307	RP11-166B2.8	0.00932136	-0.0216618	0.0100219	-2.16145	0.0306607	0.493893
ENSG00000271913	RP1-111C20.4	-0.00658342	-0.0220715	0.0102115	-2.16143	0.0306621	0.493893
ENSG00000235568	NFAM1	-0.00979183	-0.0385871	0.0178539	-2.16126	0.0306749	0.493893
ENSG00000185158	LRRC37B	0.00195248	0.012534	0.00580076	2.16075	0.0307146	0.494106
ENSG00000122042	UBL3	-0.0119505	-0.0127089	0.00588511	-2.1595	0.0308116	0.495074
ENSG00000115355	CCDC88A	-0.00194291	0.0162884	0.00754341	2.15929	0.0308278	0.495074
ENSG00000091513	TF	-0.0197914	-0.0425405	0.0197088	-2.15845	0.0308929	0.495493
ENSG00000164591	MYOZ3	-0.0369864	-0.0526129	0.0243824	-2.15782	0.0309417	0.495493
ENSG00000185033	SEMA4B	-0.0228655	0.0172119	0.00797735	2.1576	0.0309593	0.495493
ENSG00000169862	CTNND2	0.00448578	0.0139287	0.00645603	2.15747	0.0309693	0.495493
ENSG00000273524	Metazoa_SRP	-0.00246443	0.0235258	0.0109063	2.15709	0.0309987	0.495493
ENSG00000167306	MYO5B	0.0128106	-0.0334529	0.0155097	-2.1569	0.0310131	0.495493
ENSG00000105127	AKAP8	-0.0112475	0.0181113	0.00840031	2.15603	0.0310814	0.495896
ENSG00000075914	EXOSC7	-0.00549909	-0.0111067	0.00515239	-2.15564	0.0311115	0.495896
ENSG00000169299	PGM2	-0.00612923	-0.0182027	0.00844527	-2.15537	0.0311327	0.495896
ENSG00000183161	FANCF	-0.00571546	-0.0164556	0.00763522	-2.15522	0.0311445	0.495896
ENSG00000138688	KIAA1109	-0.000617704	0.00747343	0.00346899	2.15435	0.0312124	0.496247
ENSG00000007402	CACNA2D2	0.00286676	-0.0497597	0.0230994	-2.15416	0.0312277	0.496247
ENSG00000226375	RP3-395P12.2	-0.000334855	-0.0197177	0.00915432	-2.15392	0.0312463	0.496247
ENSG00000136197	C7orf25	-0.034262	0.0291341	0.0135283	2.15357	0.0312742	0.496268
ENSG00000111912	NCOA7	-0.00388661	0.0166894	0.00775091	2.15322	0.0313014	0.496279
ENSG00000224383	PRR29	-0.0366952	-0.0651979	0.0302896	-2.15249	0.0313591	0.496335
ENSG00000105552	BCAT2	-0.0283738	0.0201403	0.0093576	2.15229	0.0313745	0.496335
ENSG00000258311	RP11-644F5.10	-0.0213363	-0.0502502	0.0233507	-2.15198	0.0313992	0.496335
ENSG00000266718	RP11-466A19.1	-0.000392318	0.0274788	0.0127727	2.15137	0.0314469	0.496335
ENSG00000229156	RP11-250H24.2	-0.0223738	-0.0239284	0.0111259	-2.1507	0.0314996	0.496335
ENSG00000234685	NUS1P2	-0.00117329	0.0233566	0.01086	2.15069	0.0315006	0.496335
ENSG00000107554	DNMBP	-0.00422926	0.0157273	0.00731339	2.15048	0.0315171	0.496335
ENSG00000008283	CYB561	0.0136781	-0.0281164	0.0130745	-2.15048	0.0315176	0.496335
ENSG00000166068	SPRED1	-0.0150811	-0.0212183	0.0098721	-2.14932	0.0316091	0.496844
ENSG00000169504	CLIC4	-0.0240697	-0.0355275	0.0165299	-2.14928	0.0316124	0.496844
ENSG00000110060	PUS3	-0.00192548	0.0197785	0.00920335	2.14906	0.0316297	0.496844
ENSG00000137274	BPHL	0.00480573	0.0218041	0.0101501	2.14818	0.0316995	0.496924
ENSG00000238142	RP11-108M9.4	-0.0248703	-0.0295407	0.0137517	-2.14815	0.0317015	0.496924
ENSG00000141664	ZCCHC2	-0.0126258	-0.0184887	0.00860851	-2.14773	0.0317356	0.496924
ENSG00000211574	MIR770	0.0257911	-0.0203936	0.00949577	-2.14766	0.0317412	0.496924
ENSG00000254331	CKS1BP7	0.00391661	0.0188442	0.0087759	2.14727	0.0317718	0.496986
ENSG00000226476	RP11-776H12.1	-0.013289	-0.0298749	0.0139185	-2.14641	0.0318401	0.497316
ENSG00000162076	FLYWCH2	0.0019501	-0.017021	0.00793034	-2.14631	0.0318479	0.497316
ENSG00000155629	PIK3AP1	-0.0156651	-0.042687	0.0198924	-2.1459	0.0318813	0.497316
ENSG00000095970	TREM2	-0.026474	-0.061193	0.028522	-2.14547	0.0319153	0.497316
ENSG00000078295	ADCY2	0.00454972	0.0145803	0.00679695	2.14512	0.0319429	0.497316
ENSG00000112541	PDE10A	0.0272258	-0.0454564	0.0211918	-2.145	0.0319526	0.497316
ENSG00000006704	GTF2IRD1	-0.00123771	0.017139	0.00799904	2.14263	0.0321425	0.499855
ENSG00000133067	LGR6	0.00805871	-0.0485125	0.02266	-2.14089	0.0322832	0.500821
ENSG00000230373	GOLGA6L5P	-0.00462301	-0.0202107	0.00944068	-2.14081	0.032289	0.500821
ENSG00000006831	ADIPOR2	-0.00473425	0.023868	0.0111508	2.14048	0.0323156	0.500821
ENSG00000182132	KCNIP1	-0.00634605	-0.0428358	0.020014	-2.14029	0.032331	0.500821
ENSG00000175390	EIF3F	-0.00869219	0.0110164	0.00514796	2.13996	0.0323582	0.500821
ENSG00000237949	LINC00844	-0.0530156	0.0390615	0.0182542	2.13987	0.0323655	0.500821
ENSG00000214719	AC005562.1	-0.0321217	0.0528701	0.024715	2.13919	0.0324201	0.501041
ENSG00000272033	RP11-52A20.2	-0.012234	-0.0251378	0.011757	-2.13811	0.0325078	0.501041
ENSG00000230189	GS1-124K5.2	-0.00880573	0.019702	0.0092173	2.1375	0.0325571	0.501041
ENSG00000147655	RSPO2	0.0189113	0.0416336	0.0194799	2.13726	0.0325765	0.501041
ENSG00000141027	NCOR1	-0.00163207	0.00943997	0.00441686	2.13726	0.0325772	0.501041
ENSG00000095203	EPB41L4B	0.0137126	0.0141604	0.00662697	2.13679	0.0326153	0.501041
ENSG00000248568	KRT8P48	0.0164469	0.0225177	0.01054	2.1364	0.0326469	0.501041
ENSG00000196378	ZNF34	-0.026982	0.0520129	0.0243521	2.13587	0.0326901	0.501041
ENSG00000211460	TSN	-0.0291472	-0.0550905	0.0257951	-2.1357	0.0327042	0.501041
ENSG00000125107	CNOT1	-0.00708176	0.00763945	0.00357735	2.1355	0.03272	0.501041
ENSG00000242588	RP11-274B21.14	-0.0184234	0.0172116	0.00806202	2.1349	0.0327696	0.501041
ENSG00000153214	TMEM87B	-0.00051362	-0.0148001	0.00693313	-2.13469	0.0327865	0.501041
ENSG00000166896	XRCC6BP1	0.0227375	-0.0199899	0.00936487	-2.13456	0.0327971	0.501041
ENSG00000228010	AC073343.13	-0.0188643	-0.0244632	0.0114624	-2.13421	0.0328252	0.501041
ENSG00000029364	SLC39A9	-0.0522969	-0.0361319	0.0169304	-2.13414	0.0328317	0.501041
ENSG00000234997	AC016745.3	-0.00313629	0.0235798	0.011049	2.1341	0.0328344	0.501041
ENSG00000213079	SCAF8	-0.00323479	0.0122858	0.00575754	2.13386	0.0328544	0.501041
ENSG00000217128	FNIP1	-0.00115765	0.0120383	0.00564182	2.13376	0.0328626	0.501041
ENSG00000233157	RP3-388M5.8	-0.0104371	-0.0207283	0.00972325	-2.13182	0.0330213	0.502748
ENSG00000113070	HBEGF	0.00935428	-0.0294689	0.0138248	-2.1316	0.0330396	0.502748
ENSG00000234771	SLC25A25-AS1	-0.0109617	0.0215516	0.0101114	2.13141	0.0330553	0.502748
ENSG00000108639	SYNGR2	-0.0171401	-0.037083	0.0174154	-2.12932	0.0332275	0.503741
ENSG00000185052	SLC24A3	0.00680626	-0.0349095	0.0163948	-2.1293	0.0332294	0.503741
ENSG00000278189	RNA5-8S5	-0.0321003	-0.0896465	0.042108	-2.12897	0.033257	0.503741
ENSG00000078043	PIAS2	-0.00507332	-0.00757058	0.0035565	-2.12866	0.0332825	0.503741
ENSG00000215845	TSTD1	-0.00454823	-0.0256141	0.0120332	-2.12863	0.0332849	0.503741
ENSG00000137497	NUMA1	-0.0107717	0.0157931	0.00741999	2.12845	0.0333002	0.503741
ENSG00000185049	NELFA	-0.00470038	0.0123869	0.00582001	2.12833	0.0333094	0.503741
ENSG00000276742	RP11-500G22.4	-0.0110615	0.029391	0.0138131	2.12776	0.0333572	0.503752
ENSG00000149499	EML3	-0.0223774	0.0206895	0.00972398	2.12767	0.0333641	0.503752
ENSG00000112851	ERBB2IP	-0.0160972	0.0219497	0.0103182	2.12728	0.033397	0.503841
ENSG00000167895	TMC8	-0.0120495	-0.0378482	0.0178	-2.12631	0.0334777	0.504117
ENSG00000060642	PIGV	-0.0101676	0.0262759	0.0123576	2.1263	0.0334787	0.504117
ENSG00000035681	NSMAF	0.00241373	-0.0108091	0.00508407	-2.12608	0.0334966	0.504117
ENSG00000254815	RP11-496I9.1	-0.0158693	-0.0368215	0.0173216	-2.12576	0.0335232	0.504117
ENSG00000171617	ENC1	0.0275187	0.0404308	0.0190254	2.12509	0.0335788	0.504546
ENSG00000074842	MYDGF	0.00335114	-0.0176037	0.00828957	-2.1236	0.033704	0.50602
ENSG00000198846	TOX	-0.00719789	0.0257985	0.0121516	2.12304	0.0337501	0.506306
ENSG00000120875	DUSP4	-0.00811869	-0.0466293	0.0219669	-2.12271	0.033778	0.506317
ENSG00000177302	TOP3A	-0.00320448	0.0109651	0.00516837	2.12157	0.0338737	0.507268
ENSG00000111786	SRSF9	-0.0059462	-0.0138713	0.00653922	-2.12125	0.0339005	0.507268
ENSG00000277739	RNA5-8S5	-0.032523	-0.0896585	0.0422801	-2.12059	0.0339567	0.507268
ENSG00000272650	RP11-571I18.4	-0.003352	-0.0183608	0.00865866	-2.12052	0.0339624	0.507268
ENSG00000094914	AAAS	0.00284042	-0.0201575	0.0095067	-2.12034	0.0339772	0.507268
ENSG00000169442	CD52	0.00513603	-0.0364843	0.0172127	-2.11961	0.0340389	0.507782
ENSG00000174607	UGT8	-0.032495	-0.0444718	0.0209876	-2.11896	0.034094	0.508188
ENSG00000125534	PPDPF	0.00114834	0.0261147	0.0123262	2.11864	0.0341205	0.508188
ENSG00000123739	PLA2G12A	-0.0107118	-0.00919866	0.00434382	-2.11764	0.0342053	0.509046
ENSG00000252080	RNU7-99P	0.0182501	-0.0150706	0.00711992	-2.11668	0.0342873	0.509697
ENSG00000035687	ADSS	-0.00705528	-0.0134503	0.00635503	-2.11648	0.0343037	0.509697
ENSG00000088387	DOCK9	-0.00222921	0.0146624	0.00692965	2.11589	0.034354	0.51004
ENSG00000092036	HAUS4	-0.0118825	-0.0228922	0.0108252	-2.11471	0.0344546	0.511127
ENSG00000197647	ZNF433	-0.00665229	0.0184694	0.00873731	2.11385	0.0345282	0.511513
ENSG00000128298	BAIAP2L2	0.00102115	0.0242018	0.0114496	2.11376	0.0345354	0.511513
ENSG00000183648	NDUFB1	0.00247966	-0.0147596	0.00698463	-2.11315	0.0345881	0.511887
ENSG00000202141	Y_RNA	-0.00297869	-0.0166878	0.00789891	-2.11267	0.0346287	0.512083
ENSG00000144596	GRIP2	0.0106376	-0.0348501	0.0165002	-2.1121	0.0346777	0.512402
ENSG00000215717	TMEM167B	-0.0200377	0.0126823	0.00600633	2.11149	0.0347301	0.51246
ENSG00000255052	FAM66D	0.00494635	-0.0348274	0.0164972	-2.11112	0.0347624	0.51246
ENSG00000215018	COL28A1	-0.00402225	-0.0274298	0.0129951	-2.11079	0.0347906	0.51246
ENSG00000087299	L2HGDH	0.00626077	0.0113766	0.00538978	2.11078	0.0347914	0.51246
ENSG00000171724	VAT1L	-0.00311214	-0.038053	0.0180349	-2.10996	0.0348615	0.513088
ENSG00000255571	LINC00925	-0.00915567	-0.0158288	0.00751105	-2.1074	0.0350829	0.514608
ENSG00000278864	RP11-45M22.2	-0.00452839	0.016064	0.0076228	2.10737	0.0350858	0.514608
ENSG00000205517	RGL3	-0.00751997	-0.0261184	0.0124017	-2.10602	0.0352022	0.514608
ENSG00000162621	LRRC53	0.04261	0.0547406	0.0259925	2.10601	0.0352033	0.514608
ENSG00000105819	PMPCB	0.000457645	0.0112658	0.0053524	2.10481	0.035308	0.514608
ENSG00000187210	GCNT1	0.0298201	-0.0686528	0.0326215	-2.10453	0.0353324	0.514608
ENSG00000188315	C3orf62	0.0118301	0.0149724	0.00711473	2.10442	0.0353416	0.514608
ENSG00000155980	KIF5A	0.00445217	0.023196	0.0110227	2.1044	0.0353439	0.514608
ENSG00000273164	AC000095.11	0.0234373	-0.0244846	0.0116355	-2.10429	0.0353528	0.514608
ENSG00000100711	ZFYVE21	-0.00740167	0.0148392	0.00705221	2.10419	0.0353618	0.514608
ENSG00000153993	SEMA3D	-0.0122377	-0.0326358	0.0155108	-2.10406	0.0353729	0.514608
ENSG00000075292	ZNF638	-0.00654425	0.012846	0.00610722	2.10342	0.0354292	0.514608
ENSG00000167272	POP5	-0.0298078	-0.0205686	0.00978083	-2.10295	0.0354698	0.514608
ENSG00000166816	LDHD	-0.00109354	0.0196722	0.00935848	2.10208	0.0355465	0.514608
ENSG00000010322	NISCH	-0.0127886	0.014959	0.00711742	2.10174	0.0355762	0.514608
ENSG00000135744	AGT	-0.0156485	0.0345117	0.0164206	2.10173	0.035577	0.514608
ENSG00000261349	RP3-465N24.5	0.000494563	0.0232513	0.0110667	2.10101	0.0356397	0.514608
ENSG00000085117	CD82	-0.0180761	-0.0216402	0.0103018	-2.10062	0.035674	0.514608
ENSG00000234177	LINC01114	-0.0220956	0.0265511	0.0126397	2.10061	0.0356751	0.514608
ENSG00000184261	KCNK12	0.00338797	0.0207399	0.00987436	2.10038	0.0356954	0.514608
ENSG00000105650	PDE4C	-0.0375509	0.037643	0.0179271	2.09978	0.0357481	0.514608
ENSG00000100038	TOP3B	0.00649413	0.0174588	0.00831472	2.09975	0.0357508	0.514608
ENSG00000268955	RP11-556O5.6	-0.00227072	-0.0221248	0.0105399	-2.09915	0.0358036	0.514608
ENSG00000175730	BAK1P1	-0.0181396	-0.0208148	0.00991746	-2.0988	0.0358344	0.514608
ENSG00000155657	TTN	0.00805085	-0.0534716	0.0254775	-2.09878	0.0358361	0.514608
ENSG00000103569	AQP9	0.0140409	0.0386702	0.0184256	2.09873	0.035841	0.514608
ENSG00000085377	PREP	0.0102102	0.0194916	0.0092882	2.09853	0.0358584	0.514608
ENSG00000025423	HSD17B6	-0.00113147	-0.0367713	0.0175242	-2.09832	0.035877	0.514608
ENSG00000279250	RP11-46D1.2	-0.012612	0.0169005	0.00805502	2.09813	0.0358938	0.514608
ENSG00000250934	RP11-71E19.1	0.000720474	0.0181631	0.00865718	2.09804	0.0359018	0.514608
ENSG00000143473	KCNH1	0.0168109	0.0317465	0.0151319	2.09798	0.0359065	0.514608
ENSG00000146453	PNLDC1	0.012048	0.0380327	0.0181332	2.09741	0.0359572	0.514608
ENSG00000019144	PHLDB1	-0.0182618	0.0238831	0.011388	2.09722	0.0359744	0.514608
ENSG00000113657	DPYSL3	-0.0117991	-0.0195357	0.00931557	-2.09711	0.0359842	0.514608
ENSG00000125772	GPCPD1	-0.00558073	-0.0269678	0.0128625	-2.09662	0.0360273	0.514608
ENSG00000187566	NHLRC1	-0.00668489	0.0196059	0.00935121	2.09661	0.0360279	0.514608
ENSG00000271714	CTD-2377O17.1	-0.0111425	0.0226859	0.010821	2.09647	0.0360403	0.514608
ENSG00000122512	PMS2	-0.0117437	0.011956	0.00570317	2.09637	0.0360493	0.514608
ENSG00000275672	GATM-AS1	-0.011964	0.0216346	0.0103217	2.09603	0.0360794	0.514608
ENSG00000224822	THRB-IT1	0.0276878	0.0202546	0.0096635	2.09599	0.0360827	0.514608
ENSG00000113369	ARRDC3	-0.050498	0.0351571	0.0167811	2.09504	0.0361671	0.514608
ENSG00000113248	PCDHB15	-0.0113451	-0.0172178	0.0082203	-2.09454	0.0362116	0.514608
ENSG00000121350	PYROXD1	0.00673976	-0.0195258	0.00932239	-2.0945	0.0362152	0.514608
ENSG00000201343	Y_RNA	0.00665627	-0.0134332	0.00641361	-2.09449	0.0362168	0.514608
ENSG00000231185	AC005592.2	0.0124491	-0.0211548	0.010103	-2.09392	0.036267	0.514608
ENSG00000141564	RPTOR	-0.00286414	0.011777	0.00562514	2.09363	0.0362928	0.514608
ENSG00000089902	RCOR1	-0.008947	0.0102341	0.00489168	2.09214	0.0364263	0.514608
ENSG00000119403	PHF19	-0.0351892	0.0187697	0.0089731	2.09177	0.0364589	0.514608
ENSG00000198563	DDX39B	-0.0127603	-0.0223999	0.0107088	-2.09172	0.0364635	0.514608
ENSG00000022556	NLRP2	0.0323333	-0.0907263	0.0433745	-2.09169	0.0364658	0.514608
ENSG00000148516	ZEB1	-0.00538812	-0.0140874	0.00673551	-2.09152	0.0364816	0.514608
ENSG00000165379	LRFN5	0.00165758	0.0155299	0.00742616	2.09124	0.0365068	0.514608
ENSG00000166340	TPP1	-0.00279456	0.0193955	0.00927517	2.09112	0.0365174	0.514608
ENSG00000105723	GSK3A	-0.0016336	0.0149655	0.00715744	2.0909	0.0365374	0.514608
ENSG00000159871	LYPD5	0.00194926	0.0218697	0.0104598	2.09083	0.0365435	0.514608
ENSG00000239857	GET4	-0.00443232	0.0140759	0.00673251	2.09074	0.0365511	0.514608
ENSG00000253767	PCDHGA8	0.0188203	-0.083416	0.0399036	-2.09044	0.0365785	0.514608
ENSG00000187164	KIAA1598	-0.0382793	0.0231195	0.0110601	2.09034	0.0365872	0.514608
ENSG00000140950	TLDC1	-0.00206215	-0.0128218	0.00613394	-2.0903	0.0365904	0.514608
ENSG00000154099	DNAAF1	-0.0337772	-0.0520857	0.0249303	-2.08925	0.0366854	0.515556
ENSG00000257954	RP11-161H23.10	-0.00538997	0.0221957	0.0106307	2.08789	0.0368073	0.516324
ENSG00000131236	CAP1	-0.0107858	-0.0156439	0.0074927	-2.08789	0.0368081	0.516324
ENSG00000268879	IGFL1P1	-0.0161942	0.0179096	0.00857856	2.08772	0.0368231	0.516324
ENSG00000275143	SCARNA16	-0.0250487	0.0227008	0.0108758	2.08728	0.036863	0.516496
ENSG00000183908	LRRC55	0.00699343	-0.0400255	0.0191798	-2.08685	0.0369013	0.516647
ENSG00000155099	TMEM55A	-0.000199661	-0.0131308	0.00629522	-2.08583	0.0369942	0.51736
ENSG00000175376	EIF1AD	-0.0152523	0.0131715	0.00631785	2.0848	0.0370873	0.51736
ENSG00000131871	VIMP	-0.0116496	-0.0143136	0.00686638	-2.0846	0.037106	0.51736
ENSG00000279996	CTB-139P11.2	-0.00200513	0.0198907	0.00954185	2.08458	0.0371077	0.51736
ENSG00000066382	MPPED2	0.00740926	-0.0212106	0.0101779	-2.08399	0.0371612	0.51736
ENSG00000090539	CHRD	0.0163905	0.0293755	0.0140965	2.08389	0.0371706	0.51736
ENSG00000204291	COL15A1	0.0298272	-0.0545964	0.0262017	-2.0837	0.0371876	0.51736
ENSG00000271849	CTC-332L22.1	-0.0121956	0.0201825	0.00968996	2.08282	0.0372673	0.51736
ENSG00000248750	RP11-131K17.1	-0.00695346	-0.0204243	0.00980716	-2.08259	0.0372885	0.51736
ENSG00000197857	ZNF44	-0.00876341	0.017049	0.00818862	2.08204	0.0373389	0.51736
ENSG00000130508	PXDN	0.0016425	-0.023237	0.0111612	-2.08195	0.0373474	0.51736
ENSG00000170293	CMTM8	-0.0111001	-0.0200794	0.00964461	-2.08193	0.0373486	0.51736
ENSG00000179832	MROH1	0.00862353	0.0130489	0.00626783	2.08189	0.0373527	0.51736
ENSG00000128482	RNF112	0.00712868	-0.0153732	0.00738428	-2.08189	0.0373528	0.51736
ENSG00000168748	CA7	-0.00998067	0.0270693	0.013007	2.08114	0.0374214	0.51736
ENSG00000261616	RP11-6O2.3	0.00332866	0.0265833	0.0127797	2.08013	0.0375141	0.51736
ENSG00000251079	BMS1P2	0.0270058	-0.0638014	0.0306737	-2.08	0.0375252	0.51736
ENSG00000271947	RP11-439M11.1	0.0146745	-0.023049	0.0110828	-2.0797	0.0375528	0.51736
ENSG00000249992	TMEM158	0.00986495	-0.0303083	0.014574	-2.07962	0.0375606	0.51736
ENSG00000158445	KCNB1	0.0187063	0.0287973	0.0138479	2.07954	0.0375679	0.51736
ENSG00000133687	TMTC1	0.000790868	-0.0230028	0.0110616	-2.07951	0.0375704	0.51736
ENSG00000228415	PTMAP1	-0.000250125	0.0186189	0.00895521	2.07911	0.0376071	0.51736
ENSG00000106689	LHX2	-0.00649575	0.0202595	0.00974534	2.07889	0.0376275	0.51736
ENSG00000165806	CASP7	0.0063698	0.0335287	0.0161292	2.07875	0.0376403	0.51736
ENSG00000106852	LHX6	0.0017266	-0.0253745	0.0122071	-2.07867	0.0376476	0.51736
ENSG00000121895	TMEM156	-0.0177836	-0.0403155	0.0193993	-2.07819	0.0376918	0.51736
ENSG00000128791	TWSG1	-0.0165285	-0.0197201	0.00949078	-2.07781	0.0377265	0.51736
ENSG00000196923	PDLIM7	0.0230331	-0.0347466	0.0167249	-2.07754	0.0377522	0.51736
ENSG00000183067	IGSF5	-9.2712e-05	-0.0308767	0.0148624	-2.0775	0.0377556	0.51736
ENSG00000134569	LRP4	-0.00922106	0.0210549	0.0101384	2.07674	0.0378255	0.517937
ENSG00000149256	TENM4	0.00350232	-0.0178337	0.00859599	-2.07465	0.0380187	0.518938
ENSG00000120738	EGR1	0.0735948	-0.0600728	0.028956	-2.07462	0.0380216	0.518938
ENSG00000227986	TRIM60P18	0.00183071	-0.0150353	0.00724726	-2.07462	0.0380221	0.518938
ENSG00000273018	CTD-2303H24.2	0.0380436	-0.0525875	0.0253484	-2.07459	0.038025	0.518938
ENSG00000240244	GAPDHP33	0.0239706	0.0289656	0.0139633	2.07441	0.0380409	0.518938
ENSG00000265452	MIR3682	0.0107294	0.0196076	0.0094533	2.07415	0.0380653	0.518938
ENSG00000154122	ANKH	0.00290958	0.0105113	0.00507052	2.07302	0.0381705	0.519992
ENSG00000196126	HLA-DRB1	0.0219176	-0.0752235	0.0363031	-2.0721	0.0382562	0.520282
ENSG00000165494	PCF11	-0.00576288	0.0103643	0.00500232	2.0719	0.0382751	0.520282
ENSG00000205583	STAG3L1	0.0189349	0.0118196	0.00570599	2.07143	0.0383186	0.520282
ENSG00000069020	MAST4	0.00538396	0.0130269	0.00628908	2.07136	0.0383254	0.520282
ENSG00000101542	CDH20	-0.012698	0.0208628	0.0100723	2.0713	0.038331	0.520282
ENSG00000236085	ACTG1P4	-0.0114896	0.0181575	0.00877214	2.06991	0.038461	0.520361
ENSG00000164794	KCNV1	0.0403828	0.0406658	0.0196463	2.0699	0.0384619	0.520361
ENSG00000168334	XIRP1	0.00346005	-0.0478963	0.0231414	-2.06972	0.0384782	0.520361
ENSG00000163220	S100A9	0.0277547	0.0690272	0.0333542	2.06952	0.0384976	0.520361
ENSG00000176978	DPP7	-0.0278039	0.0190596	0.00921028	2.06938	0.0385103	0.520361
ENSG00000114993	RTKN	-0.0349496	0.0277478	0.01341	2.06919	0.0385279	0.520361
ENSG00000245317	CTC-241N9.1	-0.0287245	-0.0223987	0.0108251	-2.06915	0.0385318	0.520361
ENSG00000273619	RP5-908M14.9	-0.0106503	0.0161176	0.00779461	2.06779	0.0386599	0.521592
ENSG00000226864	ATE1-AS1	0.0181079	0.0445173	0.021531	2.06759	0.0386788	0.521592
ENSG00000127951	FGL2	0.00181985	-0.0587516	0.028437	-2.06603	0.0388257	0.523091
ENSG00000258708	SLC25A21-AS1	-0.0293111	0.0219711	0.0106357	2.06579	0.038848	0.523091
ENSG00000227383	RP11-571F15.2	-0.00227682	-0.0166538	0.00806279	-2.06552	0.038874	0.523091
ENSG00000174417	TRHR	-0.0157941	-0.0497719	0.0241166	-2.06381	0.0390361	0.524839
ENSG00000173391	OLR1	-0.0083319	-0.0716458	0.0347234	-2.06333	0.0390817	0.524839
ENSG00000039123	SKIV2L2	-0.00950572	0.00876946	0.00425066	2.06308	0.0391047	0.524839
ENSG00000184613	NELL2	0.00451872	0.0296585	0.0143838	2.06193	0.0392141	0.524839
ENSG00000161298	ZNF382	-0.000924688	-0.0395246	0.0191795	-2.06077	0.0393247	0.524839
ENSG00000124772	CPNE5	0.0164167	-0.0229204	0.0111265	-2.05998	0.0394003	0.524839
ENSG00000108963	DPH1	0.0025277	0.0205692	0.00998551	2.0599	0.0394078	0.524839
ENSG00000176994	SMCR8	-0.00243822	0.00991344	0.00481359	2.05947	0.0394492	0.524839
ENSG00000117010	ZNF684	0.000940707	-0.0369016	0.0179191	-2.05934	0.0394619	0.524839
ENSG00000278867	RP11-640N20.4	-0.00117682	-0.01276	0.00619623	-2.05931	0.0394641	0.524839
ENSG00000151151	IPMK	-0.0112827	-0.0127601	0.00619806	-2.05873	0.0395203	0.524839
ENSG00000138795	LEF1	-0.00815227	-0.0297645	0.0144594	-2.05848	0.0395438	0.524839
ENSG00000184060	ADAP2	-0.0194554	-0.0443112	0.0215305	-2.05807	0.0395837	0.524839
ENSG00000124444	ZNF576	0.00726472	-0.0171387	0.00832756	-2.05806	0.0395839	0.524839
ENSG00000136152	COG3	-0.00988008	0.00982853	0.00477638	2.05774	0.0396153	0.524839
ENSG00000155324	GRAMD3	-0.00401009	0.02963	0.0144001	2.05763	0.0396261	0.524839
ENSG00000170260	ZNF212	0.000227906	0.0142439	0.00692419	2.05712	0.039675	0.524839
ENSG00000154642	C21orf91	-0.0474306	-0.0401194	0.0195063	-2.05674	0.039711	0.524839
ENSG00000140990	NDUFB10	0.000708611	-0.0187415	0.00911286	-2.0566	0.0397251	0.524839
ENSG00000277246	RP11-153I24.4	-0.00891984	0.0177365	0.0086254	2.05631	0.0397524	0.524839
ENSG00000116299	KIAA1324	0.0103326	-0.0239663	0.0116555	-2.05623	0.0397604	0.524839
ENSG00000132323	ILKAP	-0.00687406	0.0104607	0.0050878	2.05604	0.0397783	0.524839
ENSG00000187952	HS6ST1P1	0.00908998	0.0192805	0.00938011	2.05547	0.0398338	0.524839
ENSG00000275580	RP11-295H24.4	-0.0146248	-0.0211979	0.0103137	-2.05531	0.0398487	0.524839
ENSG00000160271	RALGDS	-0.0206722	0.0226627	0.011027	2.05521	0.0398588	0.524839
ENSG00000170231	FABP6	-0.0157882	-0.0298213	0.0145115	-2.05501	0.039878	0.524839
ENSG00000129657	SEC14L1	0.0055163	0.0197455	0.00961041	2.0546	0.039918	0.524839
ENSG00000237260	AC073069.2	-0.00572317	-0.0196795	0.00958026	-2.05417	0.0399591	0.524839
ENSG00000153714	LURAP1L	-0.0334804	0.0294468	0.0143353	2.05414	0.039962	0.524839
ENSG00000260992	DOCK9-AS2	-0.0202393	0.0217011	0.0105648	2.05408	0.0399677	0.524839
ENSG00000240771	ARHGEF25	0.000790595	0.018779	0.00914437	2.05361	0.040013	0.524839
ENSG00000163930	BAP1	0.00184131	0.0164034	0.00798758	2.05361	0.0400131	0.524839
ENSG00000278233	RNA5-8S5	-0.0328751	-0.0871433	0.0424383	-2.05341	0.0400329	0.524839
ENSG00000174177	CTU2	-0.00508772	-0.0152426	0.00742344	-2.0533	0.0400433	0.524839
ENSG00000253771	TPTE2P1	-0.0106923	-0.0240237	0.0117002	-2.05327	0.040046	0.524839
ENSG00000174473	GALNTL6	0.0145597	-0.020498	0.00998341	-2.05321	0.0400525	0.524839
ENSG00000154330	PGM5	-0.0123023	-0.0563803	0.027461	-2.0531	0.0400625	0.524839
ENSG00000069849	ATP1B3	0.0322389	-0.0261052	0.0127156	-2.05301	0.0400718	0.524839
ENSG00000109171	SLAIN2	-0.00898954	0.0110224	0.00537078	2.05229	0.0401412	0.525379
ENSG00000178878	APOLD1	-0.0113545	0.156031	0.0760403	2.05195	0.0401747	0.52545
ENSG00000157193	LRP8	-0.00813715	-0.018188	0.0088661	-2.0514	0.0402276	0.525694
ENSG00000274712	RP11-147L13.15	-0.0132847	0.0164126	0.00800156	2.05118	0.0402496	0.525694
ENSG00000263753	LINC00667	-0.00305744	0.0277112	0.013519	2.0498	0.0403837	0.526997
ENSG00000253729	PRKDC	0.00154035	0.0082497	0.00402537	2.04943	0.0404203	0.526997
ENSG00000157227	MMP14	-0.012931	-0.0346608	0.0169151	-2.04911	0.0404516	0.526997
ENSG00000158691	ZSCAN12	-0.0185058	0.0132659	0.00647519	2.04872	0.0404896	0.526997
ENSG00000237135	DDX10P1	-0.00358295	-0.0152692	0.00745314	-2.04869	0.0404928	0.526997
ENSG00000132164	SLC6A11	-0.0112456	-0.0434	0.0211914	-2.048	0.04056	0.526997
ENSG00000069712	KIAA1107	0.0140198	0.0229592	0.0112112	2.04788	0.0405717	0.526997
ENSG00000065057	NTHL1	-0.0274553	-0.0201627	0.00984716	-2.04757	0.0406022	0.526997
ENSG00000137880	GCHFR	-0.0058114	-0.0184315	0.00900181	-2.04754	0.0406054	0.526997
ENSG00000122861	PLAU	0.00241222	-0.037828	0.0184779	-2.0472	0.0406389	0.526997
ENSG00000140511	HAPLN3	-0.0190988	-0.0378216	0.018483	-2.04629	0.0407277	0.526997
ENSG00000184611	KCNH7	0.0144692	0.0252143	0.0123231	2.04609	0.0407474	0.526997
ENSG00000177556	ATOX1	-0.00452667	0.0111193	0.00543448	2.04607	0.0407492	0.526997
ENSG00000122678	POLM	-0.0156326	-0.018792	0.0091854	-2.04585	0.0407708	0.526997
ENSG00000122877	EGR2	0.0403272	-0.0547138	0.026744	-2.04583	0.0407727	0.526997
ENSG00000115665	SLC5A7	-0.0390368	-0.126103	0.0616565	-2.04525	0.0408299	0.527372
ENSG00000246363	RP11-13A1.1	0.0133337	0.0302253	0.0147807	2.04491	0.0408636	0.527408
ENSG00000088970	KIZ	-0.0184851	0.0129492	0.00633322	2.04465	0.0408892	0.527408
ENSG00000185760	KCNQ5	-0.00779138	0.0336591	0.0164709	2.04355	0.0409978	0.527928
ENSG00000249550	LINC01234	-0.00512538	0.0271881	0.013307	2.04314	0.0410383	0.527928
ENSG00000236268	LINC01361	0.0239514	0.028303	0.0138553	2.04275	0.0410771	0.527928
ENSG00000103319	EEF2K	-0.0307403	0.0243858	0.0119391	2.04252	0.0410999	0.527928
ENSG00000186193	SAPCD2	-0.00874047	0.0257017	0.0125842	2.04238	0.0411139	0.527928
ENSG00000182648	LINC01006	0.0585805	-0.0611638	0.0299502	-2.04218	0.0411334	0.527928
ENSG00000154734	ADAMTS1	0.046084	-0.0675417	0.0330757	-2.04204	0.041148	0.527928
ENSG00000231312	AC007246.3	0.00275933	0.0234093	0.0114641	2.04196	0.0411556	0.527928
ENSG00000197943	PLCG2	0.0102819	-0.0416624	0.0204086	-2.04141	0.0412096	0.528215
ENSG00000108509	CAMTA2	0.00523589	0.0136313	0.00668071	2.0404	0.0413109	0.528215
ENSG00000151665	PIGF	-0.00202598	-0.0176648	0.00865782	-2.04033	0.0413172	0.528215
ENSG00000132872	SYT4	0.0193025	-0.0226438	0.0110998	-2.04002	0.0413484	0.528215
ENSG00000078053	AMPH	0.00558395	0.0198336	0.00972377	2.03971	0.0413795	0.528215
ENSG00000246375	RP11-10L7.1	-0.00453469	0.0620727	0.0304448	2.03886	0.041464	0.528215
ENSG00000165801	ARHGEF40	-0.0185468	-0.0233099	0.0114329	-2.03884	0.0414663	0.528215
ENSG00000169184	MN1	0.0318543	-0.0430546	0.0211184	-2.03872	0.0414778	0.528215
ENSG00000197121	PGAP1	-0.0309902	-0.0287641	0.0141127	-2.03817	0.0415331	0.528215
ENSG00000164330	EBF1	0.00358174	-0.0486939	0.0238912	-2.03815	0.0415348	0.528215
ENSG00000273749	CYFIP1	-0.00775223	-0.0254796	0.0125024	-2.03797	0.0415526	0.528215
ENSG00000270757	HSPE1-MOB4	0.00327261	0.0641993	0.031514	2.03717	0.0416329	0.528215
ENSG00000119185	ITGB1BP1	-0.00843377	-0.0183305	0.00899943	-2.03685	0.0416652	0.528215
ENSG00000091844	RGS17	-0.00340059	-0.0185732	0.00912065	-2.03639	0.041711	0.528215
ENSG00000126461	SCAF1	0.00411628	0.0149163	0.00732582	2.03613	0.0417375	0.528215
ENSG00000016391	CHDH	-0.0150459	0.0240628	0.0118229	2.03527	0.041824	0.528215
ENSG00000239697	TNFSF12	-0.0209538	-0.0453203	0.0222694	-2.03509	0.0418415	0.528215
ENSG00000238741	SCARNA7	-0.00024003	-0.0156402	0.00768638	-2.0348	0.0418711	0.528215
ENSG00000100478	AP4S1	0.0331507	0.0491148	0.0241418	2.03443	0.0419084	0.528215
ENSG00000272574	RP11-359K18.4	0.004396	-0.0187733	0.00922832	-2.03432	0.0419196	0.528215
ENSG00000242889	RN7SL449P	0.0123785	0.0201582	0.00990909	2.03431	0.0419199	0.528215
ENSG00000269235	ZNF350-AS1	-0.0145067	-0.0326446	0.0160482	-2.03416	0.041935	0.528215
ENSG00000136802	LRRC8A	0.00105902	0.0190265	0.00935349	2.03416	0.0419359	0.528215
ENSG00000137285	TUBB2B	-0.0621598	0.0952343	0.0468237	2.03389	0.0419628	0.528215
ENSG00000261114	RP11-325K4.2	0.0271756	-0.0308435	0.0151654	-2.0338	0.0419713	0.528215
ENSG00000149531	FRG1B	-0.0019556	-0.0495005	0.0243447	-2.03332	0.0420203	0.528215
ENSG00000164211	STARD4	0.0168889	-0.0262256	0.0128981	-2.0333	0.0420227	0.528215
ENSG00000272506	RP4-535B20.4	-0.0243395	-0.0241199	0.0118627	-2.03326	0.0420261	0.528215
ENSG00000138668	HNRNPD	0.0101618	0.0185551	0.00912649	2.0331	0.0420422	0.528215
ENSG00000275215	RNA5-8S5	-0.0318336	-0.0861727	0.0423946	-2.03264	0.0420892	0.528215
ENSG00000162496	DHRS3	-0.0178851	0.0282197	0.0138848	2.03241	0.0421118	0.528215
ENSG00000203727	SAMD5	0.0344583	-0.0295457	0.0145403	-2.03198	0.0421558	0.528215
ENSG00000054277	OPN3	0.0283901	0.0365348	0.0179831	2.03162	0.0421923	0.528215
ENSG00000082898	XPO1	-0.00973311	0.0144548	0.00711509	2.03157	0.0421967	0.528215
ENSG00000163131	CTSS	-0.0200105	-0.0435891	0.0214593	-2.03125	0.0422299	0.528215
ENSG00000162367	TAL1	-0.0132734	-0.0452971	0.0223017	-2.0311	0.0422446	0.528215
ENSG00000168484	SFTPC	-0.0157614	0.0288375	0.0141993	2.03091	0.0422638	0.528215
ENSG00000267702	RP11-53B2.2	0.0191621	-0.0203714	0.0100336	-2.03031	0.0423255	0.528215
ENSG00000189227	C15orf61	-0.00326173	-0.0263791	0.0129932	-2.03023	0.0423336	0.528215
ENSG00000171451	DSEL	-0.0161347	-0.0197781	0.00974257	-2.03007	0.0423493	0.528215
ENSG00000198682	PAPSS2	0.0216689	0.0227821	0.0112226	2.03001	0.0423553	0.528215
ENSG00000159905	ZNF221	0.0104396	0.0467587	0.0230349	2.02991	0.0423658	0.528215
ENSG00000275052	SMEK2	-0.013901	0.0125502	0.00618591	2.02884	0.042475	0.528713
ENSG00000115084	SLC35F5	-0.0173908	-0.0159239	0.00785048	-2.0284	0.0425196	0.528713
ENSG00000144369	FAM171B	0.000887637	0.017127	0.00844411	2.02827	0.0425323	0.528713
ENSG00000239626	RPSAP41	-0.0100527	0.0346526	0.0170869	2.02802	0.0425579	0.528713
ENSG00000253372	RP11-44N11.1	0.00298569	0.0183631	0.00905562	2.02781	0.0425793	0.528713
ENSG00000110693	SOX6	-0.00491264	-0.0279939	0.0138053	-2.02776	0.0425848	0.528713
ENSG00000113272	THG1L	-0.0198525	0.0221199	0.0109098	2.02753	0.0426081	0.528713
ENSG00000076003	MCM6	-0.013633	0.0171299	0.00845048	2.02709	0.0426534	0.528713
ENSG00000118162	KPTN	-0.00247252	-0.0185042	0.00912879	-2.02702	0.0426605	0.528713
ENSG00000250151	ARPC4-TTLL3	-0.00721888	0.0220015	0.0108564	2.0266	0.0427035	0.528895
ENSG00000162959	MEMO1	-0.00966736	-0.0115654	0.00571017	-2.0254	0.0428263	0.530064
ENSG00000132026	RTBDN	-0.00100389	0.0216779	0.0107151	2.02311	0.0430617	0.53192
ENSG00000185305	ARL15	0.0100796	0.0192435	0.0095133	2.0228	0.0430941	0.53192
ENSG00000162817	C1orf115	0.0122119	0.0313403	0.0154969	2.02236	0.0431391	0.53192
ENSG00000108061	SHOC2	-0.0246954	0.0183778	0.00908753	2.02231	0.0431448	0.53192
ENSG00000174871	CNIH2	-0.00181685	-0.0184059	0.00910601	-2.02129	0.0432501	0.53192
ENSG00000107938	EDRF1	-0.0132656	0.00871778	0.00431304	2.02126	0.043253	0.53192
ENSG00000280214	CTD-2012K14.5	-0.0149772	-0.0174847	0.00865122	-2.02107	0.0432726	0.53192
ENSG00000140287	HDC	0.0234242	-0.0421009	0.0208339	-2.02079	0.0433012	0.53192
ENSG00000178075	GRAMD1C	-0.0182093	0.025901	0.0128197	2.0204	0.0433415	0.53192
ENSG00000165392	WRN	-0.00573617	0.0113138	0.0056	2.02032	0.04335	0.53192
ENSG00000137876	RSL24D1	-5.86774e-05	0.0121998	0.00603888	2.02021	0.0433617	0.53192
ENSG00000161082	CELF5	0.009287	-0.0129133	0.00639256	-2.02005	0.0433784	0.53192
ENSG00000184305	CCSER1	0.00638136	0.01451	0.00718367	2.01985	0.0433987	0.53192
ENSG00000131435	PDLIM4	-0.0102001	0.0339148	0.0167919	2.01971	0.0434139	0.53192
ENSG00000165102	HGSNAT	-0.00876375	-0.0182264	0.0090254	-2.01945	0.04344	0.53192
ENSG00000272918	CTB-152G17.6	-0.00842838	0.0203459	0.0100755	2.01933	0.0434524	0.53192
ENSG00000182359	KBTBD3	0.0117983	0.0235016	0.0116387	2.01926	0.0434604	0.53192
ENSG00000157184	CPT2	-0.0153643	0.0201498	0.00998074	2.01887	0.043501	0.531937
ENSG00000177697	CD151	0.00858955	-0.0283473	0.0140441	-2.01845	0.0435444	0.531937
ENSG00000214548	MEG3	0.0110549	-0.0142476	0.00705917	-2.01831	0.0435594	0.531937
ENSG00000225808	DNAJC19P5	0.00299378	-0.0206883	0.0102511	-2.01815	0.0435757	0.531937
ENSG00000250615	CTC-564N23.2	0.00546728	-0.0152728	0.00756965	-2.01764	0.0436288	0.532036
ENSG00000223750	SIRPB3P	-5.12568e-05	0.0263739	0.0130724	2.01752	0.0436408	0.532036
ENSG00000183230	CTNNA3	-0.0453312	0.0384045	0.0190434	2.01668	0.0437285	0.532187
ENSG00000108774	RAB5C	0.0068952	-0.0309087	0.015327	-2.01661	0.0437357	0.532187
ENSG00000135931	ARMC9	0.00412793	0.0130795	0.00648597	2.01659	0.0437386	0.532187
ENSG00000146830	GIGYF1	-0.00975565	0.0108273	0.00537253	2.0153	0.0438733	0.533477
ENSG00000275854	RP11-278C7.5	0.00479993	0.0161889	0.00803472	2.01487	0.0439183	0.533575
ENSG00000276710	CSPG4P8	-0.0176099	0.0233837	0.0116087	2.01432	0.0439755	0.533575
ENSG00000080608	KIAA0020	-0.00335154	0.0110257	0.00547393	2.01421	0.043987	0.533575
ENSG00000006377	DLX6	0.0268611	-0.0445268	0.0221072	-2.01413	0.0439956	0.533575
ENSG00000235436	DPY19L2P4	-0.0191275	-0.0226919	0.0112693	-2.0136	0.0440511	0.533902
ENSG00000136783	NIPSNAP3A	-0.0073763	-0.0195254	0.00970103	-2.01272	0.0441444	0.534383
ENSG00000172167	MTBP	-0.00201881	0.0156967	0.00779892	2.01268	0.044148	0.534383
ENSG00000197261	C6orf141	0.000321119	-0.0545326	0.0270999	-2.01228	0.0441905	0.53455
ENSG00000254585	MAGEL2	0.0111466	-0.0399463	0.0198598	-2.01142	0.0442812	0.534681
ENSG00000183506	PI4KAP2	0.00387149	0.0206931	0.0102892	2.01116	0.044309	0.534681
ENSG00000172197	MBOAT1	-0.0117446	-0.0289336	0.0143871	-2.01108	0.0443174	0.534681
ENSG00000259964	THSD4-AS1	-0.0173571	0.0300714	0.0149529	2.01107	0.0443181	0.534681
ENSG00000124222	STX16	-0.00943372	0.0550703	0.0273883	2.01073	0.0443545	0.534681
ENSG00000198276	UCKL1	-0.00851274	0.0108875	0.0054152	2.01055	0.0443731	0.534681
ENSG00000266876	RP11-1148O4.1	-0.0121158	0.0244936	0.0121843	2.01026	0.0444039	0.534707
ENSG00000104177	MYEF2	-0.00547373	-0.012524	0.00623227	-2.00954	0.0444797	0.534762
ENSG00000140092	FBLN5	-0.0090542	-0.0347755	0.0173062	-2.00943	0.0444917	0.534762
ENSG00000231889	TRAF3IP2-AS1	-0.0116215	-0.0144127	0.00717262	-2.0094	0.0444943	0.534762
ENSG00000176946	THAP4	0.00484308	0.0134507	0.00669531	2.00898	0.0445398	0.534964
ENSG00000176887	SOX11	-0.0203469	-0.0327713	0.0163187	-2.00821	0.0446208	0.535593
ENSG00000254017	IGHEP2	-0.00903311	-0.0173584	0.00864526	-2.00785	0.0446596	0.535675
ENSG00000225213	RP11-197M22.2	-0.0207535	-0.0151838	0.00756381	-2.00742	0.0447046	0.535675
ENSG00000138640	FAM13A	-0.00724309	0.018398	0.00916538	2.00734	0.0447137	0.535675
ENSG00000025039	RRAGD	-0.00187558	0.0131642	0.00656029	2.00665	0.0447868	0.535909
ENSG00000240303	ACAD11	-0.023286	0.0191511	0.00954398	2.00662	0.0447906	0.535909
ENSG00000258636	CTD-2298J14.2	-0.00637702	-0.02112	0.0105275	-2.00617	0.0448386	0.53614
ENSG00000076043	REXO2	-0.00613356	-0.0149879	0.007472	-2.00587	0.0448697	0.536169
ENSG00000064115	TM7SF3	-0.00643791	-0.0116254	0.00579672	-2.00552	0.0449071	0.536272
ENSG00000070808	CAMK2A	0.00646111	0.0227987	0.0113714	2.00491	0.0449727	0.536713
ENSG00000172725	CORO1B	-0.0101131	-0.0153721	0.00766916	-2.0044	0.0450267	0.536724
ENSG00000197081	IGF2R	0.00150179	0.0104608	0.005219	2.00436	0.0450311	0.536724
ENSG00000165724	ZMYND19	-0.00460479	-0.0141175	0.00704547	-2.00377	0.045095	0.537143
ENSG00000239213	NCK1-AS1	-0.00632155	-0.0191505	0.00955991	-2.00321	0.0451551	0.537515
ENSG00000106341	PPP1R17	-0.00576645	-0.0412131	0.0205807	-2.00251	0.0452301	0.537762
ENSG00000160752	FDPS	0.00136957	-0.0187538	0.00936629	-2.00227	0.0452559	0.537762
ENSG00000089063	TMEM230	-0.00710479	-0.011644	0.00581558	-2.00221	0.0452622	0.537762
ENSG00000198855	FICD	0.00116443	-0.0187282	0.0093565	-2.00162	0.0453254	0.53817
ENSG00000125398	SOX9	-0.0202869	0.0257267	0.0128551	2.00129	0.0453611	0.538252
ENSG00000073111	MCM2	-0.0120632	0.0180203	0.00900724	2.00065	0.0454304	0.538733
ENSG00000113621	TXNDC15	-0.00634192	-0.0188727	0.00943582	-2.00011	0.0454882	0.53885
ENSG00000146112	PPP1R18	-0.00463997	-0.0382028	0.0191023	-1.9999	0.0455109	0.53885
ENSG00000150527	CTAGE5	-0.0112545	0.0114153	0.00570883	1.99959	0.0455443	0.53885
ENSG00000183018	SPNS2	-0.0158419	0.019673	0.00984044	1.9992	0.0455865	0.53885
ENSG00000136367	ZFHX2	-0.00737058	-0.0217282	0.0108689	-1.99911	0.0455967	0.53885
ENSG00000230398	HINT2P1	0.0232257	0.0177907	0.00890002	1.99895	0.0456134	0.53885
ENSG00000226519	LINC00390	0.0109011	0.0284652	0.014242	1.99868	0.0456426	0.538854
ENSG00000132821	VSTM2L	0.0193071	-0.0199511	0.00998385	-1.99833	0.0456805	0.538961
ENSG00000123064	DDX54	-0.00715566	-0.0149807	0.00750259	-1.99673	0.0458542	0.540495
ENSG00000125629	INSIG2	-0.00465056	0.0501624	0.0251239	1.9966	0.0458684	0.540495
ENSG00000237624	OXCT2P1	-0.00795869	0.0267284	0.0133909	1.99601	0.0459324	0.540696
ENSG00000100027	YPEL1	-0.00493218	0.017307	0.0086712	1.99591	0.0459434	0.540696
ENSG00000171476	HOPX	-0.0350848	0.0478451	0.0239791	1.99528	0.0460125	0.541075
ENSG00000119042	SATB2	-0.010345	0.0356561	0.017872	1.99509	0.0460335	0.541075
ENSG00000267662	AC007796.1	-0.00963335	0.0176045	0.00882633	1.99455	0.0460921	0.541194
ENSG00000185950	IRS2	0.00503831	0.0198265	0.00994105	1.99441	0.0461071	0.541194
ENSG00000095794	CREM	0.0155238	-0.0215381	0.0108004	-1.9942	0.0461305	0.541194
ENSG00000227082	CH17-437K3.1	0.00347531	-0.0243155	0.0121964	-1.99367	0.0461886	0.54145
ENSG00000107862	GBF1	-0.000738772	0.0096109	0.0048214	1.99339	0.0462193	0.54145
ENSG00000164904	ALDH7A1	-0.0169025	0.0201031	0.010089	1.99257	0.0463081	0.54145
ENSG00000137033	IL33	-0.00370429	-0.0589028	0.0295644	-1.99235	0.0463322	0.54145
ENSG00000189007	ADAT2	-0.00986057	-0.0138647	0.00695943	-1.99222	0.0463473	0.54145
ENSG00000163873	GRIK3	-0.015662	-0.027309	0.0137139	-1.99133	0.0464443	0.54145
ENSG00000168081	PNOC	0.0313597	-0.0285887	0.0143572	-1.99124	0.0464544	0.54145
ENSG00000155858	LSM11	0.0065375	0.0184458	0.00926351	1.99123	0.0464558	0.54145
ENSG00000163468	CCT3	-0.00465474	0.0137514	0.00690609	1.9912	0.0464592	0.54145
ENSG00000136750	GAD2	0.0300697	-0.0315847	0.0158626	-1.99115	0.0464649	0.54145
ENSG00000119888	EPCAM	-0.00915588	0.0612606	0.0307674	1.99109	0.0464713	0.54145
ENSG00000119138	KLF9	0.00649598	0.0262372	0.0131805	1.9906	0.0465251	0.541739
ENSG00000240356	RP11-395L14.11	-0.051502	0.0384348	0.019314	1.99	0.046591	0.542169
ENSG00000197324	LRP10	-0.00515996	0.0181715	0.00913406	1.98942	0.0466547	0.542572
ENSG00000143862	ARL8A	-0.0121594	-0.0117202	0.00589321	-1.98876	0.0467275	0.542756
ENSG00000138185	ENTPD1	0.000685165	-0.0539185	0.0271117	-1.98875	0.0467287	0.542756
ENSG00000241030	RPL29P24	-0.0169365	0.0190525	0.00958647	1.98744	0.046874	0.543886
ENSG00000112619	PRPH2	-0.0324809	-0.040032	0.0201476	-1.98693	0.0469298	0.543886
ENSG00000282864	ENSG00000282864	-0.0133384	-0.0266746	0.0134253	-1.98689	0.0469346	0.543886
ENSG00000166888	STAT6	-0.00326951	-0.0217012	0.0109226	-1.98682	0.0469424	0.543886
ENSG00000079101	CLUL1	0.00501901	-0.0340273	0.0171345	-1.98589	0.0470454	0.544741
ENSG00000100354	TNRC6B	-0.0421006	-0.0435956	0.0219602	-1.98521	0.0471211	0.544926
ENSG00000111783	RFX4	-0.0057805	0.0250004	0.0125953	1.9849	0.047156	0.544926
ENSG00000261428	RP11-16P6.1	0.00692346	0.0235744	0.0118786	1.9846	0.0471886	0.544926
ENSG00000143570	SLC39A1	-0.00968541	-0.0245606	0.0123768	-1.9844	0.0472112	0.544926
ENSG00000220008	LINGO3	0.000202235	-0.036442	0.0183651	-1.9843	0.047222	0.544926
ENSG00000105447	GRWD1	-0.000312782	0.0116333	0.0058635	1.98402	0.0472539	0.544926
ENSG00000189337	KAZN	-0.00921838	-0.0170883	0.00861501	-1.98355	0.0473057	0.544926
ENSG00000116741	RGS2	0.00169411	-0.0351372	0.0177171	-1.98323	0.0473412	0.544926
ENSG00000186350	RXRA	-0.00944577	0.0167433	0.00844332	1.98302	0.0473648	0.544926
ENSG00000254630	CTD-2530H12.7	0.0121551	-0.0151852	0.00766123	-1.98208	0.0474704	0.544926
ENSG00000057657	PRDM1	0.0208045	-0.0398858	0.0201253	-1.98188	0.0474928	0.544926
ENSG00000169403	PTAFR	-0.0228379	-0.0576215	0.0290742	-1.98188	0.0474929	0.544926
ENSG00000151702	FLI1	-0.00101908	-0.0332444	0.0167747	-1.98182	0.047499	0.544926
ENSG00000160294	MCM3AP	-0.00559757	0.00725757	0.00366248	1.9816	0.0475238	0.544926
ENSG00000067225	PKM	-0.000614178	-0.014954	0.0075471	-1.98142	0.0475438	0.544926
ENSG00000198754	OXCT2	-0.0143857	0.0235338	0.0118792	1.98109	0.0475807	0.544926
ENSG00000112562	SMOC2	0.027402	-0.0483731	0.0244187	-1.98098	0.0475933	0.544926
ENSG00000055118	KCNH2	0.00475296	-0.020199	0.0101976	-1.98075	0.0476192	0.544926
ENSG00000227591	RP1-28O10.1	-0.0103796	-0.0176144	0.00889295	-1.98071	0.0476235	0.544926
ENSG00000108465	CDK5RAP3	0.000393866	0.0153448	0.00774959	1.98008	0.0476948	0.544926
ENSG00000100285	NEFH	0.0102282	-0.046195	0.0233303	-1.98004	0.0476986	0.544926
ENSG00000125170	DOK4	-0.00947544	-0.0154487	0.00780234	-1.98	0.0477033	0.544926
ENSG00000278000	AC139100.4	0.0178702	0.0360798	0.0182262	1.97955	0.0477539	0.545171
ENSG00000279026	RP3-414A15.12	-0.00801946	0.0256847	0.0129791	1.97892	0.0478248	0.545419
ENSG00000181826	RELL1	-0.0147942	-0.0204091	0.0103138	-1.97881	0.0478371	0.545419
ENSG00000173744	AGFG1	-0.0121962	-0.0392642	0.019847	-1.97835	0.0478895	0.545419
ENSG00000163288	GABRB1	0.0114016	0.0136164	0.00688336	1.97816	0.0479111	0.545419
ENSG00000228794	LINC01128	0.0120106	0.0143113	0.00723503	1.97806	0.0479216	0.545419
ENSG00000182899	RPL35A	-0.0118389	0.0132934	0.00672386	1.97705	0.0480358	0.546385
ENSG00000137766	UNC13C	0.0145559	0.0272973	0.0138103	1.97658	0.0480887	0.546654
ENSG00000198964	SGMS1	-0.0321568	-0.0204233	0.0103385	-1.97546	0.0482161	0.547769
ENSG00000236700	LINC01010	-0.0251239	0.0371019	0.01879	1.97456	0.0483184	0.548357
ENSG00000118855	MFSD1	-0.00661091	-0.0145783	0.00738333	-1.97448	0.0483266	0.548357
ENSG00000183978	COA3	0.00535416	0.0131545	0.00666386	1.974	0.0483816	0.548376
ENSG00000242175	RN7SL127P	0.00599512	-0.0190289	0.00964122	-1.9737	0.0484156	0.548376
ENSG00000224668	IPO8P1	0.0494045	0.0275644	0.0139673	1.97349	0.0484395	0.548376
ENSG00000178691	SUZ12	7.26566e-05	0.010293	0.00521579	1.97344	0.0484457	0.548376
ENSG00000170759	KIF5B	-0.0320245	0.0131185	0.00665022	1.97264	0.0485367	0.548971
ENSG00000176101	SSNA1	0.0415417	-0.0409248	0.0207481	-1.97246	0.0485571	0.548971
ENSG00000163320	CGGBP1	-0.000949348	-0.0116227	0.0058951	-1.97158	0.0486571	0.54951
ENSG00000140948	ZCCHC14	-0.00300666	0.012519	0.00634989	1.97153	0.0486636	0.54951
ENSG00000141543	EIF4A3	-0.00805374	-0.0155339	0.00788114	-1.97102	0.0487214	0.54983
ENSG00000168502	MTCL1	0.0107153	0.0170892	0.00867354	1.97027	0.0488069	0.550462
ENSG00000178464	CTD-2192J16.15	-0.0282931	0.0150161	0.00762363	1.96968	0.048875	0.550899
ENSG00000249790	RP11-20D14.6	0.00315718	0.0459607	0.0233422	1.96899	0.0489538	0.550941
ENSG00000111052	LIN7A	-0.00162191	0.0139851	0.00710294	1.96892	0.0489619	0.550941
ENSG00000168329	CX3CR1	-0.00866869	-0.0890694	0.0452387	-1.96888	0.0489673	0.550941
ENSG00000135097	MSI1	-0.00291198	-0.0193102	0.0098104	-1.96834	0.0490287	0.550984
ENSG00000225342	AC079630.4	0.0224172	0.0187837	0.00954299	1.96833	0.0490301	0.550984
ENSG00000224415	RP11-401L13.4	0.00365392	0.0226346	0.0115013	1.96801	0.0490673	0.55107
ENSG00000152234	ATP5A1	-0.000847072	0.0151456	0.00769925	1.96716	0.0491648	0.551085
ENSG00000114023	FAM162A	-0.000239055	-0.020702	0.0105261	-1.96674	0.0492136	0.551085
ENSG00000138400	MDH1B	0.00559361	-0.0324556	0.0165067	-1.96621	0.0492742	0.551085
ENSG00000146426	TIAM2	-0.0141586	0.0216028	0.0109887	1.96591	0.0493086	0.551085
ENSG00000157895	C12orf43	-0.0153284	0.0144349	0.00734298	1.96582	0.0493198	0.551085
ENSG00000122574	WIPF3	-0.00777365	0.0560392	0.0285111	1.96552	0.0493541	0.551085
ENSG00000112183	RBM24	0.0139687	0.0258308	0.0131427	1.96541	0.0493665	0.551085
ENSG00000161800	RACGAP1	0.00036432	-0.0156975	0.00798822	-1.96508	0.0494046	0.551085
ENSG00000253104	RP11-855C21.1	-0.000326745	0.0137472	0.0069978	1.9645	0.0494724	0.551085
ENSG00000240253	FAR2P3	0.0145933	0.0380712	0.0193808	1.96437	0.0494867	0.551085
ENSG00000177239	MAN1B1	-0.0242349	0.0145247	0.00739509	1.9641	0.0495189	0.551085
ENSG00000277692	RP11-358N2.2	-0.0118624	0.0153558	0.00781834	1.96408	0.049521	0.551085
ENSG00000273136	NBPF26	-0.0109228	0.0301095	0.0153314	1.96391	0.0495401	0.551085
ENSG00000131013	PPIL4	-0.00678262	0.0111264	0.00566612	1.96366	0.049569	0.551085
ENSG00000214029	ZNF891	-0.0111416	-0.014293	0.00727934	-1.9635	0.0495881	0.551085
ENSG00000081870	HSPB11	-0.0198998	-0.0131808	0.00671356	-1.96331	0.04961	0.551085
ENSG00000134146	DPH6	-0.00668872	-0.0205798	0.0104827	-1.96321	0.0496213	0.551085
ENSG00000161091	MFSD12	-0.00934782	-0.0210029	0.0106983	-1.96319	0.0496235	0.551085
ENSG00000282826	ENSG00000282826	-0.0212353	-0.0521597	0.0265719	-1.96296	0.0496503	0.551085
ENSG00000144357	UBR3	0.00539021	0.0101108	0.00515138	1.96273	0.0496777	0.551085
ENSG00000184574	LPAR5	-0.00139024	-0.0482558	0.0245879	-1.96259	0.0496944	0.551085
ENSG00000239455	RP11-561O4.1	-0.00196405	0.0160838	0.00819607	1.96238	0.0497177	0.551085
ENSG00000143776	CDC42BPA	-0.00215761	0.0119177	0.0060746	1.96189	0.0497756	0.551399
ENSG00000137331	IER3	0.000156592	-0.0422547	0.0215463	-1.96111	0.0498658	0.551961
ENSG00000053328	METTL24	-0.0120265	-0.0214759	0.0109521	-1.9609	0.0498913	0.551961
ENSG00000214402	LCNL1	-0.012748	0.0378983	0.0193291	1.96069	0.049915	0.551961
ENSG00000204209	DAXX	-0.0299503	0.0252595	0.0128859	1.96024	0.0499676	0.552216
ENSG00000221598	MIR1249	-0.00353036	0.0124485	0.00635202	1.95978	0.0500218	0.552429
ENSG00000212428	SNORD115	-0.008243	-0.0150193	0.00766512	-1.95943	0.050062	0.552429
ENSG00000158717	RNF166	-0.00242694	-0.0222253	0.0113434	-1.95932	0.0500756	0.552429
ENSG00000143858	SYT2	0.0619992	-0.0828209	0.0423019	-1.95785	0.0502475	0.553998
ENSG00000244617	ASPRV1	0.00545468	0.0177084	0.00904972	1.95679	0.0503719	0.554297
ENSG00000137936	BCAR3	-0.0204935	0.0242082	0.0123725	1.95661	0.0503939	0.554297
ENSG00000135333	EPHA7	0.00413952	-0.0176487	0.00902312	-1.95595	0.0504715	0.554297
ENSG00000134986	NREP	0.0101852	-0.035066	0.0179305	-1.95567	0.0505043	0.554297
ENSG00000116525	TRIM62	-0.0101473	0.0164057	0.00838887	1.95565	0.0505059	0.554297
ENSG00000087495	PHACTR3	-0.0178126	0.0181067	0.0092606	1.95524	0.0505549	0.554297
ENSG00000254462	TMX2-CTNND1	-0.024152	-0.0243113	0.0124344	-1.95516	0.0505642	0.554297
ENSG00000277159	RP11-88E10.4	-0.0197317	-0.0263054	0.0134562	-1.95489	0.0505963	0.554297
ENSG00000242687	AC004893.11	0.00856523	0.0175908	0.00899854	1.95486	0.0506001	0.554297
ENSG00000229847	EMX2OS	0.0449678	0.0605539	0.0309773	1.95478	0.0506092	0.554297
ENSG00000250853	RNF138P1	0.0175443	-0.0245465	0.0125604	-1.95427	0.0506687	0.554297
ENSG00000239883	PARPG1	-0.00661634	0.0167195	0.00855569	1.9542	0.0506776	0.554297
ENSG00000166963	MAP1A	0.00449612	0.0137173	0.00701973	1.95411	0.0506881	0.554297
ENSG00000050130	JKAMP	0.000418501	-0.0148524	0.0076018	-1.9538	0.0507253	0.554297
ENSG00000120805	ARL1	-0.0122616	-0.0126207	0.00645991	-1.9537	0.0507369	0.554297
ENSG00000116685	KIAA2013	-0.0160547	-0.0111635	0.00571433	-1.95359	0.0507494	0.554297
ENSG00000263050	RP11-667K14.3	-0.0101662	-0.0294187	0.0150615	-1.95325	0.0507902	0.554418
ENSG00000130489	SCO2	-0.0014197	-0.0185015	0.00947433	-1.95281	0.0508426	0.554483
ENSG00000107593	PKD2L1	-0.00911188	0.0448489	0.0229696	1.95254	0.0508746	0.554483
ENSG00000136754	ABI1	-2.19722e-07	0.0130345	0.00667599	1.95245	0.0508853	0.554483
ENSG00000223558	TRIM60P17	-0.00327113	-0.0181977	0.00932328	-1.95186	0.0509552	0.554922
ENSG00000270019	RP11-141B14.1	-0.0213322	-0.0201776	0.0103399	-1.95143	0.0510065	0.554993
ENSG00000188599	NPIPP1	-0.0166454	0.0220546	0.0113075	1.95045	0.0511229	0.554993
ENSG00000131379	C3orf20	-0.0615178	0.0434152	0.0222627	1.95013	0.0511603	0.554993
ENSG00000068305	MEF2A	0.0169304	0.0349537	0.0179245	1.95006	0.0511691	0.554993
ENSG00000120088	CRHR1	0.0159558	0.0293034	0.0150282	1.94989	0.0511896	0.554993
ENSG00000156966	B3GNT7	-0.0382345	-0.0289603	0.0148523	-1.94989	0.0511897	0.554993
ENSG00000088826	SMOX	-0.00856722	0.0257968	0.0132306	1.94978	0.0512029	0.554993
ENSG00000160062	ZBTB8A	0.0424924	0.0283203	0.0145253	1.94972	0.051209	0.554993
ENSG00000170961	HAS2	-0.0336387	-0.0310213	0.0159121	-1.94954	0.0512309	0.554993
ENSG00000107738	C10orf54	-0.0277328	0.0369668	0.0189646	1.94925	0.0512655	0.554993
ENSG00000251682	RP11-631M6.3	0.0259942	-0.0265517	0.0136228	-1.94906	0.0512886	0.554993
ENSG00000215559	ANKRD20A11P	0.0943545	-0.0862695	0.0442717	-1.94864	0.051339	0.555014
ENSG00000146677	AC004453.8	-0.0183648	0.015614	0.00801315	1.94854	0.05135	0.555014
ENSG00000157782	CABP1	0.00326077	0.0326814	0.0167747	1.94825	0.0513846	0.555067
ENSG00000248015	AC005329.7	-0.0361314	0.0277913	0.0142672	1.94792	0.0514249	0.555102
ENSG00000142089	IFITM3	-0.0230581	0.0415065	0.0213128	1.94749	0.0514758	0.555102
ENSG00000205220	PSMB10	0.00880037	-0.0262722	0.0134904	-1.94748	0.051477	0.555102
ENSG00000240853	RN7SL328P	-0.0136581	-0.0172621	0.008866	-1.947	0.0515347	0.555403
ENSG00000079257	LXN	-0.021658	-0.0319244	0.0163999	-1.94661	0.0515811	0.555456
ENSG00000278040	uc_338	-0.00484848	0.0166596	0.00855892	1.94646	0.051599	0.555456
ENSG00000187446	CHP1	-0.00989452	0.0312766	0.0160752	1.94564	0.051698	0.555986
ENSG00000256973	RP11-359J14.2	-0.00561214	-0.0145442	0.00747558	-1.94556	0.0517079	0.555986
ENSG00000167930	ITFG3	-0.0450654	0.0276426	0.0142122	1.94499	0.0517765	0.556068
ENSG00000168137	SETD5	-0.0154791	0.0115651	0.00594643	1.94488	0.0517892	0.556068
ENSG00000087085	ACHE	-0.00444397	-0.0460341	0.0236722	-1.94465	0.0518176	0.556068
ENSG00000133624	ZNF767P	-0.0106134	0.00893234	0.00459397	1.94436	0.0518521	0.556068
ENSG00000241350	PMS2P11	-0.020503	0.0146963	0.00756096	1.94371	0.0519309	0.556068
ENSG00000005339	CREBBP	0.00782464	0.0142744	0.00734393	1.9437	0.0519313	0.556068
ENSG00000188177	ZC3H6	-0.0132141	0.0122142	0.00628418	1.94364	0.0519391	0.556068
ENSG00000170396	ZNF804A	0.00915081	-0.0235938	0.0121416	-1.94322	0.05199	0.556068
ENSG00000112655	PTK7	-0.0291619	-0.023712	0.0122033	-1.94308	0.052007	0.556068
ENSG00000212384	SNORD113-2	-0.00525185	-0.0159998	0.00823469	-1.94297	0.0520192	0.556068
ENSG00000200757	SNORD115-16	-0.00239594	0.0137823	0.00709503	1.94253	0.052073	0.556068
ENSG00000244687	UBE2V1	-0.00120109	-0.0244141	0.0125694	-1.94235	0.0520949	0.556068
ENSG00000197409	HIST1H3D	-0.0285555	-0.0205867	0.0105992	-1.94229	0.0521025	0.556068
ENSG00000258651	RP11-545M17.1	-0.0069849	0.0144308	0.00743169	1.9418	0.0521614	0.556378
ENSG00000253457	SMIM18	-0.0119363	-0.0230923	0.0118979	-1.94088	0.0522726	0.556673
ENSG00000145715	RASA1	-0.00135276	0.0119824	0.00617472	1.94056	0.0523114	0.556673
ENSG00000251226	RP11-469N6.1	-0.0189713	0.0443661	0.0228697	1.93995	0.0523858	0.556673
ENSG00000105894	PTN	-0.0104535	-0.0218594	0.0112724	-1.9392	0.0524766	0.556673
ENSG00000225921	NOL7	-0.00772882	-0.0103493	0.00533716	-1.9391	0.0524887	0.556673
ENSG00000167461	RAB8A	0.00907819	-0.0287889	0.0148489	-1.93879	0.0525269	0.556673
ENSG00000125249	RAP2A	-0.0124169	0.0144754	0.00746744	1.93847	0.0525661	0.556673
ENSG00000167815	PRDX2	0.0011087	-0.033452	0.0172582	-1.93833	0.0525833	0.556673
ENSG00000261594	TPBGL	-0.0121474	-0.0227898	0.0117588	-1.93811	0.0526099	0.556673
ENSG00000143344	RGL1	-0.00260364	0.0106777	0.00550982	1.93794	0.0526309	0.556673
ENSG00000137573	SULF1	-0.0211247	-0.037091	0.0191413	-1.93775	0.0526535	0.556673
ENSG00000113100	CDH9	0.0168915	0.019712	0.010173	1.93767	0.0526631	0.556673
ENSG00000105576	TNPO2	-0.00437729	0.0112768	0.0058198	1.93767	0.0526635	0.556673
ENSG00000164180	TMEM161B	-0.00667911	0.0114534	0.0059114	1.93751	0.0526834	0.556673
ENSG00000139719	VPS33A	-0.00512826	0.010867	0.00560886	1.93748	0.0526873	0.556673
ENSG00000250007	RP11-814P5.1	0.0205867	-0.027005	0.0139395	-1.9373	0.0527086	0.556673
ENSG00000248394	FOSL1P1	0.0173089	-0.0146631	0.00757137	-1.93666	0.0527875	0.556673
ENSG00000183010	PYCR1	0.000495854	-0.023243	0.0120016	-1.93665	0.0527877	0.556673
ENSG00000033178	UBA6	-0.0164768	-0.00977093	0.00504546	-1.93658	0.0527971	0.556673
ENSG00000186866	POFUT2	-0.0181929	-0.0142462	0.00735653	-1.93654	0.0528012	0.556673
ENSG00000228824	MIR4500HG	0.0121103	0.0265071	0.0136899	1.93625	0.052837	0.556673
ENSG00000245067	IGFBP7-AS1	-0.0151976	-0.0351411	0.018152	-1.93593	0.0528757	0.556673
ENSG00000185917	SETD4	-0.00277109	0.0141777	0.00732534	1.93544	0.0529368	0.556673
ENSG00000105677	TMEM147	0.00438546	-0.0135486	0.00700266	-1.93479	0.0530165	0.556673
ENSG00000124786	SLC35B3	-0.0118785	-0.013936	0.00720291	-1.93478	0.0530175	0.556673
ENSG00000279031	LA16c-360H6.1	-0.00146987	-0.016274	0.00841192	-1.93463	0.0530352	0.556673
ENSG00000125337	KIF25	0.0277296	-0.0588205	0.0304057	-1.93452	0.053049	0.556673
ENSG00000153234	NR4A2	0.060683	-0.043565	0.0225206	-1.93445	0.0530579	0.556673
ENSG00000122033	MTIF3	-0.0132045	0.0147179	0.00760861	1.93437	0.0530677	0.556673
ENSG00000119147	C2orf40	-0.0124708	-0.0291866	0.0150907	-1.93407	0.053104	0.556673
ENSG00000079337	RAPGEF3	-0.0211397	0.0196096	0.0101394	1.934	0.053113	0.556673
ENSG00000088256	GNA11	0.0255955	0.0217209	0.0112337	1.93354	0.0531696	0.556954
ENSG00000100528	CNIH1	0.00255207	0.0111249	0.0057547	1.93319	0.0532133	0.55708
ENSG00000073712	FERMT2	-0.00665587	0.025191	0.0130323	1.93296	0.0532413	0.55708
ENSG00000099954	CECR2	-0.000164187	0.0222881	0.0115383	1.93167	0.0534	0.558224
ENSG00000243716	NPIPB5	0.00504189	0.0163541	0.00846754	1.93139	0.0534348	0.558224
ENSG00000276529	AP001505.10	-0.0117608	-0.0188588	0.00976457	-1.93135	0.0534403	0.558224
ENSG00000185442	FAM174B	0.00146792	0.0132918	0.00688511	1.93051	0.0535437	0.558728
ENSG00000264364	DYNLL2	0.0043866	-0.0114311	0.00592193	-1.9303	0.0535696	0.558728
ENSG00000259963	RP11-185J20.2	-0.00283381	-0.0158342	0.00820329	-1.93023	0.0535783	0.558728
ENSG00000272140	RP11-574K11.29	-0.0126682	-0.0158448	0.00821398	-1.929	0.053731	0.560008
ENSG00000272150	NBPF25P	-0.017215	0.0132848	0.00689407	1.92698	0.0539816	0.56017
ENSG00000221325	MIR1200	0.0236928	-0.0137523	0.00713849	-1.92649	0.0540427	0.56017
ENSG00000279554	CTA-113A6.2	-0.00989814	-0.0164495	0.00854002	-1.92617	0.0540829	0.56017
ENSG00000100399	CHADL	-0.0149194	0.0270851	0.0140631	1.92597	0.0541079	0.56017
ENSG00000113494	PRLR	-0.0259428	-0.0705167	0.036619	-1.92568	0.0541438	0.56017
ENSG00000259865	RP11-488L18.10	-0.0162155	-0.0227585	0.0118215	-1.92518	0.0542071	0.56017
ENSG00000131620	ANO1	0.0159254	-0.0281846	0.0146404	-1.92513	0.0542126	0.56017
ENSG00000162604	TM2D1	-0.00397057	-0.0118254	0.00614351	-1.92487	0.0542457	0.56017
ENSG00000279891	FLJ42393	-0.000399008	-0.0210215	0.0109216	-1.92476	0.0542589	0.56017
ENSG00000115241	PPM1G	-0.00790151	-0.0116403	0.00604768	-1.92476	0.0542594	0.56017
ENSG00000244632	RN7SL863P	-0.00612187	-0.0166884	0.0086704	-1.92476	0.0542595	0.56017
ENSG00000149474	CSRP2BP	-0.00535679	0.015509	0.00805801	1.92467	0.0542706	0.56017
ENSG00000198874	TYW1	-0.00916307	0.0151506	0.00787193	1.92464	0.0542748	0.56017
ENSG00000164116	GUCY1A3	0.00445755	-0.0206106	0.0107113	-1.92419	0.0543311	0.56017
ENSG00000163125	RPRD2	-0.0054319	0.00760904	0.00395468	1.92406	0.0543468	0.56017
ENSG00000185885	IFITM1	0.00752829	0.0519131	0.0269868	1.92365	0.0543987	0.56017
ENSG00000121964	GTDC1	-0.0135139	0.0199247	0.0103595	1.92332	0.0544399	0.56017
ENSG00000143314	MRPL24	-0.00356884	-0.0115747	0.00601839	-1.92322	0.0544524	0.56017
ENSG00000185340	GAS2L1	-0.0123184	-0.0241333	0.0125521	-1.92266	0.0545232	0.56017
ENSG00000178082	TWF1P1	-0.0125206	0.0222335	0.0115643	1.9226	0.0545305	0.56017
ENSG00000135625	EGR4	0.0577602	-0.0447127	0.023257	-1.92255	0.0545368	0.56017
ENSG00000010017	RANBP9	-0.00171553	0.0113509	0.00590526	1.92217	0.0545849	0.56017
ENSG00000167220	HDHD2	-0.0246135	-0.0218316	0.0113579	-1.92216	0.0545857	0.56017
ENSG00000123933	MXD4	0.000552682	0.014809	0.00770476	1.92206	0.0545988	0.56017
ENSG00000256427	RP11-118B22.4	0.00249514	-0.0175557	0.00913426	-1.92197	0.05461	0.56017
ENSG00000084073	ZMPSTE24	-0.0101591	-0.0104189	0.00542145	-1.92179	0.0546323	0.56017
ENSG00000174132	FAM174A	0.00349852	-0.0163734	0.00852245	-1.92121	0.0547057	0.56017
ENSG00000280365	RP11-9H20.2	0.0270774	-0.014265	0.00742667	-1.92078	0.0547592	0.56017
ENSG00000067064	IDI1	-0.000532244	-0.0232709	0.0121155	-1.92075	0.054763	0.56017
ENSG00000100379	KCTD17	0.000756156	-0.0150692	0.00784639	-1.92053	0.0547912	0.56017
ENSG00000164463	CREBRF	-0.00434994	0.0106742	0.00555807	1.92048	0.0547975	0.56017
ENSG00000148730	EIF4EBP2	-0.00073335	0.0145868	0.00759565	1.92042	0.0548052	0.56017
ENSG00000231689	LINC01090	0.0012355	0.0346553	0.0180477	1.92021	0.054831	0.56017
ENSG00000213930	GALT	-0.0104686	-0.0172199	0.00896777	-1.9202	0.0548328	0.56017
ENSG00000231584	FAHD2CP	-0.0168979	0.0155312	0.00808834	1.92019	0.0548339	0.56017
ENSG00000075303	SLC25A40	-0.00115843	-0.0105768	0.00551152	-1.91903	0.0549807	0.56017
ENSG00000213152	RPL7AP60	0.013804	0.0147404	0.00768274	1.91864	0.0550305	0.56017
ENSG00000164398	ACSL6	0.0021109	-0.0128871	0.00671694	-1.9186	0.0550353	0.56017
ENSG00000113296	THBS4	-0.0210638	0.0294313	0.0153414	1.91842	0.0550581	0.56017
ENSG00000229994	RPL5P4	0.00621676	-0.0167306	0.00872293	-1.918	0.0551112	0.56017
ENSG00000010810	FYN	-0.0105296	0.0152715	0.00796287	1.91784	0.055131	0.56017
ENSG00000139278	GLIPR1	-0.0114067	-0.0265898	0.0138649	-1.91778	0.0551385	0.56017
ENSG00000167772	ANGPTL4	-0.0558598	0.0517084	0.0269641	1.91767	0.0551523	0.56017
ENSG00000278611	CTC-543D15.8	-0.0121793	-0.026624	0.0138877	-1.91709	0.0552262	0.56017
ENSG00000227879	PSPC1P1	0.0131773	0.0176231	0.00919328	1.91696	0.055243	0.56017
ENSG00000272321	KB-1517D11.4	0.00899259	0.0274266	0.0143126	1.91625	0.0553327	0.56017
ENSG00000134077	THUMPD3	-0.00287368	0.0125262	0.00653707	1.91618	0.0553424	0.56017
ENSG00000163864	NMNAT3	-0.017696	-0.0171931	0.00897265	-1.91617	0.0553435	0.56017
ENSG00000151687	ANKAR	-0.0121718	0.013007	0.00678857	1.91602	0.0553624	0.56017
ENSG00000052723	SIKE1	-0.00974913	-0.0108087	0.00564127	-1.91601	0.0553637	0.56017
ENSG00000123643	SLC36A1	0.0350799	-0.0353402	0.0184458	-1.9159	0.0553784	0.56017
ENSG00000196821	C6orf106	0.00936057	0.0119418	0.00623356	1.91572	0.0554007	0.56017
ENSG00000072401	UBE2D1	0.00741933	-0.0208875	0.0109033	-1.91569	0.0554041	0.56017
ENSG00000139624	CERS5	-0.0110792	-0.0149144	0.00778592	-1.91556	0.0554209	0.56017
ENSG00000159479	MED8	0.00282297	0.0111857	0.00583971	1.91546	0.055434	0.56017
ENSG00000142669	SH3BGRL3	-0.00943618	-0.0176063	0.00919221	-1.91535	0.0554484	0.56017
ENSG00000183150	GPR19	-0.0757267	-0.0606815	0.0316915	-1.91475	0.0555238	0.56017
ENSG00000171488	LRRC8C	-0.00576044	-0.0115961	0.0060567	-1.91459	0.0555446	0.56017
ENSG00000171208	NETO2	0.0168482	-0.0188445	0.00984292	-1.91452	0.0555531	0.56017
ENSG00000254003	CTB-167B5.1	-0.00614281	0.0164851	0.00861259	1.91407	0.055611	0.56017
ENSG00000138606	SHF	0.00209611	-0.0149698	0.00782118	-1.914	0.0556198	0.56017
ENSG00000148468	FAM171A1	-0.00668442	-0.0122333	0.00639188	-1.91388	0.0556356	0.56017
ENSG00000091527	CDV3	-0.00347158	-0.0358997	0.018758	-1.91384	0.055641	0.56017
ENSG00000259994	RP11-305E6.4	0.0105511	-0.0173352	0.00905874	-1.91364	0.0556661	0.56017
ENSG00000229065	RP11-80I15.4	-0.0069574	-0.0194768	0.0101795	-1.91333	0.0557056	0.560266
ENSG00000182606	TRAK1	0.0104104	0.00994208	0.00519761	1.91282	0.0557717	0.560347
ENSG00000233123	LINC01007	0.035297	0.0592806	0.0309915	1.9128	0.0557737	0.560347
ENSG00000197111	PCBP2	0.0111927	0.0129339	0.00676386	1.91221	0.0558495	0.560614
ENSG00000224745	RP11-380G5.2	-0.0115777	-0.0144429	0.00755349	-1.91208	0.0558665	0.560614
ENSG00000253352	TUG1	-0.00357082	0.0107244	0.00560931	1.91189	0.0558903	0.560614
ENSG00000112249	ASCC3	-0.00566461	-0.00925796	0.00484521	-1.91074	0.0560374	0.561123
ENSG00000113231	PDE8B	0.000443205	0.0190416	0.00996785	1.9103	0.0560945	0.561123
ENSG00000152954	NRSN1	-0.0034765	-0.0166578	0.00872119	-1.91003	0.0561289	0.561123
ENSG00000228133	AC099684.1	-0.00653589	0.0223794	0.0117183	1.90979	0.0561608	0.561123
ENSG00000165516	KLHDC2	-0.00697598	0.0137615	0.00720589	1.90976	0.0561647	0.561123
ENSG00000129521	EGLN3	0.00154471	0.0285645	0.0149583	1.90961	0.0561838	0.561123
ENSG00000127481	UBR4	0.00941751	0.00917488	0.00480468	1.90957	0.0561883	0.561123
ENSG00000083642	PDS5B	0.00324872	0.0130932	0.00685697	1.90947	0.0562011	0.561123
ENSG00000183662	FAM19A1	0.0129593	0.0299829	0.0157028	1.90939	0.0562115	0.561123
ENSG00000254996	ANKHD1-EIF4EBP3	0.0330094	0.0576735	0.0302091	1.90914	0.0562438	0.561147
ENSG00000109758	HGFAC	-0.0076514	0.0329579	0.0172729	1.90808	0.0563814	0.562218
ENSG00000165124	SVEP1	-0.009997	0.032978	0.017287	1.90768	0.0564325	0.562239
ENSG00000283438	ENSG00000283438	-0.0155238	0.0165122	0.00865605	1.90759	0.0564436	0.562239
ENSG00000216740	ANXA2P3	0.0132486	0.0248526	0.0130326	1.90695	0.0565268	0.562341
ENSG00000272501	XXbac-BPG299F13.17	-0.00170002	0.0208771	0.0109485	1.90685	0.0565404	0.562341
ENSG00000005059	CCDC109B	-0.0138399	0.0156108	0.00818831	1.90647	0.0565889	0.562341
ENSG00000233822	HIST1H2BN	0.0353859	0.0262188	0.013753	1.90641	0.0565971	0.562341
ENSG00000079387	SENP1	-0.00335915	0.0106263	0.00557413	1.90635	0.0566044	0.562341
ENSG00000258524	NT5CP1	-0.0041362	0.0192165	0.0100871	1.90505	0.0567737	0.563232
ENSG00000260469	C15orf59-AS1	0.0231683	-0.0253805	0.0133256	-1.90465	0.0568261	0.563232
ENSG00000258591	RP11-545M17.3	-0.0104921	0.0151194	0.00794013	1.90418	0.0568866	0.563232
ENSG00000182902	SLC25A18	-0.0045805	0.0265355	0.0139362	1.90408	0.0569001	0.563232
ENSG00000217094	PPIAP31	0.0478	-0.0299429	0.0157259	-1.90405	0.0569031	0.563232
ENSG00000132581	SDF2	0.00906494	-0.0186211	0.00977974	-1.90405	0.0569034	0.563232
ENSG00000170558	CDH2	-0.000643771	0.01067	0.0056039	1.90404	0.0569052	0.563232
ENSG00000232303	DFFBP1	0.000476747	-0.0171437	0.00900522	-1.90375	0.0569432	0.563309
ENSG00000130475	FCHO1	-0.0247014	0.018379	0.00965669	1.90324	0.057009	0.563471
ENSG00000268903	RP11-34P13.15	0.00324256	0.0210373	0.0110539	1.90316	0.0570199	0.563471
ENSG00000134202	GSTM3	0.0034304	0.028276	0.014868	1.90181	0.0571966	0.564188
ENSG00000272361	GS1-166A23.2	0.0080319	0.0204551	0.0107584	1.90132	0.0572603	0.564188
ENSG00000112769	LAMA4	-0.0087628	-0.0298998	0.0157279	-1.90106	0.0572938	0.564188
ENSG00000151914	DST	-0.00841881	0.00901117	0.00474085	1.90075	0.057335	0.564188
ENSG00000159167	STC1	-0.0264491	-0.0466906	0.0245665	-1.90058	0.0573569	0.564188
ENSG00000259318	RP11-454L9.2	0.00969325	-0.0170444	0.00896966	-1.90023	0.0574035	0.564188
ENSG00000108510	MED13	-0.00727197	0.00695889	0.00366227	1.90016	0.0574123	0.564188
ENSG00000221782	MIR548F2	0.00492709	-0.0157339	0.00828144	-1.8999	0.0574464	0.564188
ENSG00000149295	DRD2	-0.00783154	-0.0642293	0.0338069	-1.89989	0.0574481	0.564188
ENSG00000231528	FAM225A	-0.015533	0.0483364	0.0254475	1.89946	0.0575041	0.564188
ENSG00000201700	SNORD113-3	0.0086935	-0.0151914	0.00799783	-1.89944	0.0575071	0.564188
ENSG00000196639	HRH1	-0.0502809	-0.078148	0.0411497	-1.89911	0.0575495	0.564188
ENSG00000250608	RP11-933H2.4	-0.0158264	0.0234563	0.0123515	1.89907	0.0575556	0.564188
ENSG00000207181	SNORA14B	0.00168002	0.0133011	0.0070041	1.89904	0.0575594	0.564188
ENSG00000121742	GJB6	0.00093339	0.0407758	0.0214723	1.89899	0.0575654	0.564188
ENSG00000198408	MGEA5	-0.00845455	0.00998605	0.00525882	1.89891	0.0575757	0.564188
ENSG00000137501	SYTL2	-0.00303568	0.029864	0.0157303	1.8985	0.0576299	0.564422
ENSG00000152689	RASGRP3	-0.0209204	-0.0254748	0.0134261	-1.89741	0.0577733	0.564948
ENSG00000159314	ARHGAP27	0.00793718	-0.0236949	0.0124925	-1.89672	0.0578645	0.564948
ENSG00000257718	RP11-396F22.1	-0.00493306	0.0232761	0.0122745	1.8963	0.0579198	0.564948
ENSG00000271200	RP11-430G17.3	-0.0141982	-0.0147181	0.00776163	-1.89626	0.0579256	0.564948
ENSG00000109861	CTSC	-0.0226948	-0.0299882	0.0158147	-1.89622	0.057931	0.564948
ENSG00000242852	ZNF709	-0.00289577	-0.0418734	0.0220866	-1.89587	0.0579771	0.564948
ENSG00000213462	ERV3-1	0.0224437	-0.0261228	0.0137789	-1.89585	0.05798	0.564948
ENSG00000198208	RPS6KL1	-0.00809819	-0.0133327	0.00703278	-1.8958	0.0579871	0.564948
ENSG00000157985	AGAP1	-0.00569784	0.0128612	0.00678413	1.89578	0.0579886	0.564948
ENSG00000132740	IGHMBP2	0.00671136	0.014798	0.00780698	1.89549	0.0580282	0.564948
ENSG00000231496	RP1-251M9.2	0.0124937	-0.0168422	0.008886	-1.89537	0.058044	0.564948
ENSG00000111262	KCNA1	0.00676373	-0.025449	0.0134294	-1.89502	0.0580893	0.564948
ENSG00000114315	HES1	-0.0248003	-0.0375693	0.0198277	-1.89479	0.0581208	0.564948
ENSG00000108395	TRIM37	0.00174808	0.014397	0.00759868	1.89468	0.0581352	0.564948
ENSG00000083097	DOPEY1	-0.00607773	0.00720942	0.00380554	1.89445	0.0581649	0.564948
ENSG00000160058	BSDC1	-0.00741988	0.012304	0.0064952	1.89432	0.0581829	0.564948
ENSG00000107679	PLEKHA1	-0.0208148	0.0190833	0.0100746	1.89419	0.0581995	0.564948
ENSG00000088538	DOCK3	0.00706704	0.0133617	0.00705483	1.89398	0.058228	0.564948
ENSG00000213453	FTH1P3	-0.0128191	-0.0140021	0.00739477	-1.89351	0.0582895	0.565251
ENSG00000099875	MKNK2	-0.000438466	0.025708	0.0135791	1.89321	0.0583301	0.565351
ENSG00000172062	SMN1	-0.00820946	0.0200232	0.0105795	1.89264	0.0584052	0.565544
ENSG00000144290	SLC4A10	0.00940958	0.0182088	0.00962103	1.8926	0.0584106	0.565544
ENSG00000130749	ZC3H4	-0.00262433	0.0155226	0.00820539	1.89176	0.0585229	0.565721
ENSG00000164488	DACT2	0.00084522	-0.0542205	0.0286675	-1.89136	0.0585766	0.565721
ENSG00000254889	AC084121.14	-0.00461193	-0.0240728	0.0127289	-1.8912	0.0585977	0.565721
ENSG00000196781	TLE1	0.0112031	0.0167346	0.00884945	1.89104	0.0586194	0.565721
ENSG00000219608	HIGD1AP16	0.000114412	-0.0152578	0.00806921	-1.89086	0.0586429	0.565721
ENSG00000145911	N4BP3	0.0167096	-0.0186967	0.00988899	-1.89066	0.0586699	0.565721
ENSG00000179021	C3orf38	-0.0111994	0.00877294	0.00464062	1.89047	0.0586957	0.565721
ENSG00000132825	PPP1R3D	-0.00871679	0.0202746	0.0107255	1.89031	0.0587161	0.565721
ENSG00000176049	JAKMIP2	-0.00467398	0.0123537	0.00653551	1.89024	0.0587263	0.565721
ENSG00000165219	GAPVD1	-0.00610564	0.00860137	0.00455123	1.8899	0.0587714	0.565721
ENSG00000178053	MLF1	-0.00980365	-0.0240388	0.0127199	-1.88986	0.0587761	0.565721
ENSG00000179406	LINC00174	-0.0346068	0.0339297	0.0179547	1.88974	0.0587924	0.565721
ENSG00000162493	PDPN	0.013144	-0.0465235	0.0246316	-1.88878	0.0589218	0.566277
ENSG00000014123	UFL1	-0.0191163	-0.0107616	0.00569804	-1.88865	0.0589391	0.566277
ENSG00000120833	SOCS2	0.00870325	-0.0388764	0.0205845	-1.88862	0.0589429	0.566277
ENSG00000136717	BIN1	-0.0134161	0.015004	0.00794572	1.88831	0.058984	0.566277
ENSG00000235310	GXYLT1P6	-0.0544595	-0.0540057	0.028602	-1.88818	0.0590017	0.566277
ENSG00000175198	PCCA	-0.0137962	0.00839209	0.00444748	1.88693	0.0591696	0.5672
ENSG00000111676	ATN1	-0.00051644	0.0143958	0.00762928	1.88691	0.0591725	0.5672
ENSG00000116478	HDAC1	-0.00934376	-0.0164148	0.00870018	-1.88672	0.0591976	0.5672
ENSG00000149269	PAK1	0.0110468	0.0245192	0.0129985	1.88631	0.0592529	0.5672
ENSG00000078687	TNRC6C	-0.0198594	0.0142515	0.00755529	1.88629	0.0592562	0.5672
ENSG00000165025	SYK	-0.0254536	-0.0513391	0.0272195	-1.88611	0.0592801	0.5672
ENSG00000279305	RP11-316N24.2	0.00673515	-0.0450258	0.0238856	-1.88506	0.0594221	0.568069
ENSG00000106829	TLE4	-0.0149037	-0.0230038	0.0122047	-1.88482	0.0594537	0.568069
ENSG00000070047	PHRF1	-0.00950498	0.0122201	0.00648366	1.88476	0.0594622	0.568069
ENSG00000119121	TRPM6	-0.00260245	-0.0258896	0.0137479	-1.88316	0.0596781	0.569264
ENSG00000122515	ZMIZ2	-0.00972854	0.0125788	0.00668057	1.88289	0.0597152	0.569264
ENSG00000153827	TRIP12	-0.00218824	0.00643315	0.00341682	1.88279	0.0597291	0.569264
ENSG00000164342	TLR3	-0.0233846	-0.0401419	0.0213214	-1.88271	0.0597401	0.569264
ENSG00000086619	ERO1LB	-0.00267611	0.0136589	0.00725516	1.88264	0.0597491	0.569264
ENSG00000232300	FAM215B	-0.000934083	-0.0303185	0.0161056	-1.88249	0.0597701	0.569264
ENSG00000175348	TMEM9B	0.0233001	-0.0374614	0.0199105	-1.88149	0.0599049	0.569596
ENSG00000253596	CTD-2320G14.2	0.00975424	0.0210737	0.0112014	1.88134	0.0599253	0.569596
ENSG00000259583	RP11-66B24.4	0.0105963	0.0294865	0.0156733	1.88132	0.0599285	0.569596
ENSG00000136193	SCRN1	-0.00274331	0.00892175	0.00474274	1.88114	0.059953	0.569596
ENSG00000067113	PPAP2A	-0.0132406	0.0123402	0.00656006	1.88111	0.0599575	0.569596
ENSG00000135763	URB2	0.00425762	-0.0109168	0.00580481	-1.88065	0.0600194	0.569895
ENSG00000220515	PGAM1P10	0.0164077	0.015803	0.00840512	1.88016	0.0600864	0.570241
ENSG00000145982	FARS2	0.00945213	0.015317	0.00815121	1.87911	0.0602294	0.570244
ENSG00000107249	GLIS3	-0.000540787	0.0219374	0.0116748	1.87904	0.0602393	0.570244
ENSG00000259377	CTD-2308G16.1	-0.00472587	-0.0147832	0.00786757	-1.879	0.0602447	0.570244
ENSG00000235141	COX6CP17	-0.00765951	-0.0146481	0.00779581	-1.87897	0.0602485	0.570244
ENSG00000127837	AAMP	-0.00392287	0.0107712	0.00573287	1.87886	0.0602642	0.570244
ENSG00000187231	SESTD1	-0.00838331	0.0147653	0.00785977	1.87859	0.0603008	0.570244
ENSG00000215021	PHB2	-0.00437309	-0.0256545	0.0136591	-1.8782	0.0603543	0.570244
ENSG00000167553	TUBA1C	-0.0185758	-0.0303669	0.0161684	-1.87816	0.0603595	0.570244
ENSG00000252351	RNU6ATAC12P	-0.0109916	-0.0164936	0.00878188	-1.87814	0.0603615	0.570244
ENSG00000273032	DGCR9	0.022581	-0.021618	0.011512	-1.87787	0.0603996	0.570315
ENSG00000279594	RP11-950C14.10	-0.0195448	0.0172736	0.00920132	1.8773	0.0604777	0.570764
ENSG00000176406	RIMS2	0.0116667	0.0152741	0.00813973	1.87648	0.0605891	0.571008
ENSG00000132792	CTNNBL1	0.00547394	-0.00981593	0.00523104	-1.87648	0.0605897	0.571008
ENSG00000129250	KIF1C	-0.04374	0.0214124	0.0114122	1.87627	0.0606181	0.571008
ENSG00000100897	DCAF11	0.00249171	0.0173596	0.00925593	1.87551	0.0607222	0.571008
ENSG00000272777	RP11-571L19.8	-0.0149797	0.0180686	0.00963532	1.87525	0.0607586	0.571008
ENSG00000228314	CYP4F29P	0.0794321	-0.0612975	0.0326992	-1.87459	0.0608493	0.571008
ENSG00000115107	STEAP3	-0.0321247	-0.030872	0.0164715	-1.87427	0.0608933	0.571008
ENSG00000164010	ERMAP	0.000425183	-0.0183757	0.00980462	-1.87419	0.0609038	0.571008
ENSG00000010278	CD9	-0.0343453	-0.029537	0.0157607	-1.87409	0.0609182	0.571008
ENSG00000135218	CD36	-0.00868685	-0.0512021	0.0273222	-1.87401	0.0609291	0.571008
ENSG00000161013	MGAT4B	-0.00798347	0.0127063	0.00678112	1.87377	0.060962	0.571008
ENSG00000163531	NFASC	-0.00370179	0.015499	0.00827214	1.87364	0.0609806	0.571008
ENSG00000118640	VAMP8	-0.0174641	-0.029762	0.0158866	-1.87341	0.0610119	0.571008
ENSG00000235919	ASH1L-AS1	0.0115082	0.0245165	0.013088	1.8732	0.0610405	0.571008
ENSG00000188856	RPSAP47	0.0176939	-0.0203953	0.0108937	-1.87222	0.0611762	0.571008
ENSG00000173706	HEG1	0.0237246	-0.0244735	0.0130726	-1.87212	0.0611903	0.571008
ENSG00000006468	ETV1	0.0039894	-0.0254947	0.0136196	-1.87191	0.0612187	0.571008
ENSG00000198792	TMEM184B	-0.00389342	-0.0207052	0.0110614	-1.87185	0.0612279	0.571008
ENSG00000152977	ZIC1	-0.0458548	-0.0508108	0.0271486	-1.87158	0.0612643	0.571008
ENSG00000196565	HBG2	-0.0273764	0.0428533	0.0228974	1.87154	0.0612704	0.571008
[truncated: 16,678 more rows]
