# Supplementary material for: A neuro-immune axis of transcriptomic dysregulation within the subgenual anterior cingulate cortex in schizophrenia
Source: bioRxiv. 2025 Feb 16:2025.02.14.638357. Preprint. [Version 1] doi: 10.1101/2025.02.14.638357 (PMC11844519; doi:10.1101/2025.02.14.638357)
Supplement: Supplement 7 [file media-7.xlsx]

## Sheet: Key
Supplemental Table 6. Transcript-level GRCCA results
A. GRCCA model fits across variance explained in the X matrix (transcript x sample)
	Table key is the same as Table S2A
B. Covariate results for the best-fitting GRCCA model (varX = 0.4)
	Table key is the same as Table S2B
C. Feature (transcript) results for the best-fitting GRCCA model (varX = 0.4)
	ensembl_transcript_id	Transcript ID in the Ensembl database
	transcript_symbol	Corresponding HGNC symbol
	module	Transcript co-expression module assignment as determined through WTCNA
	ensembl_gene_id	Gene ID that corresponds to the 'parent' gene of the given transcript
	gene_symbol	HGNC symbol of the 'parent' gene
	Columns D-J correspond to columns D-J in Table S2C

## Sheet: A.GRCCA results
varx	correl	pval	l2x	groupl2x	l2y	groupl2y
0.1	0.2825	0.1568	0.9999	0.1	0	0
0.2	0.3582	0.1518	0.9999	0.1	0	0
0.3	0.5316	0.02	0.9999	0.1	0	0
0.4	0.6681	0.001	0.9999	0.1	0	0
0.5	0.725	0.013	0.9999	0.1	0	0
0.6	0.7745	0.0929	0.9999	0.1	0	0
0.7	0.8332	0.1588	0.9999	0.1	0	0
0.8	0.8906	0.2188	0.9999	0.1	0	0
0.9	0.9355	0.2807	0.9999	0.1	0	0
1	0.9724	0.1558	0.9999	0.1	0	0

## Sheet: B.Covariate (Y) results
covariate	weight	sd	z_score	structure_correlation	p_value	p_adj	significant
SCZ	0.0589287	0.0193367	3.04751	0.944647	1.66309e-90	1.66309e-89	1
Dim 1	-0.0280404	0.0218204	-1.28505	-0.304756	2.46686e-05	0.000123343	0
Dim 6	0.00624825	0.0198745	0.314385	-0.239961	0.00100222	0.00334074	0
MDD	0.0147716	0.0213778	0.69098	-0.194143	0.00809768	0.0202442	0
Dim 7	0.0187595	0.0189471	0.990099	-0.176686	0.0161347	0.0249829	0
Dim 3	0.015301	0.0216621	0.70635	-0.174548	0.017488	0.0249829	0
Dim 4	0.00704773	0.0210248	0.335211	0.176152	0.0164636	0.0249829	0
Dim 8	0.011705	0.019933	0.587216	0.119266	0.105884	0.132355	0
Dim 5	0.0305069	0.0176603	1.72743	0.110183	0.135425	0.150472	0
BD	0.0191173	0.0235448	0.811955	-0.0556133	0.452125	0.452125	0

## Sheet: C.Transcript (X) results
ensembl_transcript_id	transcript_symbol	module	weight	sd	z_score	structure_correlation	p_value	p_adj	significant	ensembl_gene_id	gene_symbol
ENST00000240100	DUSP4-201	transcriptM1	-0.0224133	0.00489602	-4.57787	-0.465926	2.33607e-11	3.03362e-07	1	ENSG00000120875	DUSP4
ENST00000587856	FMNL1-206	transcriptM9	-0.026009	0.00763835	-3.40505	-0.454512	8.09939e-11	5.25894e-07	1	ENSG00000184922	FMNL1
ENST00000391082	SNORD113-2-201	transcriptM1	-0.0215034	0.00477697	-4.50147	-0.440219	3.60609e-10	1.56095e-06	1	ENSG00000212384	SNORD113-2
ENST00000392806	TMEM119-201	transcriptM9	-0.0175135	0.00811305	-2.15869	-0.435617	5.74832e-10	1.86619e-06	1	ENSG00000183160	TMEM119
ENST00000237612	ABCG2-201	transcriptM6	-0.00875129	0.00944598	-0.926456	-0.428093	1.21384e-09	3.15257e-06	0	ENSG00000118777	ABCG2
ENST00000468596	P2RY12-202	transcriptM9	-0.0183225	0.00760893	-2.40803	-0.410803	6.31826e-09	1.36748e-05	1	ENSG00000169313	P2RY12
ENST00000382114	LGI2-201	transcriptM1	-0.0173305	0.00505342	-3.42946	-0.398369	1.95563e-08	3.62796e-05	1	ENSG00000153012	LGI2
ENST00000245907	C3-201	transcriptM9	-0.0150531	0.00795874	-1.8914	-0.393778	2.93358e-08	4.76193e-05	0	ENSG00000125730	C3
ENST00000451407	INPP5D-205	transcriptM9	-0.0208972	0.00805798	-2.59335	-0.389075	4.41658e-08	4.77947e-05	1	ENSG00000168918	INPP5D
ENST00000295256	HPGDS-201	transcriptM9	-0.0156064	0.00774634	-2.01467	-0.389334	4.31906e-08	4.77947e-05	1	ENSG00000163106	HPGDS
ENST00000325602	P2RY13-201	transcriptM9	-0.0147987	0.00771469	-1.91825	-0.391031	3.72844e-08	4.77947e-05	0	ENSG00000181631	P2RY13
ENST00000268389	IGSF6-201	transcriptM9	-0.0144026	0.00780009	-1.84647	-0.391328	3.63353e-08	4.77947e-05	0	ENSG00000140749	IGSF6
ENST00000374024	GPR3-201	transcriptM1	-0.0199688	0.00484246	-4.12369	-0.387268	5.1595e-08	4.7858e-05	1	ENSG00000181773	GPR3
ENST00000530632	RP11-560B16.5	transcriptM1	-0.016349	0.00432539	-3.77978	-0.387648	4.99392e-08	4.7858e-05	1	ENSG00000254712	RP11-560B16.5
ENST00000341700	GNA14-201	transcriptM5	0.0118725	0.00485728	2.44428	0.383305	7.23284e-08	6.26171e-05	1	ENSG00000156049	GNA14
ENST00000318602	A2M-201	transcriptM9	-0.0193701	0.00830907	-2.3312	-0.379115	1.02876e-07	7.86241e-05	1	ENSG00000175899	A2M
ENST00000373857	PTAFR-202	transcriptM9	-0.0130285	0.00795986	-1.63678	-0.379109	1.02927e-07	7.86241e-05	0	ENSG00000169403	PTAFR
ENST00000572790	DPH1-AS1-201	transcriptM1	-0.0156504	0.00427206	-3.66344	-0.370205	2.14083e-07	0.000132971	1	ENSG00000263050	RP11-667K14.3
ENST00000515692	RP11-304F15.4	transcriptM2	0.0151627	0.00538077	2.81794	0.369576	2.25271e-07	0.000132971	1	ENSG00000248954	RP11-304F15.4
ENST00000248598	FGL2-201	transcriptM9	-0.0157022	0.00764443	-2.05407	-0.369845	2.20407e-07	0.000132971	1	ENSG00000127951	FGL2
ENST00000376059	AIF1-203	transcriptM9	-0.0155983	0.00777431	-2.00639	-0.370291	2.12586e-07	0.000132971	1	ENSG00000204472	AIF1
ENST00000376236	APBB1IP-202	transcriptM9	-0.0149117	0.00755903	-1.9727	-0.369698	2.23044e-07	0.000132971	1	ENSG00000077420	APBB1IP
ENST00000484223	ETV5-212	transcriptM0	-0.0157462	0.00366323	-4.29845	-0.368851	2.38839e-07	0.000134851	1	ENSG00000244405	ETV5
ENST00000368985	CTSS-201	transcriptM9	-0.0154847	0.00769945	-2.01114	-0.367816	2.59592e-07	0.000140461	1	ENSG00000163131	CTSS
ENST00000287641	SST-201	transcriptM4	-0.0144593	0.00464712	-3.11147	-0.365445	3.13854e-07	0.000163028	1	ENSG00000157005	SST
ENST00000434296	MROCKI-201	transcriptM9	-0.0154259	0.00751662	-2.05223	-0.364478	3.38976e-07	0.000169306	1	ENSG00000227502	LINC01268
ENST00000361050	MPEG1-201	transcriptM9	-0.0131318	0.00765472	-1.71551	-0.360097	4.78897e-07	0.000230332	0	ENSG00000197629	MPEG1
ENST00000367474	SAMD5-201	transcriptM1	-0.0152649	0.00486524	-3.13754	-0.355444	6.87415e-07	0.000318813	1	ENSG00000203727	SAMD5
ENST00000445339	LINC01736-201	transcriptM9	-0.0165374	0.0077357	-2.13781	-0.354584	7.34458e-07	0.000328885	1	ENSG00000228058	RP11-552D4.1
ENST00000625013	LINC00472-232	transcriptM9	-0.0231013	0.00767414	-3.01028	-0.353732	7.84041e-07	0.000339385	1	ENSG00000233237	LINC00472
ENST00000512605	INTS3-210	transcriptM5	-0.0262864	0.0051454	-5.10871	-0.352647	8.5186e-07	0.000356847	1	ENSG00000143624	INTS3
ENST00000532864	ENST00000532864	transcriptM7	-0.0221693	0.00910051	-2.43605	-0.352208	8.80888e-07	0.000357475	1	ENSG00000283341	ENSG00000283341
ENST00000282077	PDK1-201	transcriptM1	0.0147079	0.00461028	3.19023	0.350541	9.99852e-07	0.000393457	1	ENSG00000152256	PDK1
ENST00000363409	SNORD114-10-201	transcriptM1	-0.0174763	0.00472103	-3.7018	-0.34976	1.06069e-06	0.000405122	1	ENSG00000200279	SNORD114-10
ENST00000265138	ARRDC3-201	transcriptM0	0.0229857	0.00448851	5.121	0.348396	1.17562e-06	0.000409623	1	ENSG00000113369	ARRDC3
ENST00000394485	MT1X-201	transcriptM6	0.0235545	0.00727405	3.23815	0.348462	1.16978e-06	0.000409623	1	ENSG00000187193	MT1X
ENST00000291232	TNFRSF13C-201	transcriptM9	-0.0165973	0.00834785	-1.98821	-0.348138	1.19865e-06	0.000409623	1	ENSG00000159958	TNFRSF13C
ENST00000307851	HAVCR2-201	transcriptM9	-0.0145324	0.00800148	-1.81621	-0.348998	1.1235e-06	0.000409623	0	ENSG00000135077	HAVCR2
ENST00000435409	INTS3-204	transcriptM0	0.020772	0.00399813	5.19542	0.345896	1.41771e-06	0.000428148	1	ENSG00000143624	INTS3
ENST00000438210	RP3-342P20.2	transcriptM4	-0.017303	0.00416957	-4.14982	-0.346006	1.40611e-06	0.000428148	1	ENSG00000228477	RP3-342P20.2
ENST00000302632	P2RY12-201	transcriptM9	-0.0142407	0.00794475	-1.79247	-0.346132	1.39289e-06	0.000428148	0	ENSG00000169313	P2RY12
ENST00000353334	CD74-202	transcriptM9	-0.0129591	0.00787484	-1.64563	-0.346727	1.33233e-06	0.000428148	0	ENSG00000019582	CD74
ENST00000227507	CCND1-201	transcriptM6	-0.00462542	0.00961683	-0.480971	-0.34599	1.40775e-06	0.000428148	0	ENSG00000110092	CCND1
ENST00000508643	HSPD1P11-201	transcriptM3	0.0143849	0.00827642	1.73805	0.344721	1.54726e-06	0.000456652	0	ENSG00000251348	HSPD1P11
ENST00000367466	PLA2G4A-201	transcriptM6	-0.0036985	0.00927035	-0.39896	-0.342776	1.78681e-06	0.000515633	0	ENSG00000116711	PLA2G4A
ENST00000553465	MEG8-208	transcriptM5	-0.0221938	0.00589931	-3.7621	-0.342392	1.83816e-06	0.000518922	1	ENSG00000225746	SNHG23
ENST00000513116	STMN1-209	transcriptM1	0.0118456	0.00465558	2.54439	0.340262	2.14917e-06	0.000588967	1	ENSG00000117632	STMN1
ENST00000498907	CEBPA-201	transcriptM9	-0.0166032	0.00789087	-2.1041	-0.340086	2.17699e-06	0.000588967	1	ENSG00000245848	CEBPA
ENST00000451222	RIIAD1-204	transcriptM0	-0.0140569	0.00378391	-3.71492	-0.339293	2.30677e-06	0.000611342	1	ENSG00000178796	RIIAD1
ENST00000276571	CRH-201	transcriptM1	-0.0170522	0.00514255	-3.3159	-0.33543	3.05115e-06	0.000792444	1	ENSG00000147571	CRH
ENST00000533071	OR7E2P-201	transcriptM1	0.013008	0.00421702	3.08465	0.332348	3.80339e-06	0.000931901	1	ENSG00000255203	OR7E2P
ENST00000206423	CCDC80-201	transcriptM1	-0.00969044	0.00420926	-2.30217	-0.332358	3.80066e-06	0.000931901	1	ENSG00000091986	CCDC80
ENST00000477392	LINC00996-201	transcriptM1	-0.0104899	0.00458552	-2.2876	-0.332822	3.67717e-06	0.000931901	1	ENSG00000242258	LINC00996
ENST00000234313	PLEK-201	transcriptM9	-0.0138768	0.00751292	-1.84705	-0.331838	3.94379e-06	0.000948408	0	ENSG00000115956	PLEK
ENST00000444465	PDE10A-202	transcriptM5	-0.0230857	0.00521108	-4.43012	-0.330966	4.19531e-06	0.00099055	1	ENSG00000112541	PDE10A
ENST00000415030	SCN4B-202	transcriptM1	0.0159557	0.00426674	3.73956	0.328991	4.82248e-06	0.0011183	1	ENSG00000177098	SCN4B
ENST00000240101	DUSP4-202	transcriptM1	-0.0164811	0.00451672	-3.64891	-0.327746	5.26262e-06	0.00119895	1	ENSG00000120875	DUSP4
ENST00000550948	SELPLG-203	transcriptM9	-0.0138146	0.00829098	-1.66622	-0.327491	5.35741e-06	0.00119951	0	ENSG00000110876	SELPLG
ENST00000481312	ADAMTS9-AS2-203	transcriptM1	0.0162448	0.00454284	3.57592	0.326943	5.56643e-06	0.00122518	1	ENSG00000241684	ADAMTS9-AS2
ENST00000525547	IL18-203	transcriptM9	-0.015033	0.00755446	-1.98995	-0.32536	6.21462e-06	0.00134505	1	ENSG00000150782	IL18
ENST00000518326	ADAM28-203	transcriptM9	-0.0148331	0.00751221	-1.97453	-0.324158	6.7545e-06	0.00139228	1	ENSG00000042980	ADAM28
ENST00000009530	CD74-201	transcriptM9	-0.0142712	0.0078125	-1.82671	-0.324484	6.60384e-06	0.00139228	0	ENSG00000019582	CD74
ENST00000568370	MT1X-204	transcriptM9	0.00291523	0.00715538	0.407418	0.324372	6.65513e-06	0.00139228	0	ENSG00000187193	MT1X
ENST00000521254	BNIP3L-205	transcriptM0	0.0188561	0.00400017	4.71381	0.322911	7.3609e-06	0.00149357	1	ENSG00000104765	BNIP3L
ENST00000379982	RHOBTB3-201	transcriptM1	0.0169871	0.00389092	4.36582	0.322407	7.62011e-06	0.00150974	1	ENSG00000164292	RHOBTB3
ENST00000294507	LAPTM5-201	transcriptM9	-0.0100294	0.0079733	-1.25788	-0.322306	7.67312e-06	0.00150974	0	ENSG00000162511	LAPTM5
ENST00000291759	LILRA4-201	transcriptM9	-0.0176888	0.0078168	-2.26293	-0.320815	8.49795e-06	0.00164708	1	ENSG00000239961	LILRA4
ENST00000379953	LY86-202	transcriptM9	-0.0122382	0.00776357	-1.57637	-0.319928	9.02782e-06	0.00172405	0	ENSG00000112799	LY86
ENST00000290374	GJD2-201	transcriptM1	-0.014155	0.0049538	-2.85741	-0.319507	9.29035e-06	0.00174847	1	ENSG00000159248	GJD2
ENST00000405243	RAPGEF5-203	transcriptM1	0.0130849	0.00408395	3.20398	0.317881	1.03725e-05	0.00192425	1	ENSG00000136237	RAPGEF5
ENST00000543406	SLC15A3-208	transcriptM9	-0.0161232	0.00759604	-2.12258	-0.317438	1.06875e-05	0.00195476	1	ENSG00000110446	SLC15A3
ENST00000517370	SLC39A14-205	transcriptM1	0.0136124	0.00397489	3.42459	0.316842	1.11256e-05	0.00200662	1	ENSG00000104635	SLC39A14
ENST00000623837	AC005753.1	transcriptM1	0.0133234	0.00483603	2.75503	0.316505	1.13808e-05	0.00202454	1	ENSG00000278925	AC005753.1
ENST00000360056	CD84-202	transcriptM18	-0.0079148	0.0111809	-0.707889	-0.315834	1.19052e-05	0.00208921	0	ENSG00000066294	CD84
ENST00000529434	ALKBH3-205	transcriptM0	0.0173543	0.00388481	4.46723	0.315537	1.2145e-05	0.00210286	1	ENSG00000166199	ALKBH3
ENST00000532694	SORL1-211	transcriptM0	-0.0113054	0.00372285	-3.03675	-0.315069	1.25318e-05	0.00214129	1	ENSG00000137642	SORL1
ENST00000368054	CD84-206	transcriptM9	-0.0185652	0.00764198	-2.42937	-0.314781	1.27756e-05	0.0021546	1	ENSG00000066294	CD84
ENST00000256103	PMP2-201	transcriptM1	-0.0121012	0.00422062	-2.86717	-0.314285	1.32057e-05	0.00219858	1	ENSG00000147588	PMP2
ENST00000480281	TPST1-204	transcriptM0	0.0166352	0.00478358	3.47756	0.313753	1.36822e-05	0.00222674	1	ENSG00000169902	TPST1
ENST00000376261	GAD2-203	transcriptM17	-0.0190382	0.00975078	-1.95248	-0.313714	1.37178e-05	0.00222674	0	ENSG00000136750	GAD2
ENST00000376609	RP11-304F15.3	transcriptM2	0.0106575	0.00496952	2.14458	0.313384	1.40219e-05	0.00224801	1	ENSG00000204584	RP11-304F15.3
ENST00000395388	HLA-DRA-202	transcriptM9	-0.0111555	0.00774906	-1.4396	-0.312946	1.44359e-05	0.00228421	0	ENSG00000204287	HLA-DRA
ENST00000307637	C3AR1-201	transcriptM9	-0.0101732	0.00776478	-1.31017	-0.312777	1.45995e-05	0.00228421	0	ENSG00000171860	C3AR1
ENST00000396946	CARD11-203	transcriptM9	-0.0171829	0.00760695	-2.25885	-0.311978	1.53929e-05	0.00237968	1	ENSG00000198286	CARD11
ENST00000498020	HLA-DMB-262	transcriptM9	-0.0121346	0.00786562	-1.54275	-0.310018	1.75159e-05	0.00267602	0	ENSG00000242574	HLA-DMB
ENST00000587848	ANKRD62-202	transcriptM1	0.0129217	0.00396218	3.26125	0.309572	1.80367e-05	0.00272354	1	ENSG00000181626	ANKRD62
ENST00000376414	GPR183-201	transcriptM9	-0.0144935	0.00805	-1.80043	-0.309322	1.83352e-05	0.00273679	0	ENSG00000169508	GPR183
ENST00000561334	SNX22-207	transcriptM3	-0.0165155	0.00923464	-1.78843	-0.308939	1.88002e-05	0.00277431	0	ENSG00000157734	SNX22
ENST00000537063	UBE3B-207	transcriptM0	0.0179946	0.00396297	4.54069	0.308008	1.99791e-05	0.00291515	1	ENSG00000151148	UBE3B
ENST00000358246	MS4A7-202	transcriptM9	-0.016281	0.00756311	-2.15269	-0.307161	2.11117e-05	0.00304618	1	ENSG00000166927	MS4A7
ENST00000367066	TAGAP-203	transcriptM9	-0.0134449	0.00789251	-1.7035	-0.306523	2.20052e-05	0.00314022	0	ENSG00000164691	TAGAP
ENST00000604419	SRGAP2-209	transcriptM9	-0.0177916	0.00764014	-2.32871	-0.305259	2.38819e-05	0.00326245	1	ENSG00000266028	SRGAP2
ENST00000463879	ANKRD44-209	transcriptM9	-0.0179622	0.00793733	-2.26301	-0.305236	2.39161e-05	0.00326245	1	ENSG00000065413	ANKRD44
ENST00000321424	SIGLEC8-201	transcriptM9	-0.0138928	0.00795712	-1.74596	-0.305106	2.41179e-05	0.00326245	0	ENSG00000105366	SIGLEC8
ENST00000011653	CD4-201	transcriptM9	-0.0106116	0.00775594	-1.36818	-0.305327	2.37767e-05	0.00326245	0	ENSG00000010610	CD4
ENST00000299340	CYYR1-201	transcriptM6	-0.00321575	0.0096099	-0.334629	-0.30549	2.35275e-05	0.00326245	0	ENSG00000166265	CYYR1
ENST00000274368	CRHBP-201	transcriptM1	-0.0125278	0.0048698	-2.57256	-0.304384	2.52679e-05	0.00338278	1	ENSG00000145708	CRHBP
ENST00000535229	PDE10A-204	transcriptM5	-0.02272	0.0058061	-3.91313	-0.304085	2.57572e-05	0.00341309	1	ENSG00000112541	PDE10A
ENST00000229829	HLA-DOA-201	transcriptM9	-0.0112287	0.00791124	-1.41934	-0.303621	2.65371e-05	0.00348092	0	ENSG00000204252	HLA-DOA
ENST00000494648	KALRN-220	transcriptM1	0.012606	0.00422227	2.9856	0.301963	2.95083e-05	0.00383195	1	ENSG00000160145	KALRN
ENST00000465687	ABCF2P1-201	transcriptM20	0.0292844	0.019322	1.5156	0.301596	3.02066e-05	0.00388379	0	ENSG00000242159	ABCF2P1
ENST00000321613	PHYHIP-201	transcriptM1	0.0120696	0.00441384	2.73449	0.301111	3.11526e-05	0.00392765	1	ENSG00000168490	PHYHIP
ENST00000381938	TMEM156-203	transcriptM9	-0.013673	0.00795412	-1.71898	-0.301124	3.11278e-05	0.00392765	0	ENSG00000121895	TMEM156
ENST00000615868	H2AC4-201	transcriptM0	-0.0118114	0.00375327	-3.14695	-0.300432	3.25265e-05	0.00406143	1	ENSG00000278463	HIST1H2AB
ENST00000363738	SNORD114-11-201	transcriptM1	-0.015765	0.00479456	-3.28809	-0.298893	3.58528e-05	0.00439231	1	ENSG00000200608	SNORD114-11
ENST00000630150	SOX2-OT-254	transcriptM1	-0.0132331	0.00430545	-3.07357	-0.298956	3.57099e-05	0.00439231	1	ENSG00000242808	SOX2-OT
ENST00000472763	BLNK-207	transcriptM9	-0.0128333	0.00764179	-1.67936	-0.298313	3.71876e-05	0.00447147	0	ENSG00000095585	BLNK
ENST00000356785	APBB1IP-201	transcriptM18	-0.00658491	0.0114518	-0.575009	-0.298354	3.70905e-05	0.00447147	0	ENSG00000077420	APBB1IP
ENST00000493636	FAAH-205	transcriptM9	-0.000531085	0.00685417	-0.0774836	0.298058	3.7788e-05	0.00447483	0	ENSG00000117480	FAAH
ENST00000464037	EVA1C-209	transcriptM9	0.000242395	0.00689135	0.0351738	0.298009	3.79048e-05	0.00447483	0	ENSG00000166979	EVA1C
ENST00000235382	RGS2-201	transcriptM7	-0.0197426	0.00948794	-2.08081	-0.297196	3.98915e-05	0.00466694	1	ENSG00000116741	RGS2
ENST00000596179	C3-206	transcriptM18	-0.00657664	0.0120445	-0.546028	-0.296909	4.0615e-05	0.00470917	0	ENSG00000125730	C3
ENST00000379818	MT1M-201	transcriptM0	0.0173472	0.00440529	3.93781	0.296167	4.25429e-05	0.00476724	1	ENSG00000205364	MT1M
ENST00000390893	U3.18-201	transcriptM0	-0.00982899	0.00382038	-2.57278	-0.296393	4.19466e-05	0.00476724	1	ENSG00000212195	U3
ENST00000242480	EGR2-201	transcriptM7	-0.0212135	0.00934261	-2.27062	-0.296157	4.25705e-05	0.00476724	1	ENSG00000122877	EGR2
ENST00000419277	HLA-DPA1-242	transcriptM9	-0.0102123	0.00775097	-1.31755	-0.296152	4.25843e-05	0.00476724	0	ENSG00000231389	HLA-DPA1
ENST00000571495	PAFAH1B1-205	transcriptM1	0.0127215	0.00476415	2.67025	0.295696	4.38132e-05	0.00486289	1	ENSG00000007168	PAFAH1B1
ENST00000404542	HPSE2-204	transcriptM1	-0.0135353	0.0042028	-3.22053	-0.295204	4.51761e-05	0.00497166	1	ENSG00000172987	HPSE2
ENST00000570304	PSMB10-202	transcriptM9	-0.0191671	0.0071569	-2.67812	-0.294784	4.63708e-05	0.00506026	1	ENSG00000205220	PSMB10
ENST00000377795	CD74-203	transcriptM9	-0.0188866	0.00764555	-2.47028	-0.294639	4.67906e-05	0.00506352	1	ENSG00000019582	CD74
ENST00000544000	HNRNPF-207	transcriptM0	-0.0124493	0.00338177	-3.6813	-0.293263	5.09544e-05	0.00529356	1	ENSG00000169813	HNRNPF
ENST00000407086	BCAS3-202	transcriptM1	0.0145597	0.00398094	3.65736	0.293544	5.00757e-05	0.00529356	1	ENSG00000141376	BCAS3
ENST00000561385	ATP8B4-218	transcriptM9	-0.0182978	0.00746249	-2.45197	-0.293517	5.01596e-05	0.00529356	1	ENSG00000104043	ATP8B4
ENST00000595383	RP11-310J24.3	transcriptM1	-0.00810258	0.00414411	-1.9552	-0.293485	5.02584e-05	0.00529356	0	ENSG00000268659	RP11-310J24.3
ENST00000399220	CX3CR1-202	transcriptM9	-0.0142878	0.00739858	-1.93115	-0.293325	5.07602e-05	0.00529356	0	ENSG00000168329	CX3CR1
ENST00000590561	APLP1-208	transcriptM6	0.0212707	0.00686726	3.09741	0.292096	5.4754e-05	0.00564314	1	ENSG00000105290	APLP1
ENST00000265634	NPTX2-201	transcriptM1	-0.0169126	0.00503797	-3.35703	-0.291384	5.72028e-05	0.0058491	1	ENSG00000106236	NPTX2
ENST00000368910	TNFAIP8L2-201	transcriptM9	-0.0103208	0.00787126	-1.3112	-0.290871	5.90292e-05	0.00598869	0	ENSG00000163154	TNFAIP8L2
ENST00000623254	TMEM132E-DT-201	transcriptM1	0.0124654	0.00495486	2.5158	0.290585	6.00723e-05	0.00604156	1	ENSG00000197322	C17orf102
ENST00000255082	ACY3-201	transcriptM1	-0.00569083	0.00396234	-1.43623	-0.290474	6.04807e-05	0.00604156	0	ENSG00000132744	ACY3
ENST00000376514	LENG8-202	transcriptM0	0.0164721	0.00369398	4.45916	0.290201	6.15016e-05	0.00606455	1	ENSG00000167615	LENG8
ENST00000530113	SERPING1-209	transcriptM0	0.0158331	0.00367791	4.30491	0.290162	6.16449e-05	0.00606455	1	ENSG00000149131	SERPING1
ENST00000367364	PTPRC-202	transcriptM9	-0.0146222	0.00758877	-1.92682	-0.288885	6.66358e-05	0.00646541	0	ENSG00000081237	PTPRC
ENST00000518817	PYDC2-201	transcriptM12	0.00931759	0.0151396	0.615444	0.288865	6.67153e-05	0.00646541	0	ENSG00000253548	PYDC2
ENST00000344773	BABAM2-202	transcriptM0	0.0164996	0.00386107	4.27333	0.288516	6.8146e-05	0.00655514	1	ENSG00000158019	BRE
ENST00000461399	RSKR-202	transcriptM1	0.0173381	0.00489304	3.54343	0.287478	7.25674e-05	0.00687854	1	ENSG00000167524	SGK494
ENST00000307746	CYTL1-201	transcriptM6	0.000557305	0.00931139	0.0598519	-0.287571	7.21618e-05	0.00687854	0	ENSG00000170891	CYTL1
ENST00000421206	GRK5-IT1-201	transcriptM1	-0.0111271	0.00393448	-2.82809	-0.286795	7.5626e-05	0.00706532	1	ENSG00000228485	GRK5-IT1
ENST00000271324	CD53-201	transcriptM9	-0.0124645	0.00763842	-1.63181	-0.286875	7.52622e-05	0.00706532	0	ENSG00000143119	CD53
ENST00000588021	RFX2-210	transcriptM2	-0.0108765	0.00519844	-2.09226	-0.286628	7.63905e-05	0.00708576	1	ENSG00000087903	RFX2
ENST00000475484	ETV5-209	transcriptM0	-0.0103154	0.00371372	-2.77766	-0.286317	7.78337e-05	0.00716843	1	ENSG00000244405	ETV5
ENST00000264824	LYL1-201	transcriptM9	-0.0129128	0.00754568	-1.71129	-0.285741	8.05781e-05	0.00736892	0	ENSG00000104903	LYL1
ENST00000301599	TMEM88-201	transcriptM1	-0.0125953	0.00405203	-3.1084	-0.2853	8.27366e-05	0.00743268	1	ENSG00000167874	TMEM88
ENST00000526052	OR7E13P-201	transcriptM1	0.0105671	0.00408108	2.58929	0.285249	8.29924e-05	0.00743268	1	ENSG00000197882	OR7E13P
ENST00000262134	LPCAT2-201	transcriptM9	-0.0142367	0.00774303	-1.83865	-0.285412	8.21841e-05	0.00743268	0	ENSG00000087253	LPCAT2
ENST00000501665	OIP5-AS1-202	transcriptM0	-0.0131191	0.00316972	-4.13889	-0.284609	8.62355e-05	0.00767023	1	ENSG00000247556	OIP5-AS1
ENST00000481686	OTUD3-203	transcriptM0	0.0146974	0.004107	3.57863	0.28387	9.01253e-05	0.00785551	1	ENSG00000169914	OTUD3
ENST00000377049	CORT-201	transcriptM1	-0.0112751	0.00485895	-2.32048	-0.283837	9.03041e-05	0.00785551	1	ENSG00000241563	CORT
ENST00000373113	TREM2-202	transcriptM9	-0.00975468	0.00773839	-1.26056	-0.283757	9.07383e-05	0.00785551	0	ENSG00000095970	TREM2
ENST00000524877	BEST1-203	transcriptM3	0.00856429	0.0087873	0.974622	0.283821	9.03929e-05	0.00785551	0	ENSG00000167995	BEST1
ENST00000512816	CXXC5-214	transcriptM1	0.0119033	0.00406543	2.92794	0.283346	9.29878e-05	0.00799695	1	ENSG00000171604	CXXC5
ENST00000445281	OSTN-201	transcriptM1	-0.0126633	0.0047221	-2.68172	-0.282468	9.79704e-05	0.00837003	1	ENSG00000188729	OSTN
ENST00000221930	TGFB1-201	transcriptM9	-0.0114393	0.00770343	-1.48496	-0.281704	0.000102503	0.00870007	0	ENSG00000105329	TGFB1
ENST00000356613	ARC-201	transcriptM1	-0.0137645	0.00486321	-2.83033	-0.281202	0.00010559	0.00890386	1	ENSG00000198576	ARC
ENST00000356798	ITGAL-201	transcriptM9	-0.0138346	0.00766655	-1.80454	-0.280827	0.000107956	0.00904461	0	ENSG00000005844	ITGAL
ENST00000366839	SRP9-203	transcriptM1	0.0175146	0.00441066	3.97098	0.280479	0.000110188	0.00917248	1	ENSG00000143742	SRP9
ENST00000468356	PDE6B-AS1-201	transcriptM2	0.0134749	0.00488793	2.75677	0.280084	0.000112782	0.00926955	1	ENSG00000242686	RP11-1191J2.2
ENST00000286301	CSF1R-201	transcriptM9	-0.00955384	0.00790067	-1.20924	-0.280152	0.00011233	0.00926955	0	ENSG00000182578	CSF1R
ENST00000554870	MED6-206	transcriptM0	0.0134875	0.00412441	3.27016	0.279727	0.000115175	0.00940668	1	ENSG00000133997	MED6
ENST00000505856	ARHGAP24-207	transcriptM9	-0.0144532	0.00766613	-1.88533	-0.279529	0.000116522	0.00945722	0	ENSG00000138639	ARHGAP24
ENST00000502969	SRPK1-206	transcriptM0	0.0148001	0.00365023	4.05457	0.279004	0.000120159	0.00952256	1	ENSG00000096063	SRPK1
ENST00000535513	AP3B2-205	transcriptM0	-0.0119449	0.00357624	-3.34006	-0.279027	0.000119999	0.00952256	1	ENSG00000103723	AP3B2
ENST00000612710	GABRB2-209	transcriptM1	0.0111317	0.00478331	2.32719	0.279239	0.000118522	0.00952256	1	ENSG00000145864	GABRB2
ENST00000479107	HLA-DPA1-247	transcriptM9	-0.0128279	0.00776727	-1.65153	-0.27899	0.00012026	0.00952256	0	ENSG00000231389	HLA-DPA1
ENST00000391736	LILRB4-204	transcriptM9	-0.0151154	0.00769143	-1.96523	-0.278726	0.000122137	0.00961252	1	ENSG00000186818	LILRB4
ENST00000394532	BAD-203	transcriptM0	-0.0122051	0.00367556	-3.32062	-0.278533	0.000123519	0.00966274	1	ENSG00000002330	BAD
ENST00000525242	DGKZ-209	transcriptM0	-0.012354	0.00353162	-3.49813	-0.278297	0.000125236	0.00973839	1	ENSG00000149091	DGKZ
ENST00000426784	DNAJC11-203	transcriptM0	0.0181123	0.00367525	4.92816	0.278073	0.000126886	0.009808	1	ENSG00000007923	DNAJC11
ENST00000637976	MAGI2-240	transcriptM2	0.0126572	0.00501764	2.52255	0.277825	0.00012873	0.00989168	1	ENSG00000187391	MAGI2
ENST00000265293	WWC1-201	transcriptM1	-0.0126478	0.00371483	-3.40468	-0.277721	0.000129516	0.00989348	1	ENSG00000113645	WWC1
ENST00000261024	SLC40A1-201	transcriptM16	-0.0253009	0.0256146	-0.987755	-0.277486	0.000131301	0.00997117	0	ENSG00000138449	SLC40A1
ENST00000533818	CSDE1-215	transcriptM1	-0.0128169	0.00376978	-3.39991	-0.277005	0.000135029	0.0101947	1	ENSG00000009307	CSDE1
ENST00000470449	MYLK-AS1-202	transcriptM0	0.015935	0.00402281	3.96115	0.276874	0.000136057	0.0102129	1	ENSG00000239523	MYLK-AS1
ENST00000601689	UPF1-212	transcriptM0	0.0170696	0.00393899	4.33349	0.276246	0.000141109	0.0102371	1	ENSG00000005007	UPF1
ENST00000566690	GANC-207	transcriptM0	0.0129458	0.00366414	3.53311	0.276423	0.000139664	0.0102371	1	ENSG00000214013	GANC
ENST00000360529	KIF21B-202	transcriptM0	-0.0104009	0.00354407	-2.93472	-0.276539	0.000138729	0.0102371	1	ENSG00000116852	KIF21B
ENST00000514248	ZFYVE28-209	transcriptM1	0.00932183	0.00420837	2.21507	0.276247	0.000141097	0.0102371	1	ENSG00000159733	ZFYVE28
ENST00000615107	BIN2-210	transcriptM18	-0.00919247	0.0114712	-0.801349	-0.276501	0.000139035	0.0102371	0	ENSG00000110934	BIN2
ENST00000356628	NRARP-201	transcriptM6	-0.00500271	0.00932861	-0.536276	-0.276486	0.000139159	0.0102371	0	ENSG00000198435	NRARP
ENST00000615211	RP11-66B24.9	transcriptM1	0.00739201	0.00399675	1.84951	0.275962	0.000143448	0.010349	0	ENSG00000278456	RP11-66B24.9
ENST00000512446	CRHBP-204	transcriptM0	-0.0111916	0.00350815	-3.19016	-0.27581	0.000144712	0.0103627	1	ENSG00000145708	CRHBP
ENST00000568929	SPATA33-208	transcriptM1	-0.0122333	0.00436793	-2.80071	-0.275653	0.000146033	0.0103627	1	ENSG00000167523	SPATA33
ENST00000484879	RB1-204	transcriptM9	-0.0148758	0.00775233	-1.91888	-0.27571	0.000145557	0.0103627	0	ENSG00000139687	RB1
ENST00000580476	RN7SL471P-201	transcriptM1	-0.0140279	0.00438419	-3.19966	-0.275523	0.000147139	0.0103845	1	ENSG00000263426	RN7SL471P
ENST00000362705	SNORD114-1-201	transcriptM1	-0.0160023	0.00485714	-3.29459	-0.275346	0.000148647	0.0104334	1	ENSG00000199575	SNORD114-1
ENST00000564399	VPS4A-203	transcriptM4	0.0122824	0.00449973	2.72958	0.275231	0.000149637	0.0104334	1	ENSG00000132612	VPS4A
ENST00000488334	GABBR1-214	transcriptM1	-0.0119366	0.00458472	-2.60356	-0.275161	0.000150242	0.0104334	1	ENSG00000204681	GABBR1
ENST00000505370	MIB2-218	transcriptM0	0.0160493	0.00394877	4.06437	0.274318	0.000157727	0.0108949	1	ENSG00000197530	MIB2
ENST00000489014	RPL31P25-201	transcriptM1	0.0106776	0.00534528	1.99757	0.274171	0.000159063	0.010929	1	ENSG00000242768	RP11-556G22.1
ENST00000531052	CDKL1-208	transcriptM0	0.0149569	0.00400008	3.73914	0.273763	0.000162835	0.0111293	1	ENSG00000100490	CDKL1
ENST00000296420	EMCN-201	transcriptM6	-0.00495983	0.00943268	-0.525814	-0.27354	0.000164927	0.0112133	0	ENSG00000164035	EMCN
ENST00000545870	PRKAB1-209	transcriptM0	0.0172813	0.00364768	4.73761	0.273323	0.000167	0.0112366	1	ENSG00000111725	PRKAB1
ENST00000493632	INPP5D-213	transcriptM9	-0.0171866	0.00776795	-2.2125	-0.273393	0.000166331	0.0112366	1	ENSG00000168918	INPP5D
ENST00000504715	FNIP2-203	transcriptM0	0.0165549	0.00369468	4.48075	0.272924	0.000170859	0.011431	1	ENSG00000052795	FNIP2
ENST00000556038	VASH1-205	transcriptM5	-0.0183829	0.00499115	-3.68309	-0.272843	0.00017165	0.011431	1	ENSG00000071246	VASH1
ENST00000560351	ALDH1A3-AS1-202	transcriptM1	0.00907417	0.00445218	2.03814	0.271874	0.000181414	0.0119586	1	ENSG00000259583	RP11-66B24.4
ENST00000512186	RASGRF2-204	transcriptM5	0.000837004	0.00472864	0.177007	0.271958	0.000180542	0.0119586	0	ENSG00000113319	RASGRF2
ENST00000508757	ELL2-205	transcriptM3	0.00773637	0.00870407	0.888822	0.271555	0.000184744	0.0121166	0	ENSG00000118985	ELL2
ENST00000225941	ABI3-201	transcriptM9	-0.0128769	0.00765684	-1.68175	-0.271395	0.000186428	0.0121656	0	ENSG00000108798	ABI3
ENST00000421388	ANKRD34C-201	transcriptM1	-0.0117313	0.00505396	-2.32121	-0.271303	0.000187405	0.0121682	1	ENSG00000235711	ANKRD34C
ENST00000535509	ZBTB16-204	transcriptM1	0.0101278	0.00401753	2.5209	0.271022	0.000190428	0.012303	1	ENSG00000109906	ZBTB16
ENST00000599515	RP5-1057I20.4	transcriptM3	0.00817284	0.00873817	0.935303	0.270518	0.000195945	0.0125967	0	ENSG00000268069	RP5-1057I20.4
ENST00000468717	PCP4-204	transcriptM7	-0.0167067	0.00911516	-1.83285	-0.270319	0.000198174	0.0126151	0	ENSG00000183036	PCP4
ENST00000468825	RAPGEF5-207	transcriptM3	0.00606626	0.00858071	0.706965	0.270326	0.000198094	0.0126151	0	ENSG00000136237	RAPGEF5
ENST00000521903	ATAD2-205	transcriptM0	0.0173908	0.00409064	4.25137	0.270068	0.000201004	0.012671	1	ENSG00000156802	ATAD2
ENST00000375541	CROCC-201	transcriptM2	-0.00879572	0.005131	-1.71423	-0.270076	0.000200921	0.012671	0	ENSG00000058453	CROCC
ENST00000382812	CRYL1-202	transcriptM0	0.0166118	0.00381199	4.35778	0.269299	0.000209935	0.0131702	1	ENSG00000165475	CRYL1
ENST00000588439	TYROBP-208	transcriptM9	-0.0157459	0.00777622	-2.02488	-0.269002	0.000213478	0.0132642	1	ENSG00000011600	TYROBP
ENST00000529419	RASSF10-201	transcriptM10	-0.00126246	0.0175933	-0.0717577	-0.269062	0.000212765	0.0132642	0	ENSG00000189431	RASSF10
ENST00000261489	TSC22D1-201	transcriptM1	0.00858136	0.00450377	1.90537	0.268889	0.000214847	0.0132857	0	ENSG00000102804	TSC22D1
ENST00000408712	SNORA3	transcriptM9	0.000722972	0.00674262	0.107224	0.268604	0.000218317	0.0134363	0	ENSG00000221639	SNORA3
ENST00000362723	SNORD114-14-201	transcriptM1	-0.0154743	0.00436983	-3.54117	-0.268504	0.000219547	0.0134483	1	ENSG00000199593	SNORD114-14
ENST00000379375	EDN1-201	transcriptM1	0.00909101	0.00441735	2.05802	0.267793	0.000228496	0.0139307	1	ENSG00000078401	EDN1
ENST00000437154	ADAM28-202	transcriptM9	-0.0133359	0.00789794	-1.68853	-0.267629	0.000230604	0.0139936	0	ENSG00000042980	ADAM28
ENST00000285039	MYO5B-201	transcriptM17	-0.0169474	0.00957596	-1.76979	-0.267546	0.000231687	0.0139939	0	ENSG00000167306	MYO5B
ENST00000428191	ANKRD44-IT1-201	transcriptM9	-0.0161314	0.00776916	-2.07633	-0.267336	0.000234422	0.0140851	1	ENSG00000236977	ANKRD44-IT1
ENST00000462739	GAD1-210	transcriptM1	-0.00832323	0.00444334	-1.8732	-0.267258	0.000235453	0.0140851	0	ENSG00000128683	GAD1
ENST00000512826	NFASC-220	transcriptM3	0.00483869	0.00877362	0.551504	0.267182	0.000236451	0.0140851	0	ENSG00000163531	NFASC
ENST00000419624	AC005392.13	transcriptM1	0.00932367	0.00390999	2.38458	0.266989	0.000239022	0.0141732	1	ENSG00000227606	AC005392.13
ENST00000367498	IVNS1ABP-202	transcriptM3	-0.0155688	0.00882939	-1.7633	-0.266333	0.000247939	0.0146352	0	ENSG00000116679	IVNS1ABP
ENST00000433259	ENTPD6-209	transcriptM2	-0.0137956	0.00494798	-2.78814	-0.265703	0.000256795	0.0148347	1	ENSG00000197586	ENTPD6
ENST00000372517	ERMAP-203	transcriptM1	-0.00973622	0.0038436	-2.5331	-0.265649	0.000257577	0.0148347	1	ENSG00000164010	ERMAP
ENST00000605741	RP11-300M24.1	transcriptM2	-0.0108652	0.00477237	-2.2767	-0.265747	0.000256165	0.0148347	1	ENSG00000227455	RP11-300M24.1
ENST00000522592	MTCL1-212	transcriptM2	0.010218	0.00452781	2.25673	0.265761	0.000255971	0.0148347	1	ENSG00000168502	MTCL1
ENST00000473883	HCLS1-205	transcriptM9	-0.0163309	0.00765388	-2.13367	-0.265904	0.000253945	0.0148347	1	ENSG00000180353	HCLS1
ENST00000396396	PGM5-202	transcriptM6	0.0040052	0.0099037	0.404415	-0.265528	0.000259315	0.0148347	0	ENSG00000154330	PGM5
ENST00000254691	CARD6-201	transcriptM6	0.000991732	0.00922423	0.107514	-0.265579	0.000258576	0.0148347	0	ENSG00000132357	CARD6
ENST00000464284	NOS1AP-204	transcriptM1	0.0090365	0.0044903	2.01245	0.265313	0.000262432	0.0149471	1	ENSG00000198929	NOS1AP
ENST00000547223	TNS2-207	transcriptM6	0.0211952	0.00929727	2.27973	0.265208	0.00026396	0.0149685	1	ENSG00000111077	TNS2
ENST00000392530	RP11-64B16.2	transcriptM1	-0.0160267	0.00413639	-3.87456	-0.264956	0.000267675	0.0150477	1	ENSG00000213144	RP11-64B16.2
ENST00000495442	A2M-206	transcriptM9	-0.0159399	0.00767537	-2.07676	-0.264994	0.000267122	0.0150477	1	ENSG00000175899	A2M
ENST00000467370	ALDH1L1-209	transcriptM1	0.013702	0.0037743	3.63033	0.264668	0.000271995	0.0152184	1	ENSG00000144908	ALDH1L1
ENST00000570962	HLF-203	transcriptM1	0.0123622	0.00440431	2.80685	0.264597	0.000273055	0.0152184	1	ENSG00000108924	HLF
ENST00000358309	CX3CR1-201	transcriptM9	-0.0145146	0.00794302	-1.82734	-0.264479	0.000274859	0.0152535	0	ENSG00000168329	CX3CR1
ENST00000527863	RSKR-207	transcriptM1	0.0137769	0.00456916	3.0152	0.264174	0.000279533	0.0154469	1	ENSG00000167524	SGK494
ENST00000395174	RBM5-202	transcriptM0	0.0159676	0.00398163	4.01031	0.263424	0.000291356	0.016032	1	ENSG00000003756	RBM5
ENST00000562129	CORO1A-204	transcriptM0	-0.0120142	0.00393202	-3.05547	-0.263119	0.000296299	0.016167	1	ENSG00000102879	CORO1A
ENST00000571328	SPACA6-201	transcriptM0	-0.0106026	0.00370829	-2.85917	-0.263139	0.000295963	0.016167	1	ENSG00000182310	SPACA6P
ENST00000557852	AKAP13-204	transcriptM1	-0.00932484	0.00407044	-2.29087	-0.263009	0.000298091	0.0161967	1	ENSG00000170776	AKAP13
ENST00000489830	ETV5-213	transcriptM0	-0.00880743	0.00379554	-2.32047	-0.262364	0.000308856	0.0167117	1	ENSG00000244405	ETV5
ENST00000368586	CFAP46-202	transcriptM2	-0.00724504	0.00586497	-1.23531	-0.262267	0.000310512	0.0167315	0	ENSG00000171811	CFAP46
ENST00000303155	NETO2-201	transcriptM0	-0.012628	0.00350913	-3.59862	-0.262057	0.000314096	0.0168547	1	ENSG00000171208	NETO2
ENST00000546751	MON2-204	transcriptM1	0.0133895	0.00421035	3.18013	0.261886	0.000317068	0.0169442	1	ENSG00000061987	MON2
ENST00000564888	NPM1P3-201	transcriptM5	-0.0174646	0.00482024	-3.62319	-0.261456	0.000324624	0.017219	1	ENSG00000261007	RP11-382N13.3
ENST00000566468	ARID3B-204	transcriptM1	-0.0127427	0.00398433	-3.1982	-0.261442	0.000324862	0.017219	1	ENSG00000179361	ARID3B
ENST00000510313	RHOBTB3-210	transcriptM6	0.0216717	0.00671827	3.22579	0.261366	0.000326212	0.0172203	1	ENSG00000164292	RHOBTB3
ENST00000374172	ARHGAP22-203	transcriptM1	-0.0125709	0.00455533	-2.7596	-0.261124	0.00033057	0.0173096	1	ENSG00000128805	ARHGAP22
ENST00000320930	FMN1-201	transcriptM1	0.0103222	0.00396065	2.60618	0.261169	0.000329746	0.0173096	1	ENSG00000248905	FMN1
ENST00000556637	MEG8-217	transcriptM1	-0.0133919	0.00449394	-2.97999	-0.260936	0.000333978	0.0173482	1	ENSG00000225746	SNHG23
ENST00000478380	DOCK8-211	transcriptM9	-0.016118	0.00761997	-2.11523	-0.261008	0.00033267	0.0173482	1	ENSG00000107099	DOCK8
ENST00000578148	RAB11FIP4-202	transcriptM1	0.0161234	0.00392564	4.10719	0.260465	0.000342666	0.0175191	1	ENSG00000131242	RAB11FIP4
ENST00000587305	LINC02210-CRHR1-201	transcriptM0	0.0169877	0.0042406	4.00596	0.260673	0.000338802	0.0175191	1	ENSG00000263715	RP11-105N13.4
ENST00000579581	PERPP2-201	transcriptM9	-0.0194439	0.00734218	-2.64825	-0.260487	0.000342269	0.0175191	1	ENSG00000228998	RP11-697E2.7
ENST00000421787	RNASET2-204	transcriptM9	-0.0107385	0.00778264	-1.3798	-0.260605	0.000340059	0.0175191	0	ENSG00000026297	RNASET2
ENST00000262340	RPE65-201	transcriptM17	-0.0173536	0.00845313	-2.05291	-0.260371	0.000344428	0.0175402	1	ENSG00000116745	RPE65
ENST00000560328	NEO1-208	transcriptM1	0.0159258	0.00410039	3.88398	0.260256	0.000346589	0.0175813	1	ENSG00000067141	NEO1
ENST00000623870	RP1-197B17.7	transcriptM0	0.0141167	0.00441641	3.19643	0.259879	0.000353784	0.0177953	1	ENSG00000280054	RP1-197B17.7
ENST00000449094	PLXNB1-203	transcriptM0	-0.0109221	0.00380808	-2.86814	-0.259855	0.000354253	0.0177953	1	ENSG00000164050	PLXNB1
ENST00000493635	FGD2-209	transcriptM18	-0.0052773	0.0122074	-0.432305	-0.25982	0.00035492	0.0177953	0	ENSG00000146192	FGD2
ENST00000474847	TLN2-203	transcriptM9	-0.019736	0.00771782	-2.5572	-0.259573	0.000359713	0.0179663	1	ENSG00000171914	TLN2
ENST00000505480	ABCG2-203	transcriptM6	-0.00216642	0.00913463	-0.237166	-0.259395	0.000363213	0.0180716	0	ENSG00000118777	ABCG2
ENST00000274276	OSMR-201	transcriptM3	0.0098509	0.00663515	1.48465	0.259295	0.000365189	0.0181006	0	ENSG00000145623	OSMR
ENST00000514385	FXYD2-204	transcriptM1	0.0124909	0.00413047	3.02408	0.259074	0.00036959	0.0182491	1	ENSG00000137731	FXYD2
ENST00000261692	CDK2AP1-201	transcriptM2	-0.00971839	0.00491115	-1.97884	-0.258747	0.000376198	0.0184351	1	ENSG00000111328	CDK2AP1
ENST00000379731	B4GALT1-201	transcriptM9	-0.0153	0.0081995	-1.86597	-0.258766	0.000375819	0.0184351	0	ENSG00000086062	B4GALT1
ENST00000408903	MCC-202	transcriptM1	-0.0113911	0.00390432	-2.91756	-0.258347	0.000384422	0.0187047	1	ENSG00000171444	MCC
ENST00000312349	FNDC9-201	transcriptM7	-0.0211319	0.00905169	-2.33458	-0.258327	0.000384843	0.0187047	1	ENSG00000172568	FNDC9
ENST00000530015	SLCO2B1-212	transcriptM9	-0.0102491	0.00799254	-1.28234	-0.25827	0.000386021	0.0187047	0	ENSG00000137491	SLCO2B1
ENST00000297373	PHKG1-201	transcriptM4	-0.0115738	0.00427336	-2.70836	-0.258101	0.000389579	0.018807	1	ENSG00000164776	PHKG1
ENST00000624409	RP11-159D12.8	transcriptM1	-0.0166963	0.00395928	-4.21701	-0.258006	0.00039158	0.0188335	1	ENSG00000279207	RP11-159D12.8
ENST00000365321	SNORD113-1-201	transcriptM1	-0.0135151	0.00487355	-2.77315	-0.257743	0.000397181	0.0189643	1	ENSG00000202191	SNORD113-1
ENST00000409911	LRRTM4-205	transcriptM12	0.00749463	0.0154362	0.485524	0.257741	0.00039722	0.0189643	0	ENSG00000176204	LRRTM4
ENST00000600447	PPFIA4-212	transcriptM2	0.0129066	0.00450176	2.86702	0.257532	0.000401712	0.0190327	1	ENSG00000143847	PPFIA4
ENST00000239938	EGR1-201	transcriptM0	-0.0111469	0.00466108	-2.39149	-0.25747	0.000403048	0.0190327	1	ENSG00000120738	EGR1
ENST00000509709	ARHGAP24-210	transcriptM1	-0.00847484	0.00377275	-2.24633	-0.257485	0.000402729	0.0190327	1	ENSG00000138639	ARHGAP24
ENST00000242152	NPY-201	transcriptM1	-0.0120285	0.00471983	-2.5485	-0.256991	0.000413587	0.0193196	1	ENSG00000122585	NPY
ENST00000489826	UBA7-209	transcriptM9	-0.0139901	0.00748359	-1.86944	-0.257016	0.000413037	0.0193196	0	ENSG00000182179	UBA7
ENST00000589975	ABCA5-210	transcriptM9	-0.000939142	0.00696398	-0.134857	0.256999	0.000413411	0.0193196	0	ENSG00000154265	ABCA5
ENST00000490749	PDE2A-209	transcriptM1	-0.013578	0.00475433	-2.85593	-0.256849	0.000416757	0.0193979	1	ENSG00000186642	PDE2A
ENST00000564138	PLCG2-208	transcriptM9	-0.0126359	0.00759389	-1.66395	-0.256357	0.000427907	0.0198457	0	ENSG00000197943	PLCG2
ENST00000304786	SRP9-201	transcriptM1	-0.0150545	0.00393097	-3.82971	-0.256213	0.000431215	0.0199252	1	ENSG00000143742	SRP9
ENST00000428465	CFAP251-203	transcriptM1	-0.0113538	0.00356915	-3.1811	-0.25615	0.000432689	0.0199252	1	ENSG00000158023	WDR66
ENST00000228741	ELK3-201	transcriptM9	-0.0151516	0.0075128	-2.01677	-0.255985	0.000436517	0.0200304	1	ENSG00000111145	ELK3
ENST00000408905	BCAS3-203	transcriptM0	-0.0134883	0.00368579	-3.65953	-0.255898	0.000438563	0.0200535	1	ENSG00000141376	BCAS3
ENST00000263801	TP53BP1-201	transcriptM0	-0.00976244	0.00343569	-2.84148	-0.255345	0.000451727	0.0205829	1	ENSG00000067369	TP53BP1
ENST00000543958	ITPR2-208	transcriptM1	-0.0109051	0.00412495	-2.64369	-0.255197	0.000455302	0.0206733	1	ENSG00000123104	ITPR2
ENST00000466102	NPTX2-202	transcriptM1	-0.0132002	0.00454654	-2.90334	-0.255122	0.000457137	0.0206842	1	ENSG00000106236	NPTX2
ENST00000280362	PTS-201	transcriptM5	-0.0198958	0.00559099	-3.55855	-0.25472	0.000467039	0.0210589	1	ENSG00000150787	PTS
ENST00000581928	ENOSF1-212	transcriptM0	0.0132517	0.00389865	3.39905	0.254212	0.000479843	0.0213399	1	ENSG00000132199	ENOSF1
ENST00000463975	MOB1A-202	transcriptM0	-0.00990189	0.00340151	-2.91103	-0.254288	0.000477922	0.0213399	1	ENSG00000114978	MOB1A
ENST00000327582	OXCT2-201	transcriptM1	0.00951977	0.00410502	2.31905	0.254218	0.000479688	0.0213399	1	ENSG00000198754	OXCT2
ENST00000523236	ADAM28-210	transcriptM9	-0.010247	0.00807456	-1.26905	-0.254373	0.000475751	0.0213399	0	ENSG00000042980	ADAM28
ENST00000533871	IGSF9B-206	transcriptM1	-0.0113405	0.00451829	-2.5099	-0.25391	0.00048761	0.0216113	1	ENSG00000080854	IGSF9B
ENST00000305409	SCG2-201	transcriptM5	-0.0187933	0.00614225	-3.05968	-0.253748	0.000491814	0.0216498	1	ENSG00000171951	SCG2
ENST00000461991	ZNF638-211	transcriptM3	-0.0131442	0.00664049	-1.9794	-0.253758	0.000491548	0.0216498	1	ENSG00000075292	ZNF638
ENST00000514475	GUSBP5-211	transcriptM1	0.00806546	0.0039454	2.04427	0.25326	0.000504706	0.0221423	1	ENSG00000251600	RP11-673E1.1
ENST00000480758	EPHX4-202	transcriptM1	0.0103084	0.00418442	2.46353	0.252996	0.000511814	0.0223785	1	ENSG00000172031	EPHX4
ENST00000602053	C3-217	transcriptM9	-0.014541	0.00782473	-1.85833	-0.252836	0.00051616	0.0224928	0	ENSG00000125730	C3
ENST00000494272	RSKR-205	transcriptM0	0.0176128	0.00411418	4.28101	0.252641	0.000521529	0.0226507	1	ENSG00000167524	SGK494
ENST00000473607	ALDH1L1-211	transcriptM0	0.0166928	0.00433927	3.84692	0.252372	0.000528975	0.0228976	1	ENSG00000144908	ALDH1L1
ENST00000329196	SPPL2C-201	transcriptM1	0.0105306	0.00418393	2.51691	0.252235	0.000532825	0.0229876	1	ENSG00000185294	SPPL2C
ENST00000434051	FAM225A-201	transcriptM1	0.0167994	0.00427701	3.92784	0.25173	0.000547193	0.0231063	1	ENSG00000231528	FAM225A
ENST00000469476	TRIT1-208	transcriptM0	0.012905	0.00354772	3.63754	0.251639	0.000549811	0.0231063	1	ENSG00000043514	TRIT1
ENST00000480630	MFSD2A-207	transcriptM0	-0.00917764	0.00374146	-2.45295	-0.251799	0.000545218	0.0231063	1	ENSG00000168389	MFSD2A
ENST00000335551	CSMD1-201	transcriptM4	0.0102674	0.00422638	2.42937	0.251944	0.000541047	0.0231063	1	ENSG00000183117	CSMD1
ENST00000579357	ARHGAP27-214	transcriptM9	-0.0151907	0.00707928	-2.1458	-0.251652	0.000549449	0.0231063	1	ENSG00000159314	ARHGAP27
ENST00000497324	A2M-208	transcriptM9	-0.0155153	0.00735228	-2.11027	-0.251749	0.000546659	0.0231063	1	ENSG00000175899	A2M
ENST00000520450	DOCK2-208	transcriptM9	-0.0147479	0.00766677	-1.92361	-0.251883	0.000542792	0.0231063	0	ENSG00000134516	DOCK2
ENST00000316637	DEF6-201	transcriptM9	-0.00929399	0.00784053	-1.18538	-0.251843	0.00054396	0.0231063	0	ENSG00000023892	DEF6
ENST00000460833	ADAMTS9-AS2-201	transcriptM6	0.0199584	0.00943287	2.11584	0.25118	0.000563248	0.0235946	1	ENSG00000241684	ADAMTS9-AS2
ENST00000568206	HERC2-210	transcriptM0	0.0131217	0.00393324	3.3361	0.251039	0.000567443	0.0236261	1	ENSG00000128731	HERC2
ENST00000566911	LPCAT2-207	transcriptM9	-0.0155033	0.0078172	-1.98323	-0.251032	0.000567637	0.0236261	1	ENSG00000087253	LPCAT2
ENST00000550082	NR4A1-213	transcriptM1	-0.0115888	0.00446384	-2.59614	-0.250938	0.00057045	0.0236673	1	ENSG00000123358	NR4A1
ENST00000529469	SOX6-212	transcriptM1	-0.0101872	0.0038704	-2.63207	-0.250417	0.000586242	0.024245	1	ENSG00000110693	SOX6
ENST00000475381	NCEH1-204	transcriptM1	0.0107267	0.00431784	2.48427	0.25015	0.000594499	0.0244309	1	ENSG00000144959	NCEH1
ENST00000588750	APOC1-202	transcriptM1	-0.00994067	0.00401272	-2.47729	-0.250207	0.000592723	0.0244309	1	ENSG00000130208	APOC1
ENST00000474438	CDH22-201	transcriptM1	-0.0122721	0.0046003	-2.66768	-0.249995	0.00059935	0.0245136	1	ENSG00000149654	CDH22
ENST00000620084	HVCN1-209	transcriptM3	-0.0122132	0.00702832	-1.73771	-0.249965	0.000600286	0.0245136	0	ENSG00000122986	HVCN1
ENST00000602388	RP11-482M8.3	transcriptM1	0.0130431	0.0049417	2.6394	0.249742	0.000607319	0.024723	1	ENSG00000269935	RP11-482M8.3
ENST00000534110	MAP3K11-212	transcriptM0	-0.00914324	0.00369952	-2.47146	-0.249588	0.000612227	0.0248449	1	ENSG00000173327	MAP3K11
ENST00000638020	DOCK9-216	transcriptM1	0.00788046	0.00436484	1.80544	0.249474	0.00061589	0.0249157	0	ENSG00000088387	DOCK9
ENST00000481612	MFSD2A-208	transcriptM0	-0.00740241	0.0037006	-2.00033	-0.249157	0.000626147	0.025252	1	ENSG00000168389	MFSD2A
ENST00000304677	RNASE6-201	transcriptM9	-0.00651847	0.00785574	-0.829771	-0.248953	0.000632828	0.0254424	0	ENSG00000169413	RNASE6
ENST00000286657	ADAMTS3-201	transcriptM1	0.00767307	0.00473006	1.62219	0.24868	0.000641875	0.0256474	0	ENSG00000156140	ADAMTS3
ENST00000619871	OTUD7B-203	transcriptM3	0.00655657	0.00974396	0.672885	0.248722	0.000640493	0.0256474	0	ENSG00000264522	OTUD7B
ENST00000245185	MT2A-201	transcriptM6	0.0190086	0.0078679	2.41597	0.248466	0.000649073	0.0257961	1	ENSG00000125148	MT2A
ENST00000498377	LAMB2-217	transcriptM1	-0.00966766	0.00413837	-2.3361	-0.248451	0.000649571	0.0257961	1	ENSG00000172037	LAMB2
ENST00000576706	ARL2BPP8-201	transcriptM1	0.0115474	0.00446986	2.58338	0.24812	0.000660836	0.0260839	1	ENSG00000263125	ARL2BPP8
ENST00000328902	GIMAP6-201	transcriptM9	-0.0130573	0.00762575	-1.71226	-0.248177	0.000658889	0.0260839	0	ENSG00000133561	GIMAP6
ENST00000491319	SMPD4-220	transcriptM2	0.0128511	0.00473075	2.7165	0.247994	0.000665161	0.026096	1	ENSG00000136699	SMPD4
ENST00000263370	ITPKC-201	transcriptM1	0.00771906	0.00437855	1.76293	0.248021	0.000664227	0.026096	0	ENSG00000086544	ITPKC
ENST00000588462	BCAS3-217	transcriptM0	-0.0129916	0.00368555	-3.52502	-0.247872	0.000669393	0.0261829	1	ENSG00000141376	BCAS3
ENST00000507380	PPARGC1A-206	transcriptM2	-0.0112909	0.00502181	-2.24837	-0.247713	0.000674941	0.0263207	1	ENSG00000109819	PPARGC1A
ENST00000464877	DNAJB11-203	transcriptM0	-0.00798636	0.00366704	-2.17788	-0.247266	0.000690742	0.026799	1	ENSG00000090520	DNAJB11
ENST00000528851	MS4A6A-208	transcriptM9	-0.0141727	0.00763397	-1.85653	-0.247249	0.000691334	0.026799	0	ENSG00000110077	MS4A6A
ENST00000561626	ELFN1-202	transcriptM0	-0.0109017	0.00386122	-2.82338	-0.246908	0.000703623	0.0271942	1	ENSG00000225968	ELFN1
ENST00000523902	TMEM64-207	transcriptM6	0.0190554	0.00675953	2.81904	0.246841	0.000706062	0.0272075	1	ENSG00000180694	TMEM64
ENST00000617804	RP11-314N13.10	transcriptM0	0.0166862	0.00425778	3.91898	0.246618	0.000714242	0.0274413	1	ENSG00000274322	RP11-314N13.10
ENST00000479776	SLC4A5-211	transcriptM0	0.0131403	0.00404979	3.24468	0.246117	0.000732918	0.0280757	1	ENSG00000188687	SLC4A5
ENST00000566682	SPG7-215	transcriptM0	0.0144035	0.00391852	3.67576	0.246006	0.000737126	0.0281539	1	ENSG00000197912	SPG7
ENST00000545828	A2M-212	transcriptM9	-0.0127439	0.00802029	-1.58895	-0.245914	0.000740622	0.0282045	0	ENSG00000175899	A2M
ENST00000530365	SORL1-209	transcriptM4	-0.0119959	0.0042217	-2.84149	-0.245605	0.000752462	0.0284883	1	ENSG00000137642	SORL1
ENST00000270162	SIK1-201	transcriptM6	-0.00552659	0.00932708	-0.592532	-0.245655	0.000750547	0.0284883	0	ENSG00000142178	SIK1
ENST00000564133	METTL22-211	transcriptM2	0.0138501	0.00502091	2.75848	0.245529	0.000755417	0.028517	1	ENSG00000067365	METTL22
ENST00000500447	MIR210HG-201	transcriptM0	0.0153449	0.00401429	3.82256	0.245207	0.00076801	0.0289083	1	ENSG00000247095	MIR210HG
ENST00000330540	CD86-202	transcriptM9	-0.00919646	0.00786812	-1.16882	-0.24446	0.000797957	0.0299488	0	ENSG00000114013	CD86
ENST00000589222	BCAS3-222	transcriptM0	0.0150035	0.00359551	4.17284	0.244341	0.000802834	0.030045	1	ENSG00000141376	BCAS3
ENST00000358196	GAD1-202	transcriptM1	-0.00958586	0.00379704	-2.52456	-0.243864	0.000822602	0.0306209	1	ENSG00000128683	GAD1
ENST00000533658	SOX6-216	transcriptM2	-0.00806045	0.00473455	-1.70247	-0.243856	0.000822939	0.0306209	0	ENSG00000110693	SOX6
ENST00000556393	L2HGDH-207	transcriptM1	0.00966727	0.00416963	2.31849	0.243622	0.000832803	0.0308994	1	ENSG00000087299	L2HGDH
ENST00000353609	FOSB-201	transcriptM1	-0.0119441	0.00456861	-2.61438	-0.24351	0.000837601	0.0309008	1	ENSG00000125740	FOSB
ENST00000381529	CSF2RA-206	transcriptM9	-0.016357	0.00787358	-2.07745	-0.243563	0.000835337	0.0309008	1	ENSG00000198223	CSF2RA
ENST00000471392	NFASC-212	transcriptM4	0.00659232	0.00473208	1.39311	0.243303	0.000846447	0.0311387	0	ENSG00000163531	NFASC
ENST00000403503	YPEL1-202	transcriptM0	0.0161166	0.00366047	4.40289	0.243189	0.000851361	0.031143	1	ENSG00000100027	YPEL1
ENST00000478143	MDGA1-204	transcriptM5	-0.0152584	0.00457708	-3.33364	-0.243212	0.000850384	0.031143	1	ENSG00000112139	MDGA1
ENST00000464526	LST1-220	transcriptM9	-0.0171249	0.00741124	-2.31067	-0.243128	0.000854023	0.0311526	1	ENSG00000204482	LST1
ENST00000473248	ATP6V1E1-206	transcriptM3	0.00976182	0.00845606	1.15442	0.243033	0.000858147	0.0312154	0	ENSG00000131100	ATP6V1E1
ENST00000453697	YWHAEP1-201	transcriptM1	0.00902092	0.00372701	2.42042	0.242892	0.000864341	0.0312655	1	ENSG00000232727	YWHAEP1
ENST00000241261	TNFSF10-201	transcriptM9	-0.0143531	0.0074698	-1.92148	-0.242918	0.000863211	0.0312655	0	ENSG00000121858	TNFSF10
ENST00000556751	BEGAIN-208	transcriptM2	-0.00995338	0.00477357	-2.0851	-0.242656	0.000874741	0.0315538	1	ENSG00000183092	BEGAIN
ENST00000391791	PPP2R1A-202	transcriptM0	0.0162411	0.00399303	4.06736	0.242513	0.000881117	0.0316958	1	ENSG00000105568	PPP2R1A
ENST00000317594	FXYD2-203	transcriptM0	0.0140237	0.00365027	3.84183	0.242198	0.000895312	0.0320193	1	ENSG00000137731	FXYD2
ENST00000430027	DLX6-AS1-201	transcriptM5	-0.0172003	0.0060043	-2.86467	-0.242208	0.000894836	0.0320193	1	ENSG00000231764	DLX6-AS1
ENST00000521438	NDRG1-218	transcriptM2	0.00580357	0.00468973	1.23751	0.242149	0.000897508	0.0320193	0	ENSG00000104419	NDRG1
ENST00000496294	RPS18P5-201	transcriptM0	0.0161804	0.00366434	4.41563	0.241771	0.00091485	0.032398	1	ENSG00000242299	RP11-234A1.1
ENST00000220888	TRPS1-201	transcriptM0	-0.00980823	0.00345812	-2.83629	-0.241774	0.000914747	0.032398	1	ENSG00000104447	TRPS1
ENST00000382152	KCNIP4-204	transcriptM1	0.0120257	0.0042661	2.81889	0.241755	0.000915606	0.032398	1	ENSG00000185774	KCNIP4
ENST00000542651	RASA3-202	transcriptM3	0.00609703	0.00833374	0.731607	0.241093	0.000946711	0.0334076	0	ENSG00000185989	RASA3
ENST00000507186	RHOBTB3-208	transcriptM0	0.0132544	0.00389771	3.40055	0.240972	0.000952547	0.0335224	1	ENSG00000164292	RHOBTB3
ENST00000373422	PHC2-203	transcriptM0	0.0147438	0.00374993	3.93174	0.240643	0.000968422	0.0338881	1	ENSG00000134686	PHC2
ENST00000468355	SLC23A2-204	transcriptM0	0.0139044	0.00409956	3.39167	0.240597	0.000970665	0.0338881	1	ENSG00000089057	SLC23A2
ENST00000460748	SLC26A4-202	transcriptM1	0.00940654	0.00461636	2.03765	0.240595	0.000970766	0.0338881	1	ENSG00000091137	SLC26A4
ENST00000568930	ADCY7-211	transcriptM9	-0.015072	0.00740736	-2.03473	-0.240289	0.000985836	0.0342301	1	ENSG00000121281	ADCY7
ENST00000634661	SYTL2-229	transcriptM17	0.000342875	0.00829576	0.0413314	0.240301	0.000985245	0.0342301	0	ENSG00000137501	SYTL2
ENST00000502886	ADAMTS6-207	transcriptM1	-0.00830209	0.00423326	-1.96116	-0.24019	0.00099074	0.0343087	1	ENSG00000049192	ADAMTS6
ENST00000301904	SCARA3-201	transcriptM3	0.0150206	0.00724296	2.07383	0.239949	0.00100281	0.0346343	1	ENSG00000168077	SCARA3
ENST00000306031	DPYD-201	transcriptM3	0.00627447	0.00851648	0.736745	0.239839	0.00100837	0.0347338	0	ENSG00000188641	DPYD
ENST00000572543	CAMTA2-208	transcriptM0	0.0129964	0.00407728	3.18752	0.239661	0.00101744	0.0348944	1	ENSG00000108509	CAMTA2
ENST00000265843	EXPH5-201	transcriptM2	-0.0124996	0.0053046	-2.35636	-0.239642	0.0010184	0.0348944	1	ENSG00000110723	EXPH5
ENST00000504547	COPG1-203	transcriptM0	0.0157429	0.00422335	3.72758	0.239574	0.00102189	0.0349217	1	ENSG00000181789	COPG1
ENST00000475373	UBAP2L-214	transcriptM0	0.0144574	0.00394972	3.66037	0.239465	0.00102745	0.0349893	1	ENSG00000143569	UBAP2L
ENST00000483295	RGS2-203	transcriptM1	-0.00974679	0.00443389	-2.19825	-0.23943	0.00102925	0.0349893	1	ENSG00000116741	RGS2
ENST00000511715	SEC24D-212	transcriptM1	0.00791616	0.00440134	1.79858	0.239227	0.00103977	0.0350713	0	ENSG00000150961	SEC24D
ENST00000418107	HLA-DMB-258	transcriptM9	-0.0101142	0.00773352	-1.30784	-0.239245	0.00103887	0.0350713	0	ENSG00000242574	HLA-DMB
ENST00000310396	CPED1-201	transcriptM6	0.00283475	0.0102168	0.277459	-0.239278	0.00103711	0.0350713	0	ENSG00000106034	CPED1
ENST00000449294	CHL1-207	transcriptM1	-0.0113584	0.00426134	-2.66545	-0.239144	0.00104411	0.0351264	1	ENSG00000134121	CHL1
ENST00000572088	COX11-203	transcriptM0	0.0149503	0.00358037	4.17562	0.238977	0.00105286	0.0353053	1	ENSG00000166260	COX11
ENST00000530101	SNX32-204	transcriptM0	0.0150745	0.00397604	3.79132	0.238888	0.00105758	0.0353053	1	ENSG00000172803	SNX32
ENST00000502798	SV2C-202	transcriptM2	-0.00691331	0.00476998	-1.44933	-0.23892	0.00105585	0.0353053	0	ENSG00000122012	SV2C
ENST00000439170	KALRN-207	transcriptM13	0.00135494	0.010705	0.126571	0.238771	0.00106374	0.0354199	0	ENSG00000160145	KALRN
ENST00000523931	NDRG1-228	transcriptM3	0.00770601	0.00860629	0.895393	0.238666	0.00106934	0.0355152	0	ENSG00000104419	NDRG1
ENST00000558844	KLF13-205	transcriptM1	0.00987129	0.00436428	2.26184	0.238447	0.00108109	0.0358139	1	ENSG00000169926	KLF13
ENST00000544465	MAP7-205	transcriptM3	0.00868252	0.00834747	1.04014	0.238218	0.0010935	0.0361329	0	ENSG00000135525	MAP7
ENST00000540359	FXYD6-212	transcriptM0	0.0170501	0.00375252	4.54364	0.237624	0.00112634	0.0366534	1	ENSG00000137726	FXYD6
ENST00000503303	CANX-206	transcriptM0	0.0135261	0.00355105	3.80904	0.237762	0.0011186	0.0366534	1	ENSG00000127022	CANX
ENST00000566111	IFI16-212	transcriptM0	0.0137999	0.00376451	3.66579	0.237745	0.00111958	0.0366534	1	ENSG00000163565	IFI16
ENST00000524314	FGF17-204	transcriptM1	0.0133125	0.00445976	2.98503	0.237728	0.00112051	0.0366534	1	ENSG00000158815	FGF17
ENST00000377105	TRPM3-208	transcriptM1	-0.0101433	0.00419324	-2.41896	-0.237578	0.0011289	0.0366534	1	ENSG00000083067	TRPM3
ENST00000298295	DEPP1-201	transcriptM6	0.0189406	0.0100376	1.88696	0.237576	0.00112901	0.0366534	0	ENSG00000165507	C10orf10
ENST00000512846	CCNL2P1-201	transcriptM8	0.0162702	0.0128337	1.26778	0.237688	0.00112276	0.0366534	0	ENSG00000248283	CCNL2P1
ENST00000343638	UBTF-202	transcriptM0	0.0158841	0.00384948	4.1263	0.237376	0.00114032	0.0366729	1	ENSG00000108312	UBTF
ENST00000377044	CEMIP2-202	transcriptM1	-0.0133381	0.00434095	-3.07262	-0.237437	0.00113685	0.0366729	1	ENSG00000135048	TMEM2
ENST00000475414	PI4KA-208	transcriptM1	0.00883414	0.00443475	1.99203	0.23747	0.00113499	0.0366729	1	ENSG00000241973	PI4KA
ENST00000534225	IL18-206	transcriptM9	-0.0134181	0.00767795	-1.74762	-0.237365	0.00114091	0.0366729	0	ENSG00000150782	IL18
ENST00000273320	ZKSCAN7-201	transcriptM0	-0.0115565	0.00347292	-3.3276	-0.237063	0.00115815	0.0371039	1	ENSG00000196345	ZKSCAN7
ENST00000221891	APLP1-201	transcriptM0	-0.0129874	0.00390751	-3.32369	-0.236931	0.00116575	0.0371039	1	ENSG00000105290	APLP1
ENST00000547636	NELL2-208	transcriptM1	0.0088214	0.00436579	2.02057	0.236936	0.00116549	0.0371039	1	ENSG00000184613	NELL2
ENST00000348564	PTPRC-201	transcriptM18	-0.00422388	0.0114979	-0.367362	-0.237019	0.00116067	0.0371039	0	ENSG00000081237	PTPRC
ENST00000554786	GABRG3-205	transcriptM1	-0.0128238	0.00419974	-3.05349	-0.236741	0.00117676	0.037353	1	ENSG00000182256	GABRG3
ENST00000606645	RP3-395M20.12	transcriptM2	-0.00877965	0.00480499	-1.82719	-0.236697	0.00117933	0.037353	0	ENSG00000272449	RP3-395M20.12
ENST00000075503	STYK1-201	transcriptM1	0.00509993	0.00465906	1.09463	0.236585	0.00118591	0.0374702	0	ENSG00000060140	STYK1
ENST00000357402	MVP-201	transcriptM0	0.0139161	0.00387664	3.58974	0.236476	0.00119234	0.0375818	1	ENSG00000013364	MVP
ENST00000557156	STAT2-208	transcriptM4	0.0107218	0.00429829	2.49444	0.236392	0.00119728	0.0376462	1	ENSG00000170581	STAT2
ENST00000549102	NR4A1-212	transcriptM0	-0.0087131	0.00378273	-2.30339	-0.236291	0.00120327	0.0376599	1	ENSG00000123358	NR4A1
ENST00000588888	PWWP3A-207	transcriptM0	0.0100246	0.00453991	2.20811	0.236287	0.00120352	0.0376599	1	ENSG00000160953	MUM1
ENST00000454068	GAS5-224	transcriptM0	0.0156475	0.00428315	3.65328	0.236125	0.00121318	0.0378116	1	ENSG00000234741	GAS5
ENST00000354989	ENTPD6-201	transcriptM1	0.0103355	0.00397702	2.59881	0.235963	0.00122292	0.0378116	1	ENSG00000197586	ENTPD6
ENST00000364830	SNORD113-3-201	transcriptM1	-0.0115433	0.00509413	-2.26601	-0.235965	0.00122282	0.0378116	1	ENSG00000201700	SNORD113-3
ENST00000376137	ABI1-203	transcriptM1	0.00794518	0.00423741	1.87501	0.236087	0.00121548	0.0378116	0	ENSG00000136754	ABI1
ENST00000526955	PKNOX2-202	transcriptM1	0.00769474	0.00421954	1.82359	0.235992	0.0012212	0.0378116	0	ENSG00000165495	PKNOX2
ENST00000544059	MAP1S-202	transcriptM0	0.0137104	0.00353575	3.87765	0.235734	0.00123682	0.0380069	1	ENSG00000130479	MAP1S
ENST00000369569	AP4B1-204	transcriptM0	0.0148523	0.00385707	3.85066	0.235715	0.00123802	0.0380069	1	ENSG00000134262	AP4B1
ENST00000432125	LINC01833-202	transcriptM2	-0.00795112	0.00479554	-1.65803	-0.235742	0.00123635	0.0380069	0	ENSG00000259439	RP11-89K21.1
ENST00000464095	GNA14-202	transcriptM5	0.00435063	0.00457166	0.951652	0.235634	0.00124293	0.0380677	0	ENSG00000156049	GNA14
ENST00000447858	LY86-AS1-203	transcriptM12	0.0078376	0.0155056	0.505469	0.235323	0.00126214	0.0385652	0	ENSG00000216863	LY86-AS1
ENST00000614119	RP11-617F23.2	transcriptM1	-0.00231789	0.00398046	-0.582317	-0.235258	0.00126623	0.0385992	0	ENSG00000273691	RP11-617F23.2
ENST00000372201	PLK3-201	transcriptM0	-0.00929786	0.00345198	-2.69348	-0.235074	0.00127773	0.0386773	1	ENSG00000173846	PLK3
ENST00000452877	ANLN-209	transcriptM3	-0.0157118	0.0086672	-1.81279	-0.235089	0.00127675	0.0386773	0	ENSG00000011426	ANLN
ENST00000323646	PLAAT3-201	transcriptM4	0.00459152	0.00465826	0.985672	0.235148	0.00127305	0.0386773	0	ENSG00000176485	PLA2G16
ENST00000547081	TMEM263-202	transcriptM0	0.0164507	0.00408355	4.02854	0.235003	0.00128222	0.038723	1	ENSG00000151135	TMEM263
ENST00000570646	HMOX2-208	transcriptM0	-0.0104848	0.00348975	-3.00444	-0.234815	0.00129412	0.0388631	1	ENSG00000103415	HMOX2
ENST00000511105	PTPN13-208	transcriptM1	0.0092859	0.00393759	2.35827	0.234862	0.00129112	0.0388631	1	ENSG00000163629	PTPN13
ENST00000360612	PIM3-201	transcriptM3	-0.0157553	0.00917631	-1.71696	-0.234788	0.00129583	0.0388631	0	ENSG00000198355	PIM3
ENST00000521514	ATP6V1C1-205	transcriptM0	0.0131689	0.00373358	3.52715	0.234657	0.00130415	0.0390224	1	ENSG00000155097	ATP6V1C1
ENST00000329021	NFAM1-201	transcriptM9	-0.0105302	0.00805922	-1.3066	-0.234533	0.00131212	0.0391706	0	ENSG00000235568	NFAM1
ENST00000395659	ATP5F1E-202	transcriptM0	-0.00962193	0.00383439	-2.50937	-0.234248	0.0013306	0.0394036	1	ENSG00000124172	ATP5E
ENST00000462752	PIK3C2B-206	transcriptM1	0.00858629	0.00384788	2.23143	0.234231	0.00133171	0.0394036	1	ENSG00000133056	PIK3C2B
ENST00000326303	ACOT4-201	transcriptM1	0.00935116	0.00459647	2.03442	0.234226	0.00133206	0.0394036	1	ENSG00000177465	ACOT4
ENST00000585661	AC024592.12	transcriptM2	-0.00951181	0.00515846	-1.84392	-0.234289	0.00132794	0.0394036	0	ENSG00000267740	AC024592.12
ENST00000574662	SMPD3-212	transcriptM0	-0.00861319	0.0036868	-2.33623	-0.233946	0.00135048	0.0398575	1	ENSG00000103056	SMPD3
ENST00000434837	MDGA1-203	transcriptM17	-0.0155799	0.00812945	-1.91648	-0.233731	0.00136476	0.0401878	0	ENSG00000112139	MDGA1
ENST00000569591	MRC1-201	transcriptM9	-0.0100426	0.00775326	-1.29528	-0.233597	0.00137373	0.0403602	0	ENSG00000260314	MRC1
ENST00000361441	APOBEC3C-201	transcriptM9	-0.00923888	0.00772748	-1.19559	-0.233427	0.00138518	0.040605	0	ENSG00000244509	APOBEC3C
ENST00000590637	DHX58-206	transcriptM0	0.0141044	0.00422652	3.33711	0.233183	0.00140177	0.0409316	1	ENSG00000108771	DHX58
ENST00000245957	CFAP61-201	transcriptM2	-0.00734302	0.0054967	-1.3359	-0.23317	0.00140263	0.0409316	0	ENSG00000089101	CFAP61
ENST00000462135	STX1A-206	transcriptM5	-0.0207505	0.00492197	-4.21589	-0.232894	0.00142169	0.0413948	1	ENSG00000106089	STX1A
ENST00000461446	SYN3-205	transcriptM4	0.00949178	0.00434358	2.18524	0.232533	0.0014469	0.0420346	1	ENSG00000185666	SYN3
ENST00000339364	PIK3AP1-201	transcriptM9	-0.0108899	0.00758204	-1.43627	-0.232442	0.00145331	0.0421264	0	ENSG00000155629	PIK3AP1
ENST00000464971	RN7SL308P-201	transcriptM0	0.0120397	0.00377912	3.18586	0.232354	0.00145956	0.0422136	1	ENSG00000243951	RN7SL308P
ENST00000552192	SLC6A15-211	transcriptM0	0.0140289	0.00379683	3.69489	0.232276	0.00146511	0.0422799	1	ENSG00000072041	SLC6A15
ENST00000455193	LAMB3-205	transcriptM1	-0.0148592	0.00451924	-3.28798	-0.232223	0.0014689	0.0422951	1	ENSG00000196878	LAMB3
ENST00000463214	RBSN-206	transcriptM3	0.0102232	0.00845151	1.20963	0.23213	0.00147555	0.0423927	0	ENSG00000131381	RBSN
ENST00000484697	FAAH-203	transcriptM0	0.0116257	0.00355419	3.27099	0.232017	0.00148362	0.0424307	1	ENSG00000117480	FAAH
ENST00000392865	RGS10-203	transcriptM9	-0.0154717	0.00771263	-2.00602	-0.232065	0.00148016	0.0424307	1	ENSG00000148908	RGS10
ENST00000505325	RP11-631M6.3	transcriptM1	-0.00896168	0.00477106	-1.87834	-0.231975	0.00148668	0.0424307	0	ENSG00000251682	RP11-631M6.3
ENST00000223293	GIMAP2-201	transcriptM9	-0.00937243	0.00751288	-1.24751	-0.231468	0.00152366	0.043391	0	ENSG00000106560	GIMAP2
ENST00000476245	ALDH1L1-212	transcriptM0	0.0123645	0.00404565	3.05624	0.231326	0.00153425	0.0435968	1	ENSG00000144908	ALDH1L1
ENST00000561816	LINC01616-201	transcriptM1	0.00577672	0.00510998	1.13048	0.231099	0.00155117	0.0439814	0	ENSG00000261340	RP11-215H22.1
ENST00000367463	UST-201	transcriptM1	-0.00733192	0.00460288	-1.5929	-0.230931	0.00156382	0.0442434	0	ENSG00000111962	UST
ENST00000538842	ATG16L2-211	transcriptM9	-0.0181857	0.00731307	-2.48675	-0.230846	0.0015703	0.0443301	1	ENSG00000168010	ATG16L2
ENST00000587698	KCNJ16-205	transcriptM2	-0.00675524	0.00500119	-1.35073	-0.23077	0.00157605	0.0443961	0	ENSG00000153822	KCNJ16
ENST00000497282	EFNA1-205	transcriptM9	-0.00172298	0.00670015	-0.257155	0.230533	0.00159419	0.0448098	0	ENSG00000169242	EFNA1
ENST00000601935	ZNF675-209	transcriptM1	0.0104103	0.00397115	2.62148	0.230432	0.00160197	0.0449313	1	ENSG00000197372	ZNF675
ENST00000465180	HDGF-204	transcriptM0	0.0138748	0.00368402	3.76623	0.229983	0.001637	0.0458149	1	ENSG00000143321	HDGF
ENST00000415149	BBX-206	transcriptM1	0.00987607	0.00370333	2.66681	0.229864	0.00164645	0.0459802	1	ENSG00000114439	BBX
ENST00000465508	DNAJC11-206	transcriptM0	0.0136375	0.00385636	3.53636	0.229541	0.00167223	0.0462035	1	ENSG00000007923	DNAJC11
ENST00000392676	ABCA5-201	transcriptM0	0.00955883	0.0041916	2.28047	0.229567	0.00167015	0.0462035	1	ENSG00000154265	ABCA5
ENST00000449131	BEST1-202	transcriptM1	0.00830724	0.00431009	1.92739	0.229596	0.00166778	0.0462035	0	ENSG00000167995	BEST1
ENST00000494029	CFAP61-219	transcriptM2	-0.00859426	0.00523289	-1.64235	-0.229545	0.00167186	0.0462035	0	ENSG00000089101	CFAP61
ENST00000607727	RP1-153G14.4	transcriptM1	0.00602853	0.00448144	1.34522	0.229593	0.00166807	0.0462035	0	ENSG00000271755	RP1-153G14.4
ENST00000531334	ECE1-213	transcriptM5	0.00481973	0.00439264	1.09723	0.229495	0.00167595	0.0462078	0	ENSG00000117298	ECE1
ENST00000552340	MED13L-209	transcriptM0	0.0131045	0.00347283	3.77344	0.22922	0.0016982	0.0465609	1	ENSG00000123066	MED13L
ENST00000494922	ACYP2-206	transcriptM0	-0.0125334	0.0033883	-3.69901	-0.229204	0.0016995	0.0465609	1	ENSG00000170634	ACYP2
ENST00000545202	LINC02953-201	transcriptM9	-0.00988927	0.00763926	-1.29453	-0.229204	0.00169951	0.0465609	0	ENSG00000255980	AP000439.1
ENST00000375820	COL4A1-201	transcriptM6	0.0183419	0.011448	1.60219	0.229108	0.00170735	0.0466771	0	ENSG00000187498	COL4A1
ENST00000521389	RNF130-205	transcriptM3	-0.0132725	0.0088501	-1.4997	-0.229041	0.00171284	0.0467288	0	ENSG00000113269	RNF130
ENST00000258874	MTHFS-201	transcriptM2	-0.0105337	0.00511349	-2.05998	-0.228911	0.00172351	0.0469215	1	ENSG00000136371	MTHFS
ENST00000555646	STAT2-205	transcriptM0	0.0142963	0.00375124	3.81109	0.228683	0.00174249	0.0469705	1	ENSG00000170581	STAT2
ENST00000607448	LINC01001-203	transcriptM0	0.0145375	0.00383885	3.78694	0.228481	0.00175938	0.0469705	1	ENSG00000230724	LINC01001
ENST00000554485	MEG8-212	transcriptM1	-0.011589	0.00452539	-2.56089	-0.228591	0.00175015	0.0469705	1	ENSG00000225746	SNHG23
ENST00000534386	SELENOH-205	transcriptM1	-0.0106892	0.00446793	-2.39242	-0.228457	0.00176148	0.0469705	1	ENSG00000211450	C11orf31
ENST00000525493	DKK3-203	transcriptM2	-0.0117892	0.00498039	-2.36712	-0.228542	0.00175428	0.0469705	1	ENSG00000050165	DKK3
ENST00000369646	NT5E-202	transcriptM0	-0.00766253	0.00369104	-2.07598	-0.228523	0.00175589	0.0469705	1	ENSG00000135318	NT5E
ENST00000268296	ITGAX-201	transcriptM9	-0.0136947	0.00758612	-1.80523	-0.22877	0.00173521	0.0469705	0	ENSG00000140678	ITGAX
ENST00000519592	PNOC-203	transcriptM3	-0.00900805	0.00717823	-1.25491	-0.228545	0.001754	0.0469705	0	ENSG00000168081	PNOC
ENST00000333486	UBA7-201	transcriptM9	-0.00880382	0.00773627	-1.13799	-0.22863	0.00174692	0.0469705	0	ENSG00000182179	UBA7
ENST00000231721	SEMA3G-201	transcriptM16	-0.0282668	0.028392	-0.99559	-0.228807	0.00173215	0.0469705	0	ENSG00000010319	SEMA3G
ENST00000546985	MSI1-203	transcriptM2	-0.00961662	0.00486884	-1.97514	-0.228116	0.00179037	0.047643	1	ENSG00000135097	MSI1
ENST00000357085	TRIM38-201	transcriptM9	-0.00960406	0.00811021	-1.18419	-0.227939	0.00180561	0.0479502	0	ENSG00000112343	TRIM38
ENST00000519612	MFAP3-205	transcriptM1	0.00892677	0.00416512	2.14322	0.227861	0.00181236	0.0480313	1	ENSG00000037749	MFAP3
ENST00000368013	ARHGAP30-201	transcriptM9	-0.0130516	0.00741524	-1.7601	-0.227699	0.00182635	0.0483035	0	ENSG00000186517	ARHGAP30
ENST00000301149	GPD1-201	transcriptM5	-0.0161986	0.00518677	-3.12306	-0.227479	0.00184569	0.0483808	1	ENSG00000167588	GPD1
ENST00000310624	NEFH-201	transcriptM1	-0.0106888	0.00462789	-2.30965	-0.227618	0.00183348	0.0483808	1	ENSG00000100285	NEFH
ENST00000426428	LINC01141-203	transcriptM9	-0.0137211	0.00734534	-1.868	-0.227476	0.0018459	0.0483808	0	ENSG00000236963	LINC01141
ENST00000413409	PTPRC-206	transcriptM9	-0.0118335	0.00789534	-1.4988	-0.227411	0.00185163	0.0483808	0	ENSG00000081237	PTPRC
ENST00000580112	LGALS9DP-201	transcriptM9	-0.0105167	0.0075479	-1.39333	-0.22753	0.00184113	0.0483808	0	ENSG00000266786	LGALS9DP
ENST00000567278	COTL1-205	transcriptM24	-0.00820144	0.0106713	-0.768549	-0.227431	0.00184989	0.0483808	0	ENSG00000103187	COTL1
ENST00000407969	SETD5-204	transcriptM6	0.0203582	0.00895316	2.27386	0.227177	0.00187236	0.0488243	1	ENSG00000168137	SETD5
ENST00000454902	KALRN-209	transcriptM0	0.0147809	0.00388356	3.80601	0.226864	0.00190049	0.0494584	1	ENSG00000160145	KALRN
ENST00000498152	SIDT1-212	transcriptM0	-0.0108721	0.00341946	-3.17947	-0.226668	0.00191828	0.0498215	1	ENSG00000072858	SIDT1
ENST00000392551	GPR155-202	transcriptM0	0.0141382	0.00356948	3.96087	0.226344	0.00194797	0.0504101	0	ENSG00000163328	GPR155
ENST00000474521	FGFR3-207	transcriptM1	-0.0111874	0.00402253	-2.78117	-0.226243	0.00195729	0.0504101	0	ENSG00000068078	FGFR3
ENST00000379958	SAMD9-201	transcriptM0	-0.00811164	0.00358358	-2.26356	-0.226256	0.00195613	0.0504101	0	ENSG00000205413	SAMD9
ENST00000329858	LPAR5-201	transcriptM9	-0.0171869	0.00779034	-2.20618	-0.226282	0.00195371	0.0504101	0	ENSG00000184574	LPAR5
ENST00000522820	NECAB1-205	transcriptM1	0.00616184	0.00447939	1.3756	0.22621	0.00196035	0.0504101	0	ENSG00000123119	NECAB1
ENST00000436772	THBS3-AS1-203	transcriptM10	0.00173429	0.0168529	0.102908	-0.226068	0.00197366	0.0506521	0	ENSG00000231064	RP11-263K19.4
ENST00000598805	C3-210	transcriptM9	-0.0127589	0.00762187	-1.67398	-0.225906	0.00198885	0.0509413	0	ENSG00000125730	C3
ENST00000620838	TADA2A-214	transcriptM0	0.0142562	0.00368559	3.8681	0.225811	0.00199779	0.0510201	0	ENSG00000276234	TADA2A
ENST00000486375	COLGALT2-204	transcriptM1	0.0101563	0.00409292	2.48143	0.22579	0.00199979	0.0510201	0	ENSG00000198756	COLGALT2
ENST00000525519	MPPED2-205	transcriptM15	-0.0494041	0.0164502	-3.00326	-0.225527	0.00202478	0.0515565	0	ENSG00000066382	MPPED2
ENST00000297785	ALDH1A1-201	transcriptM5	-0.0187083	0.00561386	-3.33251	-0.225106	0.00206546	0.0520816	0	ENSG00000165092	ALDH1A1
ENST00000471220	CD53-203	transcriptM9	-0.0138374	0.00757393	-1.82698	-0.225137	0.00206245	0.0520816	0	ENSG00000143119	CD53
ENST00000366899	DUSP10-201	transcriptM3	-0.0142656	0.0096844	-1.47304	-0.225188	0.00205747	0.0520816	0	ENSG00000143507	DUSP10
ENST00000468856	RASGRP3-210	transcriptM22	-0.0341796	0.028884	-1.18334	-0.22524	0.00205247	0.0520816	0	ENSG00000152689	RASGRP3
ENST00000586714	EZH1-210	transcriptM3	0.00600588	0.00823157	0.729615	0.225165	0.00205967	0.0520816	0	ENSG00000108799	EZH1
ENST00000511251	GALNTL6-205	transcriptM7	-0.0150584	0.00971402	-1.55017	-0.224971	0.00207862	0.0523118	0	ENSG00000174473	GALNTL6
ENST00000270061	SSBP4-201	transcriptM2	-0.00889795	0.00492512	-1.80665	-0.224828	0.00209268	0.0525638	0	ENSG00000130511	SSBP4
ENST00000263710	CLASP1-201	transcriptM1	0.00836676	0.00417465	2.00418	0.224661	0.00210926	0.0526747	0	ENSG00000074054	CLASP1
ENST00000568958	RP11-223I10.1	transcriptM1	0.0079514	0.00439034	1.81111	0.22472	0.0021034	0.0526747	0	ENSG00000261829	RP11-223I10.1
ENST00000243578	B9D2-201	transcriptM2	-0.00738909	0.00503502	-1.46754	-0.224696	0.00210573	0.0526747	0	ENSG00000123810	B9D2
ENST00000466164	TSNAXIP1-204	transcriptM0	-0.0114939	0.0032449	-3.54214	-0.224501	0.00212519	0.0527655	0	ENSG00000102904	TSNAXIP1
ENST00000529392	MSANTD2-AS1-202	transcriptM0	-0.00940634	0.00359434	-2.61699	-0.224461	0.00212915	0.0527655	0	ENSG00000245498	RP11-677M14.7
ENST00000447910	HAR1B-201	transcriptM1	0.0102587	0.00439986	2.3316	0.224553	0.00212	0.0527655	0	ENSG00000231133	HAR1B
ENST00000491238	FOXP1-212	transcriptM1	0.00901774	0.00417199	2.16149	0.224488	0.00212641	0.0527655	0	ENSG00000114861	FOXP1
ENST00000374642	C1QA-201	transcriptM9	-0.0108112	0.00772052	-1.40032	-0.224369	0.00213838	0.0527929	0	ENSG00000173372	C1QA
ENST00000373290	TSPAN15-201	transcriptM3	0.00602929	0.0100695	0.598765	0.224373	0.00213798	0.0527929	0	ENSG00000099282	TSPAN15
ENST00000553692	MEG9-203	transcriptM5	-0.0148208	0.00501502	-2.95527	-0.224228	0.00215259	0.0528206	0	ENSG00000223403	MEG9
ENST00000524655	ARHGAP32-203	transcriptM1	0.0108522	0.00479114	2.26507	0.224266	0.00214877	0.0528206	0	ENSG00000134909	ARHGAP32
ENST00000291129	TCAF2P1-201	transcriptM2	0.0104052	0.00484308	2.14846	0.224214	0.00215407	0.0528206	0	ENSG00000159860	TCAF2P1
ENST00000316549	SLC9A9-201	transcriptM18	-0.00288291	0.0115738	-0.24909	-0.224197	0.00215578	0.0528206	0	ENSG00000181804	SLC9A9
ENST00000525911	CDKL1-204	transcriptM1	0.0109043	0.00428428	2.5452	0.224032	0.00217258	0.0530321	0	ENSG00000100490	CDKL1
ENST00000578006	RHBDL3-205	transcriptM4	0.00851436	0.00402179	2.11706	0.224058	0.00216984	0.0530321	0	ENSG00000141314	RHBDL3
ENST00000480119	RSRC1-210	transcriptM0	-0.00763186	0.00375022	-2.03504	-0.223883	0.00218774	0.053302	0	ENSG00000174891	RSRC1
ENST00000476562	MIDEAS-207	transcriptM0	0.0132966	0.00397646	3.34383	0.223796	0.00219675	0.0534215	0	ENSG00000156030	ELMSAN1
ENST00000233575	SNX17-201	transcriptM0	0.0141475	0.00360283	3.92678	0.22364	0.00221281	0.0537114	0	ENSG00000115234	SNX17
ENST00000607943	RP3-402G11.25	transcriptM1	0.00963501	0.00429011	2.24586	0.223536	0.00222368	0.0538745	0	ENSG00000273188	RP3-402G11.25
ENST00000490476	SSX2IP-208	transcriptM0	0.0148543	0.00375437	3.95654	0.22329	0.00224942	0.0543966	0	ENSG00000117155	SSX2IP
ENST00000290607	STARD9-201	transcriptM5	-0.00114706	0.00435733	-0.263248	0.222954	0.00228511	0.0551569	0	ENSG00000159433	STARD9
ENST00000514006	CALCOCO2-222	transcriptM2	0.0126037	0.00485829	2.59427	0.222872	0.00229384	0.0552594	0	ENSG00000136436	CALCOCO2
ENST00000311034	NPAS4-201	transcriptM0	-0.00756466	0.00442368	-1.71004	-0.222835	0.00229786	0.0552594	0	ENSG00000174576	NPAS4
ENST00000594248	ZNF274-204	transcriptM5	0.00410253	0.00460273	0.891327	0.22279	0.00230267	0.0552726	0	ENSG00000171606	ZNF274
ENST00000470929	MYH7B-207	transcriptM1	0.00862666	0.00406974	2.11971	0.222708	0.00231151	0.0553824	0	ENSG00000078814	MYH7B
ENST00000307271	GIMAP8-201	transcriptM9	-0.0102986	0.0077708	-1.3253	-0.222551	0.00232848	0.0556863	0	ENSG00000171115	GIMAP8
ENST00000357922	ASIC3-203	transcriptM0	0.01455	0.00398926	3.6473	0.221905	0.00239966	0.0562677	0	ENSG00000213199	ASIC3
ENST00000494622	OVGP1-203	transcriptM0	0.0100377	0.0041025	2.44672	0.221973	0.00239206	0.0562677	0	ENSG00000085465	OVGP1
ENST00000259271	GAD2-201	transcriptM4	-0.00921365	0.00398538	-2.31186	-0.222208	0.00236601	0.0562677	0	ENSG00000136750	GAD2
ENST00000574782	RNF112-203	transcriptM0	-0.0086321	0.00382762	-2.25522	-0.222216	0.00236515	0.0562677	0	ENSG00000128482	RNF112
ENST00000273183	STAC-201	transcriptM5	-0.012237	0.00553661	-2.21019	-0.22205	0.00238352	0.0562677	0	ENSG00000144681	STAC
ENST00000535047	PPFIBP1-204	transcriptM1	0.0079644	0.00436788	1.8234	0.222026	0.0023862	0.0562677	0	ENSG00000110841	PPFIBP1
ENST00000515075	BMP2K-206	transcriptM1	-0.00702828	0.00406949	-1.72706	-0.22207	0.00238129	0.0562677	0	ENSG00000138756	BMP2K
ENST00000484033	RN7SL328P-201	transcriptM1	-0.00727144	0.00422425	-1.72136	-0.222076	0.00238062	0.0562677	0	ENSG00000240853	RN7SL328P
ENST00000498082	CABP1-205	transcriptM1	0.00575615	0.00399644	1.44032	0.221844	0.00240649	0.0562677	0	ENSG00000157782	CABP1
ENST00000217420	SLC32A1-201	transcriptM2	-0.00630504	0.00484209	-1.30213	-0.221998	0.00238931	0.0562677	0	ENSG00000101438	SLC32A1
ENST00000370383	EPHX4-201	transcriptM1	0.00494144	0.00425114	1.16238	0.221885	0.00240189	0.0562677	0	ENSG00000172031	EPHX4
ENST00000311852	MMP14-201	transcriptM16	-0.0265618	0.0272597	-0.974399	-0.222087	0.00237943	0.0562677	0	ENSG00000157227	MMP14
ENST00000397463	LYPD1-202	transcriptM21	-0.00284068	0.0133027	-0.213542	-0.22182	0.00240912	0.0562677	0	ENSG00000150551	LYPD1
ENST00000419476	NENFP1-201	transcriptM1	0.00998972	0.00489765	2.0397	0.221769	0.00241486	0.0563004	0	ENSG00000233647	NENFP1
ENST00000469819	PICK1-211	transcriptM0	0.011771	0.00348866	3.37407	0.221714	0.00242111	0.0563451	0	ENSG00000100151	PICK1
ENST00000475483	ATP1B3-205	transcriptM5	-0.0189177	0.0054737	-3.45611	-0.221073	0.0024942	0.0579421	0	ENSG00000069849	ATP1B3
ENST00000524578	NUP214-211	transcriptM8	0.0197978	0.0119034	1.6632	0.220875	0.0025172	0.058372	0	ENSG00000126883	NUP214
ENST00000481102	SSX2IP-207	transcriptM1	-0.0127292	0.0043793	-2.90667	-0.220836	0.00252179	0.0583742	0	ENSG00000117155	SSX2IP
ENST00000564662	COTL1-204	transcriptM1	-0.00991212	0.00397621	-2.49286	-0.220507	0.00256046	0.0590588	0	ENSG00000103187	COTL1
ENST00000462938	PDE1A-206	transcriptM3	-0.0158259	0.00901859	-1.7548	-0.220523	0.00255861	0.0590588	0	ENSG00000115252	PDE1A
ENST00000329203	FAM181B-201	transcriptM1	-0.0109856	0.0040274	-2.7277	-0.22042	0.00257078	0.0591171	0	ENSG00000182103	FAM181B
ENST00000389744	KLC1-206	transcriptM1	-0.0108869	0.00399422	-2.72566	-0.220397	0.00257355	0.0591171	0	ENSG00000126214	KLC1
ENST00000395001	MS4A14-202	transcriptM1	-0.00757492	0.00385107	-1.96697	-0.220371	0.00257664	0.0591171	0	ENSG00000166928	MS4A14
ENST00000561321	SEMA4B-220	transcriptM0	0.0140919	0.00363428	3.87751	0.220233	0.00259306	0.0591801	0	ENSG00000185033	SEMA4B
ENST00000381513	SMARCD1-201	transcriptM0	0.0123254	0.0033028	3.7318	0.220259	0.00258998	0.0591801	0	ENSG00000066117	SMARCD1
ENST00000439453	HPS4-206	transcriptM1	0.010891	0.00437277	2.49063	0.220239	0.00259234	0.0591801	0	ENSG00000100099	HPS4
ENST00000496554	RPL7A-209	transcriptM1	-0.0126072	0.00447967	-2.81432	-0.22	0.0026211	0.0597151	0	ENSG00000148303	RPL7A
ENST00000379711	SFMBT2-202	transcriptM9	-0.0167702	0.00712701	-2.35305	-0.219846	0.00263984	0.0600367	0	ENSG00000198879	SFMBT2
ENST00000293373	NCKAP1L-201	transcriptM9	-0.0150238	0.00763804	-1.96697	-0.219801	0.00264527	0.060055	0	ENSG00000123338	NCKAP1L
ENST00000368141	MNDA-201	transcriptM9	-0.00731378	0.00758097	-0.964756	-0.219575	0.00267296	0.0605777	0	ENSG00000163563	MNDA
ENST00000242728	BHLHE41-201	transcriptM9	-0.0122316	0.0077633	-1.57557	-0.219528	0.00267884	0.0606053	0	ENSG00000123095	BHLHE41
ENST00000506258	OTULINL-202	transcriptM9	-0.0163156	0.00739498	-2.20631	-0.219369	0.0026985	0.0609438	0	ENSG00000145569	FAM105A
ENST00000529988	HINFP-209	transcriptM0	0.012875	0.00346766	3.71287	0.218983	0.0027468	0.0617195	0	ENSG00000172273	HINFP
ENST00000371205	ENTPD1-201	transcriptM9	-0.0170107	0.0073545	-2.31297	-0.219052	0.00273816	0.0617195	0	ENSG00000138185	ENTPD1
ENST00000555232	ARHGEF40-206	transcriptM1	-0.00661159	0.00408529	-1.61839	-0.218943	0.00275186	0.0617195	0	ENSG00000165801	ARHGEF40
ENST00000462363	PTPRC-210	transcriptM9	-0.0103867	0.00786827	-1.32007	-0.218966	0.002749	0.0617195	0	ENSG00000081237	PTPRC
ENST00000451528	ST8SIA4-202	transcriptM9	-0.0172857	0.00737389	-2.34418	-0.218847	0.00276398	0.0618845	0	ENSG00000113532	ST8SIA4
ENST00000466990	POU5F1P6-201	transcriptM4	-0.00935558	0.0038389	-2.43705	-0.218809	0.00276882	0.0618861	0	ENSG00000242551	POU5F1P6
ENST00000371206	ENTPD1-202	transcriptM9	-0.0119068	0.00768557	-1.54924	-0.218683	0.00278493	0.0621394	0	ENSG00000138185	ENTPD1
ENST00000317147	CNOT1-201	transcriptM0	0.0141681	0.00354539	3.99622	0.218495	0.00280898	0.0621769	0	ENSG00000125107	CNOT1
ENST00000416579	SFXN5-204	transcriptM1	-0.0109343	0.00386346	-2.83019	-0.218629	0.00279181	0.0621769	0	ENSG00000144040	SFXN5
ENST00000558065	SEMA4B-204	transcriptM1	0.0111146	0.00393068	2.82765	0.218536	0.00280373	0.0621769	0	ENSG00000185033	SEMA4B
ENST00000495017	PRR5-215	transcriptM0	-0.00925508	0.00348674	-2.65437	-0.218494	0.00280915	0.0621769	0	ENSG00000186654	PRR5
ENST00000526677	MS4A6A-205	transcriptM18	-0.00447658	0.0113916	-0.392971	-0.218483	0.00281055	0.0621769	0	ENSG00000110077	MS4A6A
ENST00000429343	CDK5R2-AS1-202	transcriptM1	0.00942086	0.00443258	2.12537	0.218333	0.00282998	0.0625003	0	ENSG00000235024	AC097468.7
ENST00000332220	YBX1-202	transcriptM1	-0.0121265	0.00399423	-3.036	-0.218245	0.00284141	0.06254	0	ENSG00000065978	YBX1
ENST00000295108	NEUROD1-201	transcriptM1	0.00698186	0.00497971	1.40206	0.218263	0.00283908	0.06254	0	ENSG00000162992	NEUROD1
ENST00000476492	LAPTM5-203	transcriptM9	-0.0108695	0.00777397	-1.39819	-0.217921	0.00288392	0.0633681	0	ENSG00000162511	LAPTM5
ENST00000496837	IMPDH2-212	transcriptM0	-0.0105478	0.00347714	-3.03347	-0.217795	0.00290047	0.0636241	0	ENSG00000178035	IMPDH2
ENST00000593153	ABCA5-213	transcriptM0	-0.00814818	0.00340512	-2.39292	-0.217732	0.00290883	0.0637	0	ENSG00000154265	ABCA5
ENST00000481454	HILPDA-204	transcriptM7	0.00285133	0.00683707	0.417039	0.217393	0.00295426	0.0645859	0	ENSG00000135245	HILPDA
ENST00000263339	IL1A-201	transcriptM9	-0.0150712	0.0075481	-1.99668	-0.21735	0.00296008	0.0646044	0	ENSG00000115008	IL1A
ENST00000624436	RPL37A-213	transcriptM1	0.00854755	0.00423798	2.01689	0.217219	0.00297785	0.0648299	0	ENSG00000197756	RPL37A
ENST00000262629	TYROBP-201	transcriptM9	-0.0146211	0.00735797	-1.98712	-0.2172	0.0029804	0.0648299	0	ENSG00000011600	TYROBP
ENST00000596066	DKFZp434J0226	transcriptM1	0.0078102	0.00397909	1.96281	0.216702	0.00304872	0.0659844	0	ENSG00000268460	DKFZp434J0226
ENST00000427928	KCNQ5-207	transcriptM1	0.00901346	0.0047179	1.91048	0.216724	0.00304572	0.0659844	0	ENSG00000185760	KCNQ5
ENST00000367497	IVNS1ABP-201	transcriptM2	-0.00922932	0.0049267	-1.87333	-0.216751	0.00304197	0.0659844	0	ENSG00000116679	IVNS1ABP
ENST00000607591	TESHL-205	transcriptM0	0.0143547	0.00361722	3.96844	0.216625	0.00305954	0.0661085	0	ENSG00000223874	AC007557.1
ENST00000530754	ALKBH3-206	transcriptM0	0.0140836	0.003639	3.87017	0.216437	0.00308574	0.0664533	0	ENSG00000166199	ALKBH3
ENST00000381151	SLC5A3-201	transcriptM4	-0.0109043	0.00383623	-2.84246	-0.216461	0.00308232	0.0664533	0	ENSG00000198743	SLC5A3
ENST00000463497	ZBTB20-203	transcriptM1	-0.0114239	0.00433195	-2.63713	-0.21634	0.00309945	0.0666381	0	ENSG00000181722	ZBTB20
ENST00000605923	KB-1517D11.4	transcriptM5	-0.00317511	0.00458747	-0.692127	0.216174	0.00312279	0.0670289	0	ENSG00000272321	KB-1517D11.4
ENST00000367253	SYNE1-205	transcriptM0	-0.0101465	0.00348824	-2.90876	-0.215908	0.0031608	0.0677008	0	ENSG00000131018	SYNE1
ENST00000556674	TGFB3-206	transcriptM4	0.00510004	0.00466963	1.09217	0.215882	0.00316451	0.0677008	0	ENSG00000119699	TGFB3
ENST00000597989	AC007193.6	transcriptM0	0.013897	0.00361934	3.83966	0.215817	0.00317385	0.0677888	0	ENSG00000267922	AC007193.6
ENST00000395842	PANX2-202	transcriptM0	-0.00939873	0.00352035	-2.66983	-0.215756	0.00318266	0.0678071	0	ENSG00000073150	PANX2
ENST00000441627	ZMIZ2-206	transcriptM0	0.01074	0.0040694	2.6392	0.215738	0.00318515	0.0678071	0	ENSG00000122515	ZMIZ2
ENST00000432675	EIF3D-205	transcriptM0	0.0106241	0.00375752	2.82743	0.215473	0.00322368	0.0685151	0	ENSG00000100353	EIF3D
ENST00000224337	BLNK-201	transcriptM18	-0.00327702	0.0116212	-0.281985	-0.215411	0.00323271	0.0685947	0	ENSG00000095585	BLNK
ENST00000441379	ITGB2-AS1-202	transcriptM9	-0.0142873	0.00759837	-1.88031	-0.215264	0.00325422	0.0687341	0	ENSG00000227039	ITGB2-AS1
ENST00000436027	YJEFN3-201	transcriptM0	-0.00756786	0.00413282	-1.83116	-0.215258	0.00325516	0.0687341	0	ENSG00000250067	YJEFN3
ENST00000620173	RNASET2-214	transcriptM9	-0.0123931	0.00754644	-1.64225	-0.215285	0.00325125	0.0687341	0	ENSG00000026297	RNASET2
ENST00000268164	ST8SIA2-201	transcriptM5	-0.0158243	0.00554542	-2.85358	-0.215179	0.00326679	0.0687891	0	ENSG00000140557	ST8SIA2
ENST00000234198	DLX2-201	transcriptM17	-0.0144956	0.00854884	-1.69562	-0.215168	0.00326836	0.0687891	0	ENSG00000115844	DLX2
ENST00000597112	ZNF160-207	transcriptM0	0.0156982	0.00363473	4.31894	0.215083	0.00328094	0.0688509	0	ENSG00000170949	ZNF160
ENST00000529383	UBTF-209	transcriptM0	-0.00721206	0.0037967	-1.89956	-0.215077	0.00328189	0.0688509	0	ENSG00000108312	UBTF
ENST00000635495	PSG11-AS1-202	transcriptM5	0.00127217	0.00393111	0.323615	0.214901	0.00330815	0.0692898	0	ENSG00000282943	ENSG00000282943
ENST00000256658	AP4B1-201	transcriptM0	-0.00890137	0.00339336	-2.62318	-0.21439	0.00338523	0.07079	0	ENSG00000134262	AP4B1
ENST00000262545	PCSK2-201	transcriptM0	-0.00981437	0.00385504	-2.54585	-0.214332	0.00339406	0.0708605	0	ENSG00000125851	PCSK2
ENST00000462251	ZNF441-203	transcriptM1	0.00957541	0.00486156	1.96962	0.214237	0.00340853	0.0710155	0	ENSG00000197044	ZNF441
ENST00000554734	RGS6-214	transcriptM5	-0.000460441	0.00431229	-0.106774	0.214212	0.00341242	0.0710155	0	ENSG00000182732	RGS6
ENST00000580768	ARHGAP44-208	transcriptM0	0.0114062	0.00363842	3.13495	0.213987	0.0034471	0.0715636	0	ENSG00000006740	ARHGAP44
ENST00000429277	LDB3-205	transcriptM0	0.0110614	0.00359424	3.07752	0.21397	0.00344978	0.0715636	0	ENSG00000122367	LDB3
ENST00000539664	TRIL-201	transcriptM1	-0.0112271	0.00413731	-2.71363	-0.213691	0.00349327	0.07216	0	ENSG00000255690	TRIL
ENST00000492204	OGA-210	transcriptM8	0.0194263	0.0124261	1.56335	0.21372	0.00348869	0.07216	0	ENSG00000198408	MGEA5
ENST00000465938	DCUN1D2-207	transcriptM5	0.00347585	0.00370883	0.937182	0.213679	0.0034952	0.07216	0	ENSG00000150401	DCUN1D2
ENST00000563501	METTL22-208	transcriptM0	0.0132889	0.00417267	3.18476	0.213521	0.00352011	0.0723684	0	ENSG00000067365	METTL22
ENST00000357008	CHD4-201	transcriptM1	-0.0112555	0.00402294	-2.79784	-0.213473	0.00352758	0.0723684	0	ENSG00000111642	CHD4
ENST00000253408	GFAP-201	transcriptM5	-0.0122489	0.00530983	-2.30683	-0.213564	0.00351335	0.0723684	0	ENSG00000131095	GFAP
ENST00000307068	SOSTDC1-201	transcriptM1	0.0076504	0.00451078	1.69603	0.213481	0.00352633	0.0723684	0	ENSG00000171243	SOSTDC1
ENST00000558848	SEMA4B-205	transcriptM0	0.0138725	0.00371453	3.73466	0.213302	0.00355479	0.0725826	0	ENSG00000185033	SEMA4B
ENST00000549668	NELL2-213	transcriptM2	0.00912453	0.00492322	1.85337	0.213369	0.00354419	0.0725826	0	ENSG00000184613	NELL2
ENST00000561418	RP11-758N13.3	transcriptM13	0.000732552	0.0103688	0.0706498	0.213327	0.00355087	0.0725826	0	ENSG00000259392	RP11-758N13.3
ENST00000395346	PIGS-203	transcriptM1	0.0108735	0.00380955	2.85429	0.213163	0.00357696	0.0729206	0	ENSG00000087111	PIGS
ENST00000309237	MED12L-202	transcriptM0	0.0127425	0.00396817	3.21116	0.213119	0.00358413	0.0729522	0	ENSG00000144893	MED12L
ENST00000340972	MAP2K5-202	transcriptM0	0.0104389	0.00349899	2.98341	0.213053	0.00359465	0.0729522	0	ENSG00000137764	MAP2K5
ENST00000611651	RMST_3	transcriptM0	-0.00819142	0.00355936	-2.30138	-0.213014	0.00360098	0.0729522	0	ENSG00000274230	RMST_3
ENST00000394518	AKAP13-203	transcriptM5	0.00512483	0.0048088	1.06572	0.21302	0.00360001	0.0729522	0	ENSG00000170776	AKAP13
ENST00000485458	LGI1-205	transcriptM10	-0.00131476	0.0178475	-0.0736665	-0.212683	0.00365463	0.0739236	0	ENSG00000108231	LGI1
ENST00000474707	RABGAP1-207	transcriptM1	0.0101945	0.003663	2.7831	0.212644	0.00366116	0.0739406	0	ENSG00000011454	RABGAP1
ENST00000585886	TNPO2-204	transcriptM0	0.0121319	0.00324756	3.73572	0.212408	0.00369992	0.0741228	0	ENSG00000105576	TNPO2
ENST00000485918	BMAL1-209	transcriptM0	0.0136754	0.00379293	3.60549	0.212461	0.00369108	0.0741228	0	ENSG00000133794	ARNTL
ENST00000465185	GPR89A-204	transcriptM0	0.0123196	0.00378776	3.25247	0.212378	0.00370478	0.0741228	0	ENSG00000117262	GPR89A
ENST00000611260	ANKDD1A-208	transcriptM4	0.00939053	0.00425995	2.20438	0.21243	0.00369619	0.0741228	0	ENSG00000166839	ANKDD1A
ENST00000307257	JHY-202	transcriptM2	-0.0078695	0.00508655	-1.54712	-0.212409	0.00369972	0.0741228	0	ENSG00000109944	C11orf63
ENST00000343575	CXCL12-201	transcriptM16	-0.026988	0.0269502	-1.0014	-0.212471	0.00368951	0.0741228	0	ENSG00000107562	CXCL12
ENST00000449284	MBNL2-205	transcriptM3	0.00822291	0.00859069	0.95719	0.212346	0.00371013	0.0741228	0	ENSG00000139793	MBNL2
ENST00000608543	ARHGEF2-217	transcriptM1	0.00893109	0.00410686	2.17467	0.211941	0.00377775	0.0747201	0	ENSG00000116584	ARHGEF2
ENST00000298223	FOLR2-201	transcriptM9	-0.0130717	0.00804961	-1.62389	-0.212047	0.00375989	0.0747201	0	ENSG00000165457	FOLR2
ENST00000527678	ARHGAP27-205	transcriptM9	-0.0122508	0.00775863	-1.57899	-0.212058	0.00375806	0.0747201	0	ENSG00000159314	ARHGAP27
ENST00000571644	ITGAX-207	transcriptM9	-0.0118043	0.00751251	-1.57129	-0.211924	0.00378069	0.0747201	0	ENSG00000140678	ITGAX
ENST00000439152	ZNF101P2-201	transcriptM2	0.00464707	0.00516582	0.89958	0.212109	0.00374959	0.0747201	0	ENSG00000234473	ZNF101P2
ENST00000320578	RAB39A-201	transcriptM20	0.0112434	0.0158699	0.708476	-0.211892	0.00378606	0.0747201	0	ENSG00000179331	RAB39A
ENST00000328224	KCNA4-201	transcriptM7	0.000794381	0.010135	0.07838	0.21191	0.00378307	0.0747201	0	ENSG00000182255	KCNA4
ENST00000381998	MSR1-204	transcriptM6	0.000362538	0.008961	0.0404574	-0.211909	0.00378315	0.0747201	0	ENSG00000038945	MSR1
ENST00000551911	COQ10A-209	transcriptM1	-0.00938311	0.00417107	-2.24957	-0.211581	0.00383876	0.0755305	0	ENSG00000135469	COQ10A
ENST00000409153	ANKRD44-203	transcriptM9	-0.0152897	0.00749798	-2.03918	-0.211611	0.00383378	0.0755305	0	ENSG00000065413	ANKRD44
ENST00000602349	NXPH1-205	transcriptM0	-0.00915336	0.00333344	-2.74592	-0.211483	0.00385565	0.075748	0	ENSG00000122584	NXPH1
ENST00000486434	GABBR1-213	transcriptM0	-0.00919591	0.00381914	-2.40785	-0.211347	0.003879	0.0760917	0	ENSG00000204681	GABBR1
ENST00000300935	RAB8A-201	transcriptM2	-0.0101555	0.0048312	-2.10206	-0.211199	0.0039045	0.0764764	0	ENSG00000167461	RAB8A
ENST00000467276	RNF144A-205	transcriptM0	0.0115683	0.00383108	3.0196	0.211052	0.00393014	0.0765169	0	ENSG00000151692	RNF144A
ENST00000615952	GGNBP2-213	transcriptM0	-0.00774353	0.00335113	-2.31072	-0.211058	0.00392917	0.0765169	0	ENSG00000278311	GGNBP2
ENST00000564832	RP11-531A24.3	transcriptM1	-0.0119636	0.00521604	-2.29363	-0.211142	0.00391445	0.0765169	0	ENSG00000260838	RP11-531A24.3
ENST00000379453	ADRA1D-201	transcriptM1	-0.0094079	0.00448213	-2.09898	-0.211057	0.00392925	0.0765169	0	ENSG00000171873	ADRA1D
ENST00000479865	RPL32P13-201	transcriptM1	-0.00656142	0.00391762	-1.67485	-0.211016	0.00393647	0.0765255	0	ENSG00000241002	RP11-119H12.1
ENST00000600065	AKAP8L-217	transcriptM0	0.0141758	0.00392805	3.60887	0.21095	0.00394804	0.0766356	0	ENSG00000011243	AKAP8L
ENST00000609206	CTA-268H5.14	transcriptM4	0.0111799	0.00440404	2.53855	0.210794	0.00397532	0.076835	0	ENSG00000273287	CTA-268H5.14
ENST00000346867	TAC1-202	transcriptM7	-0.0164595	0.00911895	-1.80498	-0.21079	0.00397606	0.076835	0	ENSG00000006128	TAC1
ENST00000231061	SPARC-201	transcriptM2	-0.00453984	0.00446827	-1.01602	-0.21082	0.00397083	0.076835	0	ENSG00000113140	SPARC
ENST00000427426	MTCO2P12-201	transcriptM0	-0.00594129	0.00321717	-1.84674	-0.21074	0.00398482	0.0768899	0	ENSG00000229344	RP5-857K21.7
ENST00000474768	ADAMTS9-AS2-202	transcriptM6	0.0166842	0.0088396	1.88743	0.210701	0.00399186	0.0769114	0	ENSG00000241684	ADAMTS9-AS2
ENST00000505614	NDFIP1-203	transcriptM8	0.0178632	0.0125129	1.42758	0.210514	0.00402503	0.0774357	0	ENSG00000131507	NDFIP1
ENST00000316170	GCNT2-202	transcriptM1	-0.0101633	0.00446284	-2.27732	-0.210383	0.00404836	0.0775398	0	ENSG00000111846	GCNT2
ENST00000544588	CIT-212	transcriptM1	0.00901391	0.00416367	2.16489	0.210414	0.00404291	0.0775398	0	ENSG00000122966	CIT
ENST00000533968	SPI1-204	transcriptM18	-0.0011242	0.0121757	-0.0923316	-0.210397	0.00404583	0.0775398	0	ENSG00000066336	SPI1
ENST00000584960	RIOK3-210	transcriptM3	0.00528009	0.0079154	0.667065	0.210305	0.00406239	0.0776939	0	ENSG00000101782	RIOK3
ENST00000372899	UBR2-201	transcriptM0	0.0106348	0.00358375	2.96751	0.209762	0.00416104	0.0785396	0	ENSG00000024048	UBR2
ENST00000553894	RPS6KL1-205	transcriptM1	-0.0101099	0.00441348	-2.29069	-0.209825	0.00414945	0.0785396	0	ENSG00000198208	RPS6KL1
ENST00000515701	NPY1R-207	transcriptM1	0.00958886	0.00436554	2.19649	0.209848	0.00414523	0.0785396	0	ENSG00000164128	NPY1R
ENST00000588758	MIR7-3HG-204	transcriptM0	-0.00891761	0.00407217	-2.18989	-0.209777	0.00415841	0.0785396	0	ENSG00000176840	MIR7-3HG
ENST00000545030	EGR4-202	transcriptM1	-0.010079	0.0046331	-2.17543	-0.209851	0.00414467	0.0785396	0	ENSG00000135625	EGR4
ENST00000466794	MAN2B1-206	transcriptM9	-0.0157044	0.00740829	-2.11985	-0.209919	0.00413227	0.0785396	0	ENSG00000104774	MAN2B1
ENST00000264205	ECE1-201	transcriptM6	0.0178112	0.00941109	1.89258	0.209941	0.00412835	0.0785396	0	ENSG00000117298	ECE1
ENST00000588923	MIR7-3HG-205	transcriptM0	-0.00611273	0.00347263	-1.76026	-0.209971	0.00412285	0.0785396	0	ENSG00000176840	MIR7-3HG
ENST00000415249	CTB-111F10.1	transcriptM8	0.0157153	0.0113859	1.38024	0.209979	0.00412132	0.0785396	0	ENSG00000223665	CTB-111F10.1
ENST00000052569	GOPC-201	transcriptM1	-0.0104918	0.00384195	-2.73084	-0.209639	0.00418365	0.0786906	0	ENSG00000047932	GOPC
ENST00000470962	ADAP2-202	transcriptM9	-0.0135535	0.00756395	-1.79186	-0.209635	0.00418441	0.0786906	0	ENSG00000184060	ADAP2
ENST00000282388	ZFP36L2-201	transcriptM1	-0.00609229	0.00394033	-1.54614	-0.209587	0.00419327	0.0786906	0	ENSG00000152518	ZFP36L2
ENST00000326637	TNNI3K-201	transcriptM5	0.0022101	0.00430701	0.513141	0.209619	0.00418735	0.0786906	0	ENSG00000116783	TNNI3K
ENST00000452497	ZNF33BP1-201	transcriptM20	0.0258293	0.0187363	1.37857	0.209414	0.00422544	0.0791797	0	ENSG00000225192	ZNF33BP1
ENST00000456163	TESHL-204	transcriptM1	0.0084032	0.00460097	1.8264	0.209021	0.00429911	0.0804442	0	ENSG00000223874	AC007557.1
ENST00000451454	PITRM1-207	transcriptM1	0.00984399	0.003885	2.53384	0.208906	0.00432089	0.0807355	0	ENSG00000107959	PITRM1
ENST00000524560	CNTN5-203	transcriptM1	0.00799764	0.00429002	1.86425	0.208873	0.00432724	0.0807379	0	ENSG00000149972	CNTN5
ENST00000631806	BNIP3-203	transcriptM0	0.0133501	0.00412241	3.23841	0.208811	0.00433909	0.0808428	0	ENSG00000176171	BNIP3
ENST00000524916	NCAM1-203	transcriptM0	0.0122224	0.00376954	3.2424	0.208726	0.00435525	0.0810276	0	ENSG00000149294	NCAM1
ENST00000556475	MEG8-216	transcriptM1	-0.0130446	0.00445872	-2.92565	-0.208682	0.0043638	0.0810705	0	ENSG00000225746	SNHG23
ENST00000489551	CSF3R-211	transcriptM9	-0.0115307	0.00764316	-1.50863	-0.208497	0.0043994	0.0816151	0	ENSG00000119535	CSF3R
ENST00000445855	R3HDM1-210	transcriptM3	0.00745989	0.00799342	0.933254	0.208292	0.00443907	0.0822335	0	ENSG00000048991	R3HDM1
ENST00000546711	FGD6-203	transcriptM0	-0.00975413	0.00351953	-2.77143	-0.20815	0.0044667	0.0825487	0	ENSG00000180263	FGD6
ENST00000261783	ARG2-201	transcriptM1	-0.00980737	0.00474447	-2.06712	-0.208077	0.00448114	0.0825487	0	ENSG00000081181	ARG2
ENST00000565283	CRIM1-DT-201	transcriptM1	0.00926468	0.00493936	1.87568	0.207962	0.00450378	0.0825487	0	ENSG00000260025	RP11-490M8.1
ENST00000529401	DLG2-225	transcriptM3	-0.0148949	0.00852455	-1.74729	-0.207982	0.00449981	0.0825487	0	ENSG00000150672	DLG2
ENST00000452813	TESHL-203	transcriptM1	0.00759234	0.00462711	1.64084	0.207946	0.00450693	0.0825487	0	ENSG00000223874	AC007557.1
ENST00000553120	NELL2-220	transcriptM1	0.00600548	0.00431939	1.39035	0.208047	0.00448691	0.0825487	0	ENSG00000184613	NELL2
ENST00000323346	SLC17A8-201	transcriptM1	-0.00591863	0.00447477	-1.32267	-0.208129	0.00447083	0.0825487	0	ENSG00000179520	SLC17A8
ENST00000541282	RMST-202	transcriptM10	0.00241961	0.0174073	0.138999	-0.208022	0.00449184	0.0825487	0	ENSG00000255794	RMST
ENST00000582365	CNDP1-203	transcriptM3	-0.0125723	0.0103758	-1.2117	-0.207787	0.00453835	0.0830071	0	ENSG00000150656	CNDP1
ENST00000470814	SEPTIN5-210	transcriptM7	-0.016885	0.00837767	-2.01548	-0.207725	0.00455065	0.083098	0	ENSG00000184702	SEPT5
ENST00000241393	CXCR4-201	transcriptM16	-0.0297822	0.026673	-1.11657	-0.207698	0.00455612	0.083098	0	ENSG00000121966	CXCR4
ENST00000455083	CNTN4-210	transcriptM0	-0.0109323	0.00352955	-3.09736	-0.207332	0.00462949	0.0840744	0	ENSG00000144619	CNTN4
ENST00000228945	ARHGDIB-201	transcriptM9	-0.0148216	0.00726849	-2.03916	-0.207266	0.0046428	0.0840744	0	ENSG00000111348	ARHGDIB
ENST00000471484	RAPGEF5-208	transcriptM1	0.00815797	0.00420903	1.93821	0.207355	0.00462493	0.0840744	0	ENSG00000136237	RAPGEF5
ENST00000491700	OLFML3-204	transcriptM9	-0.0137215	0.00730382	-1.87868	-0.207264	0.00464329	0.0840744	0	ENSG00000116774	OLFML3
ENST00000515284	WWC2-210	transcriptM1	0.00786553	0.00443075	1.77521	0.20727	0.00464199	0.0840744	0	ENSG00000151718	WWC2
ENST00000625054	RP11-876N24.3	transcriptM9	-0.00902402	0.00779304	-1.15796	-0.207206	0.00465497	0.0840744	0	ENSG00000280153	RP11-876N24.3
ENST00000539361	MYRF-207	transcriptM11	0.00780781	0.0168224	0.464131	0.207207	0.00465493	0.0840744	0	ENSG00000124920	MYRF
ENST00000521425	TRAM1-205	transcriptM1	-0.00827978	0.00373903	-2.21442	-0.207059	0.00468497	0.0844986	0	ENSG00000067167	TRAM1
ENST00000549451	NCKAP1L-207	transcriptM9	-0.00945299	0.00771365	-1.22549	-0.206807	0.00473663	0.085312	0	ENSG00000123338	NCKAP1L
ENST00000517394	KHDRBS3-202	transcriptM2	0.0126146	0.00472109	2.67197	0.206712	0.0047564	0.0855111	0	ENSG00000131773	KHDRBS3
ENST00000618562	VEGFC-202	transcriptM2	-0.00757698	0.00485389	-1.56101	-0.20669	0.00476086	0.0855111	0	ENSG00000150630	VEGFC
ENST00000376112	ID1-202	transcriptM16	-0.028521	0.026728	-1.06709	-0.206608	0.00477803	0.0857009	0	ENSG00000125968	ID1
ENST00000531983	RBBP4-219	transcriptM0	0.0125054	0.00370872	3.3719	0.206534	0.00479338	0.0858578	0	ENSG00000162521	RBBP4
ENST00000496872	PIK3C2B-208	transcriptM3	0.00762385	0.00885952	0.860526	0.206171	0.00486959	0.0871027	0	ENSG00000133056	PIK3C2B
ENST00000532928	DDX25-208	transcriptM0	0.015198	0.00373517	4.06888	0.206059	0.00489331	0.0874065	0	ENSG00000109832	DDX25
ENST00000321599	IP6K1-201	transcriptM0	0.0158434	0.00369638	4.28619	0.205912	0.00492465	0.0878454	0	ENSG00000176095	IP6K1
ENST00000426689	NME6-207	transcriptM0	-0.00792122	0.00372862	-2.12444	-0.205843	0.00493937	0.087914	0	ENSG00000172113	NME6
ENST00000219070	MMP2-201	transcriptM6	0.000113063	0.00866441	0.0130491	-0.205831	0.00494203	0.087914	0	ENSG00000087245	MMP2
ENST00000594270	C3-203	transcriptM9	-0.0117363	0.00789613	-1.48633	-0.205635	0.00498425	0.0885437	0	ENSG00000125730	C3
ENST00000496845	ST6GALNAC5-205	transcriptM1	-0.0132612	0.00480716	-2.75863	-0.20547	0.00502002	0.0890573	0	ENSG00000117069	ST6GALNAC5
ENST00000590837	MAU2-212	transcriptM0	0.013221	0.00397861	3.32301	0.205365	0.00504286	0.0891626	0	ENSG00000129933	MAU2
ENST00000557658	VIPAS39-211	transcriptM0	0.0134692	0.00412145	3.26809	0.205215	0.00507567	0.0891626	0	ENSG00000151445	VIPAS39
ENST00000611884	RSRC1-215	transcriptM6	0.0159639	0.00642354	2.48521	0.205317	0.00505326	0.0891626	0	ENSG00000174891	RSRC1
ENST00000428526	CPED1-204	transcriptM9	-0.0156769	0.00718645	-2.18144	-0.205233	0.00507168	0.0891626	0	ENSG00000106034	CPED1
ENST00000515312	ZFYVE28-211	transcriptM2	0.00982963	0.0045081	2.18044	0.20534	0.00504824	0.0891626	0	ENSG00000159733	ZFYVE28
ENST00000530329	TKFC-213	transcriptM1	0.00773728	0.00395917	1.95427	0.205257	0.00506646	0.0891626	0	ENSG00000149476	DAK
ENST00000522758	GABRB2-207	transcriptM1	0.00617383	0.00456597	1.35214	0.205264	0.00506497	0.0891626	0	ENSG00000145864	GABRB2
ENST00000444589	KIF9-206	transcriptM2	-0.00621655	0.00470186	-1.32215	-0.205191	0.00508088	0.0891626	0	ENSG00000088727	KIF9
ENST00000308360	PIGS-202	transcriptM0	-0.00758818	0.00338988	-2.23848	-0.20507	0.00510755	0.089389	0	ENSG00000087111	PIGS
ENST00000309539	OLR1-201	transcriptM9	-0.0137337	0.00748511	-1.8348	-0.205095	0.00510196	0.089389	0	ENSG00000173391	OLR1
ENST00000461214	COL5A3-202	transcriptM0	-0.00725466	0.00364497	-1.99032	-0.204971	0.00512943	0.0896511	0	ENSG00000080573	COL5A3
ENST00000319273	TAC1-201	transcriptM7	-0.0135825	0.00966893	-1.40476	-0.204833	0.00516005	0.0900651	0	ENSG00000006128	TAC1
ENST00000381524	CSF2RA-205	transcriptM9	-0.0120691	0.00781496	-1.54436	-0.204723	0.00518473	0.0903743	0	ENSG00000198223	CSF2RA
ENST00000304952	HES4-201	transcriptM0	-0.00954061	0.00378271	-2.52216	-0.204607	0.00521066	0.0905831	0	ENSG00000188290	HES4
ENST00000466124	PRKCB-203	transcriptM1	0.0055114	0.00457021	1.20594	0.204637	0.00520391	0.0905831	0	ENSG00000166501	PRKCB
ENST00000610462	CSPG5-205	transcriptM1	-0.00926258	0.00404467	-2.29007	-0.204331	0.00527316	0.0914453	0	ENSG00000114646	CSPG5
ENST00000523488	CSMD1-213	transcriptM0	-0.0075393	0.00345001	-2.1853	-0.204264	0.00528842	0.0914453	0	ENSG00000183117	CSMD1
ENST00000545436	LMO3-232	transcriptM1	0.00819728	0.0044378	1.84715	0.204273	0.0052863	0.0914453	0	ENSG00000048540	LMO3
ENST00000343625	RASAL3-201	transcriptM9	-0.0109554	0.00762123	-1.43748	-0.204276	0.00528569	0.0914453	0	ENSG00000105122	RASAL3
ENST00000362061	CACNA1S-201	transcriptM1	-0.0133936	0.00467333	-2.86596	-0.204182	0.00530695	0.0916438	0	ENSG00000081248	CACNA1S
ENST00000608794	SAP30-DT-201	transcriptM0	0.0127163	0.00425366	2.98951	0.204087	0.00532887	0.0919	0	ENSG00000272870	RP11-798M19.6
ENST00000588800	AFMID-208	transcriptM0	0.011366	0.0035578	3.19468	0.203809	0.00539286	0.0928802	0	ENSG00000183077	AFMID
ENST00000261735	ERP29-201	transcriptM0	-0.00733539	0.00352953	-2.07829	-0.203569	0.00544875	0.0937185	0	ENSG00000089248	ERP29
ENST00000375040	GPSM3-206	transcriptM18	-0.00472201	0.0112395	-0.420125	-0.203509	0.00546276	0.0938352	0	ENSG00000213654	GPSM3
ENST00000637945	SYT14-208	transcriptM0	-0.0076289	0.00352267	-2.16566	-0.203374	0.00549451	0.0942559	0	ENSG00000143469	SYT14
ENST00000585551	CHUK-202	transcriptM1	-0.0105697	0.00381403	-2.77126	-0.203216	0.005532	0.0946489	0	ENSG00000213341	CHUK
ENST00000413753	RPSAP35-201	transcriptM12	0.00296552	0.0158488	0.187114	0.203245	0.00552502	0.0946489	0	ENSG00000237684	RPSAP35
ENST00000585527	LINGO3-201	transcriptM7	-0.013901	0.00951567	-1.46086	-0.203138	0.00555048	0.0948402	0	ENSG00000220008	LINGO3
ENST00000279178	SLC22A9-201	transcriptM12	0.00307606	0.015404	0.199693	0.203066	0.00556765	0.0950086	0	ENSG00000149742	SLC22A9
ENST00000450589	GAS5-221	transcriptM0	0.0120967	0.00372013	3.25169	0.203025	0.00557743	0.0950506	0	ENSG00000234741	GAS5
ENST00000635346	PSG11-AS1-201	transcriptM2	0.0100675	0.0046925	2.14545	0.202979	0.00558822	0.0951096	0	ENSG00000282943	ENSG00000282943
ENST00000496991	TTC7A-212	transcriptM0	-0.00751522	0.00377971	-1.98831	-0.202846	0.00562013	0.0952781	0	ENSG00000068724	TTC7A
ENST00000468564	PARVG-208	transcriptM9	-0.0108233	0.00752959	-1.43743	-0.202861	0.00561675	0.0952781	0	ENSG00000138964	PARVG
ENST00000359162	ESRRG-201	transcriptM10	-0.00318155	0.0173355	-0.183528	-0.202846	0.00562013	0.0952781	0	ENSG00000196482	ESRRG
ENST00000586247	ZNF45-AS1-201	transcriptM3	0.010394	0.0063583	1.63471	0.202615	0.00567596	0.096099	0	ENSG00000267191	RP11-15A1.2
ENST00000630184	LGI1-212	transcriptM0	-0.00755851	0.00351608	-2.1497	-0.202486	0.00570738	0.0963797	0	ENSG00000108231	LGI1
ENST00000227880	SLC15A3-201	transcriptM9	-0.0134395	0.00770077	-1.74521	-0.202491	0.00570623	0.0963797	0	ENSG00000110446	SLC15A3
ENST00000436732	DPP10-208	transcriptM0	0.0120187	0.00357572	3.36121	0.202426	0.00572198	0.0964995	0	ENSG00000175497	DPP10
ENST00000485398	EXOC6B-206	transcriptM3	0.00647257	0.00822267	0.787162	0.202396	0.00572933	0.0964995	0	ENSG00000144036	EXOC6B
ENST00000491156	ATP1A1-209	transcriptM1	0.00618027	0.00466183	1.32572	0.202319	0.0057484	0.0966953	0	ENSG00000163399	ATP1A1
ENST00000542493	ZNF664-211	transcriptM4	0.00711482	0.00449687	1.58217	0.202191	0.00577984	0.0970982	0	ENSG00000179195	ZNF664
ENST00000465585	NRCAM-212	transcriptM0	0.0104508	0.00406187	2.5729	0.202049	0.00581481	0.0975596	0	ENSG00000091129	NRCAM
ENST00000423239	RC3H2-205	transcriptM0	-0.00675633	0.00331982	-2.03515	-0.202005	0.00582588	0.0976191	0	ENSG00000056586	RC3H2
ENST00000488376	SYNE1-225	transcriptM0	0.0130086	0.00329433	3.9488	0.201954	0.00583858	0.0977059	0	ENSG00000131018	SYNE1
ENST00000434286	LILRB4-206	transcriptM9	-0.0116747	0.00788767	-1.48011	-0.201722	0.00589653	0.0985486	0	ENSG00000186818	LILRB4
ENST00000509927	FAT1-209	transcriptM0	-0.010619	0.00346707	-3.06283	-0.201433	0.00596942	0.0993831	0	ENSG00000083857	FAT1
ENST00000415677	PHB1P7-201	transcriptM0	0.00995535	0.00354978	2.80449	0.201482	0.00595711	0.0993831	0	ENSG00000213711	PHBP7
ENST00000494343	FGD2-210	transcriptM9	-0.0145748	0.00749421	-1.94481	-0.20145	0.00596505	0.0993831	0	ENSG00000146192	FGD2
ENST00000532875	ALG1L9P-201	transcriptM5	0.00324547	0.00484927	0.66927	0.201165	0.00603769	0.100391	0	ENSG00000254978	ALG1L9P
ENST00000605961	LMO7-227	transcriptM1	0.00954412	0.00478545	1.9944	0.201078	0.00606005	0.100634	0	ENSG00000136153	LMO7
ENST00000403018	AUTS2-202	transcriptM2	0.00988957	0.005063	1.9533	0.200895	0.00610743	0.100776	0	ENSG00000158321	AUTS2
ENST00000401624	CACNA1I-201	transcriptM1	0.00760778	0.00394514	1.92839	0.200905	0.00610472	0.100776	0	ENSG00000100346	CACNA1I
ENST00000592297	ARHGAP45-215	transcriptM9	-0.0140627	0.00735413	-1.91222	-0.200897	0.0061068	0.100776	0	ENSG00000180448	HMHA1
ENST00000437801	NELL2-204	transcriptM1	0.00783943	0.00427778	1.83259	0.200946	0.00609415	0.100776	0	ENSG00000184613	NELL2
ENST00000562138	ITGAX-202	transcriptM9	-0.0130136	0.00763593	-1.70426	-0.200895	0.00610729	0.100776	0	ENSG00000140678	ITGAX
ENST00000508331	ENC1-202	transcriptM1	-0.0105777	0.00479613	-2.20547	-0.200699	0.00615829	0.101487	0	ENSG00000171617	ENC1
ENST00000506127	PAM-213	transcriptM7	-0.0177606	0.00932837	-1.90394	-0.200663	0.00616775	0.101514	0	ENSG00000145730	PAM
ENST00000536609	PCSK2-205	transcriptM0	0.0115927	0.00371581	3.11982	0.200554	0.00619637	0.101599	0	ENSG00000125851	PCSK2
ENST00000592024	DHX58-208	transcriptM1	0.0120379	0.00411751	2.92358	0.200601	0.00618397	0.101599	0	ENSG00000108771	DHX58
ENST00000569540	TMEM170A-207	transcriptM0	-0.0067939	0.00341656	-1.98852	-0.200572	0.0061917	0.101599	0	ENSG00000166822	TMEM170A
ENST00000494434	PICK1-215	transcriptM0	0.0124207	0.00357216	3.47709	0.200246	0.0062777	0.1028	0	ENSG00000100151	PICK1
ENST00000289805	SPATA2L-201	transcriptM0	-0.0089821	0.00353133	-2.54354	-0.200203	0.00628906	0.1028	0	ENSG00000158792	SPATA2L
ENST00000607540	RP11-482H16.1	transcriptM1	-0.00724856	0.00411029	-1.76351	-0.200187	0.00629342	0.1028	0	ENSG00000271894	RP11-482H16.1
ENST00000483407	CSDE1-207	transcriptM0	0.0116745	0.00386285	3.02226	0.200115	0.00631256	0.102803	0	ENSG00000009307	CSDE1
ENST00000554693	MEG8-213	transcriptM1	-0.00978233	0.00477589	-2.04827	-0.200067	0.00632523	0.102803	0	ENSG00000225746	SNHG23
ENST00000429803	RPL31P54-201	transcriptM1	-0.00751505	0.00432653	-1.73697	-0.200083	0.00632097	0.102803	0	ENSG00000229865	RPL31P54
ENST00000617537	AOAH-211	transcriptM18	-0.00450762	0.0115659	-0.389734	-0.200146	0.00630425	0.102803	0	ENSG00000136250	AOAH
ENST00000255008	SSTR4-201	transcriptM1	0.0106156	0.00482272	2.20117	0.200022	0.00633738	0.102842	0	ENSG00000132671	SSTR4
ENST00000481891	SIDT1-207	transcriptM2	0.0100634	0.00469018	2.14564	0.199999	0.00634345	0.102842	0	ENSG00000072858	SIDT1
ENST00000416255	PDCL3-202	transcriptM1	0.00996187	0.00388502	2.56418	0.19986	0.006381	0.103321	0	ENSG00000115539	PDCL3
ENST00000524669	YPEL4-203	transcriptM1	0.00776881	0.00395113	1.96623	0.199789	0.00639999	0.103371	0	ENSG00000166793	YPEL4
ENST00000590120	LYL1-202	transcriptM9	-0.0121093	0.00759589	-1.59419	-0.1998	0.00639694	0.103371	0	ENSG00000104903	LYL1
ENST00000500533	KLF13-202	transcriptM2	0.00812893	0.00463557	1.7536	0.199758	0.00640849	0.10338	0	ENSG00000169926	KLF13
ENST00000525315	CTSB-208	transcriptM9	-0.0156926	0.00764966	-2.05141	-0.199359	0.00651718	0.105003	0	ENSG00000164733	CTSB
ENST00000435568	KRT18P46-201	transcriptM1	0.0086657	0.00450786	1.92235	0.199213	0.00655739	0.10552	0	ENSG00000235716	KRT18P46
ENST00000504600	ZNF346-204	transcriptM0	0.0130248	0.00369462	3.52534	0.198894	0.00664576	0.106516	0	ENSG00000113761	ZNF346
ENST00000478112	TSPAN15-206	transcriptM2	0.00895244	0.00485046	1.84569	0.198863	0.0066546	0.106516	0	ENSG00000099282	TSPAN15
ENST00000492338	TNS1-217	transcriptM6	0.014174	0.00951636	1.48943	0.198842	0.00666036	0.106516	0	ENSG00000079308	TNS1
ENST00000421641	FUBP1-204	transcriptM1	0.00643696	0.00447308	1.43904	0.198844	0.00665991	0.106516	0	ENSG00000162613	FUBP1
ENST00000392607	ADGRA1-202	transcriptM0	-0.00524715	0.00372327	-1.40929	-0.198949	0.00663044	0.106516	0	ENSG00000197177	GPR123
ENST00000637434	SPTAN1-235	transcriptM1	0.0117218	0.00402764	2.91032	0.198707	0.00669839	0.106993	0	ENSG00000197694	SPTAN1
ENST00000297261	SHH-201	transcriptM5	-0.0152217	0.00595916	-2.55433	-0.198614	0.00672455	0.107036	0	ENSG00000164690	SHH
ENST00000502887	C4orf33-204	transcriptM0	-0.00777338	0.00346553	-2.24306	-0.19865	0.00671442	0.107036	0	ENSG00000151470	C4orf33
ENST00000358055	SLC4A3-203	transcriptM0	-0.00817616	0.00382572	-2.13716	-0.198599	0.00672864	0.107036	0	ENSG00000114923	SLC4A3
ENST00000533830	MAPK15-208	transcriptM2	-0.00352342	0.00518754	-0.679208	-0.19857	0.00673694	0.107036	0	ENSG00000181085	MAPK15
ENST00000355754	GBP4-201	transcriptM6	0.00378211	0.00878681	0.430431	-0.198551	0.00674227	0.107036	0	ENSG00000162654	GBP4
ENST00000565891	SPG7-212	transcriptM2	0.011578	0.0048174	2.40338	0.198518	0.00675166	0.107054	0	ENSG00000197912	SPG7
ENST00000360467	COL4A2-201	transcriptM6	0.0174876	0.0114475	1.52764	0.198444	0.00677278	0.107258	0	ENSG00000134871	COL4A2
ENST00000518676	NWD1-202	transcriptM2	-0.00468761	0.00493655	-0.949573	-0.198409	0.00678258	0.107282	0	ENSG00000188039	NWD1
ENST00000487696	CAMK1D-202	transcriptM1	-0.0102541	0.00444749	-2.30559	-0.198347	0.00680043	0.107432	0	ENSG00000183049	CAMK1D
ENST00000357244	RC3H2-202	transcriptM0	-0.00626229	0.00332169	-1.88527	-0.198318	0.00680862	0.107432	0	ENSG00000056586	RC3H2
ENST00000368086	IGSF8-202	transcriptM1	0.00947823	0.00410038	2.31155	0.198089	0.00687432	0.107906	0	ENSG00000162729	IGSF8
ENST00000570187	ADCY7-214	transcriptM9	-0.01599	0.0075671	-2.1131	-0.198105	0.00686953	0.107906	0	ENSG00000121281	ADCY7
ENST00000265755	GTF2IRD1-201	transcriptM1	-0.00754885	0.00443491	-1.70214	-0.198174	0.00684975	0.107906	0	ENSG00000006704	GTF2IRD1
ENST00000614254	AOAH-209	transcriptM2	-0.0067826	0.00465632	-1.45665	-0.198068	0.00688016	0.107906	0	ENSG00000136250	AOAH
ENST00000285928	LRGUK-201	transcriptM2	-0.0087747	0.00616945	-1.42228	-0.198107	0.00686911	0.107906	0	ENSG00000155530	LRGUK
ENST00000548232	NR4A1-209	transcriptM0	-0.00795732	0.00428864	-1.85544	-0.198013	0.00689618	0.108026	0	ENSG00000123358	NR4A1
ENST00000406041	ACYP2-203	transcriptM1	-0.00875418	0.00422692	-2.07106	-0.197937	0.00691816	0.10824	0	ENSG00000170634	ACYP2
ENST00000478026	RBM6-216	transcriptM0	0.00742399	0.00455152	1.6311	0.197701	0.00698685	0.109183	0	ENSG00000004534	RBM6
ENST00000581906	ENOSF1-211	transcriptM1	0.011974	0.00419812	2.85222	0.197632	0.00700693	0.109234	0	ENSG00000132199	ENOSF1
ENST00000486539	CACNA2D1-210	transcriptM3	0.0028114	0.00832291	0.33779	0.197646	0.00700292	0.109234	0	ENSG00000153956	CACNA2D1
ENST00000436757	PITPNM1-202	transcriptM0	-0.00654418	0.00352699	-1.85546	-0.197499	0.00704591	0.109656	0	ENSG00000110697	PITPNM1
ENST00000544759	LINC02347-204	transcriptM1	0.00672477	0.00402392	1.6712	0.197482	0.00705089	0.109656	0	ENSG00000214043	RP5-944M2.3
ENST00000618770	RP11-314N13.10	transcriptM5	-0.0012561	0.00452882	-0.277358	0.19742	0.00706913	0.109808	0	ENSG00000274322	RP11-314N13.10
ENST00000426905	ELAC2-203	transcriptM0	0.0110204	0.00370364	2.97555	0.197285	0.00710931	0.110169	0	ENSG00000006744	ELAC2
ENST00000476552	MRPL33-205	transcriptM0	-0.00679217	0.00371651	-1.82757	-0.19731	0.00710167	0.110169	0	ENSG00000243147	MRPL33
ENST00000429978	GTDC1-210	transcriptM1	-0.0101882	0.00423446	-2.40602	-0.197157	0.00714724	0.110606	0	ENSG00000121964	GTDC1
ENST00000475334	ROBO2-207	transcriptM1	0.00950731	0.00450193	2.11183	0.197133	0.00715453	0.110606	0	ENSG00000185008	ROBO2
ENST00000582766	CRHR1-211	transcriptM1	0.00670188	0.00428497	1.56404	0.19707	0.00717327	0.110763	0	ENSG00000120088	CRHR1
ENST00000434127	SPRY4-202	transcriptM0	-0.00846204	0.00358615	-2.35965	-0.196942	0.00721156	0.111222	0	ENSG00000187678	SPRY4
ENST00000521948	UQCRB-208	transcriptM9	-0.0133751	0.00727687	-1.83803	-0.196856	0.00723747	0.11149	0	ENSG00000156467	UQCRB
ENST00000375108	PLA2G5-201	transcriptM1	-0.00690291	0.00419031	-1.64735	-0.19643	0.00736693	0.113349	0	ENSG00000127472	PLA2G5
ENST00000554203	C14orf119-202	transcriptM0	0.0136791	0.00333413	4.10275	0.196352	0.00739071	0.113581	0	ENSG00000179933	C14orf119
ENST00000373850	CNTRL-203	transcriptM0	0.0117064	0.00366726	3.19214	0.196296	0.00740819	0.113581	0	ENSG00000119397	CNTRL
ENST00000521154	TACC1-213	transcriptM0	0.0109583	0.00403359	2.71675	0.196311	0.0074034	0.113581	0	ENSG00000147526	TACC1
ENST00000478688	UBA7-205	transcriptM9	-0.0114196	0.00757679	-1.50718	-0.196222	0.0074307	0.113791	0	ENSG00000182179	UBA7
ENST00000524400	ARRB1-203	transcriptM3	-0.0108481	0.00691454	-1.56888	-0.196191	0.00744042	0.113806	0	ENSG00000137486	ARRB1
ENST00000533332	SYT13-203	transcriptM0	-0.00610156	0.00357438	-1.70703	-0.196047	0.00748495	0.114248	0	ENSG00000019505	SYT13
ENST00000300184	MS4A7-201	transcriptM18	-0.00405315	0.0111568	-0.363289	-0.196041	0.00748689	0.114248	0	ENSG00000166927	MS4A7
ENST00000360823	TRPM3-204	transcriptM1	-0.0083099	0.00417026	-1.99266	-0.195864	0.00754204	0.114819	0	ENSG00000083067	TRPM3
ENST00000302754	JUNB-201	transcriptM2	-0.00805537	0.00539412	-1.49336	-0.195889	0.00753415	0.114819	0	ENSG00000171223	JUNB
ENST00000366838	SRP9-202	transcriptM1	0.0109388	0.00394582	2.77226	0.195668	0.00760365	0.115622	0	ENSG00000143742	SRP9
ENST00000364377	SNORD114-13-201	transcriptM5	-0.0183639	0.00578668	-3.17349	-0.195537	0.00764488	0.115676	0	ENSG00000201247	SNORD114-13
ENST00000485578	PKDCC-207	transcriptM2	-0.0116099	0.00433774	-2.67649	-0.195518	0.00765107	0.115676	0	ENSG00000162878	PKDCC
ENST00000487642	GLT8D1-212	transcriptM0	-0.00818055	0.00341894	-2.39271	-0.195515	0.00765173	0.115676	0	ENSG00000016864	GLT8D1
ENST00000485978	SLC2A6-205	transcriptM0	-0.00851286	0.00360282	-2.36283	-0.1956	0.00762484	0.115676	0	ENSG00000160326	SLC2A6
ENST00000179259	TIGAR-201	transcriptM0	-0.00784159	0.00336726	-2.32878	-0.195579	0.00763153	0.115676	0	ENSG00000078237	C12orf5
ENST00000550357	DNA2-205	transcriptM0	0.011084	0.00385374	2.87617	0.195467	0.0076672	0.115775	0	ENSG00000138346	DNA2
ENST00000296526	GRIA2-202	transcriptM0	-0.00543411	0.00336684	-1.61401	-0.195411	0.00768474	0.115905	0	ENSG00000120251	GRIA2
ENST00000508262	MAPK10-220	transcriptM0	0.0107853	0.00335173	3.21784	0.1951	0.00778445	0.117193	0	ENSG00000109339	MAPK10
ENST00000534609	CLEC7A-213	transcriptM9	-0.0114553	0.00752334	-1.52263	-0.195088	0.00778818	0.117193	0	ENSG00000172243	CLEC7A
ENST00000477234	SBF1-208	transcriptM22	-0.0190387	0.0280193	-0.679486	0.195044	0.00780241	0.117271	0	ENSG00000100241	SBF1
ENST00000471465	GLMN-203	transcriptM1	0.0064857	0.00438317	1.47968	0.194961	0.00782919	0.117402	0	ENSG00000174842	GLMN
ENST00000297029	SCIN-201	transcriptM18	-0.00415312	0.0114072	-0.364079	-0.194978	0.00782371	0.117402	0	ENSG00000006747	SCIN
ENST00000636775	LGI1-223	transcriptM0	-0.0082366	0.00350535	-2.34972	-0.194746	0.00789897	0.118175	0	ENSG00000108231	LGI1
ENST00000522550	NRCAM-214	transcriptM1	0.00812445	0.0041904	1.93883	0.194768	0.00789182	0.118175	0	ENSG00000091129	NRCAM
ENST00000520856	DMTN-217	transcriptM0	0.0124867	0.00355625	3.5112	0.194426	0.00800379	0.118514	0	ENSG00000158856	DMTN
ENST00000522499	DLGAP2-207	transcriptM0	0.011284	0.00371055	3.04107	0.194536	0.00796753	0.118514	0	ENSG00000198010	DLGAP2
ENST00000508948	ARRDC3-205	transcriptM0	0.0123377	0.00420928	2.93106	0.194429	0.00800293	0.118514	0	ENSG00000113369	ARRDC3
ENST00000494753	PLIN2-208	transcriptM2	0.0117621	0.00564249	2.08455	0.19447	0.00798938	0.118514	0	ENSG00000147872	PLIN2
ENST00000355653	VAT1-201	transcriptM1	-0.00732765	0.00390419	-1.87687	-0.194456	0.00799396	0.118514	0	ENSG00000108828	VAT1
ENST00000412585	HLA-B-249	transcriptM9	-0.0119115	0.00755172	-1.57732	-0.194471	0.007989	0.118514	0	ENSG00000234745	HLA-B
ENST00000614739	CYSLTR2-202	transcriptM2	-0.00640055	0.00500989	-1.27758	-0.194505	0.00797791	0.118514	0	ENSG00000152207	CYSLTR2
ENST00000227266	CTSC-201	transcriptM9	-0.00908848	0.00739212	-1.22948	-0.19444	0.0079991	0.118514	0	ENSG00000109861	CTSC
ENST00000587179	EZH1-213	transcriptM9	-0.00223889	0.00672919	-0.332714	0.194569	0.00795659	0.118514	0	ENSG00000108799	EZH1
ENST00000513216	CENPC-206	transcriptM0	-0.00946847	0.00350088	-2.7046	-0.194324	0.00803742	0.11872	0	ENSG00000145241	CENPC
ENST00000467034	CACNB2-210	transcriptM7	-0.0148368	0.00906005	-1.6376	-0.194296	0.0080466	0.11872	0	ENSG00000165995	CACNB2
ENST00000485882	CHN1-214	transcriptM1	0.00656887	0.00491442	1.33665	0.194305	0.00804368	0.11872	0	ENSG00000128656	CHN1
ENST00000496758	PGM5-205	transcriptM6	0.00315159	0.0085653	0.367949	-0.194273	0.00805427	0.11872	0	ENSG00000154330	PGM5
ENST00000538299	PDE2A-215	transcriptM1	-0.0112171	0.00428792	-2.61598	-0.194144	0.00809733	0.119085	0	ENSG00000186642	PDE2A
ENST00000539254	CELF1-219	transcriptM0	0.0101978	0.00416568	2.44805	0.19415	0.00809515	0.119085	0	ENSG00000149187	CELF1
ENST00000582585	NARF-218	transcriptM0	0.00903052	0.00375504	2.40491	0.194077	0.00811944	0.119269	0	ENSG00000141562	NARF
ENST00000297533	TMUB1-201	transcriptM0	-0.00773863	0.0036526	-2.11867	-0.194051	0.00812823	0.119269	0	ENSG00000164897	TMUB1
ENST00000583860	BLTP2-215	transcriptM0	-0.00891853	0.00409461	-2.17812	-0.193859	0.00819255	0.119697	0	ENSG00000007202	KIAA0100
ENST00000574412	CXCL16-203	transcriptM9	-0.0145861	0.00718251	-2.03078	-0.193827	0.00820344	0.119697	0	ENSG00000161921	CXCL16
ENST00000481187	PAXX-204	transcriptM0	-0.00527808	0.00358624	-1.47176	-0.193844	0.00819779	0.119697	0	ENSG00000148362	C9orf142
ENST00000288235	MYO1E-201	transcriptM3	0.00246439	0.00935754	0.263359	0.193923	0.00817095	0.119697	0	ENSG00000157483	MYO1E
ENST00000585786	APOC2-202	transcriptM18	-0.00272752	0.0121617	-0.224271	-0.193869	0.00818938	0.119697	0	ENSG00000234906	APOC2
ENST00000417237	TCAIM-205	transcriptM0	-0.00686201	0.00360596	-1.90297	-0.193689	0.00825014	0.120243	0	ENSG00000179152	TCAIM
ENST00000529347	CDKL1-206	transcriptM2	0.00780617	0.00467184	1.6709	0.193631	0.00826958	0.120391	0	ENSG00000100490	CDKL1
ENST00000381061	ATXN10-202	transcriptM0	0.0109166	0.00342103	3.19103	0.193533	0.00830307	0.120616	0	ENSG00000130638	ATXN10
ENST00000617465	CTD-2036P10.6	transcriptM9	-0.00407061	0.00662361	-0.61456	0.193531	0.00830362	0.120616	0	ENSG00000274403	CTD-2036P10.6
ENST00000467659	DGCR2-203	transcriptM0	0.0118173	0.00381628	3.09656	0.193278	0.00839035	0.121708	0	ENSG00000070413	DGCR2
ENST00000567445	CDH13-210	transcriptM0	-0.00759198	0.00349058	-2.17499	-0.193241	0.00840299	0.121708	0	ENSG00000140945	CDH13
ENST00000624794	RP11-326I19.2	transcriptM0	0.00800038	0.0039569	2.02188	0.19323	0.00840687	0.121708	0	ENSG00000280310	RP11-326I19.2
ENST00000554742	FAM181A-AS1-202	transcriptM1	-0.00848042	0.00387374	-2.18921	-0.193078	0.00845932	0.122194	0	ENSG00000258584	FAM181A-AS1
ENST00000489274	NINJ1-204	transcriptM1	-0.00637948	0.00384218	-1.66038	-0.193095	0.00845348	0.122194	0	ENSG00000131669	NINJ1
ENST00000430587	ECE2-205	transcriptM5	-0.0146363	0.00551328	-2.65473	-0.192966	0.00849796	0.122616	0	ENSG00000145194	ECE2
ENST00000409817	CXCR4-202	transcriptM6	-6.11201e-05	0.00886911	-0.00689135	-0.192923	0.00851308	0.122698	0	ENSG00000121966	CXCR4
ENST00000356918	NEK11-201	transcriptM2	0.0103608	0.00585787	1.76869	0.192676	0.0085993	0.123803	0	ENSG00000114670	NEK11
ENST00000222305	USF2-201	transcriptM5	-0.0188902	0.00439579	-4.29734	-0.192552	0.00864305	0.124218	0	ENSG00000105698	USF2
ENST00000261405	VWF-201	transcriptM6	0.017448	0.0105899	1.6476	0.19254	0.00864725	0.124218	0	ENSG00000110799	VWF
ENST00000529246	C6orf141-206	transcriptM7	-0.0154478	0.00930694	-1.65981	-0.192509	0.00865825	0.124225	0	ENSG00000197261	C6orf141
ENST00000603679	VCAM1-205	transcriptM16	-0.0287902	0.027799	-1.03566	-0.192485	0.00866684	0.124225	0	ENSG00000162692	VCAM1
ENST00000493918	SETD5-223	transcriptM1	0.0089246	0.00378042	2.36075	0.192347	0.0087158	0.124789	0	ENSG00000168137	SETD5
ENST00000298694	ARHGEF40-201	transcriptM5	-0.0157481	0.00470491	-3.34716	-0.192189	0.00877204	0.125209	0	ENSG00000165801	ARHGEF40
ENST00000570626	RBFOX1-220	transcriptM1	0.00931056	0.00458281	2.03162	0.192136	0.00879115	0.125209	0	ENSG00000078328	RBFOX1
ENST00000443686	PPFIA2-203	transcriptM1	0.00798685	0.00416249	1.91877	0.192149	0.00878627	0.125209	0	ENSG00000139220	PPFIA2
ENST00000302277	ZNF804A-201	transcriptM17	-0.0154311	0.00937942	-1.64521	-0.192188	0.00877237	0.125209	0	ENSG00000170396	ZNF804A
ENST00000465940	RPSAP36-201	transcriptM3	0.00336869	0.00926513	0.363588	0.192129	0.00879333	0.125209	0	ENSG00000243175	RP11-58H15.1
ENST00000378555	PODXL-202	transcriptM6	0.0179674	0.00968777	1.85465	0.192096	0.00880545	0.125244	0	ENSG00000128567	PODXL
ENST00000253861	EXOC4-201	transcriptM0	0.011101	0.00389876	2.84732	0.191999	0.0088401	0.125325	0	ENSG00000131558	EXOC4
ENST00000430025	PTPRT-DT-201	transcriptM1	0.0105398	0.00409623	2.57304	0.192001	0.00883962	0.125325	0	ENSG00000233508	RP1-269M15.3
ENST00000303714	ANTXR1-201	transcriptM16	-0.0265068	0.0274348	-0.966175	-0.192009	0.00883664	0.125325	0	ENSG00000169604	ANTXR1
ENST00000588435	ZNF519-204	transcriptM0	0.00931291	0.00334934	2.78052	0.19175	0.00893037	0.126191	0	ENSG00000175322	ZNF519
ENST00000468262	TGM2-204	transcriptM2	0.00908695	0.00431167	2.10752	0.191784	0.00891785	0.126191	0	ENSG00000198959	TGM2
ENST00000490685	TLR4-204	transcriptM0	-0.00482539	0.00368945	-1.30789	-0.191773	0.00892196	0.126191	0	ENSG00000136869	TLR4
ENST00000553381	YLPM1-208	transcriptM0	-0.00990217	0.00354982	-2.78948	-0.191712	0.00894392	0.126228	0	ENSG00000119596	YLPM1
ENST00000502871	BMP2K-203	transcriptM1	-0.00575667	0.00394943	-1.4576	-0.191689	0.00895242	0.126228	0	ENSG00000138756	BMP2K
ENST00000410065	SFXN5-202	transcriptM0	-0.00656836	0.00354253	-1.85414	-0.191629	0.00897429	0.126399	0	ENSG00000144040	SFXN5
ENST00000548582	SART3-211	transcriptM0	0.0141293	0.00386412	3.65655	0.191526	0.00901199	0.126793	0	ENSG00000075856	SART3
ENST00000609078	PAFAH1B1-212	transcriptM0	0.00819703	0.00440207	1.86208	0.191458	0.00903677	0.127004	0	ENSG00000007168	PAFAH1B1
ENST00000569788	WDR59-220	transcriptM0	0.0121722	0.0036484	3.33631	0.19124	0.00911739	0.127346	0	ENSG00000103091	WDR59
ENST00000418736	RPS6KA5-201	transcriptM0	0.0118435	0.00398347	2.97316	0.191326	0.00908553	0.127346	0	ENSG00000100784	RPS6KA5
ENST00000559488	ITGB3-201	transcriptM6	0.0185887	0.010233	1.81654	0.191264	0.00910833	0.127346	0	ENSG00000259207	ITGB3
ENST00000522440	MFAP3-211	transcriptM1	0.00686227	0.00407932	1.68221	0.191247	0.00911467	0.127346	0	ENSG00000037749	MFAP3
ENST00000563180	IRF8-203	transcriptM9	-0.0109385	0.00734146	-1.48996	-0.191268	0.00910686	0.127346	0	ENSG00000140968	IRF8
ENST00000470786	RN7SL116P-201	transcriptM5	-0.00175069	0.00491433	-0.356242	0.191233	0.00911995	0.127346	0	ENSG00000240474	RN7SL116P
ENST00000578786	USP14-204	transcriptM0	0.0082701	0.00405708	2.03844	0.191188	0.00913629	0.127437	0	ENSG00000101557	USP14
ENST00000490511	CREM-240	transcriptM0	-0.00878415	0.0037645	-2.33341	-0.191003	0.00920526	0.128261	0	ENSG00000095794	CREM
ENST00000536693	C17orf58-203	transcriptM0	0.0115538	0.00370975	3.11445	0.190873	0.00925375	0.128799	0	ENSG00000186665	C17orf58
ENST00000462000	OLA1-208	transcriptM0	0.0120299	0.00357242	3.36743	0.190795	0.00928334	0.129072	0	ENSG00000138430	OLA1
ENST00000562859	GANC-205	transcriptM0	0.0106621	0.00344173	3.09788	0.190669	0.00933081	0.129317	0	ENSG00000214013	GANC
ENST00000530414	DDX25-205	transcriptM0	0.0105647	0.00362632	2.91334	0.190675	0.00932837	0.129317	0	ENSG00000109832	DDX25
ENST00000397454	CFAP251-202	transcriptM2	-0.00585542	0.00529021	-1.10684	-0.190713	0.00931412	0.129317	0	ENSG00000158023	WDR66
ENST00000467957	YBX1-204	transcriptM0	-0.0085871	0.00348181	-2.46628	-0.190623	0.00934813	0.129403	0	ENSG00000065978	YBX1
ENST00000411734	AZGP1-202	transcriptM2	0.00760179	0.00454208	1.67364	0.190589	0.00936109	0.129403	0	ENSG00000160862	AZGP1
ENST00000570139	CNOT1-222	transcriptM0	-0.00501868	0.00315337	-1.59153	-0.190517	0.00938836	0.129403	0	ENSG00000125107	CNOT1
ENST00000495390	DNAJB11-204	transcriptM0	-0.00405586	0.0038345	-1.05773	-0.190498	0.0093953	0.129403	0	ENSG00000090520	DNAJB11
ENST00000523686	C8orf34-208	transcriptM2	-0.00576702	0.00562486	-1.02527	-0.190494	0.00939682	0.129403	0	ENSG00000165084	C8orf34
ENST00000584259	ENOSF1-216	transcriptM5	0.00289769	0.00437854	0.661794	0.190528	0.00938401	0.129403	0	ENSG00000132199	ENOSF1
ENST00000481495	OVGP1-202	transcriptM0	0.0105833	0.00419033	2.52566	0.190271	0.00948218	0.13044	0	ENSG00000085465	OVGP1
ENST00000266671	PHLDA1-201	transcriptM0	-0.00813044	0.00362542	-2.24262	-0.189928	0.00961413	0.131697	0	ENSG00000139289	PHLDA1
ENST00000532991	PAK1-217	transcriptM1	0.00816372	0.00407972	2.00105	0.18998	0.00959421	0.131697	0	ENSG00000149269	PAK1
ENST00000434982	ANKRD55-202	transcriptM1	-0.0068894	0.00404404	-1.7036	-0.18995	0.00960582	0.131697	0	ENSG00000164512	ANKRD55
ENST00000514900	EFCAB12-204	transcriptM2	-0.00619022	0.00511751	-1.20962	-0.189989	0.0095905	0.131697	0	ENSG00000172771	EFCAB12
ENST00000631857	BCL11A-211	transcriptM0	-0.0082866	0.0041818	-1.98158	-0.189865	0.00963865	0.131755	0	ENSG00000119866	BCL11A
ENST00000464445	ARHGAP22-208	transcriptM9	-0.0135084	0.00779587	-1.73276	-0.18987	0.00963674	0.131755	0	ENSG00000128805	ARHGAP22
ENST00000552411	RMST-206	transcriptM2	-0.00604077	0.00556652	-1.0852	-0.189801	0.00966372	0.131959	0	ENSG00000255794	RMST
ENST00000564573	MEGF11-215	transcriptM2	0.0100153	0.00478002	2.09524	0.189765	0.00967778	0.132012	0	ENSG00000157890	MEGF11
ENST00000456935	MAN2B1-203	transcriptM9	-0.0128724	0.00757726	-1.69882	-0.189689	0.00970732	0.132276	0	ENSG00000104774	MAN2B1
ENST00000460627	CHRD-208	transcriptM0	0.011875	0.00377982	3.14168	0.18959	0.0097459	0.132663	0	ENSG00000090539	CHRD
ENST00000526839	SLCO2B1-208	transcriptM9	-0.00886345	0.00774836	-1.14391	-0.189531	0.00976944	0.132835	0	ENSG00000137491	SLCO2B1
ENST00000296777	CARTPT-201	transcriptM9	-0.00410804	0.00669172	-0.613899	0.189506	0.00977898	0.132835	0	ENSG00000164326	CARTPT
ENST00000601350	TECR-223	transcriptM0	0.0119673	0.00377232	3.17239	0.189466	0.00979498	0.132913	0	ENSG00000099797	TECR
ENST00000532166	MICAL2-223	transcriptM1	-0.0107819	0.00419942	-2.56748	-0.189338	0.00984535	0.133019	0	ENSG00000133816	MICAL2
ENST00000601609	PPFIA4-213	transcriptM2	0.0103758	0.0045803	2.26531	0.189316	0.00985404	0.133019	0	ENSG00000143847	PPFIA4
ENST00000515349	LHFPL2-208	transcriptM9	-0.0113105	0.00730801	-1.54768	-0.189367	0.0098338	0.133019	0	ENSG00000145685	LHFPL2
ENST00000395884	KLF10-202	transcriptM0	-0.00413241	0.00356282	-1.15987	-0.189343	0.00984328	0.133019	0	ENSG00000155090	KLF10
ENST00000554355	RALGAPA1-207	transcriptM3	0.00870691	0.00869056	1.00188	0.189371	0.00983218	0.133019	0	ENSG00000174373	RALGAPA1
ENST00000534357	ARHGAP32-208	transcriptM1	0.0105156	0.0036974	2.84404	0.1892	0.00990027	0.133505	0	ENSG00000134909	ARHGAP32
ENST00000507875	CLCN3-205	transcriptM0	0.0114008	0.00364352	3.12907	0.189135	0.0099262	0.133715	0	ENSG00000109572	CLCN3
ENST00000460254	CERK-203	transcriptM0	0.0138925	0.00365555	3.80039	0.188955	0.00999803	0.133839	0	ENSG00000100422	CERK
ENST00000400376	TTYH3-202	transcriptM4	-0.00939193	0.00382011	-2.45855	-0.188977	0.0099894	0.133839	0	ENSG00000136295	TTYH3
ENST00000477924	UNC80-205	transcriptM1	0.0061005	0.00439722	1.38735	0.188932	0.0100075	0.133839	0	ENSG00000144406	UNC80
ENST00000542496	HSPB8-203	transcriptM2	-0.00742672	0.0054633	-1.35938	-0.188962	0.0099954	0.133839	0	ENSG00000152137	HSPB8
ENST00000487996	HLA-DMB-261	transcriptM9	-0.00868503	0.00749708	-1.15845	-0.18896	0.00999615	0.133839	0	ENSG00000242574	HLA-DMB
ENST00000380007	GPR150-201	transcriptM1	0.00415265	0.00435558	0.953409	0.188987	0.00998512	0.133839	0	ENSG00000178015	GPR150
ENST00000296795	TLR3-201	transcriptM9	-0.00696146	0.00762882	-0.912521	-0.189053	0.00995893	0.133839	0	ENSG00000164342	TLR3
ENST00000257696	HILPDA-201	transcriptM0	0.0100246	0.00388752	2.57865	0.188887	0.0100255	0.133938	0	ENSG00000135245	HILPDA
ENST00000470799	COL16A1-209	transcriptM1	-0.00976669	0.00440026	-2.21957	-0.188836	0.0100459	0.133938	0	ENSG00000084636	COL16A1
ENST00000458499	VGLL4-215	transcriptM2	-0.00678543	0.00497731	-1.36327	-0.188848	0.0100411	0.133938	0	ENSG00000144560	VGLL4
ENST00000558306	NTRK3-207	transcriptM0	0.0122662	0.00391301	3.13473	0.188753	0.0100797	0.134114	0	ENSG00000140538	NTRK3
ENST00000369101	RGS10-201	transcriptM9	-0.012532	0.00735011	-1.705	-0.188768	0.0100734	0.134114	0	ENSG00000148908	RGS10
ENST00000562683	RBBP6-206	transcriptM0	0.0112071	0.0032035	3.49841	0.188667	0.0101144	0.134438	0	ENSG00000122257	RBBP6
ENST00000526948	ARFGAP2-211	transcriptM0	0.0121314	0.00376772	3.21983	0.188549	0.0101625	0.134801	0	ENSG00000149182	ARFGAP2
ENST00000495698	TTC32-204	transcriptM0	0.0104938	0.00365413	2.87177	0.188572	0.0101531	0.134801	0	ENSG00000183891	TTC32
ENST00000470412	SLCO4A1-206	transcriptM2	0.00762932	0.00502383	1.51863	0.188422	0.0102141	0.135348	0	ENSG00000101187	SLCO4A1
ENST00000526980	CSF3R-212	transcriptM9	-0.0104273	0.00781601	-1.33409	-0.188357	0.0102408	0.135563	0	ENSG00000119535	CSF3R
ENST00000518647	IKBKB-208	transcriptM1	-0.00691727	0.00432443	-1.59958	-0.188234	0.0102913	0.13589	0	ENSG00000104365	IKBKB
ENST00000505584	ELL2-202	transcriptM8	0.0176117	0.0114521	1.53786	0.188267	0.0102778	0.13589	0	ENSG00000118985	ELL2
ENST00000594936	C3-204	transcriptM0	-0.0050821	0.00354154	-1.435	-0.18822	0.0102969	0.13589	0	ENSG00000125730	C3
ENST00000534802	DGKZ-224	transcriptM1	-0.0108503	0.00443371	-2.44722	-0.188035	0.0103734	0.136622	0	ENSG00000149091	DGKZ
ENST00000466601	DNMT3A-208	transcriptM0	-0.00499287	0.00352339	-1.41707	-0.188043	0.01037	0.136622	0	ENSG00000119772	DNMT3A
ENST00000558189	ATG14-202	transcriptM0	0.0121285	0.00399391	3.03675	0.187945	0.0104108	0.136976	0	ENSG00000126775	ATG14
ENST00000554927	TUBB3-207	transcriptM6	-0.00312002	0.00671881	-0.464371	-0.187797	0.0104728	0.13752	0	ENSG00000258947	TUBB3
ENST00000451711	TESHL-202	transcriptM7	0.00241617	0.00896528	0.269503	0.187795	0.0104734	0.13752	0	ENSG00000223874	AC007557.1
ENST00000451884	MIR4435-2HG-214	transcriptM1	0.00924747	0.00409647	2.25742	0.187699	0.0105139	0.137912	0	ENSG00000172965	MIR4435-1HG
ENST00000592320	GFAP-222	transcriptM5	-0.0105197	0.00484439	-2.17152	-0.187601	0.0105551	0.138313	0	ENSG00000131095	GFAP
ENST00000536710	PRKDC-208	transcriptM0	0.0119003	0.00366996	3.24262	0.187567	0.0105692	0.138359	0	ENSG00000253729	PRKDC
ENST00000441778	LDB2-202	transcriptM0	0.0136644	0.00364087	3.75306	0.187497	0.0105988	0.138606	0	ENSG00000169744	LDB2
ENST00000545851	ZBTB16-209	transcriptM1	0.0054885	0.00447194	1.22732	0.18744	0.0106229	0.138782	0	ENSG00000109906	ZBTB16
ENST00000556285	TGFB3-204	transcriptM0	0.00938924	0.00385915	2.43298	0.187412	0.0106349	0.138799	0	ENSG00000119699	TGFB3
ENST00000528072	ARFGAP2-216	transcriptM3	0.004671	0.00815302	0.572916	0.18738	0.0106483	0.138834	0	ENSG00000149182	ARFGAP2
ENST00000533253	NECTIN1-DT-201	transcriptM1	0.0054452	0.00384716	1.41538	0.187332	0.0106689	0.138963	0	ENSG00000254854	CTD-2523D13.2
ENST00000330949	SOX1-201	transcriptM2	-0.00429314	0.00451393	-0.951087	-0.187284	0.0106892	0.139089	0	ENSG00000182968	SOX1
ENST00000302904	UBTF-201	transcriptM0	-0.00836631	0.00368338	-2.27136	-0.187214	0.0107191	0.139338	0	ENSG00000108312	UBTF
ENST00000588711	MIR7-3HG-203	transcriptM1	-0.0130117	0.00384941	-3.38018	-0.187091	0.0107716	0.139765	0	ENSG00000176840	MIR7-3HG
ENST00000394511	UGT8-202	transcriptM4	-0.0108171	0.0040867	-2.64691	-0.187087	0.0107735	0.139765	0	ENSG00000174607	UGT8
ENST00000495455	CREG2-203	transcriptM1	-0.0134078	0.00452594	-2.96244	-0.186966	0.0108255	0.139969	0	ENSG00000175874	CREG2
ENST00000544049	KCNJ3-203	transcriptM0	0.0103718	0.00358872	2.89011	0.186806	0.0108942	0.139969	0	ENSG00000162989	KCNJ3
ENST00000419959	ALDH1A1-203	transcriptM5	-0.015379	0.00535909	-2.8697	-0.18677	0.0109099	0.139969	0	ENSG00000165092	ALDH1A1
ENST00000379672	ARHGAP44-203	transcriptM1	-0.00989711	0.00388744	-2.54592	-0.186979	0.0108197	0.139969	0	ENSG00000006740	ARHGAP44
ENST00000417772	ZNF384-205	transcriptM0	0.0100332	0.00397224	2.52583	0.186733	0.0109259	0.139969	0	ENSG00000126746	ZNF384
ENST00000545930	DDB1-224	transcriptM1	0.0100145	0.00431692	2.31983	0.186725	0.0109294	0.139969	0	ENSG00000167986	DDB1
ENST00000414488	MEG8-201	transcriptM1	-0.00914321	0.00418541	-2.18454	-0.186785	0.0109034	0.139969	0	ENSG00000225746	SNHG23
ENST00000379772	ADISSP-202	transcriptM1	-0.00709489	0.00387128	-1.8327	-0.186982	0.0108185	0.139969	0	ENSG00000101220	C20orf27
ENST00000417358	NUS1P2-201	transcriptM1	0.00741722	0.00476732	1.55585	0.186801	0.0108965	0.139969	0	ENSG00000234685	NUS1P2
ENST00000356917	CREM-207	transcriptM0	-0.00529973	0.00374269	-1.41602	-0.1869	0.0108537	0.139969	0	ENSG00000095794	CREM
ENST00000369103	RGS10-202	transcriptM9	-0.00894755	0.00759817	-1.17759	-0.186736	0.0109247	0.139969	0	ENSG00000148908	RGS10
ENST00000569612	MVP-215	transcriptM3	0.00555001	0.0088439	0.627553	0.186841	0.0108792	0.139969	0	ENSG00000013364	MVP
ENST00000460846	ANKRD10-203	transcriptM3	0.00514398	0.00872645	0.58947	0.186938	0.0108374	0.139969	0	ENSG00000088448	ANKRD10
ENST00000233813	IGFBP5-201	transcriptM2	0.00973864	0.00519941	1.87303	0.186671	0.0109531	0.140049	0	ENSG00000115461	IGFBP5
ENST00000322002	SOX11-201	transcriptM2	-0.00463341	0.00453289	-1.02218	-0.186661	0.0109572	0.140049	0	ENSG00000176887	SOX11
ENST00000516173	RN7SKP43-201	transcriptM1	0.00713129	0.00474443	1.50309	0.186583	0.0109915	0.140349	0	ENSG00000251982	RN7SKP43
ENST00000560352	NEO1-209	transcriptM0	0.0132552	0.00374747	3.53712	0.186505	0.0110253	0.140643	0	ENSG00000067141	NEO1
ENST00000467266	PHF19-210	transcriptM1	0.00743745	0.00396556	1.87551	0.186477	0.0110379	0.140666	0	ENSG00000119403	PHF19
ENST00000445819	MAMDC4-202	transcriptM1	-0.00726642	0.00395195	-1.83869	-0.186394	0.0110743	0.140991	0	ENSG00000177943	MAMDC4
ENST00000357266	FKBP5-201	transcriptM3	0.00565007	0.00690126	0.818701	0.186323	0.0111054	0.141249	0	ENSG00000096060	FKBP5
ENST00000523440	ADAM28-212	transcriptM18	-0.00387543	0.0115611	-0.335212	-0.186246	0.0111394	0.141542	0	ENSG00000042980	ADAM28
ENST00000476250	PGAP1-209	transcriptM7	-0.016252	0.0091179	-1.78243	-0.186119	0.0111953	0.142114	0	ENSG00000197121	PGAP1
ENST00000261192	BCAT1-201	transcriptM1	-0.00734367	0.00459838	-1.59701	-0.186058	0.0112227	0.142183	0	ENSG00000060982	BCAT1
ENST00000488536	UBA7-208	transcriptM9	-0.0103908	0.00782628	-1.32768	-0.186061	0.0112214	0.142183	0	ENSG00000182179	UBA7
ENST00000495083	MDH1-214	transcriptM0	0.00844399	0.00379257	2.22646	0.186016	0.0112411	0.142193	0	ENSG00000014641	MDH1
ENST00000289902	FCER1G-201	transcriptM9	-0.00452262	0.00773668	-0.584568	-0.186007	0.0112453	0.142193	0	ENSG00000158869	FCER1G
ENST00000445482	VGF-202	transcriptM5	-0.018281	0.00539112	-3.39094	-0.185965	0.0112639	0.142289	0	ENSG00000128564	VGF
ENST00000523813	CD74-210	transcriptM9	-0.0071199	0.00756556	-0.941094	-0.185821	0.0113282	0.142962	0	ENSG00000019582	CD74
ENST00000487109	ABCA2-217	transcriptM2	0.00653428	0.00444049	1.47152	0.185788	0.0113433	0.143013	0	ENSG00000107331	ABCA2
ENST00000511822	CDH9-204	transcriptM2	-0.00958872	0.00438152	-2.18845	-0.185296	0.0115659	0.145537	0	ENSG00000113100	CDH9
ENST00000491417	PER2-204	transcriptM0	-0.00804578	0.00402476	-1.99907	-0.185313	0.0115581	0.145537	0	ENSG00000132326	PER2
ENST00000475475	REEP1-204	transcriptM0	-0.00632406	0.00372778	-1.69647	-0.18519	0.0116145	0.146007	0	ENSG00000068615	REEP1
ENST00000299766	MC4R-201	transcriptM6	0.0141583	0.00642774	2.20269	0.185077	0.0116662	0.146515	0	ENSG00000166603	MC4R
ENST00000488228	UBE4B-209	transcriptM7	0.00275013	0.0068745	0.400048	0.185042	0.0116823	0.146576	0	ENSG00000130939	UBE4B
ENST00000486661	SUPV3L1-206	transcriptM0	0.00989684	0.00377247	2.62344	0.184999	0.0117021	0.146683	0	ENSG00000156502	SUPV3L1
ENST00000578647	ENOSF1-204	transcriptM4	0.0107116	0.00487839	2.19573	0.184936	0.0117311	0.146763	0	ENSG00000132199	ENOSF1
ENST00000492496	PKP4-214	transcriptM1	0.00576749	0.00439577	1.31205	0.184953	0.0117234	0.146763	0	ENSG00000144283	PKP4
ENST00000596694	IGFL4-203	transcriptM1	0.0103282	0.00498676	2.07113	0.184876	0.0117591	0.146971	0	ENSG00000204869	IGFL4
ENST00000341048	ANKRD55-201	transcriptM1	-0.00569832	0.0044584	-1.27811	-0.184825	0.0117824	0.147121	0	ENSG00000164512	ANKRD55
ENST00000315571	LDLRAD3-201	transcriptM1	-0.00920341	0.00396021	-2.32397	-0.18479	0.0117988	0.147184	0	ENSG00000179241	LDLRAD3
ENST00000466112	NT5DC2-206	transcriptM0	0.00999819	0.00386257	2.58848	0.184734	0.0118249	0.147369	0	ENSG00000168268	NT5DC2
ENST00000493803	ALDH1L1-216	transcriptM0	0.0128772	0.00361358	3.56356	0.18467	0.0118546	0.147456	0	ENSG00000144908	ALDH1L1
ENST00000265431	CALB1-201	transcriptM2	-0.00816765	0.0050266	-1.62488	-0.184677	0.0118516	0.147456	0	ENSG00000104327	CALB1
ENST00000368321	KHDC4-203	transcriptM0	0.0149344	0.00407343	3.66628	0.184465	0.0119506	0.147751	0	ENSG00000132680	KIAA0907
ENST00000458521	TAC3-209	transcriptM5	-0.0130138	0.00622024	-2.09217	-0.184514	0.0119275	0.147751	0	ENSG00000166863	TAC3
ENST00000543774	KAT8-206	transcriptM1	0.00819419	0.00440464	1.86035	0.184469	0.0119488	0.147751	0	ENSG00000103510	KAT8
ENST00000462370	RN7SL863P-201	transcriptM0	-0.00696004	0.00375261	-1.85472	-0.18446	0.0119531	0.147751	0	ENSG00000244632	RN7SL863P
ENST00000265709	ANK1-201	transcriptM1	-0.00759384	0.00486724	-1.5602	-0.184487	0.0119403	0.147751	0	ENSG00000029534	ANK1
ENST00000522960	RP11-56F10.3	transcriptM2	-0.00747877	0.00513905	-1.45528	-0.18449	0.0119389	0.147751	0	ENSG00000254396	RP11-56F10.3
ENST00000262816	MAU2-202	transcriptM3	0.00772709	0.00825753	0.935762	0.184449	0.011958	0.147751	0	ENSG00000129933	MAU2
ENST00000429045	IFT74-202	transcriptM0	-0.00396751	0.00327618	-1.21102	-0.184408	0.0119774	0.14785	0	ENSG00000096872	IFT74
ENST00000307954	FNIP1-201	transcriptM0	0.0138098	0.00375854	3.67425	0.184344	0.0120078	0.147944	0	ENSG00000217128	FNIP1
ENST00000360851	RGL1-202	transcriptM0	0.0127417	0.00395882	3.21856	0.18436	0.012	0.147944	0	ENSG00000143344	RGL1
ENST00000310340	PIGG-201	transcriptM0	0.0129151	0.00357607	3.61153	0.183862	0.0122368	0.149171	0	ENSG00000174227	PIGG
ENST00000538554	LTO1-209	transcriptM0	0.00919439	0.00345295	2.66277	0.183953	0.0121931	0.149171	0	ENSG00000149716	ORAOV1
ENST00000577238	COG1-203	transcriptM1	-0.0106565	0.00418475	-2.54651	-0.183942	0.0121986	0.149171	0	ENSG00000166685	COG1
ENST00000367257	SYNE1-208	transcriptM0	-0.00863936	0.00364263	-2.37174	-0.18402	0.0121612	0.149171	0	ENSG00000131018	SYNE1
ENST00000305249	TACR1-201	transcriptM5	-0.0122786	0.00590876	-2.07803	-0.183937	0.012201	0.149171	0	ENSG00000115353	TACR1
ENST00000568042	MYO9A-215	transcriptM1	0.00899891	0.00457774	1.9658	0.183845	0.0122452	0.149171	0	ENSG00000066933	MYO9A
ENST00000422582	AP4M1-205	transcriptM0	-0.00599861	0.00319638	-1.87669	-0.183916	0.012211	0.149171	0	ENSG00000221838	AP4M1
ENST00000545043	TK2-208	transcriptM0	-0.00583901	0.00319374	-1.82827	-0.184089	0.0121286	0.149171	0	ENSG00000166548	TK2
ENST00000374049	TMEM268-202	transcriptM1	0.00682698	0.0043405	1.57286	0.184023	0.0121597	0.149171	0	ENSG00000157693	C9orf91
ENST00000618048	KCNMA1-224	transcriptM0	-0.00446243	0.00329407	-1.35469	-0.183882	0.0122272	0.149171	0	ENSG00000156113	KCNMA1
ENST00000399808	IFITM3-201	transcriptM5	0.00568883	0.0045678	1.24542	0.183905	0.0122162	0.149171	0	ENSG00000142089	IFITM3
ENST00000269503	CBLN2-201	transcriptM1	0.00418055	0.00415767	1.0055	0.183888	0.0122245	0.149171	0	ENSG00000141668	CBLN2
ENST00000573994	RPA1-206	transcriptM0	0.0109818	0.00358145	3.0663	0.1836	0.0123629	0.149952	0	ENSG00000132383	RPA1
ENST00000580898	PGAP3-207	transcriptM0	0.0107763	0.0037747	2.85486	0.183534	0.0123952	0.149952	0	ENSG00000161395	PGAP3
ENST00000584650	ELAC2-218	transcriptM0	-0.00817649	0.00349201	-2.34148	-0.183537	0.0123936	0.149952	0	ENSG00000006744	ELAC2
ENST00000562753	CDYL2-202	transcriptM4	0.00999415	0.00446734	2.23716	0.18352	0.0124017	0.149952	0	ENSG00000166446	CDYL2
ENST00000450363	SLC6A15-203	transcriptM0	0.00729285	0.00383733	1.9005	0.18354	0.0123924	0.149952	0	ENSG00000072041	SLC6A15
ENST00000443168	GAPDHP33-201	transcriptM19	0.020171	0.0126103	1.59957	0.18354	0.0123923	0.149952	0	ENSG00000240244	GAPDHP33
ENST00000465502	NT5DC3-204	transcriptM4	0.00644941	0.00447131	1.4424	0.183661	0.0123337	0.149952	0	ENSG00000111696	NT5DC3
ENST00000608713	POLR2F-214	transcriptM2	0.00528368	0.0046612	1.13355	0.183561	0.0123821	0.149952	0	ENSG00000100142	POLR2F
ENST00000474362	CREM-227	transcriptM0	-0.00667829	0.00380507	-1.7551	-0.183466	0.012428	0.15013	0	ENSG00000095794	CREM
ENST00000373618	DENND1A-201	transcriptM0	0.0128134	0.00341805	3.74874	0.183397	0.0124616	0.150396	0	ENSG00000119522	DENND1A
ENST00000585934	TRAPPC6A-202	transcriptM0	0.0127341	0.00369845	3.4431	0.183347	0.0124863	0.150411	0	ENSG00000007255	TRAPPC6A
ENST00000562601	CDH13-206	transcriptM1	-0.006452	0.00431385	-1.49565	-0.183311	0.0125037	0.150411	0	ENSG00000140945	CDH13
ENST00000310085	CFAP184-201	transcriptM2	-0.00771896	0.00555339	-1.38995	-0.1833	0.0125092	0.150411	0	ENSG00000173013	CCDC96
ENST00000492157	PRUNE2-213	transcriptM22	-0.0187561	0.0283533	-0.661513	0.183302	0.0125079	0.150411	0	ENSG00000106772	PRUNE2
ENST00000485417	LRWD1-207	transcriptM0	-0.00684785	0.00330692	-2.07076	-0.183155	0.0125802	0.150568	0	ENSG00000161036	LRWD1
ENST00000461181	TTLL4-213	transcriptM1	-0.00830528	0.00426391	-1.94781	-0.183206	0.0125553	0.150568	0	ENSG00000135912	TTLL4
ENST00000579083	NARF-211	transcriptM8	0.0158463	0.0118915	1.33258	0.183184	0.0125659	0.150568	0	ENSG00000141562	NARF
ENST00000408855	MIR548F2-201	transcriptM2	-0.00629828	0.0051126	-1.23191	-0.183177	0.0125692	0.150568	0	ENSG00000221782	MIR548F2
ENST00000511343	FRYL-213	transcriptM3	0.00182216	0.00806266	0.226	0.183229	0.0125439	0.150568	0	ENSG00000075539	FRYL
ENST00000582672	COG1-208	transcriptM0	0.0118462	0.00344215	3.4415	0.183029	0.0126421	0.150627	0	ENSG00000166685	COG1
ENST00000495556	TNS1-218	transcriptM0	0.00999701	0.00375312	2.66365	0.183057	0.0126285	0.150627	0	ENSG00000079308	TNS1
ENST00000434263	RGS6-207	transcriptM2	0.00747664	0.0043087	1.73524	0.183094	0.0126102	0.150627	0	ENSG00000182732	RGS6
ENST00000562811	LINC00622-201	transcriptM19	0.0176128	0.0124917	1.40996	0.183083	0.0126155	0.150627	0	ENSG00000260941	LINC00622
ENST00000518156	DLX6-202	transcriptM2	-0.00354514	0.00453688	-0.781403	-0.183027	0.0126431	0.150627	0	ENSG00000006377	DLX6
ENST00000393725	KIAA1191-202	transcriptM0	0.0138121	0.00393326	3.51161	0.182907	0.0127025	0.151196	0	ENSG00000122203	KIAA1191
ENST00000618704	RMST_5	transcriptM1	-0.00938978	0.00433347	-2.1668	-0.182824	0.0127439	0.15155	0	ENSG00000273570	RMST_5
ENST00000407643	TTYH3-204	transcriptM1	-0.00908496	0.00377784	-2.4048	-0.182583	0.0128639	0.152837	0	ENSG00000136295	TTYH3
ENST00000338488	NR4A3-202	transcriptM2	-0.00589316	0.00507022	-1.16231	-0.182542	0.0128848	0.152945	0	ENSG00000119508	NR4A3
ENST00000426832	SPRED2-203	transcriptM1	-0.0107672	0.00407313	-2.64348	-0.182465	0.0129232	0.152982	0	ENSG00000198369	SPRED2
ENST00000462377	RAD54L2-204	transcriptM2	0.0070944	0.00488235	1.45307	0.182474	0.0129189	0.152982	0	ENSG00000164080	RAD54L2
ENST00000357345	SYNJ1-201	transcriptM0	-0.00457703	0.00341468	-1.3404	-0.182482	0.012915	0.152982	0	ENSG00000159082	SYNJ1
ENST00000350763	TNC-202	transcriptM1	-0.00586369	0.00387552	-1.51301	-0.18234	0.0129861	0.153586	0	ENSG00000041982	TNC
ENST00000488344	VAMP7-206	transcriptM0	0.0123118	0.00393094	3.13201	0.182283	0.0130151	0.153649	0	ENSG00000124333	VAMP7
ENST00000629575	UBAP2-212	transcriptM2	0.00809902	0.00465517	1.73979	0.182291	0.0130109	0.153649	0	ENSG00000137073	UBAP2
ENST00000489018	CELSR2-203	transcriptM5	-0.017334	0.00471551	-3.67595	-0.182087	0.0131146	0.154684	0	ENSG00000143126	CELSR2
ENST00000593239	ODAD4-204	transcriptM1	-0.00709469	0.00376798	-1.88289	-0.182007	0.0131556	0.155026	0	ENSG00000204815	TTC25
ENST00000531187	LUZP2-206	transcriptM5	-0.0131137	0.0052069	-2.51853	-0.181924	0.013198	0.155384	0	ENSG00000187398	LUZP2
ENST00000519260	PMP2-202	transcriptM2	-0.00831612	0.00484309	-1.71711	-0.181899	0.013211	0.155396	0	ENSG00000147588	PMP2
ENST00000439875	FAM225B-202	transcriptM1	0.0136015	0.00419496	3.24234	0.18175	0.0132876	0.155874	0	ENSG00000225684	FAM225B
ENST00000472186	ALDH1L1-210	transcriptM2	0.0112437	0.00490273	2.29335	0.181766	0.0132794	0.155874	0	ENSG00000144908	ALDH1L1
ENST00000230361	GUCA1B-201	transcriptM2	0.00640109	0.00458707	1.39546	0.181751	0.0132871	0.155874	0	ENSG00000112599	GUCA1B
ENST00000368223	NES-201	transcriptM6	0.000258538	0.00970618	0.0266365	-0.181687	0.0133199	0.156112	0	ENSG00000132688	NES
ENST00000518820	ADGRB1-203	transcriptM4	-0.00592106	0.00420825	-1.40701	-0.181516	0.0134088	0.157012	0	ENSG00000181790	BAI1
ENST00000553878	CKB-205	transcriptM1	-0.0123471	0.00438499	-2.81576	-0.18142	0.0134586	0.157312	0	ENSG00000166165	CKB
ENST00000524999	PDE4B-211	transcriptM0	-0.00626173	0.00353247	-1.77262	-0.181443	0.0134466	0.157312	0	ENSG00000184588	PDE4B
ENST00000538020	LMO3-218	transcriptM1	0.00742284	0.00523174	1.41881	0.181328	0.0135065	0.15773	0	ENSG00000048540	LMO3
ENST00000466593	GPR89A-205	transcriptM4	0.00695333	0.00389929	1.78323	0.18129	0.0135268	0.157809	0	ENSG00000117262	GPR89A
ENST00000434752	PROB1-201	transcriptM2	-0.00532894	0.00548782	-0.97105	-0.181269	0.0135376	0.157809	0	ENSG00000228672	PROB1
ENST00000559803	IDH3A-214	transcriptM0	0.0109549	0.003617	3.02872	0.181215	0.013566	0.157857	0	ENSG00000166411	IDH3A
ENST00000340748	DNMT1-201	transcriptM1	-0.00888604	0.00393685	-2.25714	-0.181236	0.013555	0.157857	0	ENSG00000130816	DNMT1
ENST00000489183	BCL11A-208	transcriptM0	-0.00910608	0.00345872	-2.63279	-0.181165	0.0135919	0.158017	0	ENSG00000119866	BCL11A
ENST00000594139	KPTN-202	transcriptM3	-0.00648101	0.00685191	-0.945869	-0.1811	0.0136262	0.158273	0	ENSG00000118162	KPTN
ENST00000418931	HLA-DPB1-211	transcriptM9	-0.00962608	0.00781357	-1.23197	-0.181063	0.0136457	0.158358	0	ENSG00000223865	HLA-DPB1
ENST00000379951	LEF1-202	transcriptM6	0.0017374	0.00834906	0.208095	-0.180985	0.0136871	0.158697	0	ENSG00000138795	LEF1
ENST00000541461	PHACTR3-209	transcriptM10	0.0127486	0.0156252	0.815901	0.180962	0.0136995	0.158699	0	ENSG00000087495	PHACTR3
ENST00000485155	MDH1-212	transcriptM0	0.0104522	0.00425094	2.4588	0.180856	0.0137558	0.158784	0	ENSG00000014641	MDH1
ENST00000494222	PLEKHA1-208	transcriptM2	0.0101212	0.0046167	2.1923	0.180866	0.0137502	0.158784	0	ENSG00000107679	PLEKHA1
ENST00000492125	KLF6-205	transcriptM2	-0.0078096	0.00454862	-1.71692	-0.180856	0.0137553	0.158784	0	ENSG00000067082	KLF6
ENST00000581312	OTUD7B-202	transcriptM4	0.00182912	0.00489936	0.373338	0.180877	0.0137444	0.158784	0	ENSG00000264522	OTUD7B
ENST00000556877	PPIAP4-201	transcriptM1	0.0078535	0.00410545	1.91295	0.180709	0.013834	0.159346	0	ENSG00000258591	RP11-545M17.3
ENST00000591446	MIDN-204	transcriptM0	-0.00602947	0.00359525	-1.67706	-0.1807	0.0138384	0.159346	0	ENSG00000167470	MIDN
ENST00000272224	GDF7-201	transcriptM13	-0.00215088	0.0111045	-0.193695	0.180695	0.0138412	0.159346	0	ENSG00000143869	GDF7
ENST00000362520	SNORD114-7-201	transcriptM5	-0.0144422	0.00518764	-2.78397	-0.180633	0.0138743	0.159585	0	ENSG00000199390	SNORD114-7
ENST00000559262	MAP2K5-210	transcriptM1	0.00764474	0.00400231	1.91008	0.180564	0.0139117	0.159874	0	ENSG00000137764	MAP2K5
ENST00000563484	TCF25-210	transcriptM0	0.0113806	0.0035162	3.23662	0.180499	0.0139463	0.160129	0	ENSG00000141002	TCF25
ENST00000555083	GABRG3-206	transcriptM1	-0.00855598	0.0042422	-2.01687	-0.180462	0.0139661	0.160215	0	ENSG00000182256	GABRG3
ENST00000461888	DCAF8-208	transcriptM0	0.0104331	0.00387853	2.68997	0.1803	0.014054	0.160351	0	ENSG00000132716	DCAF8
ENST00000636169	EFHC1-215	transcriptM2	-0.00949214	0.00520103	-1.82505	-0.180322	0.014042	0.160351	0	ENSG00000096093	EFHC1
ENST00000366779	ENST00000366779	transcriptM0	-0.0059856	0.00328463	-1.8223	-0.180319	0.0140436	0.160351	0	ENSG00000288674	ENSG00000288674
ENST00000391854	GNG4-203	transcriptM1	-0.00791788	0.00440875	-1.79595	-0.18031	0.0140486	0.160351	0	ENSG00000168243	GNG4
ENST00000398475	LAT2-204	transcriptM9	-0.0111967	0.00749716	-1.49346	-0.180281	0.0140644	0.160351	0	ENSG00000086730	LAT2
ENST00000261336	PZP-201	transcriptM2	-0.00333058	0.00512369	-0.650035	-0.180309	0.014049	0.160351	0	ENSG00000126838	PZP
ENST00000370552	HPSE2-203	transcriptM6	-0.00282025	0.00893511	-0.315637	-0.180349	0.0140276	0.160351	0	ENSG00000172987	HPSE2
ENST00000618970	PDCD6-212	transcriptM0	-0.00742524	0.0035203	-2.10926	-0.180128	0.0141471	0.161152	0	ENSG00000249915	PDCD6
ENST00000415039	PSMD3-202	transcriptM1	0.00896247	0.00435642	2.0573	0.180092	0.0141668	0.161236	0	ENSG00000108344	PSMD3
ENST00000560701	PLCB2-214	transcriptM2	-0.0070959	0.00468474	-1.51469	-0.179997	0.014219	0.161547	0	ENSG00000137841	PLCB2
ENST00000498822	PCBP4-218	transcriptM3	0.00511365	0.00894878	0.571435	0.180001	0.0142165	0.161547	0	ENSG00000090097	PCBP4
ENST00000506052	ACSF2-209	transcriptM1	-0.00568526	0.00377307	-1.5068	-0.179919	0.0142615	0.161829	0	ENSG00000167107	ACSF2
ENST00000395323	LBH-201	transcriptM6	0.00283325	0.0085175	0.332639	-0.179906	0.0142688	0.161829	0	ENSG00000213626	LBH
ENST00000393629	MON2-201	transcriptM0	0.0107736	0.00339197	3.17621	0.179798	0.014328	0.162359	0	ENSG00000061987	MON2
ENST00000564368	STX4-214	transcriptM0	0.0121557	0.00395632	3.07248	0.179707	0.0143782	0.162503	0	ENSG00000103496	STX4
ENST00000599766	FCHO1-227	transcriptM6	0.0126106	0.00673561	1.87223	0.179712	0.0143754	0.162503	0	ENSG00000130475	FCHO1
ENST00000366777	COQ8A-201	transcriptM1	0.00687481	0.00411128	1.67218	0.179728	0.0143668	0.162503	0	ENSG00000163050	ADCK3
ENST00000589607	ATXN7L3-206	transcriptM0	-0.0068022	0.00383158	-1.7753	-0.17966	0.0144044	0.162515	0	ENSG00000087152	ATXN7L3
ENST00000467569	RIN2-208	transcriptM1	-0.00624086	0.00422207	-1.47815	-0.179682	0.0143923	0.162515	0	ENSG00000132669	RIN2
ENST00000531081	GLB1L2-202	transcriptM2	0.0117895	0.00531005	2.22021	0.17957	0.014454	0.162934	0	ENSG00000149328	GLB1L2
ENST00000534502	GPR89A-213	transcriptM0	-0.00955166	0.00385414	-2.47829	-0.179508	0.0144887	0.163183	0	ENSG00000117262	GPR89A
ENST00000368507	ROS1-201	transcriptM10	0.0129387	0.015965	0.81044	0.179467	0.0145113	0.163296	0	ENSG00000047936	ROS1
ENST00000605811	CTC-336P14.1	transcriptM0	-0.00827143	0.00359909	-2.2982	-0.179405	0.0145461	0.163546	0	ENSG00000271228	CTC-336P14.1
ENST00000592867	U2AF2-206	transcriptM0	-0.00859636	0.0037979	-2.26345	-0.179338	0.0145833	0.163822	0	ENSG00000063244	U2AF2
ENST00000367589	XPR1-201	transcriptM0	-0.00622433	0.0032019	-1.94395	-0.179302	0.0146033	0.163905	0	ENSG00000143324	XPR1
ENST00000466348	PDZRN3-204	transcriptM1	0.00778666	0.0043136	1.80514	0.179279	0.0146162	0.163908	0	ENSG00000121440	PDZRN3
ENST00000615095	INSYN1-AS1-202	transcriptM1	-0.00726386	0.00397304	-1.82829	-0.179237	0.0146402	0.164035	0	ENSG00000260469	C15orf59-AS1
ENST00000461405	PHF20-208	transcriptM4	-0.00780109	0.00441912	-1.7653	-0.17909	0.0147226	0.164817	0	ENSG00000025293	PHF20
ENST00000506428	LINC01301-202	transcriptM1	0.0114696	0.00432111	2.65432	0.179	0.0147734	0.16487	0	ENSG00000251396	LINC01301
ENST00000462589	RGS1-202	transcriptM9	-0.0136359	0.00814546	-1.67405	-0.178992	0.0147781	0.16487	0	ENSG00000090104	RGS1
ENST00000401970	LHFPL3-201	transcriptM1	-0.00454224	0.00436229	-1.04125	-0.179048	0.0147466	0.16487	0	ENSG00000187416	LHFPL3
ENST00000623331	CTD-2001J20.1	transcriptM3	0.0014509	0.00932672	0.155564	0.179021	0.0147618	0.16487	0	ENSG00000280061	CTD-2001J20.1
ENST00000431922	LPAR5-202	transcriptM9	-0.0099399	0.00740883	-1.34163	-0.178965	0.0147936	0.164901	0	ENSG00000184574	LPAR5
ENST00000511815	SPRY4-205	transcriptM3	-0.0105643	0.00695553	-1.51883	-0.178921	0.0148183	0.164971	0	ENSG00000187678	SPRY4
ENST00000502360	C4orf33-203	transcriptM2	-0.00709948	0.00485045	-1.46367	-0.178886	0.014838	0.164971	0	ENSG00000151470	C4orf33
ENST00000261623	CYBA-201	transcriptM18	-0.00189776	0.011821	-0.160541	-0.178896	0.0148322	0.164971	0	ENSG00000051523	CYBA
ENST00000586995	ABCA5-204	transcriptM0	0.0103145	0.00395197	2.60997	0.178828	0.0148709	0.165073	0	ENSG00000154265	ABCA5
ENST00000579053	ENOSF1-206	transcriptM4	0.00933966	0.0045523	2.05163	0.178825	0.0148726	0.165073	0	ENSG00000132199	ENOSF1
ENST00000266581	AMIGO2-201	transcriptM5	-0.0153353	0.00598963	-2.56031	-0.178694	0.0149475	0.165516	0	ENSG00000139211	AMIGO2
ENST00000427247	LINC02636-201	transcriptM0	0.00827568	0.00411307	2.01205	0.178688	0.0149507	0.165516	0	ENSG00000224222	RP11-262I2.2
ENST00000247461	CANX-201	transcriptM0	-0.0047702	0.0035642	-1.33837	-0.178721	0.014932	0.165516	0	ENSG00000127022	CANX
ENST00000506515	HERC4-213	transcriptM0	0.00994943	0.00372325	2.67224	0.178568	0.0150195	0.166136	0	ENSG00000148634	HERC4
ENST00000418314	MGAT3-202	transcriptM1	-0.00939474	0.00414031	-2.26909	-0.1785	0.0150585	0.166262	0	ENSG00000128268	MGAT3
ENST00000494880	IVNS1ABP-209	transcriptM7	-0.0141196	0.00894071	-1.57925	-0.178482	0.0150694	0.166262	0	ENSG00000116679	IVNS1ABP
ENST00000323865	HTR1A-201	transcriptM1	0.00755368	0.00542876	1.39142	0.17852	0.0150474	0.166262	0	ENSG00000178394	HTR1A
ENST00000571589	MRTFB-202	transcriptM1	0.00645728	0.00441896	1.46127	0.178197	0.0152339	0.167719	0	ENSG00000186260	MKL2
ENST00000264265	LXN-201	transcriptM2	-0.00478713	0.00468126	-1.02262	-0.17823	0.0152149	0.167719	0	ENSG00000079257	LXN
ENST00000241356	ADORA3-201	transcriptM9	-0.0057636	0.00794782	-0.725181	-0.178164	0.0152531	0.167719	0	ENSG00000282608	ENSG00000282608
ENST00000303375	MRC2-201	transcriptM2	-0.00370045	0.00522365	-0.708403	-0.178178	0.0152452	0.167719	0	ENSG00000011028	MRC2
ENST00000476446	DHX30-213	transcriptM0	0.0121555	0.00364576	3.33415	0.178058	0.0153152	0.168117	0	ENSG00000132153	DHX30
ENST00000564768	CORO1A-207	transcriptM0	-0.0053221	0.0032201	-1.65278	-0.178073	0.0153061	0.168117	0	ENSG00000102879	CORO1A
ENST00000463740	RPL7A-204	transcriptM1	0.0114537	0.00391684	2.92421	0.178007	0.0153449	0.168219	0	ENSG00000148303	RPL7A
ENST00000443527	CRY2-202	transcriptM1	0.00623801	0.00404512	1.54211	0.177997	0.0153504	0.168219	0	ENSG00000121671	CRY2
ENST00000522261	INTS8-213	transcriptM0	0.011206	0.00364728	3.07244	0.177904	0.0154052	0.168581	0	ENSG00000164941	INTS8
ENST00000324350	AGO3-202	transcriptM0	-0.00686875	0.00353001	-1.94582	-0.177897	0.0154094	0.168581	0	ENSG00000126070	AGO3
ENST00000623181	RP11-96D1.8	transcriptM4	0.00374351	0.00438197	0.854299	0.177792	0.0154708	0.169111	0	ENSG00000279649	RP11-96D1.8
ENST00000635852	LINC02009-201	transcriptM12	0.00332795	0.0167406	0.198795	0.177753	0.0154938	0.16922	0	ENSG00000283646	ENSG00000283646
ENST00000537318	MYRF-205	transcriptM20	0.0248105	0.0191524	1.29542	0.177644	0.0155585	0.169783	0	ENSG00000124920	MYRF
ENST00000379803	SIN3B-202	transcriptM0	0.00850204	0.00377717	2.2509	0.177614	0.0155759	0.169831	0	ENSG00000127511	SIN3B
ENST00000345136	PLEC-202	transcriptM0	-0.00802933	0.00360521	-2.22714	-0.177506	0.0156401	0.169831	0	ENSG00000178209	PLEC
ENST00000465844	GRM8-209	transcriptM0	-0.00697866	0.00350852	-1.98906	-0.177497	0.0156456	0.169831	0	ENSG00000179603	GRM8
ENST00000520448	ADAM28-206	transcriptM9	-0.0119031	0.00787598	-1.51131	-0.177503	0.0156417	0.169831	0	ENSG00000042980	ADAM28
ENST00000507297	STING1-206	transcriptM1	-0.00236966	0.00369009	-0.642171	-0.177591	0.0155895	0.169831	0	ENSG00000184584	TMEM173
ENST00000322957	FOXJ1-201	transcriptM2	-0.00327459	0.00553286	-0.591845	-0.177482	0.0156544	0.169831	0	ENSG00000129654	FOXJ1
ENST00000595005	MYREM-201	transcriptM17	-0.00296029	0.00895623	-0.330529	0.177496	0.0156463	0.169831	0	ENSG00000268518	CTD-2545M3.8
ENST00000486181	HSPD1-212	transcriptM0	-0.0069519	0.00396968	-1.75125	-0.177406	0.0156995	0.170178	0	ENSG00000144381	HSPD1
ENST00000415912	ECE1-204	transcriptM0	0.0122446	0.00381987	3.20551	0.177199	0.0158235	0.170356	0	ENSG00000117298	ECE1
ENST00000375433	RCC2-201	transcriptM2	-0.0126956	0.00424852	-2.98824	-0.177238	0.0158003	0.170356	0	ENSG00000179051	RCC2
ENST00000504869	THAP9-AS1-205	transcriptM0	0.00904652	0.00374275	2.41708	0.1772	0.0158232	0.170356	0	ENSG00000251022	THAP9-AS1
ENST00000498108	ENAH-208	transcriptM0	-0.00697394	0.00331772	-2.10203	-0.177182	0.015834	0.170356	0	ENSG00000154380	ENAH
ENST00000304842	TPST1-201	transcriptM8	0.0201648	0.00963761	2.09231	0.177349	0.0157341	0.170356	0	ENSG00000169902	TPST1
ENST00000460813	CCDC191-202	transcriptM0	-0.00605409	0.00345738	-1.75106	-0.177188	0.0158301	0.170356	0	ENSG00000163617	KIAA1407
ENST00000341319	KLHL6-201	transcriptM9	-0.011564	0.00779522	-1.48347	-0.17723	0.0158052	0.170356	0	ENSG00000172578	KLHL6
ENST00000407844	MYT1L-203	transcriptM1	0.00398188	0.00413437	0.963116	0.17726	0.015787	0.170356	0	ENSG00000186487	MYT1L
ENST00000469878	EFNA1-203	transcriptM3	0.00497499	0.00875019	0.568558	0.177192	0.015828	0.170356	0	ENSG00000169242	EFNA1
ENST00000541600	EPHA4-214	transcriptM0	0.0124858	0.00365045	3.42036	0.17704	0.0159194	0.170719	0	ENSG00000116106	EPHA4
ENST00000429747	CPNE4-201	transcriptM1	0.00573423	0.0041357	1.38652	0.177039	0.0159203	0.170719	0	ENSG00000196353	CPNE4
ENST00000432911	MDH1B-202	transcriptM1	-0.00523447	0.00392531	-1.33352	-0.17707	0.015901	0.170719	0	ENSG00000138400	MDH1B
ENST00000492257	EXOC6B-208	transcriptM3	0.0049274	0.00835476	0.589771	0.177094	0.0158866	0.170719	0	ENSG00000144036	EXOC6B
ENST00000520451	CSMD1-207	transcriptM0	0.0106381	0.00344339	3.08943	0.176782	0.0160762	0.171887	0	ENSG00000183117	CSMD1
ENST00000589213	ATP6V0A1-221	transcriptM0	-0.0080686	0.00359942	-2.24164	-0.176775	0.0160799	0.171887	0	ENSG00000033627	ATP6V0A1
ENST00000510852	USP53-207	transcriptM1	-0.00563208	0.003993	-1.41049	-0.17683	0.0160464	0.171887	0	ENSG00000145390	USP53
ENST00000483881	PKP4-212	transcriptM8	0.0164648	0.0120276	1.36893	0.17675	0.0160954	0.171887	0	ENSG00000144283	PKP4
ENST00000296130	CLEC3B-201	transcriptM2	-0.00412409	0.00516669	-0.798207	-0.176756	0.0160916	0.171887	0	ENSG00000163815	CLEC3B
ENST00000508196	NEK11-207	transcriptM1	-0.00947945	0.00375271	-2.52603	-0.176638	0.0161636	0.172219	0	ENSG00000114670	NEK11
ENST00000431305	FRMPD2B-201	transcriptM1	-0.0116775	0.00465245	-2.50996	-0.176634	0.0161662	0.172219	0	ENSG00000150175	FRMPD2L2
ENST00000470168	EIF2AK1-207	transcriptM2	0.00820397	0.00438819	1.86956	0.176646	0.016159	0.172219	0	ENSG00000086232	EIF2AK1
ENST00000523764	ALG11-203	transcriptM0	0.0108874	0.00403511	2.69816	0.176451	0.0162785	0.173218	0	ENSG00000253710	ALG11
ENST00000468247	RERE-210	transcriptM0	-0.00470296	0.00330222	-1.42418	-0.176438	0.0162867	0.173218	0	ENSG00000142599	RERE
ENST00000340623	C2orf88-201	transcriptM2	-0.00814147	0.00454057	-1.79305	-0.176326	0.016356	0.173387	0	ENSG00000187699	C2orf88
ENST00000391742	LAIR1-203	transcriptM9	-0.0120774	0.00735129	-1.64289	-0.176335	0.0163504	0.173387	0	ENSG00000167613	LAIR1
ENST00000433161	HAR1A-201	transcriptM3	0.00501646	0.00618219	0.811438	0.176346	0.0163434	0.173387	0	ENSG00000225978	HAR1A
ENST00000002165	FUCA2-201	transcriptM1	-0.00330269	0.00422955	-0.780861	-0.176383	0.0163207	0.173387	0	ENSG00000001036	FUCA2
ENST00000575694	RP11-266L9.4	transcriptM0	0.0103506	0.0037708	2.74494	0.176231	0.0164144	0.173864	0	ENSG00000262587	RP11-266L9.4
ENST00000622696	CYFIP2-224	transcriptM0	0.00880995	0.00444241	1.98315	0.176129	0.0164778	0.174338	0	ENSG00000055163	CYFIP2
ENST00000504526	TRAPPC11-203	transcriptM0	-0.00657371	0.00338445	-1.94233	-0.176116	0.016486	0.174338	0	ENSG00000168538	TRAPPC11
ENST00000433756	CLXN-202	transcriptM2	0.0103005	0.00560759	1.83688	0.176065	0.0165178	0.174402	0	ENSG00000034239	EFCAB1
ENST00000545825	CFAP119-211	transcriptM1	-0.0074091	0.00423675	-1.74877	-0.176042	0.0165324	0.174402	0	ENSG00000196118	C16orf93
ENST00000519641	ARHGEF10-206	transcriptM5	-0.00193236	0.00422643	-0.45721	0.176059	0.0165218	0.174402	0	ENSG00000104728	ARHGEF10
ENST00000468709	CWF19L1-204	transcriptM0	0.0100719	0.00418808	2.4049	0.175946	0.0165924	0.174751	0	ENSG00000095485	CWF19L1
ENST00000553405	MTHFD1-203	transcriptM0	0.00792716	0.00376243	2.10692	0.175949	0.0165906	0.174751	0	ENSG00000100714	MTHFD1
ENST00000304032	AGAP1-201	transcriptM1	-0.0122313	0.00409716	-2.98532	-0.17563	0.0167912	0.176278	0	ENSG00000157985	AGAP1
ENST00000467923	CDS2-204	transcriptM0	-0.00894434	0.00360707	-2.47967	-0.175692	0.0167518	0.176278	0	ENSG00000101290	CDS2
ENST00000467726	PHKG1-206	transcriptM1	-0.00637795	0.00382846	-1.66593	-0.175632	0.01679	0.176278	0	ENSG00000164776	PHKG1
ENST00000407906	ICA1-208	transcriptM1	0.00596914	0.00421645	1.41568	0.175629	0.0167916	0.176278	0	ENSG00000003147	ICA1
ENST00000622315	CD24-208	transcriptM2	-0.00617365	0.00518535	-1.19059	-0.175589	0.0168169	0.176401	0	ENSG00000272398	CD24
ENST00000465749	ANK3-208	transcriptM8	0.0158341	0.0120609	1.31284	0.175522	0.0168597	0.176707	0	ENSG00000151150	ANK3
ENST00000524873	SORL1-203	transcriptM9	-0.0149508	0.00768863	-1.94454	-0.175468	0.0168941	0.176785	0	ENSG00000137642	SORL1
ENST00000603526	FNBP1L-205	transcriptM1	-0.00256078	0.00428199	-0.598035	-0.175467	0.0168944	0.176785	0	ENSG00000137942	FNBP1L
ENST00000634486	AGO3-207	transcriptM0	0.0123215	0.00364492	3.38046	0.175384	0.0169476	0.177095	0	ENSG00000126070	AGO3
ENST00000374639	C1QC-202	transcriptM18	-0.00173029	0.0114418	-0.151225	-0.175378	0.0169513	0.177095	0	ENSG00000159189	C1QC
ENST00000537324	LTO1-208	transcriptM0	0.00934991	0.00355217	2.63217	0.175305	0.0169977	0.177153	0	ENSG00000149716	ORAOV1
ENST00000301908	PNOC-201	transcriptM9	-0.0127742	0.00770893	-1.65707	-0.17531	0.0169944	0.177153	0	ENSG00000168081	PNOC
ENST00000513667	GPM6A-220	transcriptM1	0.00663508	0.00403848	1.64296	0.175343	0.0169735	0.177153	0	ENSG00000150625	GPM6A
ENST00000482932	MIR9-1HG-217	transcriptM1	-0.00847284	0.00407191	-2.0808	-0.175246	0.0170356	0.177333	0	ENSG00000125462	C1orf61
ENST00000271638	S100A11-201	transcriptM9	-0.00696817	0.00753923	-0.924255	-0.175235	0.0170423	0.177333	0	ENSG00000163191	S100A11
ENST00000463674	BACE2-204	transcriptM2	0.00761771	0.00433476	1.75735	0.17517	0.0170843	0.177486	0	ENSG00000182240	BACE2
ENST00000422318	NT5DC2-202	transcriptM2	-0.00859062	0.00518871	-1.65564	-0.175184	0.0170751	0.177486	0	ENSG00000168268	NT5DC2
ENST00000540945	DNAJC4-208	transcriptM2	-0.00721362	0.00490864	-1.46958	-0.175109	0.0171236	0.177751	0	ENSG00000110011	DNAJC4
ENST00000456367	PCDH9-203	transcriptM1	-0.0112983	0.0041394	-2.72944	-0.17507	0.0171484	0.177786	0	ENSG00000184226	PCDH9
ENST00000590490	SLC7A10-204	transcriptM0	-0.00339517	0.00342528	-0.991208	-0.175061	0.0171543	0.177786	0	ENSG00000130876	SLC7A10
ENST00000611653	GPX4-210	transcriptM0	-0.00705135	0.00355438	-1.98385	-0.175036	0.0171701	0.177808	0	ENSG00000167468	GPX4
ENST00000587097	ATXN7L3-205	transcriptM1	-0.0112364	0.00397289	-2.82828	-0.174873	0.0172758	0.178334	0	ENSG00000087152	ATXN7L3
ENST00000483871	SRSF6-202	transcriptM4	-0.00906106	0.00426549	-2.12427	-0.174936	0.0172353	0.178334	0	ENSG00000124193	SRSF6
ENST00000478466	CACNA2D3-207	transcriptM1	0.00594204	0.00475056	1.25081	0.174883	0.0172691	0.178334	0	ENSG00000157445	CACNA2D3
ENST00000477489	LDB3-206	transcriptM1	0.0033934	0.00400413	0.847477	0.174874	0.0172755	0.178334	0	ENSG00000122367	LDB3
ENST00000405850	RP3-406A7.5	transcriptM8	0.0138924	0.0122588	1.13326	0.174849	0.0172913	0.178352	0	ENSG00000216613	RP3-406A7.5
ENST00000320476	SCRIB-201	transcriptM0	0.0122885	0.00332904	3.69132	0.174813	0.0173147	0.178451	0	ENSG00000180900	SCRIB
ENST00000431948	COBL-204	transcriptM1	0.00829928	0.00423124	1.96143	0.174774	0.0173401	0.178571	0	ENSG00000106078	COBL
ENST00000379103	LYRM9-202	transcriptM1	0.00741852	0.00424349	1.74821	0.174718	0.0173768	0.178724	0	ENSG00000232859	LYRM9
ENST00000448648	LRRC37A6P-201	transcriptM14	0.00307685	0.0132486	0.23224	-0.174709	0.0173824	0.178724	0	ENSG00000230445	LRRC37A6P
ENST00000495711	EEF1AKMT2-205	transcriptM0	0.00962163	0.00364976	2.63624	0.174653	0.0174192	0.178819	0	ENSG00000203791	METTL10
ENST00000389916	KIF19-202	transcriptM9	-0.00634519	0.00700109	-0.906315	0.174669	0.0174088	0.178819	0	ENSG00000196169	KIF19
ENST00000583973	ENOSF1-215	transcriptM4	0.0100902	0.0046569	2.16672	0.174561	0.0174794	0.178871	0	ENSG00000132199	ENOSF1
ENST00000373851	CNTRL-204	transcriptM4	0.00970623	0.00481263	2.01683	0.174576	0.0174697	0.178871	0	ENSG00000119397	CNTRL
ENST00000567034	CORO1A-210	transcriptM0	-0.00532515	0.00365241	-1.45798	-0.174615	0.0174439	0.178871	0	ENSG00000102879	CORO1A
ENST00000488358	CFAP221-210	transcriptM2	0.00632805	0.00507344	1.24729	0.174592	0.0174589	0.178871	0	ENSG00000163075	CFAP221
ENST00000598254	ZNF350-206	transcriptM0	0.010386	0.00398249	2.60791	0.174194	0.017721	0.1812	0	ENSG00000256683	ZNF350
ENST00000302609	ZNF25-201	transcriptM1	0.00890161	0.00436036	2.04149	0.174171	0.0177365	0.181216	0	ENSG00000175395	ZNF25
ENST00000554740	AKAP6-205	transcriptM0	0.0114455	0.00375082	3.05147	0.174131	0.0177626	0.181341	0	ENSG00000151320	AKAP6
ENST00000554512	KLHDC1-203	transcriptM0	0.0115021	0.00354691	3.24285	0.173926	0.0178995	0.182022	0	ENSG00000197776	KLHDC1
ENST00000534855	DNAJC27-207	transcriptM0	-0.0083457	0.00355985	-2.34439	-0.173958	0.0178784	0.182022	0	ENSG00000115137	DNAJC27
ENST00000387429	MT-TG-201	transcriptM1	-0.007105	0.00390573	-1.81912	-0.173964	0.0178741	0.182022	0	ENSG00000210164	MT-TG
ENST00000356244	RANGAP1-201	transcriptM2	0.00678458	0.00422814	1.60463	0.173994	0.0178542	0.182022	0	ENSG00000100401	RANGAP1
ENST00000603821	FBXW7-205	transcriptM20	0.0239285	0.0194925	1.22757	0.173937	0.0178921	0.182022	0	ENSG00000109670	FBXW7
ENST00000395002	FAM13A-202	transcriptM0	-0.00793798	0.00351746	-2.25674	-0.17379	0.0179908	0.182665	0	ENSG00000138640	FAM13A
ENST00000529357	ARHGAP27-209	transcriptM9	-0.0136117	0.00757609	-1.79666	-0.173806	0.0179796	0.182665	0	ENSG00000159314	ARHGAP27
ENST00000564982	TERF2-202	transcriptM0	0.0108307	0.00384344	2.81798	0.173756	0.0180138	0.18268	0	ENSG00000132604	TERF2
ENST00000504031	DMXL1-204	transcriptM0	0.00807713	0.00393747	2.05135	0.173746	0.0180204	0.18268	0	ENSG00000172869	DMXL1
ENST00000588554	GPATCH8-206	transcriptM0	-0.0046766	0.00351717	-1.32965	-0.173644	0.0180891	0.183233	0	ENSG00000186566	GPATCH8
ENST00000627535	GRIN2B-202	transcriptM1	0.00646757	0.00426609	1.51604	0.173496	0.0181892	0.184103	0	ENSG00000273079	GRIN2B
ENST00000431017	RP11-252P19.2	transcriptM2	-0.00746954	0.00458169	-1.6303	-0.173462	0.0182119	0.18419	0	ENSG00000223942	RP11-252P19.2
ENST00000517349	SMIM18-201	transcriptM5	-0.0131905	0.00603702	-2.18494	-0.173413	0.0182454	0.184385	0	ENSG00000253457	SMIM18
ENST00000388962	SELPLG-202	transcriptM9	-0.0114559	0.00778385	-1.47175	-0.173373	0.0182729	0.184519	0	ENSG00000110876	SELPLG
ENST00000484696	UBAP2L-215	transcriptM1	0.00986818	0.00406211	2.42933	0.173314	0.0183126	0.184777	0	ENSG00000143569	UBAP2L
ENST00000528231	SYTL2-216	transcriptM1	0.00738207	0.00412996	1.78744	0.173232	0.0183687	0.185014	0	ENSG00000137501	SYTL2
ENST00000374975	HLA-DRB5-201	transcriptM9	-0.00690423	0.00778194	-0.887212	-0.173237	0.0183656	0.185014	0	ENSG00000198502	HLA-DRB5
ENST00000570222	DYNLRB2-206	transcriptM2	-0.0040473	0.00524422	-0.771765	-0.173217	0.0183789	0.185014	0	ENSG00000168589	DYNLRB2
ENST00000335295	HBB-201	transcriptM6	0.0141557	0.0103122	1.37271	0.173133	0.018437	0.185455	0	ENSG00000244734	HBB
ENST00000568126	IQCK-211	transcriptM2	-0.00829544	0.00472788	-1.75458	-0.173069	0.018481	0.185754	0	ENSG00000174628	IQCK
ENST00000265748	ANLN-201	transcriptM3	-0.0129841	0.0102099	-1.27171	-0.172988	0.0185368	0.186171	0	ENSG00000011426	ANLN
ENST00000321725	STAB1-201	transcriptM18	0.00138296	0.0120687	0.114591	-0.172949	0.0185636	0.186296	0	ENSG00000010327	STAB1
ENST00000595068	USF2-207	transcriptM0	-0.00708386	0.00367868	-1.92565	-0.172896	0.0185999	0.186504	0	ENSG00000105698	USF2
ENST00000396285	TRPM3-213	transcriptM0	-0.00613284	0.00389074	-1.57627	-0.172856	0.0186274	0.186504	0	ENSG00000083067	TRPM3
ENST00000478932	USP25-208	transcriptM1	0.00624033	0.00457808	1.36309	0.172873	0.018616	0.186504	0	ENSG00000155313	USP25
ENST00000382499	SYNJ1-203	transcriptM1	0.00295001	0.00433247	0.680908	0.172764	0.0186915	0.187002	0	ENSG00000159082	SYNJ1
ENST00000584205	ATPAF2-212	transcriptM0	0.00989899	0.0042057	2.35371	0.17263	0.0187845	0.187787	0	ENSG00000171953	ATPAF2
ENST00000561480	STOML1-205	transcriptM0	0.00991227	0.00336983	2.94147	0.172604	0.0188026	0.187824	0	ENSG00000067221	STOML1
ENST00000553440	GABRG3-203	transcriptM0	-0.00594883	0.00341865	-1.74011	-0.172525	0.0188583	0.187954	0	ENSG00000182256	GABRG3
ENST00000601010	ZNF675-208	transcriptM1	0.00537771	0.00478252	1.12445	0.172524	0.0188591	0.187954	0	ENSG00000197372	ZNF675
ENST00000624205	RP11-331F4.5	transcriptM1	0.00472232	0.00428556	1.10191	0.172564	0.0188306	0.187954	0	ENSG00000280152	RP11-331F4.5
ENST00000528798	SELENOH-202	transcriptM1	-0.00735699	0.00444334	-1.65574	-0.172489	0.0188835	0.188053	0	ENSG00000211450	C11orf31
ENST00000571473	TVP23CP2-201	transcriptM1	0.00537192	0.00511726	1.04977	0.172424	0.0189289	0.188361	0	ENSG00000262470	TVP23CP2
ENST00000513650	RSAD1-207	transcriptM0	0.0129209	0.00419367	3.08104	0.172361	0.0189729	0.188365	0	ENSG00000136444	RSAD1
ENST00000405615	CADM2-202	transcriptM0	0.0107778	0.00372971	2.88972	0.172371	0.0189661	0.188365	0	ENSG00000175161	CADM2
ENST00000468375	TP53TG5-202	transcriptM3	0.00518164	0.00886574	0.584457	0.172369	0.0189673	0.188365	0	ENSG00000124251	TP53TG5
ENST00000273861	SLC10A4-201	transcriptM5	-0.0125904	0.00603734	-2.08542	-0.172305	0.0190128	0.188618	0	ENSG00000145248	SLC10A4
ENST00000583418	CYB5A-207	transcriptM0	0.011201	0.00354559	3.15913	0.172259	0.0190448	0.188791	0	ENSG00000166347	CYB5A
ENST00000369899	SUFU-201	transcriptM1	-0.00689495	0.00386136	-1.78563	-0.172192	0.0190923	0.189117	0	ENSG00000107882	SUFU
ENST00000462395	COBL-209	transcriptM4	0.0041896	0.00430439	0.973332	0.172169	0.0191087	0.189136	0	ENSG00000106078	COBL
ENST00000620617	RP11-61K9.3	transcriptM1	0.00530833	0.00423308	1.25401	0.172105	0.0191537	0.189436	0	ENSG00000275964	RP11-61K9.3
ENST00000563924	PECAM1-203	transcriptM6	0.0171911	0.0105071	1.63614	0.17197	0.0192498	0.190098	0	ENSG00000261371	PECAM1
ENST00000578341	NUDT4P2-201	transcriptM13	-0.0033883	0.011567	-0.292928	0.17199	0.0192359	0.190098	0	ENSG00000271121	NUDT4P2
ENST00000602204	SIN3B-212	transcriptM0	0.0101315	0.00390979	2.59131	0.171888	0.0193085	0.190388	0	ENSG00000127511	SIN3B
ENST00000521395	PTK2-232	transcriptM1	-0.00534914	0.00394183	-1.35702	-0.171902	0.0192982	0.190388	0	ENSG00000169398	PTK2
ENST00000366523	EFCAB2-203	transcriptM2	-0.00730778	0.00485073	-1.50653	-0.171849	0.0193359	0.190513	0	ENSG00000203666	EFCAB2
ENST00000477949	USP33-208	transcriptM0	0.00851458	0.00382671	2.22504	0.171766	0.0193959	0.190526	0	ENSG00000077254	USP33
ENST00000356205	SLC39A1-202	transcriptM0	-0.00772628	0.00388325	-1.98964	-0.171797	0.0193736	0.190526	0	ENSG00000143570	SLC39A1
ENST00000458549	TMEM64-203	transcriptM3	-0.0138168	0.00849466	-1.62653	-0.171769	0.0193933	0.190526	0	ENSG00000180694	TMEM64
ENST00000402247	CAMKMT-202	transcriptM2	-0.00601797	0.00457049	-1.3167	-0.171818	0.0193587	0.190526	0	ENSG00000143919	CAMKMT
ENST00000371454	LRP8-204	transcriptM0	-0.0080688	0.00358744	-2.24918	-0.171721	0.0194278	0.190551	0	ENSG00000157193	LRP8
ENST00000557143	KLC1-222	transcriptM0	-0.00507121	0.00346065	-1.4654	-0.171723	0.0194263	0.190551	0	ENSG00000126214	KLC1
ENST00000482337	KHDC4-208	transcriptM0	0.0096633	0.0039235	2.46293	0.171611	0.0195071	0.191127	0	ENSG00000132680	KIAA0907
ENST00000422622	SSPN-202	transcriptM10	0.00433342	0.0184472	0.23491	-0.171599	0.019516	0.191127	0	ENSG00000123096	SSPN
ENST00000509208	COPG1-204	transcriptM0	0.00960381	0.00384041	2.50072	0.171533	0.0195636	0.191449	0	ENSG00000181789	COPG1
ENST00000513965	COPG1-208	transcriptM0	0.012468	0.00360797	3.4557	0.171394	0.0196643	0.192289	0	ENSG00000181789	COPG1
ENST00000622155	DHX57-211	transcriptM0	0.00827973	0.00360343	2.29774	0.171299	0.0197328	0.192524	0	ENSG00000163214	DHX57
ENST00000507260	HADH-204	transcriptM1	0.00826379	0.00370045	2.23318	0.171314	0.0197223	0.192524	0	ENSG00000138796	HADH
ENST00000465756	NPHP3-203	transcriptM1	0.00581572	0.0038368	1.51577	0.171338	0.0197044	0.192524	0	ENSG00000113971	NPHP3
ENST00000496667	CRY2-207	transcriptM1	0.0107725	0.00452655	2.37984	0.17127	0.0197541	0.192588	0	ENSG00000121671	CRY2
ENST00000372450	SZT2-202	transcriptM0	0.0103978	0.00382194	2.72055	0.171232	0.019782	0.192714	0	ENSG00000198198	SZT2
ENST00000479648	TRMU-211	transcriptM0	0.0108448	0.00434534	2.49574	0.171181	0.0198192	0.192933	0	ENSG00000100416	TRMU
ENST00000486902	PDE9A-223	transcriptM1	-0.00949064	0.00377196	-2.5161	-0.171087	0.0198876	0.193424	0	ENSG00000160191	PDE9A
ENST00000409868	DCTN1-206	transcriptM1	-0.00848845	0.00417697	-2.0322	-0.171071	0.0198995	0.193424	0	ENSG00000204843	DCTN1
ENST00000322209	NUDT4B-201	transcriptM13	-0.00339176	0.0115773	-0.292967	0.171026	0.0199327	0.193602	0	ENSG00000177144	NUDT4P1
ENST00000397828	AGO3-204	transcriptM0	0.0116085	0.00357386	3.24817	0.170995	0.0199553	0.193676	0	ENSG00000126070	AGO3
ENST00000397343	PGAM1P4-201	transcriptM2	0.00977878	0.00532809	1.83533	0.170715	0.0201623	0.195539	0	ENSG00000214041	PGAM1P4
ENST00000446946	ALDH1A1-204	transcriptM5	-0.0180687	0.00519137	-3.48053	-0.170683	0.0201855	0.195618	0	ENSG00000165092	ALDH1A1
ENST00000371559	GRIN1-206	transcriptM0	0.0104466	0.00428415	2.43843	0.17055	0.0202847	0.195939	0	ENSG00000176884	GRIN1
ENST00000481314	HCLS1-207	transcriptM9	-0.00993158	0.00764753	-1.29867	-0.170618	0.0202338	0.195939	0	ENSG00000180353	HCLS1
ENST00000566635	HERC2-208	transcriptM0	-0.00470894	0.00378619	-1.24372	-0.17054	0.0202921	0.195939	0	ENSG00000128731	HERC2
ENST00000453000	CABP1-204	transcriptM1	0.0031983	0.0035846	0.892234	0.170578	0.0202638	0.195939	0	ENSG00000157782	CABP1
ENST00000374640	C1QC-203	transcriptM9	-0.00508598	0.00794214	-0.640379	-0.170538	0.020294	0.195939	0	ENSG00000159189	C1QC
ENST00000581231	L3MBTL4-206	transcriptM0	0.0124156	0.00360461	3.44436	0.170516	0.02031	0.195947	0	ENSG00000154655	L3MBTL4
ENST00000555833	KIAA0586-208	transcriptM1	0.00616453	0.00402687	1.53085	0.170478	0.0203388	0.19608	0	ENSG00000100578	KIAA0586
ENST00000510164	KIAA1191-210	transcriptM8	0.0216738	0.00963376	2.24977	0.170417	0.0203843	0.196373	0	ENSG00000122203	KIAA1191
ENST00000478356	MAPK3-209	transcriptM0	0.012849	0.00367297	3.49827	0.170344	0.0204387	0.196431	0	ENSG00000102882	MAPK3
ENST00000468177	CACNB2-211	transcriptM1	-0.00561691	0.00393032	-1.42912	-0.170361	0.0204261	0.196431	0	ENSG00000165995	CACNB2
ENST00000504875	CSF1R-203	transcriptM9	-0.00964114	0.00783926	-1.22985	-0.170328	0.0204509	0.196431	0	ENSG00000182578	CSF1R
ENST00000374075	AKNA-204	transcriptM0	-0.00327782	0.00331057	-0.990105	-0.170338	0.020443	0.196431	0	ENSG00000106948	AKNA
ENST00000554538	FAM181A-AS1-201	transcriptM2	-0.00450035	0.00522871	-0.860701	-0.170303	0.0204698	0.196467	0	ENSG00000258584	FAM181A-AS1
ENST00000251170	SEC14L5-201	transcriptM3	-0.001643	0.00922204	-0.17816	0.170268	0.0204956	0.19657	0	ENSG00000103184	SEC14L5
ENST00000484359	CCK-204	transcriptM1	-0.00926588	0.00429609	-2.15682	-0.170227	0.0205265	0.196589	0	ENSG00000187094	CCK
ENST00000458302	MIAT-217	transcriptM0	-0.00472474	0.00381058	-1.2399	-0.170225	0.0205279	0.196589	0	ENSG00000225783	MIAT
ENST00000471780	UNC45A-204	transcriptM0	0.0123882	0.00382483	3.2389	0.17016	0.0205773	0.196918	0	ENSG00000140553	UNC45A
ENST00000423345	PRAM1-201	transcriptM18	-0.0017721	0.0118322	-0.149769	-0.170066	0.0206484	0.197452	0	ENSG00000133246	PRAM1
ENST00000409204	PCDH20-201	transcriptM13	-0.00241055	0.0115684	-0.208374	0.170001	0.0206978	0.197779	0	ENSG00000280165	PCDH20
ENST00000556096	VPS33B-205	transcriptM0	0.0121946	0.00396942	3.07215	0.169748	0.0208898	0.199467	0	ENSG00000184056	VPS33B
ENST00000346528	RBM23-202	transcriptM0	0.0112666	0.00414013	2.72131	0.169587	0.0210139	0.19987	0	ENSG00000100461	RBM23
ENST00000372921	ANXA7-202	transcriptM2	0.0118038	0.00486716	2.42519	0.169653	0.0209633	0.19987	0	ENSG00000138279	ANXA7
ENST00000371655	RAB3B-201	transcriptM5	-0.01335	0.00648393	-2.05893	-0.169573	0.0210243	0.19987	0	ENSG00000169213	RAB3B
ENST00000266263	MTFP1-201	transcriptM0	-0.00651183	0.00367592	-1.77148	-0.169577	0.0210216	0.19987	0	ENSG00000242114	MTFP1
ENST00000420692	CTSB-203	transcriptM9	-0.0129435	0.00756055	-1.71198	-0.169606	0.0209991	0.19987	0	ENSG00000164733	CTSB
ENST00000318430	TMC8-201	transcriptM18	-0.00142987	0.0114495	-0.124885	-0.169612	0.0209945	0.19987	0	ENSG00000167895	TMC8
ENST00000264258	RPL31-201	transcriptM0	0.013466	0.00370957	3.63008	0.169531	0.021057	0.199925	0	ENSG00000071082	RPL31
ENST00000542991	ATF7IP-220	transcriptM0	-0.00408347	0.0035213	-1.15965	-0.169526	0.0210609	0.199925	0	ENSG00000171681	ATF7IP
ENST00000609071	RP11-571L19.8	transcriptM1	0.00411223	0.00439348	0.935984	0.169501	0.0210797	0.199957	0	ENSG00000272777	RP11-571L19.8
ENST00000478847	MIDEAS-208	transcriptM0	0.0110597	0.00390195	2.83441	0.169384	0.02117	0.200404	0	ENSG00000156030	ELMSAN1
ENST00000519179	STK19-217	transcriptM0	0.00879497	0.00358914	2.45044	0.169359	0.0211898	0.200404	0	ENSG00000204344	STK19
ENST00000560093	PLCB2-213	transcriptM9	-0.0102579	0.00770958	-1.33054	-0.169358	0.0211906	0.200404	0	ENSG00000137841	PLCB2
ENST00000011700	VPS13D-201	transcriptM1	0.00509767	0.00417434	1.22119	0.169349	0.0211971	0.200404	0	ENSG00000048707	VPS13D
ENST00000569840	MGAT5B-209	transcriptM12	0.00503785	0.0160894	0.313117	0.16934	0.021204	0.200404	0	ENSG00000167889	MGAT5B
ENST00000483757	DOCK8-213	transcriptM9	-0.0136113	0.00711216	-1.91381	-0.169263	0.0212642	0.200681	0	ENSG00000107099	DOCK8
ENST00000574041	LINC03048-205	transcriptM3	0.00647439	0.00843225	0.767814	0.169267	0.0212611	0.200681	0	ENSG00000262223	RP11-1055B8.3
ENST00000296140	CCR1-201	transcriptM9	-0.00493655	0.00744354	-0.663199	-0.169238	0.021283	0.200712	0	ENSG00000163823	CCR1
ENST00000260653	SIX3-201	transcriptM2	-0.00330612	0.00474985	-0.696047	-0.169203	0.0213104	0.200825	0	ENSG00000138083	SIX3
ENST00000368738	S100A9-201	transcriptM1	0.0086593	0.00413774	2.09276	0.169138	0.0213608	0.201154	0	ENSG00000163220	S100A9
ENST00000351760	IAH1-201	transcriptM2	-0.00956667	0.00428175	-2.23429	-0.1691	0.0213911	0.201293	0	ENSG00000134330	IAH1
ENST00000523500	CLU-215	transcriptM0	0.0131281	0.00417656	3.14328	0.168901	0.0215466	0.201835	0	ENSG00000120885	CLU
ENST00000321685	DNAJC4-202	transcriptM0	0.0109249	0.00365826	2.98638	0.168847	0.0215886	0.201835	0	ENSG00000110011	DNAJC4
ENST00000636170	MPHOSPH10P3-201	transcriptM0	0.010139	0.00352269	2.87819	0.168906	0.0215424	0.201835	0	ENSG00000283345	ENSG00000283345
ENST00000471158	RFT1-204	transcriptM0	0.0112787	0.00403346	2.79628	0.168892	0.0215534	0.201835	0	ENSG00000163933	RFT1
ENST00000432677	SPRY4-AS1-203	transcriptM1	-0.0105983	0.00457284	-2.31767	-0.168992	0.0214752	0.201835	0	ENSG00000231185	AC005592.2
ENST00000603232	CELF4-223	transcriptM1	-0.00900304	0.00411633	-2.18715	-0.168939	0.0215169	0.201835	0	ENSG00000101489	CELF4
ENST00000509676	MFSD10-208	transcriptM0	-0.00701469	0.0036125	-1.94178	-0.168873	0.0215689	0.201835	0	ENSG00000109736	MFSD10
ENST00000637340	EFHC1-232	transcriptM1	-0.00729258	0.0039238	-1.85855	-0.168901	0.0215467	0.201835	0	ENSG00000096093	EFHC1
ENST00000355622	TLR4-201	transcriptM10	0.00399579	0.0188785	0.211659	-0.168852	0.0215851	0.201835	0	ENSG00000136869	TLR4
ENST00000472881	TUBAP7-201	transcriptM12	0.00449694	0.0158765	0.283246	0.168806	0.0216213	0.201996	0	ENSG00000253547	RP11-959F10.5
ENST00000375688	VWA7-201	transcriptM1	-0.0116026	0.00496893	-2.33503	-0.168763	0.0216552	0.202167	0	ENSG00000204396	VWA7
ENST00000403633	BUD31-202	transcriptM1	-0.00846025	0.0035913	-2.35576	-0.168689	0.0217136	0.202566	0	ENSG00000106245	BUD31
ENST00000549107	PTPRR-208	transcriptM0	-0.00722562	0.0037119	-1.94661	-0.16855	0.021824	0.20296	0	ENSG00000153233	PTPRR
ENST00000523448	SNAP91-219	transcriptM1	0.00799597	0.00428352	1.86668	0.168537	0.0218339	0.20296	0	ENSG00000065609	SNAP91
ENST00000522553	KALRN-222	transcriptM1	0.00728125	0.00403789	1.80323	0.168608	0.0217776	0.20296	0	ENSG00000160145	KALRN
ENST00000487694	ROBO2-208	transcriptM1	0.00714978	0.00423049	1.69006	0.168573	0.0218058	0.20296	0	ENSG00000185008	ROBO2
ENST00000397747	PDCD1LG2-201	transcriptM9	-0.00730704	0.00772577	-0.945802	-0.16855	0.0218239	0.20296	0	ENSG00000197646	PDCD1LG2
ENST00000555392	COQ6-212	transcriptM0	-0.00869396	0.00346633	-2.50812	-0.168489	0.0218722	0.203171	0	ENSG00000119723	COQ6
ENST00000539693	NR2C2AP-206	transcriptM1	0.00870605	0.00448202	1.94244	0.168407	0.0219375	0.203486	0	ENSG00000184162	NR2C2AP
ENST00000468857	PFKFB2-205	transcriptM1	-0.00597746	0.00388974	-1.53672	-0.168424	0.0219243	0.203486	0	ENSG00000123836	PFKFB2
ENST00000524607	CACNA1E-204	transcriptM5	-0.0138851	0.00497832	-2.78911	-0.168374	0.0219639	0.203585	0	ENSG00000198216	CACNA1E
ENST00000496927	USP20-209	transcriptM0	-0.00726378	0.00368348	-1.97199	-0.168325	0.0220033	0.203805	0	ENSG00000136878	USP20
ENST00000380379	BPHL-203	transcriptM0	0.0104477	0.00343949	3.03757	0.168209	0.0220962	0.204439	0	ENSG00000137274	BPHL
ENST00000412981	TBC1D5-202	transcriptM0	0.00811362	0.00378309	2.14471	0.1682	0.0221032	0.204439	0	ENSG00000131374	TBC1D5
ENST00000374469	SVEP1-202	transcriptM0	0.0109168	0.00392957	2.77811	0.168158	0.0221369	0.204605	0	ENSG00000165124	SVEP1
ENST00000432756	PICK1-205	transcriptM0	-0.00709069	0.00348626	-2.0339	-0.167968	0.0222899	0.205873	0	ENSG00000100151	PICK1
ENST00000523077	HSF4-223	transcriptM0	0.0104719	0.00374739	2.79447	0.167792	0.0224328	0.206458	0	ENSG00000102878	HSF4
ENST00000413800	GAL3ST4-203	transcriptM9	-0.0121329	0.0071649	-1.69338	-0.167855	0.0223813	0.206458	0	ENSG00000197093	GAL3ST4
ENST00000345514	BCL11B-201	transcriptM7	-0.0136345	0.00884408	-1.54165	-0.167798	0.0224282	0.206458	0	ENSG00000127152	BCL11B
ENST00000460614	ENTPD2-203	transcriptM2	-0.00282911	0.00487135	-0.580765	-0.167795	0.0224305	0.206458	0	ENSG00000054179	ENTPD2
ENST00000534917	PPFIBP1-203	transcriptM12	0.00168679	0.0158881	0.106167	0.167847	0.0223879	0.206458	0	ENSG00000110841	PPFIBP1
ENST00000621565	RPGRIP1L-211	transcriptM0	-0.00698891	0.00299242	-2.33554	-0.167768	0.0224521	0.20649	0	ENSG00000103494	RPGRIP1L
ENST00000489206	SYNGR1-207	transcriptM6	4.06263e-05	0.00587937	0.00690997	-0.167714	0.0224962	0.206748	0	ENSG00000100321	SYNGR1
ENST00000462025	RBM5-211	transcriptM1	0.0050771	0.0043873	1.15722	0.167693	0.0225136	0.206762	0	ENSG00000003756	RBM5
ENST00000437500	RBM5-206	transcriptM0	0.00963134	0.00371561	2.59213	0.167654	0.0225449	0.206814	0	ENSG00000003756	RBM5
ENST00000507737	TENM3-202	transcriptM0	-0.00625725	0.00340112	-1.83976	-0.167647	0.0225511	0.206814	0	ENSG00000218336	TENM3
ENST00000483194	BIRC6-210	transcriptM1	0.00659139	0.00454121	1.45146	0.167602	0.0225878	0.207004	0	ENSG00000115760	BIRC6
ENST00000609119	RYR2-205	transcriptM1	0.00656695	0.00418378	1.56962	0.167492	0.0226778	0.207683	0	ENSG00000198626	RYR2
ENST00000553530	RGS6-210	transcriptM0	-0.00653771	0.00344808	-1.89605	-0.167442	0.0227187	0.20791	0	ENSG00000182732	RGS6
ENST00000534832	TPCN2-203	transcriptM0	0.00846686	0.00400655	2.11325	0.167365	0.0227823	0.208345	0	ENSG00000162341	TPCN2
ENST00000577939	SUPT6H-204	transcriptM1	0.00856698	0.00390126	2.19595	0.167321	0.0228186	0.208531	0	ENSG00000109111	SUPT6H
ENST00000253692	TBC1D5-201	transcriptM0	-0.00540046	0.00345951	-1.56105	-0.167258	0.0228706	0.208859	0	ENSG00000131374	TBC1D5
ENST00000443633	LINC01166-202	transcriptM5	-0.0140568	0.00649355	-2.16474	-0.167196	0.022922	0.209182	0	ENSG00000232903	LINC01166
ENST00000268122	RHCG-201	transcriptM0	0.0100132	0.00397784	2.51724	0.167076	0.0230211	0.209857	0	ENSG00000140519	RHCG
ENST00000280758	ABTB3-201	transcriptM0	-0.00191301	0.00311935	-0.613273	-0.167068	0.0230284	0.209857	0	ENSG00000151136	BTBD11
ENST00000294339	TAL1-201	transcriptM9	-0.0145863	0.00725717	-2.00992	-0.167024	0.0230646	0.21004	0	ENSG00000162367	TAL1
ENST00000262233	EML1-201	transcriptM0	0.00982383	0.00352245	2.78892	0.166926	0.0231467	0.210345	0	ENSG00000066629	EML1
ENST00000359890	RBM23-203	transcriptM7	-0.0163496	0.0087229	-1.87433	-0.166962	0.0231165	0.210345	0	ENSG00000100461	RBM23
ENST00000502660	CSF1R-202	transcriptM18	-0.000697411	0.0117002	-0.0596068	-0.166944	0.0231318	0.210345	0	ENSG00000182578	CSF1R
ENST00000536287	RHBDL3-203	transcriptM0	0.0109763	0.00351573	3.12207	0.166804	0.0232482	0.210825	0	ENSG00000141314	RHBDL3
ENST00000566915	LPCAT2-208	transcriptM9	-0.010411	0.00761543	-1.36709	-0.166821	0.0232342	0.210825	0	ENSG00000087253	LPCAT2
ENST00000438782	IHO1-203	transcriptM0	-0.00381235	0.0033149	-1.15007	-0.166835	0.0232228	0.210825	0	ENSG00000173421	CCDC36
ENST00000494853	CLEC16A-212	transcriptM0	0.0108812	0.0032494	3.34867	0.166723	0.0233163	0.211001	0	ENSG00000038532	CLEC16A
ENST00000549545	COQ10A-205	transcriptM2	-0.00731061	0.00494083	-1.47963	-0.166724	0.0233161	0.211001	0	ENSG00000135469	COQ10A
ENST00000552951	NOPCHAP1-204	transcriptM7	-0.0122772	0.00870648	-1.41012	-0.166738	0.0233041	0.211001	0	ENSG00000151131	C12orf45
ENST00000596953	TECR-209	transcriptM0	-0.00528105	0.00343327	-1.5382	-0.166565	0.0234495	0.212058	0	ENSG00000099797	TECR
ENST00000426595	MRPS17	transcriptM1	-0.0078581	0.00397643	-1.97617	-0.166463	0.0235362	0.212528	0	ENSG00000249773	MRPS17
ENST00000558117	RTF1-204	transcriptM1	0.00666585	0.00474824	1.40386	0.166462	0.0235369	0.212528	0	ENSG00000137815	RTF1
ENST00000480825	CSF3R-208	transcriptM18	-0.00137246	0.0121152	-0.113284	-0.166446	0.0235506	0.212528	0	ENSG00000119535	CSF3R
ENST00000618327	CIITA-214	transcriptM9	-0.0122056	0.00765409	-1.59466	-0.166382	0.023605	0.212871	0	ENSG00000179583	CIITA
ENST00000603513	CEP41-217	transcriptM1	-0.00498521	0.00405865	-1.22829	-0.166349	0.0236329	0.212975	0	ENSG00000106477	CEP41
ENST00000253188	SLC7A10-201	transcriptM5	-0.0125298	0.00526006	-2.38206	-0.1663	0.0236742	0.213199	0	ENSG00000130876	SLC7A10
ENST00000504346	PIGG-208	transcriptM0	0.00951824	0.00311612	3.05452	0.166203	0.0237573	0.213799	0	ENSG00000174227	PIGG
ENST00000344604	ECM2-201	transcriptM16	-0.0271813	0.0279463	-0.972628	-0.166149	0.0238038	0.214069	0	ENSG00000106823	ECM2
ENST00000562883	MTSS2-202	transcriptM1	-0.00455209	0.00427721	-1.06427	-0.166127	0.0238222	0.214086	0	ENSG00000132613	MTSS1L
ENST00000409535	RAD54L2-201	transcriptM0	0.00927232	0.00383361	2.41869	0.166054	0.0238851	0.214355	0	ENSG00000164080	RAD54L2
ENST00000332439	CYB5D1-201	transcriptM1	-0.00626482	0.00379435	-1.65109	-0.166064	0.0238763	0.214355	0	ENSG00000182224	CYB5D1
ENST00000635048	LINC01748-204	transcriptM7	-0.0142004	0.00869238	-1.63366	-0.166033	0.0239029	0.214367	0	ENSG00000226476	RP11-776H12.1
ENST00000522459	HSF4-221	transcriptM0	0.00989507	0.00364265	2.71644	0.16598	0.0239483	0.214625	0	ENSG00000102878	HSF4
ENST00000373672	COL16A1-203	transcriptM2	-0.010351	0.00496329	-2.08552	-0.165797	0.0241061	0.215891	0	ENSG00000084636	COL16A1
ENST00000481632	ZBTB20-214	transcriptM0	0.0113531	0.0037456	3.03105	0.165608	0.0242705	0.216071	0	ENSG00000181722	ZBTB20
ENST00000335390	TMEM17-201	transcriptM5	-0.0164738	0.00545768	-3.01846	-0.165618	0.0242614	0.216071	0	ENSG00000186889	TMEM17
ENST00000605687	ANKRD18B-205	transcriptM1	-0.00998832	0.00466612	-2.14061	-0.165632	0.0242489	0.216071	0	ENSG00000230453	ANKRD18B
ENST00000443800	SPRY4-AS1-204	transcriptM1	-0.00892027	0.00473021	-1.88581	-0.165743	0.0241533	0.216071	0	ENSG00000231185	AC005592.2
ENST00000589042	TTN-212	transcriptM1	-0.00601851	0.00385154	-1.56262	-0.165721	0.024172	0.216071	0	ENSG00000155657	TTN
ENST00000428789	MGAT5B-203	transcriptM0	-0.00513581	0.0033974	-1.51169	-0.165671	0.0242155	0.216071	0	ENSG00000167889	MGAT5B
ENST00000550262	ATP2A2-210	transcriptM1	-0.00580853	0.00411908	-1.41015	-0.165691	0.0241983	0.216071	0	ENSG00000174437	ATP2A2
ENST00000490791	SETD5-221	transcriptM1	0.00362656	0.00434193	0.835242	0.165601	0.0242759	0.216071	0	ENSG00000168137	SETD5
ENST00000416928	HAGLR-202	transcriptM11	-0.00537019	0.0170718	-0.314564	-0.165698	0.0241924	0.216071	0	ENSG00000224189	HAGLR
ENST00000475557	ADAMTS9-205	transcriptM0	0.00962296	0.00361914	2.65891	0.16552	0.0243471	0.216556	0	ENSG00000163638	ADAMTS9
ENST00000520761	CEP57L1-211	transcriptM0	0.0116314	0.00341413	3.40685	0.165355	0.0244915	0.217467	0	ENSG00000183137	CEP57L1
ENST00000566557	SCAMP2-208	transcriptM0	-0.00764032	0.00336199	-2.27256	-0.165326	0.0245165	0.217467	0	ENSG00000140497	SCAMP2
ENST00000326786	ETV3-201	transcriptM1	-0.00807666	0.00437807	-1.8448	-0.165348	0.0244976	0.217467	0	ENSG00000117036	ETV3
ENST00000544220	ZBTB16-208	transcriptM1	0.00541865	0.00401661	1.34906	0.165341	0.0245038	0.217467	0	ENSG00000109906	ZBTB16
ENST00000475615	DENND1A-209	transcriptM0	0.0109782	0.00376324	2.91723	0.165266	0.0245694	0.217632	0	ENSG00000119522	DENND1A
ENST00000466940	CAMKV-204	transcriptM0	0.00903727	0.00386934	2.33561	0.165248	0.0245855	0.217632	0	ENSG00000164076	CAMKV
ENST00000511042	GUSBP5-210	transcriptM1	0.00333059	0.00430342	0.773941	0.16527	0.0245663	0.217632	0	ENSG00000251600	RP11-673E1.1
ENST00000468463	IP6K1-204	transcriptM1	-0.0107124	0.00386454	-2.77198	-0.165198	0.0246296	0.217669	0	ENSG00000176095	IP6K1
ENST00000424296	AK9-204	transcriptM1	-0.00566955	0.00388852	-1.45802	-0.165197	0.0246301	0.217669	0	ENSG00000155085	AK9
ENST00000419531	JUN-DT-201	transcriptM4	0.00371112	0.00460514	0.805865	0.165186	0.0246399	0.217669	0	ENSG00000234807	LINC01135
ENST00000375710	LDHA-202	transcriptM1	0.00883638	0.00418157	2.11317	0.165132	0.0246871	0.217938	0	ENSG00000134333	LDHA
ENST00000508275	XPNPEP1-224	transcriptM0	0.0105196	0.00420763	2.50013	0.165023	0.0247837	0.218081	0	ENSG00000108039	XPNPEP1
ENST00000468976	MCF2L2-207	transcriptM0	0.0098276	0.00422517	2.32597	0.165089	0.0247258	0.218081	0	ENSG00000053524	MCF2L2
ENST00000392415	UBE2E3-201	transcriptM1	0.00847484	0.00368485	2.29992	0.165029	0.0247788	0.218081	0	ENSG00000170035	UBE2E3
ENST00000521758	INTS10-211	transcriptM2	0.00970266	0.00428176	2.26605	0.16503	0.0247775	0.218081	0	ENSG00000104613	INTS10
ENST00000305531	FRMPD2-201	transcriptM2	-0.00336503	0.00520099	-0.646998	-0.165019	0.0247872	0.218081	0	ENSG00000170324	FRMPD2
ENST00000630631	ANO8-204	transcriptM2	0.00890919	0.00450498	1.97763	0.16498	0.0248218	0.218237	0	ENSG00000074855	ANO8
ENST00000370792	USP33-202	transcriptM4	0.00431916	0.00403968	1.06919	0.164954	0.0248448	0.218291	0	ENSG00000077254	USP33
ENST00000564725	PML-212	transcriptM0	0.0126444	0.0038398	3.29299	0.164849	0.0249383	0.218357	0	ENSG00000140464	PML
ENST00000409010	COQ10B-202	transcriptM0	0.0104066	0.00368173	2.82656	0.164873	0.024917	0.218357	0	ENSG00000115520	COQ10B
ENST00000507167	TSPAN5-203	transcriptM1	0.00733601	0.00417246	1.7582	0.164852	0.0249361	0.218357	0	ENSG00000168785	TSPAN5
ENST00000484567	PIEZO1-208	transcriptM9	-0.0108354	0.00694818	-1.55946	-0.164891	0.0249011	0.218357	0	ENSG00000103335	PIEZO1
ENST00000548445	RND1-202	transcriptM1	0.00572447	0.00425939	1.34396	0.164814	0.02497	0.218357	0	ENSG00000172602	RND1
ENST00000489509	ING5-209	transcriptM2	0.00723383	0.00557038	1.29862	0.164817	0.0249673	0.218357	0	ENSG00000168395	ING5
ENST00000628272	SLC12A5-218	transcriptM2	-0.00467425	0.00502375	-0.930432	-0.164834	0.024952	0.218357	0	ENSG00000124140	SLC12A5
ENST00000570856	GABARAP-202	transcriptM0	-0.00510944	0.00337581	-1.51354	-0.164699	0.0250725	0.218959	0	ENSG00000170296	GABARAP
ENST00000346199	NNAT-201	transcriptM7	-0.011631	0.00965351	-1.20485	-0.1647	0.0250717	0.218959	0	ENSG00000053438	NNAT
ENST00000509580	UNC5A-202	transcriptM1	-0.010173	0.00482421	-2.10875	-0.164661	0.0251067	0.21911	0	ENSG00000113763	UNC5A
ENST00000367080	PFKFB2-202	transcriptM1	-0.00783992	0.00428778	-1.82843	-0.16461	0.0251523	0.219361	0	ENSG00000123836	PFKFB2
ENST00000496283	PAPOLG-207	transcriptM0	-0.00584578	0.00347498	-1.68225	-0.164491	0.0252587	0.219698	0	ENSG00000115421	PAPOLG
ENST00000560227	TYRO3-206	transcriptM0	-0.00552173	0.00384821	-1.43488	-0.164509	0.0252425	0.219698	0	ENSG00000092445	TYRO3
ENST00000512537	ACSF2-222	transcriptM2	-0.0062997	0.0050278	-1.25297	-0.164501	0.0252497	0.219698	0	ENSG00000167107	ACSF2
ENST00000427635	HERC4-206	transcriptM2	0.00581276	0.00471662	1.2324	0.164544	0.0252112	0.219698	0	ENSG00000148634	HERC4
ENST00000486876	IPO13-204	transcriptM1	0.00506705	0.0039977	1.26749	0.164392	0.0253482	0.220329	0	ENSG00000117408	IPO13
ENST00000482891	ALS2-208	transcriptM1	0.0079079	0.00423603	1.86682	0.164363	0.0253748	0.220413	0	ENSG00000003393	ALS2
ENST00000476616	RGL2-241	transcriptM3	-0.00987917	0.00705046	-1.40121	-0.164263	0.0254649	0.2209	0	ENSG00000237441	RGL2
ENST00000508713	CTB-131B5.2	transcriptM1	-0.00577324	0.00453852	-1.27205	-0.164265	0.025463	0.2209	0	ENSG00000250069	CTB-131B5.2
ENST00000561717	WDR59-203	transcriptM0	0.00978955	0.0039248	2.49428	0.164215	0.0255083	0.22107	0	ENSG00000103091	WDR59
ENST00000595881	FCGRT-208	transcriptM9	-0.0106301	0.00755111	-1.40776	-0.164204	0.0255186	0.22107	0	ENSG00000104870	FCGRT
ENST00000563555	EEF2K-203	transcriptM0	0.00854189	0.00392839	2.1744	0.164142	0.025575	0.221264	0	ENSG00000103319	EEF2K
ENST00000522902	HAVCR2-205	transcriptM9	-0.0119235	0.00749846	-1.59013	-0.164147	0.0255705	0.221264	0	ENSG00000135077	HAVCR2
ENST00000507540	GPM6A-213	transcriptM1	0.00713495	0.00426604	1.6725	0.164119	0.0255962	0.221299	0	ENSG00000150625	GPM6A
ENST00000607864	RBM26-AS1-204	transcriptM2	0.0109537	0.00521621	2.09993	0.163969	0.0257327	0.221719	0	ENSG00000227354	RBM26-AS1
ENST00000609900	SAP30-DT-204	transcriptM0	0.00719667	0.00367447	1.95856	0.163982	0.0257206	0.221719	0	ENSG00000272870	RP11-798M19.6
ENST00000424317	ANKRD44-206	transcriptM1	-0.00752404	0.00423624	-1.77611	-0.164028	0.0256793	0.221719	0	ENSG00000065413	ANKRD44
ENST00000460945	APTX-209	transcriptM1	0.0064426	0.00391058	1.64748	0.163969	0.0257329	0.221719	0	ENSG00000137074	APTX
ENST00000546257	HYDIN-222	transcriptM2	0.00828639	0.00539694	1.53539	0.163953	0.0257471	0.221719	0	ENSG00000157423	HYDIN
ENST00000462213	KALRN-212	transcriptM9	-0.00519949	0.00692843	-0.750457	0.163993	0.0257108	0.221719	0	ENSG00000160145	KALRN
ENST00000517941	TENM2-202	transcriptM0	0.0106645	0.00356765	2.98922	0.163891	0.025804	0.221758	0	ENSG00000145934	TENM2
ENST00000418022	HSPD1-203	transcriptM0	-0.00747894	0.00391103	-1.91227	-0.163856	0.0258366	0.221758	0	ENSG00000144381	HSPD1
ENST00000303221	EMB-201	transcriptM9	-0.0124811	0.00739023	-1.68886	-0.163914	0.0257828	0.221758	0	ENSG00000170571	EMB
ENST00000594141	CFAP221-212	transcriptM2	0.00850824	0.00558576	1.5232	0.163872	0.0258219	0.221758	0	ENSG00000163075	CFAP221
ENST00000425621	MYRIP-203	transcriptM1	0.00582705	0.00446313	1.3056	0.163835	0.0258554	0.221758	0	ENSG00000170011	MYRIP
ENST00000534355	SELENOH-204	transcriptM0	-0.00371939	0.00328993	-1.13054	-0.163844	0.0258476	0.221758	0	ENSG00000211450	C11orf31
ENST00000527036	ELMOD1-204	transcriptM7	0.00282286	0.00886688	0.31836	0.163818	0.0258712	0.221758	0	ENSG00000110675	ELMOD1
ENST00000555611	CIPC-206	transcriptM0	-0.00275166	0.00333332	-0.825501	-0.163762	0.0259228	0.222054	0	ENSG00000198894	CIPC
ENST00000607877	RP11-440L14.4	transcriptM2	-0.00782895	0.00497593	-1.57336	-0.163727	0.0259548	0.222168	0	ENSG00000272588	RP11-440L14.4
ENST00000307896	THAP3-202	transcriptM1	0.00649883	0.0042951	1.51308	0.16371	0.0259704	0.222168	0	ENSG00000041988	THAP3
ENST00000434565	LINC00571-201	transcriptM17	-0.0125129	0.00846973	-1.47737	-0.163624	0.0260501	0.222704	0	ENSG00000223685	LINC00571
ENST00000249330	VGF-201	transcriptM1	-0.00903521	0.00383617	-2.35527	-0.163525	0.026142	0.223323	0	ENSG00000128564	VGF
ENST00000482053	RHEB-206	transcriptM0	-0.00825481	0.00370082	-2.23054	-0.163472	0.0261914	0.223323	0	ENSG00000106615	RHEB
ENST00000490915	REEP1-206	transcriptM2	-0.00745803	0.00554397	-1.34525	-0.163498	0.0261668	0.223323	0	ENSG00000068615	REEP1
ENST00000509861	CSF1R-204	transcriptM18	0.00025459	0.0119766	0.0212574	-0.163485	0.026179	0.223323	0	ENSG00000182578	CSF1R
ENST00000511963	CMBL-206	transcriptM0	0.0107988	0.00353698	3.05311	0.163435	0.0262253	0.223385	0	ENSG00000164237	CMBL
ENST00000490461	RN7SL37P-201	transcriptM1	0.00933565	0.00419454	2.22567	0.163371	0.0262855	0.223385	0	ENSG00000242493	RN7SL37P
ENST00000582611	AKAP10-210	transcriptM1	0.00935563	0.00438615	2.133	0.163353	0.0263018	0.223385	0	ENSG00000108599	AKAP10
ENST00000504753	NR3C2-206	transcriptM4	0.00866543	0.00429394	2.01806	0.163384	0.0262733	0.223385	0	ENSG00000151623	NR3C2
ENST00000526207	TXNRD1-206	transcriptM1	-0.00563537	0.00409087	-1.37755	-0.16339	0.0262676	0.223385	0	ENSG00000198431	TXNRD1
ENST00000637694	CNTNAP2-222	transcriptM0	-0.00445698	0.00334519	-1.33235	-0.163402	0.0262558	0.223385	0	ENSG00000174469	CNTNAP2
ENST00000373129	STK40-202	transcriptM1	-0.00582516	0.00396338	-1.46975	-0.163225	0.0264217	0.224131	0	ENSG00000196182	STK40
ENST00000374156	TMEM273-204	transcriptM1	-0.00583899	0.00426712	-1.36837	-0.163222	0.0264242	0.224131	0	ENSG00000204161	C10orf128
ENST00000280190	WDR17-201	transcriptM4	0.00682296	0.0037852	1.80254	0.163201	0.0264442	0.224154	0	ENSG00000150627	WDR17
ENST00000344721	NR3C2-202	transcriptM0	0.00813606	0.00380413	2.13875	0.163004	0.0266286	0.225486	0	ENSG00000151623	NR3C2
ENST00000561304	ZEB1-221	transcriptM6	0.000493156	0.00887833	0.055546	-0.162996	0.026636	0.225486	0	ENSG00000148516	ZEB1
ENST00000512068	HTT-208	transcriptM2	0.00757281	0.00477573	1.58569	0.162933	0.026696	0.225552	0	ENSG00000197386	HTT
ENST00000540475	SEMA4D-223	transcriptM3	-0.0115033	0.00854678	-1.34592	-0.16294	0.0266892	0.225552	0	ENSG00000187764	SEMA4D
ENST00000297814	KIF27-201	transcriptM2	-0.00613327	0.00521394	-1.17632	-0.162948	0.0266819	0.225552	0	ENSG00000165115	KIF27
ENST00000453016	AC009961.3	transcriptM0	0.0120719	0.00368915	3.27228	0.162911	0.0267165	0.225579	0	ENSG00000226266	AC009961.3
ENST00000399756	TRPV1-202	transcriptM0	0.00889689	0.00345935	2.57184	0.162864	0.0267612	0.225809	0	ENSG00000196689	TRPV1
ENST00000424192	LMO3-206	transcriptM0	-0.00501596	0.00358175	-1.40042	-0.162842	0.0267822	0.22584	0	ENSG00000048540	LMO3
ENST00000521303	XPO7-208	transcriptM0	0.013294	0.00379582	3.50226	0.162797	0.026825	0.226054	0	ENSG00000130227	XPO7
ENST00000535384	NOL4-202	transcriptM0	0.00795967	0.00370702	2.14719	0.162758	0.0268613	0.226111	0	ENSG00000101746	NOL4
ENST00000621700	VWF-209	transcriptM5	-0.000371498	0.00451805	-0.0822253	0.162753	0.0268666	0.226111	0	ENSG00000110799	VWF
ENST00000544665	ITGAM-201	transcriptM9	-0.0119313	0.00764979	-1.55968	-0.162675	0.0269406	0.226587	0	ENSG00000169896	ITGAM
ENST00000482596	CHD6-208	transcriptM0	0.00930695	0.00405167	2.29706	0.162595	0.0270167	0.226934	0	ENSG00000124177	CHD6
ENST00000595820	KLK7-205	transcriptM1	0.00539434	0.00429009	1.2574	0.162604	0.027008	0.226934	0	ENSG00000169035	KLK7
ENST00000318304	PPFIBP1-202	transcriptM5	-0.0140722	0.00476437	-2.95363	-0.162567	0.027043	0.227007	0	ENSG00000110841	PPFIBP1
ENST00000577398	FLII-216	transcriptM0	-0.00482262	0.00338954	-1.4228	-0.162436	0.0271684	0.227772	0	ENSG00000177731	FLII
ENST00000467503	OGFRL1-202	transcriptM9	-0.010768	0.00764663	-1.40821	-0.162435	0.0271692	0.227772	0	ENSG00000119900	OGFRL1
ENST00000444570	SLC4A5-210	transcriptM0	0.00924646	0.0042289	2.18649	0.162344	0.0272566	0.228213	0	ENSG00000188687	SLC4A5
ENST00000425775	MAP4K3-DT-204	transcriptM1	0.00634731	0.00416035	1.52567	0.162344	0.027257	0.228213	0	ENSG00000231312	AC007246.3
ENST00000515753	HERC4-215	transcriptM0	-0.00552618	0.0035513	-1.5561	-0.162316	0.0272839	0.228292	0	ENSG00000148634	HERC4
ENST00000474320	DNAJC15-202	transcriptM6	0.0151357	0.0072319	2.09291	0.162238	0.0273589	0.228331	0	ENSG00000120675	DNAJC15
ENST00000380092	ANKRD16-202	transcriptM0	-0.00382724	0.00329652	-1.16099	-0.162274	0.0273242	0.228331	0	ENSG00000134461	ANKRD16
ENST00000599880	SIN3B-210	transcriptM7	-0.00125746	0.0076379	-0.164634	0.162256	0.0273415	0.228331	0	ENSG00000127511	SIN3B
ENST00000487920	FGD2-206	transcriptM18	0.000303558	0.0120007	0.025295	-0.16229	0.0273092	0.228331	0	ENSG00000146192	FGD2
ENST00000513587	ZNF346-210	transcriptM0	0.0102315	0.00317117	3.2264	0.162107	0.0274859	0.228656	0	ENSG00000113761	ZNF346
ENST00000295240	BBS5-201	transcriptM1	-0.00988947	0.00357202	-2.76859	-0.162109	0.0274837	0.228656	0	ENSG00000163093	BBS5
ENST00000262424	CRISPLD2-201	transcriptM0	0.00975042	0.00371535	2.62436	0.162144	0.0274502	0.228656	0	ENSG00000103196	CRISPLD2
ENST00000564409	SPG7-210	transcriptM1	0.00607169	0.00428263	1.41775	0.162163	0.0274311	0.228656	0	ENSG00000197912	SPG7
ENST00000394510	AKAP13-202	transcriptM3	-0.00911663	0.00848814	-1.07404	-0.162126	0.0274675	0.228656	0	ENSG00000170776	AKAP13
ENST00000472925	THAP3-204	transcriptM0	0.00827978	0.003714	2.22934	0.162038	0.0275527	0.229065	0	ENSG00000041988	THAP3
ENST00000558678	TECPR2-203	transcriptM1	0.00724703	0.00410862	1.76386	0.161985	0.0276039	0.229334	0	ENSG00000196663	TECPR2
ENST00000542713	FKBP5-204	transcriptM1	0.00582861	0.00442416	1.31745	0.161968	0.0276204	0.229334	0	ENSG00000096060	FKBP5
ENST00000487917	ANAPC2-205	transcriptM1	0.00930701	0.00402204	2.314	0.161895	0.027691	0.229627	0	ENSG00000176248	ANAPC2
ENST00000216968	PROCR-201	transcriptM16	-0.0232098	0.0272233	-0.852571	-0.161901	0.0276857	0.229627	0	ENSG00000101000	PROCR
ENST00000537592	SALL3-202	transcriptM1	-0.00759585	0.00419608	-1.81022	-0.161856	0.0277296	0.2298	0	ENSG00000256463	SALL3
ENST00000457974	GYS1-203	transcriptM0	0.0110389	0.00398188	2.77227	0.161835	0.0277501	0.229823	0	ENSG00000104812	GYS1
ENST00000367704	ZBTB37-203	transcriptM0	0.0104804	0.00391421	2.67751	0.161808	0.0277759	0.229828	0	ENSG00000185278	ZBTB37
ENST00000521461	KHDRBS3-207	transcriptM1	0.00267352	0.00367772	0.72695	0.161798	0.0277861	0.229828	0	ENSG00000131773	KHDRBS3
ENST00000593641	SSBP4-203	transcriptM1	-0.0091602	0.00384617	-2.38164	-0.161762	0.0278216	0.229912	0	ENSG00000130511	SSBP4
ENST00000562773	ARHGAP23P1-201	transcriptM2	0.00841954	0.00406499	2.07123	0.161751	0.0278317	0.229912	0	ENSG00000260781	ARHGAP23P1
ENST00000369108	GRK5-201	transcriptM1	-0.00713849	0.00381897	-1.86922	-0.161508	0.0280703	0.231736	0	ENSG00000198873	GRK5
ENST00000572786	FLYWCH2-204	transcriptM0	0.011198	0.00375872	2.97921	0.161464	0.0281142	0.231951	0	ENSG00000162076	FLYWCH2
ENST00000533160	IGSF9B-205	transcriptM0	-0.00429022	0.00375218	-1.14339	-0.161441	0.0281365	0.231988	0	ENSG00000080854	IGSF9B
ENST00000402774	FASTKD2-202	transcriptM3	0.00590883	0.00583829	1.01208	0.161387	0.0281898	0.23228	0	ENSG00000118246	FASTKD2
ENST00000564850	RBFOX1-215	transcriptM1	0.00511002	0.00441376	1.15775	0.161356	0.0282205	0.232385	0	ENSG00000078328	RBFOX1
ENST00000582615	PIGS-211	transcriptM0	0.0122769	0.00373309	3.28866	0.161324	0.0282525	0.232501	0	ENSG00000087111	PIGS
ENST00000481804	CCDC78-211	transcriptM2	-0.0049583	0.00515086	-0.962616	-0.161273	0.0283028	0.23262	0	ENSG00000162004	CCDC78
ENST00000492578	PLXNB2-211	transcriptM3	-0.00497527	0.00702644	-0.708079	-0.161279	0.0282977	0.23262	0	ENSG00000196576	PLXNB2
ENST00000531466	PTPRK-220	transcriptM1	0.00614088	0.00410524	1.49586	0.161244	0.0283319	0.232712	0	ENSG00000152894	PTPRK
ENST00000637017	ZNF831-203	transcriptM0	-0.0038803	0.00362874	-1.06933	-0.161131	0.0284448	0.233492	0	ENSG00000124203	ZNF831
ENST00000531212	PKNOX2-206	transcriptM1	0.0095283	0.00454302	2.09735	0.161057	0.0285186	0.23395	0	ENSG00000165495	PKNOX2
ENST00000444173	BIRC6-203	transcriptM0	0.00986447	0.00368998	2.67332	0.160913	0.0286629	0.234066	0	ENSG00000115760	BIRC6
ENST00000264381	BCHE-201	transcriptM1	-0.00849474	0.00385185	-2.20536	-0.160889	0.0286866	0.234066	0	ENSG00000114200	BCHE
ENST00000465270	MIR9-1HG-212	transcriptM1	-0.00952514	0.00442821	-2.15101	-0.160841	0.0287349	0.234066	0	ENSG00000125462	C1orf61
ENST00000336483	PIK3R1-202	transcriptM1	0.00740266	0.00428127	1.72908	0.16081	0.0287658	0.234066	0	ENSG00000145675	PIK3R1
ENST00000469578	RGS1-203	transcriptM9	-0.0134975	0.00821105	-1.64383	-0.160913	0.0286622	0.234066	0	ENSG00000090104	RGS1
ENST00000462309	COL4A2-203	transcriptM6	0.0155314	0.00967487	1.60533	0.16081	0.0287661	0.234066	0	ENSG00000134871	COL4A2
ENST00000480342	RERE-213	transcriptM1	0.00628954	0.00394834	1.59296	0.160958	0.0286173	0.234066	0	ENSG00000142599	RERE
ENST00000278937	MPZL2-201	transcriptM6	0.0151495	0.00998283	1.51756	0.16095	0.0286254	0.234066	0	ENSG00000149573	MPZL2
ENST00000423112	RFX3-DT-201	transcriptM2	0.00467376	0.00481972	0.969717	0.160855	0.0287209	0.234066	0	ENSG00000232104	RFX3-AS1
ENST00000547084	RP11-769N19.2	transcriptM1	0.00341484	0.00482016	0.708449	0.161005	0.02857	0.234066	0	ENSG00000257880	RP11-769N19.2
ENST00000464414	PRUNE2-208	transcriptM9	-0.00452121	0.00691362	-0.653956	0.160843	0.0287323	0.234066	0	ENSG00000106772	PRUNE2
ENST00000609424	RP11-674N23.4	transcriptM5	-0.00290798	0.00514456	-0.565252	0.161014	0.0285613	0.234066	0	ENSG00000272788	RP11-674N23.4
ENST00000221847	EBI3-201	transcriptM18	0.000319711	0.0117729	0.0271566	-0.160809	0.028767	0.234066	0	ENSG00000105246	EBI3
ENST00000442157	IMPDH2-203	transcriptM0	0.00802414	0.00378784	2.1184	0.160789	0.0287875	0.234085	0	ENSG00000178035	IMPDH2
ENST00000505984	SEC31A-217	transcriptM0	0.0108705	0.00338204	3.21419	0.160688	0.0288888	0.234177	0	ENSG00000138674	SEC31A
ENST00000351439	PDE1A-201	transcriptM6	0.0133103	0.00673695	1.97572	0.160742	0.0288348	0.234177	0	ENSG00000115252	PDE1A
ENST00000382381	ABCA3-202	transcriptM0	-0.00585469	0.00345936	-1.69242	-0.160691	0.0288864	0.234177	0	ENSG00000167972	ABCA3
ENST00000538559	RMST-201	transcriptM13	-0.00901335	0.00976358	-0.923161	-0.160703	0.0288733	0.234177	0	ENSG00000255794	RMST
ENST00000325455	PGR-202	transcriptM14	0.00106866	0.0131366	0.0813496	-0.160688	0.0288889	0.234177	0	ENSG00000082175	PGR
ENST00000596462	FCHO1-212	transcriptM2	0.00438593	0.00455768	0.962316	0.160667	0.0289101	0.234203	0	ENSG00000130475	FCHO1
ENST00000352460	HPS5-202	transcriptM0	0.00825849	0.00401372	2.05757	0.160625	0.028953	0.234203	0	ENSG00000110756	HPS5
ENST00000322348	GCNT4-201	transcriptM10	0.0102018	0.0154328	0.661045	0.160614	0.0289643	0.234203	0	ENSG00000176928	GCNT4
ENST00000495595	STRN-202	transcriptM3	0.00513621	0.00905285	0.567358	0.160646	0.0289313	0.234203	0	ENSG00000115808	STRN
ENST00000580678	CYB5A-206	transcriptM0	0.0112939	0.00346836	3.25628	0.160479	0.0291005	0.234813	0	ENSG00000166347	CYB5A
ENST00000539905	PDYN-202	transcriptM0	0.0108378	0.00368663	2.93975	0.160494	0.0290858	0.234813	0	ENSG00000101327	PDYN
ENST00000527688	TXNRD1-213	transcriptM0	-0.00831022	0.003586	-2.31741	-0.160421	0.0291598	0.234813	0	ENSG00000198431	TXNRD1
ENST00000541561	STYK1-204	transcriptM1	0.00767951	0.00429605	1.78758	0.160486	0.0290932	0.234813	0	ENSG00000060140	STYK1
ENST00000556416	CLMN-205	transcriptM1	0.00723893	0.0043207	1.67541	0.160428	0.0291529	0.234813	0	ENSG00000165959	CLMN
ENST00000409995	STAT4-203	transcriptM2	0.00679719	0.004545	1.49553	0.160461	0.0291188	0.234813	0	ENSG00000138378	STAT4
ENST00000533400	CASP1-212	transcriptM9	-0.00960007	0.0075972	-1.26363	-0.160415	0.0291663	0.234813	0	ENSG00000137752	CASP1
ENST00000464763	ANKZF1-212	transcriptM3	0.00444309	0.00845789	0.525319	0.160394	0.0291877	0.23484	0	ENSG00000163516	ANKZF1
ENST00000280756	TMEM263-201	transcriptM6	-0.00155669	0.00646965	-0.240614	-0.160365	0.0292169	0.234929	0	ENSG00000151135	TMEM263
ENST00000591711	TXNL4A-210	transcriptM5	-0.0162252	0.00476837	-3.40266	-0.160331	0.0292511	0.235045	0	ENSG00000141759	TXNL4A
ENST00000472205	ITPR1-209	transcriptM1	0.00892506	0.00437031	2.0422	0.160301	0.0292822	0.235045	0	ENSG00000150995	ITPR1
ENST00000411112	RNU6-130P-201	transcriptM8	0.0134964	0.0117264	1.15094	0.160298	0.0292856	0.235045	0	ENSG00000223044	RNU6-130P
ENST00000608372	SCOC-209	transcriptM0	-0.00651618	0.00276097	-2.36011	-0.16025	0.0293343	0.235209	0	ENSG00000153130	SCOC
ENST00000481079	PTPRD-210	transcriptM3	-0.0133458	0.00863698	-1.54519	-0.160225	0.0293603	0.235209	0	ENSG00000153707	PTPRD
ENST00000378825	CCDC3-201	transcriptM1	0.00515158	0.00414582	1.2426	0.160227	0.0293579	0.235209	0	ENSG00000151468	CCDC3
ENST00000264723	CSPG5-201	transcriptM0	-0.00656863	0.00330941	-1.98483	-0.160162	0.0294244	0.235432	0	ENSG00000114646	CSPG5
ENST00000477064	ITGA8-203	transcriptM6	0.0135907	0.00937454	1.44975	0.160172	0.0294147	0.235432	0	ENSG00000077943	ITGA8
ENST00000584992	RIOK3-211	transcriptM0	0.00949401	0.00367931	2.58038	0.160114	0.0294735	0.235542	0	ENSG00000101782	RIOK3
ENST00000492343	ENO1-206	transcriptM0	0.00916482	0.00408509	2.24348	0.160113	0.0294745	0.235542	0	ENSG00000074800	ENO1
ENST00000636133	SYT16-205	transcriptM1	0.00196477	0.00462503	0.424812	0.160068	0.0295214	0.235772	0	ENSG00000139973	SYT16
ENST00000596753	ZNF725P-201	transcriptM2	0.00625831	0.00479794	1.30437	0.160001	0.0295902	0.236176	0	ENSG00000268100	ZNF725P
ENST00000482780	P3H2-209	transcriptM0	-0.00703204	0.00384794	-1.82748	-0.159916	0.0296775	0.236727	0	ENSG00000090530	P3H2
ENST00000550305	CNTN1-207	transcriptM1	0.00854493	0.00420035	2.03434	0.159838	0.0297589	0.237231	0	ENSG00000018236	CNTN1
ENST00000361796	CTNND1-204	transcriptM0	0.0105082	0.00342564	3.06752	0.1598	0.0297981	0.237398	0	ENSG00000198561	CTNND1
ENST00000307546	MAGI3-201	transcriptM0	0.0111364	0.00343995	3.23736	0.159612	0.0299935	0.237497	0	ENSG00000081026	MAGI3
ENST00000565532	DYNC1LI2-209	transcriptM0	0.01033	0.00394345	2.61953	0.159671	0.0299322	0.237497	0	ENSG00000135720	DYNC1LI2
ENST00000460594	DNAJC11-205	transcriptM0	0.0104044	0.00419957	2.47748	0.159726	0.0298748	0.237497	0	ENSG00000007923	DNAJC11
ENST00000361948	IFT81-202	transcriptM0	0.00913172	0.00390097	2.34088	0.159624	0.0299807	0.237497	0	ENSG00000122970	IFT81
ENST00000457119	RPL7P32-201	transcriptM2	0.00981935	0.00493731	1.9888	0.159646	0.0299578	0.237497	0	ENSG00000231006	RPL7P32
ENST00000616273	PDE10A-209	transcriptM1	-0.00678581	0.0043358	-1.56506	-0.159613	0.0299927	0.237497	0	ENSG00000112541	PDE10A
ENST00000550402	CMKLR1-204	transcriptM9	-0.00963301	0.00757378	-1.27189	-0.159646	0.0299585	0.237497	0	ENSG00000174600	CMKLR1
ENST00000523062	CSMD1-211	transcriptM1	0.00476784	0.0045331	1.05178	0.159613	0.0299923	0.237497	0	ENSG00000183117	CSMD1
ENST00000525757	GRAMD1B-203	transcriptM1	-0.00372297	0.00440848	-0.844503	-0.159768	0.0298316	0.237497	0	ENSG00000023171	GRAMD1B
ENST00000535572	WNK1-206	transcriptM4	0.000833519	0.00453279	0.183886	0.159723	0.0298781	0.237497	0	ENSG00000060237	WNK1
ENST00000459903	RABGAP1-206	transcriptM0	0.0123005	0.00348918	3.52534	0.159559	0.030049	0.237707	0	ENSG00000011454	RABGAP1
ENST00000510461	FNIP1-203	transcriptM3	-0.0102553	0.00680366	-1.50732	-0.159552	0.0300566	0.237707	0	ENSG00000217128	FNIP1
ENST00000484801	KHDC1-205	transcriptM1	0.00775906	0.00439635	1.76488	0.159525	0.0300843	0.237781	0	ENSG00000135314	KHDC1
ENST00000545223	PRKAB1-208	transcriptM0	0.00986498	0.00356599	2.76641	0.159429	0.0301851	0.238433	0	ENSG00000111725	PRKAB1
ENST00000354570	MAP7-201	transcriptM3	0.0032553	0.00902753	0.360597	0.159329	0.0302899	0.239115	0	ENSG00000135525	MAP7
ENST00000452673	CANX-202	transcriptM0	0.00855596	0.00354775	2.41166	0.159282	0.0303391	0.239325	0	ENSG00000127022	CANX
ENST00000299698	A2ML1-201	transcriptM2	-0.00525503	0.00494477	-1.06274	-0.159269	0.0303534	0.239325	0	ENSG00000166535	A2ML1
ENST00000509293	SPOCK1-205	transcriptM2	0.00175319	0.00500792	0.350084	0.159245	0.0303785	0.239378	0	ENSG00000152377	SPOCK1
ENST00000563432	GLG1-207	transcriptM0	0.0119063	0.00395388	3.01131	0.1592	0.0304263	0.239464	0	ENSG00000090863	GLG1
ENST00000351808	IFT88-202	transcriptM1	-0.00637085	0.00383516	-1.66117	-0.1592	0.0304262	0.239464	0	ENSG00000032742	IFT88
ENST00000276914	PLIN2-201	transcriptM2	0.0081184	0.0052886	1.53508	0.159155	0.0304731	0.239687	0	ENSG00000147872	PLIN2
ENST00000409943	CCDC74B-205	transcriptM2	-0.00328929	0.00480466	-0.684605	-0.159106	0.030525	0.23995	0	ENSG00000152076	CCDC74B
ENST00000548784	MED13L-204	transcriptM6	0.016048	0.00891952	1.7992	0.159042	0.0305932	0.240186	0	ENSG00000123066	MED13L
ENST00000591127	CBARP-205	transcriptM2	-0.00338522	0.00491117	-0.689289	-0.159026	0.0306105	0.240186	0	ENSG00000099625	C19orf26
ENST00000545538	CAMKK2-216	transcriptM5	-0.00294149	0.0047991	-0.612925	0.159045	0.0305895	0.240186	0	ENSG00000110931	CAMKK2
ENST00000569203	CORO1A-213	transcriptM1	-0.0080086	0.0044872	-1.78477	-0.158974	0.0306652	0.24047	0	ENSG00000102879	CORO1A
ENST00000418199	CFAP69-203	transcriptM2	0.0110279	0.00556488	1.9817	0.158926	0.0307165	0.240582	0	ENSG00000105792	CFAP69
ENST00000268042	ARRDC4-201	transcriptM2	-0.0053518	0.00563633	-0.949518	-0.158928	0.030714	0.240582	0	ENSG00000140450	ARRDC4
ENST00000523803	PTK2-252	transcriptM0	-0.00477644	0.00359624	-1.32817	-0.158907	0.0307362	0.240591	0	ENSG00000169398	PTK2
ENST00000330871	SOCS3-201	transcriptM1	0.00337742	0.00451295	0.748384	0.158797	0.0308542	0.241369	0	ENSG00000184557	SOCS3
ENST00000433746	ERICH3-203	transcriptM2	0.00784534	0.00514529	1.52476	0.158753	0.0309012	0.241446	0	ENSG00000178965	ERICH3
ENST00000585867	RBFOX1-221	transcriptM2	-0.00463164	0.00506007	-0.915333	-0.15876	0.0308938	0.241446	0	ENSG00000078328	RBFOX1
ENST00000560123	FAM81A-212	transcriptM1	0.0063176	0.00436151	1.44849	0.158711	0.0309461	0.241651	0	ENSG00000157470	FAM81A
ENST00000509784	CALCOCO2-216	transcriptM2	0.00942385	0.00461672	2.04124	0.158658	0.0310028	0.241949	0	ENSG00000136436	CALCOCO2
ENST00000580966	FLII-224	transcriptM0	-0.00550317	0.00371757	-1.48031	-0.158574	0.0310933	0.242509	0	ENSG00000177731	FLII
ENST00000310836	UGT8-201	transcriptM3	-0.0116172	0.0108409	-1.07161	-0.15851	0.0311614	0.242894	0	ENSG00000174607	UGT8
ENST00000540889	STX2-204	transcriptM0	0.0113613	0.00354002	3.20938	0.158424	0.0312549	0.243039	0	ENSG00000111450	STX2
ENST00000415278	EEF1A1P11-201	transcriptM6	0.0211163	0.00893661	2.3629	0.158442	0.0312349	0.243039	0	ENSG00000228502	EEF1A1P11
ENST00000504449	PCP4L1-201	transcriptM7	-0.00886375	0.00988234	-0.896929	-0.15847	0.0312053	0.243039	0	ENSG00000248485	PCP4L1
ENST00000262138	CACNG4-201	transcriptM2	-0.00349205	0.0048211	-0.724326	-0.158441	0.0312363	0.243039	0	ENSG00000075461	CACNG4
ENST00000498502	MBNL1-223	transcriptM1	-0.00777773	0.00391171	-1.98832	-0.15837	0.0313132	0.243056	0	ENSG00000152601	MBNL1
ENST00000409161	SHANK2-202	transcriptM0	-0.00601911	0.00339732	-1.77172	-0.158404	0.0312764	0.243056	0	ENSG00000162105	SHANK2
ENST00000561671	DOC2A-202	transcriptM1	0.00402054	0.00436061	0.922013	0.158383	0.0312987	0.243056	0	ENSG00000149927	DOC2A
ENST00000524199	KHDRBS3-211	transcriptM1	-0.00922892	0.00427093	-2.16087	-0.158325	0.0313619	0.243104	0	ENSG00000131773	KHDRBS3
ENST00000545209	SPPL3-209	transcriptM1	0.00773935	0.00397514	1.94694	0.158298	0.0313915	0.243104	0	ENSG00000157837	SPPL3
ENST00000420765	PPIP5K1-208	transcriptM1	0.00765951	0.00429276	1.78429	0.158343	0.0313427	0.243104	0	ENSG00000168781	PPIP5K1
ENST00000479818	PLXNB2-210	transcriptM0	-0.00657767	0.00374622	-1.75582	-0.158266	0.0314254	0.243104	0	ENSG00000196576	PLXNB2
ENST00000546102	CUL3-215	transcriptM1	-0.00656921	0.00389505	-1.68656	-0.158261	0.0314317	0.243104	0	ENSG00000036257	CUL3
ENST00000340825	ARHGAP44-202	transcriptM0	-0.00509035	0.00337287	-1.5092	-0.158268	0.031424	0.243104	0	ENSG00000006740	ARHGAP44
ENST00000392871	GTDC1-205	transcriptM0	0.0107498	0.00353381	3.04198	0.158168	0.0315327	0.243205	0	ENSG00000121964	GTDC1
ENST00000562074	NAE1-206	transcriptM0	0.00919664	0.00363936	2.52699	0.158092	0.0316146	0.243205	0	ENSG00000159593	NAE1
ENST00000422685	MMS19-205	transcriptM0	-0.00726642	0.0032516	-2.23472	-0.158137	0.0315656	0.243205	0	ENSG00000155229	MMS19
ENST00000449762	OXR1-206	transcriptM1	0.00832644	0.00391907	2.12459	0.158196	0.0315019	0.243205	0	ENSG00000164830	OXR1
ENST00000279463	CNTN5-201	transcriptM0	-0.00665053	0.00335526	-1.98212	-0.15806	0.0316497	0.243205	0	ENSG00000149972	CNTN5
ENST00000616325	PCDHA11-202	transcriptM0	-0.00540441	0.00342794	-1.57657	-0.158077	0.0316315	0.243205	0	ENSG00000249158	PCDHA11
ENST00000465071	ZBBX-207	transcriptM2	-0.00740986	0.00535613	-1.38344	-0.15813	0.0315737	0.243205	0	ENSG00000169064	ZBBX
ENST00000487698	SF3B1-211	transcriptM0	-0.00428835	0.00313656	-1.36722	-0.158107	0.031599	0.243205	0	ENSG00000115524	SF3B1
ENST00000613488	CH507-42P11.8	transcriptM0	-0.00496847	0.00401416	-1.23774	-0.158059	0.0316507	0.243205	0	ENSG00000275993	CH507-42P11.8
ENST00000535257	CFAP251-204	transcriptM2	-0.0065043	0.00546556	-1.19005	-0.158164	0.0315366	0.243205	0	ENSG00000158023	WDR66
ENST00000521770	CLU-208	transcriptM0	-0.00413898	0.00376454	-1.09947	-0.158089	0.0316183	0.243205	0	ENSG00000120885	CLU
ENST00000354670	BMF-201	transcriptM1	-0.00677293	0.00385512	-1.75687	-0.158028	0.0316846	0.243321	0	ENSG00000104081	BMF
ENST00000468850	YEATS2-203	transcriptM3	0.00506953	0.00853049	0.594284	0.157973	0.0317451	0.243642	0	ENSG00000163872	YEATS2
ENST00000572787	TOPBP1-209	transcriptM0	-0.0092616	0.00347061	-2.66858	-0.157953	0.031767	0.243666	0	ENSG00000163781	TOPBP1
ENST00000409089	CHN1-202	transcriptM17	-0.00376165	0.00749883	-0.501631	0.157926	0.0317963	0.243747	0	ENSG00000128656	CHN1
ENST00000566451	MT3-204	transcriptM0	0.0116423	0.00425461	2.73639	0.157844	0.0318866	0.24421	0	ENSG00000087250	MT3
ENST00000526094	UBTF-205	transcriptM0	-0.00529752	0.00398226	-1.33028	-0.157837	0.0318948	0.24421	0	ENSG00000108312	UBTF
ENST00000522490	CEP57L1-218	transcriptM1	0.00559657	0.00471009	1.18821	0.15782	0.0319132	0.24421	0	ENSG00000183137	CEP57L1
ENST00000535135	FKBP2-203	transcriptM0	-0.00443011	0.00338655	-1.30815	-0.157802	0.0319326	0.244215	0	ENSG00000173486	FKBP2
ENST00000368406	EFNA1-201	transcriptM0	0.010667	0.0036548	2.91864	0.157731	0.0320115	0.244674	0	ENSG00000169242	EFNA1
ENST00000397618	UGGT2-204	transcriptM0	0.0120007	0.00358712	3.3455	0.15761	0.0321448	0.24468	0	ENSG00000102595	UGGT2
ENST00000589202	SEC14L1-218	transcriptM0	0.012177	0.00426957	2.85205	0.15769	0.0320566	0.24468	0	ENSG00000129657	SEC14L1
ENST00000484166	MFSD1-215	transcriptM0	-0.00670244	0.00336263	-1.99321	-0.157542	0.0322195	0.24468	0	ENSG00000118855	MFSD1
ENST00000462628	LILRB1-209	transcriptM9	-0.0127409	0.00707588	-1.80061	-0.15755	0.0322107	0.24468	0	ENSG00000104972	LILRB1
ENST00000471813	BUD31-207	transcriptM0	-0.00500717	0.00346446	-1.44529	-0.157669	0.0320793	0.24468	0	ENSG00000106245	BUD31
ENST00000419910	CELF3-203	transcriptM1	-0.00399257	0.00419332	-0.952125	-0.157674	0.032074	0.24468	0	ENSG00000159409	CELF3
ENST00000582792	SS18-222	transcriptM0	-0.00324419	0.00346711	-0.935704	-0.157618	0.0321361	0.24468	0	ENSG00000141380	SS18
ENST00000542016	RBM23-205	transcriptM0	-0.00301009	0.00351909	-0.85536	-0.157624	0.032129	0.24468	0	ENSG00000100461	RBM23
ENST00000402538	RASGRP3-201	transcriptM0	-0.00259986	0.00363093	-0.716033	-0.157579	0.0321787	0.24468	0	ENSG00000152689	RASGRP3
ENST00000533897	CTSC-208	transcriptM18	-0.000216859	0.0115877	-0.0187146	-0.157658	0.0320916	0.24468	0	ENSG00000109861	CTSC
ENST00000448464	TP53INP1-202	transcriptM6	9.55845e-05	0.00827674	0.0115486	-0.157551	0.03221	0.24468	0	ENSG00000164938	TP53INP1
ENST00000569455	CDH13-214	transcriptM4	-0.00772273	0.00416119	-1.8559	-0.15746	0.0323114	0.245091	0	ENSG00000140945	CDH13
ENST00000566576	MT3-205	transcriptM0	-0.00524811	0.0036101	-1.45373	-0.157474	0.0322949	0.245091	0	ENSG00000087250	MT3
ENST00000634314	GABBR2-204	transcriptM2	-0.00807795	0.00452195	-1.78639	-0.15744	0.0323327	0.24511	0	ENSG00000136928	GABBR2
ENST00000336057	HDAC5-202	transcriptM2	-0.0068006	0.004659	-1.45967	-0.157384	0.0323955	0.245442	0	ENSG00000108840	HDAC5
ENST00000547273	PPFIA2-208	transcriptM5	-0.0137533	0.00530192	-2.59403	-0.157264	0.0325291	0.245495	0	ENSG00000139220	PPFIA2
ENST00000561839	IQCK-203	transcriptM2	0.0106829	0.00503271	2.12269	0.157261	0.0325328	0.245495	0	ENSG00000174628	IQCK
ENST00000537619	PTPRR-205	transcriptM1	-0.00783423	0.00447108	-1.7522	-0.15727	0.0325225	0.245495	0	ENSG00000153233	PTPRR
ENST00000616623	CRY2-212	transcriptM1	-0.0055476	0.00402243	-1.37917	-0.157275	0.0325173	0.245495	0	ENSG00000121671	CRY2
ENST00000559532	EIF5-211	transcriptM0	-0.00495948	0.00379393	-1.30722	-0.157259	0.0325348	0.245495	0	ENSG00000100664	EIF5
ENST00000558458	ATP8B4-205	transcriptM1	-0.00446874	0.00355847	-1.2558	-0.157331	0.0324544	0.245495	0	ENSG00000104043	ATP8B4
ENST00000530885	APBB1-209	transcriptM5	-0.000799493	0.00412771	-0.193689	0.157309	0.0324789	0.245495	0	ENSG00000166313	APBB1
ENST00000464613	DOK1-205	transcriptM2	-0.00418203	0.00502657	-0.831985	-0.157229	0.0325687	0.245608	0	ENSG00000115325	DOK1
ENST00000513061	GALNTL6-206	transcriptM5	-0.0134458	0.00533007	-2.52264	-0.157079	0.0327364	0.24673	0	ENSG00000174473	GALNTL6
ENST00000537248	ZNF384-208	transcriptM0	-0.00628439	0.00353198	-1.77928	-0.157006	0.0328191	0.247209	0	ENSG00000126746	ZNF384
ENST00000313269	GRINA-201	transcriptM0	0.00723672	0.00376479	1.92221	0.156879	0.0329617	0.248139	0	ENSG00000178719	GRINA
ENST00000552168	TNS2-217	transcriptM2	0.0040942	0.00455614	0.898611	0.156856	0.0329885	0.248197	0	ENSG00000111077	TNS2
ENST00000514644	NFASC-222	transcriptM3	0.00280103	0.00906247	0.30908	0.15679	0.0330629	0.248613	0	ENSG00000163531	NFASC
ENST00000485556	STRC-211	transcriptM1	0.00837895	0.00406427	2.06161	0.156766	0.0330905	0.248677	0	ENSG00000242866	STRC
ENST00000392771	PLA2R1-202	transcriptM0	0.00842562	0.00375675	2.2428	0.156571	0.0333113	0.250188	0	ENSG00000153246	PLA2R1
ENST00000607278	LY86-AS1-206	transcriptM1	0.00566458	0.00438627	1.29143	0.156555	0.0333301	0.250188	0	ENSG00000216863	LY86-AS1
ENST00000486160	DNM1-208	transcriptM1	0.00504032	0.00411711	1.22424	0.15649	0.0334043	0.2506	0	ENSG00000106976	DNM1
ENST00000466051	PRELID3B-204	transcriptM0	-0.00856913	0.00352986	-2.42761	-0.156298	0.0336244	0.250868	0	ENSG00000101166	SLMO2
ENST00000372470	MPL-201	transcriptM1	-0.0097993	0.00458636	-2.13662	-0.15643	0.0334727	0.250868	0	ENSG00000117400	MPL
ENST00000443491	DMTN-206	transcriptM0	-0.00587151	0.00346318	-1.69541	-0.156312	0.0336078	0.250868	0	ENSG00000158856	DMTN
ENST00000546415	NELL2-206	transcriptM19	0.0176995	0.0119656	1.4792	0.156326	0.0335919	0.250868	0	ENSG00000184613	NELL2
ENST00000485419	IQCJ-SCHIP1-202	transcriptM1	0.00597066	0.00418081	1.42811	0.156334	0.0335827	0.250868	0	ENSG00000283154	ENSG00000283154
ENST00000417912	ARHGAP22-205	transcriptM0	-0.00455466	0.00334828	-1.3603	-0.156291	0.0336319	0.250868	0	ENSG00000128805	ARHGAP22
ENST00000532682	RP11-707M1.7	transcriptM1	0.00614322	0.00458707	1.33925	0.15629	0.0336332	0.250868	0	ENSG00000254487	RP11-707M1.7
ENST00000455838	GAS5-226	transcriptM1	0.00462807	0.00401461	1.15281	0.156344	0.0335709	0.250868	0	ENSG00000234741	GAS5
ENST00000510356	CALCOCO2-217	transcriptM3	0.00345412	0.00835059	0.413638	0.156382	0.0335283	0.250868	0	ENSG00000136436	CALCOCO2
ENST00000295049	RFTN2-201	transcriptM10	0.00110759	0.0192227	0.0576186	-0.156364	0.0335489	0.250868	0	ENSG00000162944	RFTN2
ENST00000345988	PPL-201	transcriptM1	0.00783133	0.00422123	1.85522	0.156182	0.0337581	0.250951	0	ENSG00000118898	PPL
ENST00000512429	TMEM161B-211	transcriptM4	0.00685486	0.00397585	1.72413	0.15618	0.0337603	0.250951	0	ENSG00000164180	TMEM161B
ENST00000457308	DHX57-203	transcriptM0	-0.005855	0.00359638	-1.62802	-0.15622	0.033714	0.250951	0	ENSG00000163214	DHX57
ENST00000487016	ITPR1-214	transcriptM1	0.00443913	0.0043301	1.02518	0.156248	0.0336815	0.250951	0	ENSG00000150995	ITPR1
ENST00000409764	CYCS-203	transcriptM0	-0.00292824	0.0038626	-0.758102	-0.156205	0.033731	0.250951	0	ENSG00000172115	CYCS
ENST00000489366	FAAH-204	transcriptM3	0.00329998	0.00851539	0.387531	0.156198	0.0337393	0.250951	0	ENSG00000117480	FAAH
ENST00000348405	SEC31A-203	transcriptM0	0.0079816	0.0033898	2.35459	0.15616	0.0337834	0.250979	0	ENSG00000138674	SEC31A
ENST00000602540	PHLDA1-202	transcriptM2	-0.00957663	0.00489734	-1.95547	-0.156092	0.0338622	0.251277	0	ENSG00000139289	PHLDA1
ENST00000405022	C2orf50-202	transcriptM2	-0.0047463	0.00541446	-0.876597	-0.156094	0.0338591	0.251277	0	ENSG00000150873	C2orf50
ENST00000522148	DMTN-218	transcriptM1	-0.0108721	0.0045076	-2.41194	-0.156041	0.0339205	0.25146	0	ENSG00000158856	DMTN
ENST00000543888	C2CD5-217	transcriptM0	0.00877605	0.0042889	2.04623	0.156037	0.0339256	0.25146	0	ENSG00000111731	C2CD5
ENST00000532834	SDHCP4-201	transcriptM1	0.00643471	0.00431409	1.49155	0.155865	0.0341255	0.252797	0	ENSG00000255035	SDHCP4
ENST00000429751	RRN3-203	transcriptM0	0.0128349	0.00340757	3.7666	0.155828	0.0341678	0.252847	0	ENSG00000085721	RRN3
ENST00000404241	ATF4-203	transcriptM0	-0.00844203	0.00387592	-2.17807	-0.155792	0.0342101	0.252847	0	ENSG00000128272	ATF4
ENST00000258888	ALPK3-201	transcriptM1	-0.00541953	0.00456646	-1.18681	-0.155798	0.0342029	0.252847	0	ENSG00000136383	ALPK3
ENST00000487493	MAN1C1-206	transcriptM1	0.00434373	0.00439876	0.987489	0.155813	0.0341863	0.252847	0	ENSG00000117643	MAN1C1
ENST00000586562	PLEKHM1-213	transcriptM0	0.0122806	0.00365091	3.36371	0.155601	0.0344331	0.253139	0	ENSG00000225190	PLEKHM1
ENST00000526002	ABCC8-205	transcriptM0	0.0116587	0.00374947	3.10941	0.155736	0.034275	0.253139	0	ENSG00000006071	ABCC8
ENST00000304523	LDB2-201	transcriptM0	0.0108731	0.00357656	3.0401	0.155611	0.0344219	0.253139	0	ENSG00000169744	LDB2
ENST00000497103	ARHGAP12-210	transcriptM1	0.010895	0.00371655	2.93148	0.155706	0.0343111	0.253139	0	ENSG00000165322	ARHGAP12
ENST00000463309	MIR9-1HG-209	transcriptM0	-0.00637178	0.00339824	-1.87503	-0.155652	0.034374	0.253139	0	ENSG00000125462	C1orf61
ENST00000507670	BMP2K-205	transcriptM9	-0.0129914	0.00745111	-1.74355	-0.155705	0.0343117	0.253139	0	ENSG00000138756	BMP2K
ENST00000562757	NAE1-208	transcriptM1	0.00660995	0.00438459	1.50754	0.155592	0.0344445	0.253139	0	ENSG00000159593	NAE1
ENST00000373132	STK40-204	transcriptM0	-0.00473892	0.00351741	-1.34728	-0.155671	0.0343514	0.253139	0	ENSG00000196182	STK40
ENST00000492231	TMEM243-208	transcriptM8	0.0152104	0.0117838	1.29079	0.155649	0.0343772	0.253139	0	ENSG00000135185	TMEM243
ENST00000514308	PDLIM3-210	transcriptM2	-0.00198742	0.00493492	-0.402725	-0.155596	0.0344394	0.253139	0	ENSG00000154553	PDLIM3
ENST00000472758	ZNF638-215	transcriptM0	0.0115776	0.00379561	3.05026	0.155432	0.0346328	0.254367	0	ENSG00000075292	ZNF638
ENST00000402234	MBL3P-201	transcriptM0	0.00682333	0.00385838	1.76844	0.155408	0.0346611	0.254367	0	ENSG00000219430	MBL3P
ENST00000412282	HMGN1P24-201	transcriptM2	0.00623879	0.00412485	1.51249	0.1554	0.0346703	0.254367	0	ENSG00000226977	HMGN1P24
ENST00000492805	NPRL2-215	transcriptM0	0.00941692	0.00371304	2.53617	0.155342	0.0347384	0.254578	0	ENSG00000114388	NPRL2
ENST00000566883	NOMO1-205	transcriptM6	-0.00584769	0.00660016	-0.885992	-0.155357	0.0347209	0.254578	0	ENSG00000103512	NOMO1
ENST00000522469	RBM22-208	transcriptM0	0.0143824	0.00362701	3.96536	0.155319	0.0347659	0.254636	0	ENSG00000086589	RBM22
ENST00000534886	SRRM4-202	transcriptM0	-0.00676032	0.00414391	-1.63139	-0.155248	0.0348497	0.255106	0	ENSG00000139767	SRRM4
ENST00000378097	KCNAB2-206	transcriptM0	0.00884718	0.00368458	2.40114	0.155218	0.0348854	0.255224	0	ENSG00000069424	KCNAB2
ENST00000401957	RAPGEF5-202	transcriptM0	0.00930234	0.00334479	2.78114	0.155111	0.035012	0.25573	0	ENSG00000136237	RAPGEF5
ENST00000618628	ENC1-206	transcriptM0	-0.00512122	0.0035511	-1.44215	-0.155081	0.0350481	0.25573	0	ENSG00000171617	ENC1
ENST00000396013	STARD3NL-202	transcriptM2	-0.00668059	0.00472149	-1.41493	-0.155103	0.0350216	0.25573	0	ENSG00000010270	STARD3NL
ENST00000389740	GPR149-201	transcriptM7	-0.0124203	0.00964656	-1.28753	-0.155123	0.034998	0.25573	0	ENSG00000174948	GPR149
ENST00000527648	IGSF9B-203	transcriptM0	-0.00469796	0.00409052	-1.1485	-0.155077	0.035053	0.25573	0	ENSG00000080854	IGSF9B
ENST00000359570	INPP5D-201	transcriptM9	-0.010083	0.00787261	-1.28077	-0.155001	0.0351437	0.256159	0	ENSG00000168918	INPP5D
ENST00000504743	ZFYVE28-203	transcriptM1	0.00523839	0.00431403	1.21427	0.154994	0.0351513	0.256159	0	ENSG00000159733	ZFYVE28
ENST00000614918	CPEB1-209	transcriptM0	0.00884771	0.00367687	2.40631	0.154794	0.0353913	0.256797	0	ENSG00000214575	CPEB1
ENST00000407308	DUSP18-206	transcriptM0	-0.007663	0.00339344	-2.25818	-0.154859	0.0353131	0.256797	0	ENSG00000167065	DUSP18
ENST00000427688	CHL1-204	transcriptM1	-0.00943839	0.00444999	-2.12099	-0.154892	0.0352741	0.256797	0	ENSG00000134121	CHL1
ENST00000496532	MAN1C1-207	transcriptM0	0.00695948	0.00410636	1.6948	0.154808	0.0353747	0.256797	0	ENSG00000117643	MAN1C1
ENST00000296550	DCLK2-201	transcriptM1	-0.00611756	0.00385279	-1.58782	-0.154862	0.0353095	0.256797	0	ENSG00000170390	DCLK2
ENST00000599729	ZNF160-210	transcriptM8	0.0180417	0.0124558	1.44846	0.154789	0.0353971	0.256797	0	ENSG00000170949	ZNF160
ENST00000393434	ALDH1L1-203	transcriptM0	-0.00402586	0.00343712	-1.17129	-0.154842	0.0353341	0.256797	0	ENSG00000144908	ALDH1L1
ENST00000483675	DRC1-205	transcriptM2	-0.00594924	0.00523424	-1.1366	-0.154805	0.0353786	0.256797	0	ENSG00000157856	DRC1
ENST00000366512	CNST-202	transcriptM6	0.0141705	0.00848934	1.66921	0.154772	0.0354175	0.256802	0	ENSG00000162852	CNST
ENST00000316707	PTPN13-201	transcriptM0	0.00945761	0.00287516	3.28942	0.154733	0.0354645	0.256856	0	ENSG00000163629	PTPN13
ENST00000524378	ELMOD1-203	transcriptM7	-0.000451574	0.00855344	-0.0527944	0.154741	0.0354551	0.256856	0	ENSG00000110675	ELMOD1
ENST00000578963	ISYNA1-206	transcriptM1	0.0110902	0.00438276	2.53041	0.154709	0.0354937	0.256924	0	ENSG00000105655	ISYNA1
ENST00000483801	STK19-212	transcriptM0	0.0104657	0.00361888	2.89197	0.15466	0.0355519	0.256983	0	ENSG00000204344	STK19
ENST00000531904	KMT2A-209	transcriptM0	0.0101764	0.00425755	2.39021	0.154652	0.0355622	0.256983	0	ENSG00000118058	KMT2A
ENST00000508694	ELL2-204	transcriptM8	0.0118083	0.0121788	0.969586	0.154636	0.0355811	0.256983	0	ENSG00000118985	ELL2
ENST00000587250	RND2-202	transcriptM1	-0.00217821	0.0034853	-0.62497	-0.154653	0.0355605	0.256983	0	ENSG00000108830	RND2
ENST00000331920	PTCH1-201	transcriptM0	-0.00404074	0.00333998	-1.20981	-0.154551	0.0356836	0.25758	0	ENSG00000185920	PTCH1
ENST00000566696	TOX3-204	transcriptM4	0.00966388	0.00436676	2.21305	0.154414	0.03585	0.258306	0	ENSG00000103460	TOX3
ENST00000521872	CTD-2320G14.2	transcriptM1	0.00574215	0.00409347	1.40276	0.154451	0.0358053	0.258306	0	ENSG00000253596	CTD-2320G14.2
ENST00000512509	GPM6A-216	transcriptM1	0.00518094	0.00412708	1.25535	0.154403	0.0358637	0.258306	0	ENSG00000150625	GPM6A
ENST00000295754	TGFBR2-201	transcriptM6	0.000693306	0.00903021	0.0767763	-0.154428	0.0358334	0.258306	0	ENSG00000163513	TGFBR2
ENST00000629426	COQ6-220	transcriptM0	0.0124392	0.00390418	3.18611	0.154294	0.0359956	0.258761	0	ENSG00000119723	COQ6
ENST00000531457	SLCO2B1-214	transcriptM9	-0.0125963	0.00751812	-1.67545	-0.154285	0.0360066	0.258761	0	ENSG00000137491	SLCO2B1
ENST00000464000	ITIH4-205	transcriptM0	-0.00560334	0.00349268	-1.60431	-0.154307	0.0359804	0.258761	0	ENSG00000055955	ITIH4
ENST00000506372	CDH18-205	transcriptM1	0.00466887	0.00413655	1.12869	0.154333	0.035948	0.258761	0	ENSG00000145526	CDH18
ENST00000473056	KALRN-214	transcriptM1	0.00407454	0.00410244	0.9932	0.154244	0.036057	0.25898	0	ENSG00000160145	KALRN
ENST00000614426	POMK-203	transcriptM0	0.00985491	0.00359172	2.74379	0.15421	0.0360979	0.259131	0	ENSG00000185900	POMK
ENST00000519074	REEP4-204	transcriptM9	-0.0104441	0.0075412	-1.38493	-0.154059	0.0362832	0.260223	0	ENSG00000168476	REEP4
ENST00000355648	PHACTR3-201	transcriptM1	-0.00393349	0.00405098	-0.970998	-0.154053	0.0362901	0.260223	0	ENSG00000087495	PHACTR3
ENST00000561571	THSD4-AS1-201	transcriptM1	0.00634142	0.0042277	1.49997	0.154035	0.0363123	0.260238	0	ENSG00000259964	THSD4-AS1
ENST00000522969	ARHGEF10-211	transcriptM3	0.00234221	0.00819657	0.285755	0.153949	0.0364182	0.260853	0	ENSG00000104728	ARHGEF10
ENST00000554097	ALKBH1-202	transcriptM0	0.00854271	0.00384835	2.21984	0.15391	0.0364658	0.260875	0	ENSG00000100601	ALKBH1
ENST00000572234	HLF-205	transcriptM0	-0.00746196	0.00368412	-2.02544	-0.153922	0.0364516	0.260875	0	ENSG00000108924	HLF
ENST00000225276	ST6GALNAC2-201	transcriptM2	-0.000800385	0.00529276	-0.151223	-0.153897	0.0364815	0.260875	0	ENSG00000070731	ST6GALNAC2
ENST00000594740	NAPA-209	transcriptM0	0.00995779	0.003338	2.98316	0.153857	0.0365308	0.261083	0	ENSG00000105402	NAPA
ENST00000519899	PTK2-217	transcriptM8	0.01426	0.0127226	1.12084	0.153799	0.036603	0.261455	0	ENSG00000169398	PTK2
ENST00000587449	CELF4-206	transcriptM1	-0.00730192	0.00396205	-1.84297	-0.153757	0.0366548	0.261538	0	ENSG00000101489	CELF4
ENST00000477451	ARF1-207	transcriptM0	-0.00646224	0.00370229	-1.74547	-0.153769	0.0366394	0.261538	0	ENSG00000143761	ARF1
ENST00000578456	GAS7-206	transcriptM1	0.00798386	0.00410273	1.94599	0.153738	0.0366787	0.261565	0	ENSG00000007237	GAS7
ENST00000450593	GNG4-204	transcriptM5	-0.0153166	0.00489311	-3.13024	-0.153655	0.0367805	0.261617	0	ENSG00000168243	GNG4
ENST00000569290	METTL9-209	transcriptM0	0.0100431	0.00351056	2.86083	0.153682	0.0367472	0.261617	0	ENSG00000197006	METTL9
ENST00000414921	ZER1-202	transcriptM0	0.00921374	0.00374243	2.46197	0.153634	0.0368069	0.261617	0	ENSG00000160445	ZER1
ENST00000337672	MED19-201	transcriptM0	0.00870502	0.00407302	2.13724	0.153644	0.0367951	0.261617	0	ENSG00000156603	MED19
ENST00000379979	GLRX-202	transcriptM2	0.00784412	0.00495417	1.58334	0.153653	0.036783	0.261617	0	ENSG00000173221	GLRX
ENST00000610941	CTD-2049O4.1	transcriptM20	0.023719	0.0193545	1.2255	0.153696	0.0367302	0.261617	0	ENSG00000261329	CTD-2049O4.1
ENST00000498157	CELSR2-204	transcriptM1	-0.00976774	0.00401395	-2.43345	-0.153616	0.0368301	0.261639	0	ENSG00000143126	CELSR2
ENST00000589367	NLE1-206	transcriptM1	-0.00885978	0.00422704	-2.09598	-0.153494	0.0369815	0.262427	0	ENSG00000073536	NLE1
ENST00000393606	UBTF-203	transcriptM0	-0.00585517	0.00383749	-1.52578	-0.153508	0.0369639	0.262427	0	ENSG00000108312	UBTF
ENST00000527523	SYTL2-214	transcriptM1	-0.00742103	0.00415187	-1.7874	-0.153427	0.0370643	0.262871	0	ENSG00000137501	SYTL2
ENST00000517395	FBXW11-204	transcriptM0	0.00796582	0.00364469	2.18559	0.153389	0.0371117	0.26292	0	ENSG00000072803	FBXW11
ENST00000507694	DCLK2-205	transcriptM1	-0.00730242	0.00427884	-1.70663	-0.15338	0.0371239	0.26292	0	ENSG00000170390	DCLK2
ENST00000510626	HTT-207	transcriptM6	0.012944	0.00961348	1.34645	0.153373	0.0371319	0.26292	0	ENSG00000197386	HTT
ENST00000409487	ZEB2-204	transcriptM1	0.00641105	0.0039238	1.63389	0.153344	0.0371679	0.263031	0	ENSG00000169554	ZEB2
ENST00000448232	WWC2-204	transcriptM0	0.0103699	0.00388908	2.66642	0.153295	0.0372297	0.263325	0	ENSG00000151718	WWC2
ENST00000541589	LMO3-226	transcriptM0	0.0086991	0.00375581	2.31617	0.153247	0.0372897	0.263333	0	ENSG00000048540	LMO3
ENST00000536195	NCOR2-220	transcriptM0	-0.00470743	0.00367308	-1.2816	-0.153246	0.0372917	0.263333	0	ENSG00000196498	NCOR2
ENST00000477309	PLEKHO1-204	transcriptM0	-0.00466852	0.00406432	-1.14866	-0.15325	0.037286	0.263333	0	ENSG00000023902	PLEKHO1
ENST00000530747	ARHGEF12-210	transcriptM0	0.0087814	0.00355114	2.47284	0.153205	0.0373427	0.26355	0	ENSG00000196914	ARHGEF12
ENST00000536315	RPS6KA5-202	transcriptM0	0.00916504	0.00342688	2.67445	0.153125	0.0374432	0.263618	0	ENSG00000100784	RPS6KA5
ENST00000373896	PHF19-202	transcriptM0	0.0092149	0.00371109	2.48307	0.153093	0.0374835	0.263618	0	ENSG00000119403	PHF19
ENST00000586875	EFTUD2-207	transcriptM1	0.0085334	0.00407232	2.09546	0.153084	0.0374944	0.263618	0	ENSG00000108883	EFTUD2
ENST00000415654	NPIPB5-202	transcriptM2	0.00659446	0.00433574	1.52095	0.153089	0.0374889	0.263618	0	ENSG00000243716	NPIPB5
ENST00000474931	CREM-228	transcriptM0	-0.00425176	0.00346009	-1.2288	-0.153099	0.0374762	0.263618	0	ENSG00000095794	CREM
ENST00000577227	RP11-466A19.5	transcriptM1	0.00489901	0.00407866	1.20113	0.15313	0.0374377	0.263618	0	ENSG00000265337	RP11-466A19.5
ENST00000359611	H2AC17-201	transcriptM9	-0.00876254	0.0077889	-1.125	-0.153139	0.0374262	0.263618	0	ENSG00000278677	HIST1H2AM
ENST00000328041	SLC24A3-201	transcriptM2	-0.00134893	0.00449412	-0.300154	-0.153002	0.037599	0.26421	0	ENSG00000185052	SLC24A3
ENST00000575068	NSF-206	transcriptM2	-0.00513131	0.00449905	-1.14053	-0.152964	0.0376463	0.264399	0	ENSG00000073969	NSF
ENST00000588012	PTPRS-204	transcriptM1	-0.0081119	0.00459586	-1.76505	-0.152927	0.0376933	0.264443	0	ENSG00000105426	PTPRS
ENST00000439615	SMPD2-202	transcriptM0	-0.00564781	0.00363583	-1.55337	-0.152932	0.0376874	0.264443	0	ENSG00000135587	SMPD2
ENST00000289734	ANK1-202	transcriptM0	0.0100783	0.00390079	2.58364	0.152688	0.037997	0.265703	0	ENSG00000029534	ANK1
ENST00000511860	MRPL27-206	transcriptM0	0.00855529	0.00352513	2.42694	0.152703	0.037978	0.265703	0	ENSG00000108826	MRPL27
ENST00000525239	WDR74-204	transcriptM2	0.00878204	0.0046495	1.88881	0.152673	0.038016	0.265703	0	ENSG00000133316	WDR74
ENST00000598319	FCGRT-212	transcriptM9	-0.00987496	0.00736234	-1.34128	-0.152729	0.0379444	0.265703	0	ENSG00000104870	FCGRT
ENST00000376839	ACTN1-202	transcriptM0	-0.00424362	0.00364147	-1.16536	-0.152756	0.0379105	0.265703	0	ENSG00000072110	ACTN1
ENST00000530705	TPT1-212	transcriptM3	-0.00756562	0.0072584	-1.04233	-0.152674	0.0380143	0.265703	0	ENSG00000133112	TPT1
ENST00000549417	LIN7A-202	transcriptM9	-0.00487449	0.00673471	-0.723786	0.152686	0.0379994	0.265703	0	ENSG00000111052	LIN7A
ENST00000466147	IMPDH2-206	transcriptM0	-0.0059214	0.00346651	-1.70817	-0.152646	0.0380499	0.265797	0	ENSG00000178035	IMPDH2
ENST00000412389	ACHE-204	transcriptM1	-0.00679723	0.00411587	-1.65147	-0.152546	0.0381789	0.266554	0	ENSG00000087085	ACHE
ENST00000471836	PARVG-209	transcriptM9	-0.0111723	0.00762582	-1.46506	-0.152513	0.03822	0.266555	0	ENSG00000138964	PARVG
ENST00000510259	PRELID2-205	transcriptM5	-0.00183288	0.00360114	-0.508973	0.152522	0.0382095	0.266555	0	ENSG00000186314	PRELID2
ENST00000608917	PACERR-201	transcriptM2	0.00425721	0.0044667	0.9531	0.152473	0.0382714	0.26677	0	ENSG00000273129	PACERR
ENST00000543162	DDB1-221	transcriptM0	0.0110939	0.00336594	3.29591	0.152446	0.0383061	0.266868	0	ENSG00000167986	DDB1
ENST00000394967	SP9-201	transcriptM5	-0.0106997	0.00545174	-1.96261	-0.152429	0.0383284	0.26688	0	ENSG00000217236	SP9
ENST00000529395	ATG13-214	transcriptM0	0.00972995	0.00362621	2.68323	0.152367	0.0384086	0.267296	0	ENSG00000175224	ATG13
ENST00000421306	PITPNM3-202	transcriptM0	0.00846313	0.00373231	2.26753	0.152327	0.0384601	0.267494	0	ENSG00000091622	PITPNM3
ENST00000469145	HDGF-205	transcriptM0	-0.00213508	0.00351294	-0.607776	-0.152312	0.0384783	0.267494	0	ENSG00000143321	HDGF
ENST00000358415	ITIH2-201	transcriptM16	-0.0297548	0.027796	-1.07047	-0.152289	0.0385089	0.267564	0	ENSG00000151655	ITIH2
ENST00000437404	STAU1-208	transcriptM5	-0.0153015	0.0049049	-3.11964	-0.152208	0.0386125	0.267612	0	ENSG00000124214	STAU1
ENST00000560440	IREB2-208	transcriptM0	0.00964234	0.00376347	2.56209	0.152156	0.0386807	0.267612	0	ENSG00000136381	IREB2
ENST00000492152	IPO13-207	transcriptM0	-0.00808198	0.0036229	-2.2308	-0.152193	0.038632	0.267612	0	ENSG00000117408	IPO13
ENST00000564248	RP3-406A7.7	transcriptM5	-0.00695877	0.00440697	-1.57904	0.152161	0.0386742	0.267612	0	ENSG00000260418	RP3-406A7.7
ENST00000507710	UGT8-203	transcriptM3	-0.0119833	0.00860222	-1.39305	-0.152259	0.0385466	0.267612	0	ENSG00000174607	UGT8
ENST00000585920	DNMT1-204	transcriptM0	-0.00406604	0.00331537	-1.22642	-0.152174	0.0386565	0.267612	0	ENSG00000130816	DNMT1
ENST00000404883	ANXA2P3-201	transcriptM12	0.00223444	0.0156679	0.142613	0.152183	0.0386449	0.267612	0	ENSG00000216740	ANXA2P3
ENST00000334306	SOWAHB-201	transcriptM1	-0.000522158	0.00388371	-0.134448	0.152178	0.0386519	0.267612	0	ENSG00000186212	SOWAHB
ENST00000482289	SFXN5-214	transcriptM2	-0.00346005	0.00487913	-0.709153	-0.152137	0.0387043	0.267632	0	ENSG00000144040	SFXN5
ENST00000406462	GPSM2-202	transcriptM3	-0.00993777	0.00906457	-1.09633	-0.152112	0.0387377	0.267721	0	ENSG00000121957	GPSM2
ENST00000398104	MGLL-203	transcriptM0	0.0121297	0.00393108	3.08558	0.152056	0.0388093	0.26779	0	ENSG00000074416	MGLL
ENST00000591880	GFAP-220	transcriptM5	-0.0112817	0.0052408	-2.15267	-0.152056	0.0388095	0.26779	0	ENSG00000131095	GFAP
ENST00000490993	NPHP3-208	transcriptM3	0.00499337	0.00847727	0.58903	0.152061	0.038804	0.26779	0	ENSG00000113971	NPHP3
ENST00000503771	TMEM158-201	transcriptM7	-0.0121553	0.01018	-1.19403	-0.152031	0.0388425	0.267802	0	ENSG00000249992	TMEM158
ENST00000361897	NOS1AP-201	transcriptM1	0.00327444	0.00427053	0.766751	0.152021	0.0388556	0.267802	0	ENSG00000198929	NOS1AP
ENST00000553523	MED6-204	transcriptM7	-0.000654243	0.00723783	-0.0903921	0.152007	0.0388731	0.267802	0	ENSG00000133997	MED6
ENST00000521026	NDRG1-216	transcriptM0	0.012073	0.00350797	3.44159	0.151965	0.038928	0.268038	0	ENSG00000104419	NDRG1
ENST00000515221	RSAD1-208	transcriptM0	0.00880438	0.00392997	2.24032	0.151895	0.0390196	0.268478	0	ENSG00000136444	RSAD1
ENST00000543906	RAB6B-207	transcriptM1	0.00633639	0.00448115	1.41401	0.151884	0.0390333	0.268478	0	ENSG00000154917	RAB6B
ENST00000541638	STOML1-204	transcriptM1	0.00272971	0.00430842	0.633575	0.151851	0.0390772	0.268638	0	ENSG00000067221	STOML1
ENST00000475743	ZNF638-216	transcriptM0	0.00893001	0.00390086	2.28924	0.151809	0.0391309	0.268719	0	ENSG00000075292	ZNF638
ENST00000505626	LINC01018-201	transcriptM1	0.00498521	0.00449469	1.10913	0.151825	0.0391108	0.268719	0	ENSG00000250056	LINC01018
ENST00000513401	FRYL-216	transcriptM3	0.00224342	0.00862112	0.260223	0.151794	0.0391511	0.268719	0	ENSG00000075539	FRYL
ENST00000522904	TACC1-223	transcriptM0	0.0107546	0.00366216	2.93669	0.151774	0.0391772	0.268756	0	ENSG00000147526	TACC1
ENST00000534516	NCAM1-218	transcriptM3	0.00524284	0.00868457	0.603696	0.151703	0.0392704	0.269253	0	ENSG00000149294	NCAM1
ENST00000469673	DRG1-204	transcriptM0	0.00955506	0.0033954	2.81412	0.151667	0.0393178	0.269436	0	ENSG00000185721	DRG1
ENST00000446420	FAM120A-204	transcriptM0	-0.00636047	0.00373248	-1.70409	-0.151649	0.0393408	0.269452	0	ENSG00000048828	FAM120A
ENST00000554136	PPP1R13B-204	transcriptM0	-0.00595879	0.0035773	-1.66572	-0.151578	0.0394343	0.269949	0	ENSG00000088808	PPP1R13B
ENST00000499143	MSANTD2-AS1-201	transcriptM0	0.00972621	0.0032383	3.00349	0.151562	0.0394553	0.269951	0	ENSG00000245498	RP11-677M14.7
ENST00000576635	SPNS2-208	transcriptM0	-0.00562113	0.0036316	-1.54784	-0.151528	0.0394999	0.270114	0	ENSG00000183018	SPNS2
ENST00000491966	RPS19BP1-206	transcriptM0	0.00992386	0.00371928	2.66822	0.151403	0.039665	0.270673	0	ENSG00000187051	RPS19BP1
ENST00000583976	SKA2-209	transcriptM0	-0.00599147	0.00365331	-1.64001	-0.151405	0.039663	0.270673	0	ENSG00000182628	SKA2
ENST00000309042	REST-201	transcriptM0	-0.00519707	0.00338825	-1.53385	-0.15145	0.0396028	0.270673	0	ENSG00000084093	REST
ENST00000582667	CBLN2-205	transcriptM12	0.00485344	0.0153337	0.316522	0.151429	0.0396307	0.270673	0	ENSG00000141668	CBLN2
ENST00000476764	BDH1-212	transcriptM0	-0.00606623	0.0035919	-1.68886	-0.151386	0.039687	0.27068	0	ENSG00000161267	BDH1
ENST00000518371	MRPS28-203	transcriptM9	-0.0149832	0.00699223	-2.14283	-0.151342	0.0397455	0.270937	0	ENSG00000147586	MRPS28
ENST00000311461	COQ2-201	transcriptM9	-0.0131555	0.00752554	-1.74811	-0.151314	0.0397835	0.271054	0	ENSG00000173085	COQ2
ENST00000470878	STX1A-207	transcriptM1	-0.00556777	0.00416085	-1.33813	-0.151283	0.0398235	0.271094	0	ENSG00000106089	STX1A
ENST00000467665	SNORC-206	transcriptM1	-0.00543641	0.00433192	-1.25496	-0.151246	0.0398729	0.271094	0	ENSG00000182600	C2orf82
ENST00000475788	RAPGEF5-209	transcriptM1	0.00497496	0.00413551	1.20299	0.151247	0.0398721	0.271094	0	ENSG00000136237	RAPGEF5
ENST00000488588	TP53TG5-203	transcriptM3	0.00247992	0.00882842	0.280902	0.15125	0.0398675	0.271094	0	ENSG00000124251	TP53TG5
ENST00000395314	KTN1-205	transcriptM1	-0.00562039	0.00372073	-1.51056	-0.151215	0.0399143	0.271234	0	ENSG00000126777	KTN1
ENST00000466992	AK9-206	transcriptM0	-0.00703334	0.00398851	-1.7634	-0.151164	0.0399814	0.271405	0	ENSG00000155085	AK9
ENST00000378700	ID4-201	transcriptM10	0.00843338	0.0186121	0.453113	-0.151165	0.0399811	0.271405	0	ENSG00000172201	ID4
ENST00000371560	GRIN1-207	transcriptM1	-0.0100182	0.00454096	-2.20619	-0.15111	0.0400542	0.271461	0	ENSG00000176884	GRIN1
ENST00000361959	ZNF384-203	transcriptM1	-0.00814057	0.00414627	-1.96335	-0.151109	0.0400558	0.271461	0	ENSG00000126746	ZNF384
ENST00000464570	MIB2-205	transcriptM0	-0.00640874	0.00342708	-1.87003	-0.15109	0.04008	0.271461	0	ENSG00000197530	MIB2
ENST00000255006	RIN2-201	transcriptM1	-0.00701429	0.0040525	-1.73086	-0.15108	0.0400942	0.271461	0	ENSG00000132669	RIN2
ENST00000510297	CDH18-209	transcriptM1	0.00204825	0.00435667	0.470142	0.151102	0.0400646	0.271461	0	ENSG00000145526	CDH18
ENST00000533928	USP33-218	transcriptM2	0.00255587	0.00483884	0.5282	0.151051	0.040132	0.271576	0	ENSG00000077254	USP33
ENST00000488395	CTSZ-203	transcriptM5	-0.0125775	0.00428828	-2.933	-0.150983	0.040224	0.271805	0	ENSG00000101160	CTSZ
ENST00000374530	PALM2AKAP2-205	transcriptM0	0.0082914	0.00338529	2.44924	0.150912	0.040318	0.271805	0	ENSG00000157654	PALM2-AKAP2
ENST00000257789	ORC3-201	transcriptM1	0.0098534	0.00417168	2.36197	0.150938	0.0402832	0.271805	0	ENSG00000135336	ORC3
ENST00000502296	CANX-203	transcriptM0	0.00890823	0.00385601	2.31022	0.150882	0.040359	0.271805	0	ENSG00000127022	CANX
ENST00000367109	DYRK3-203	transcriptM4	-0.00648378	0.00381459	-1.69973	-0.150939	0.0402817	0.271805	0	ENSG00000143479	DYRK3
ENST00000493564	SGIP1-213	transcriptM1	0.00568526	0.00402653	1.41195	0.150854	0.0403961	0.271805	0	ENSG00000118473	SGIP1
ENST00000463931	ZMIZ2-209	transcriptM2	0.00544838	0.00440774	1.2361	0.150969	0.040242	0.271805	0	ENSG00000122515	ZMIZ2
ENST00000429728	SNRPG-203	transcriptM0	-0.00418817	0.00370979	-1.12895	-0.150956	0.0402599	0.271805	0	ENSG00000143977	SNRPG
ENST00000378053	FLRT3-202	transcriptM10	0.0116791	0.016346	0.714495	0.15089	0.0403474	0.271805	0	ENSG00000125848	FLRT3
ENST00000486909	HYI-209	transcriptM0	-0.00254111	0.00369496	-0.687722	-0.150885	0.0403543	0.271805	0	ENSG00000178922	HYI
ENST00000304402	GPR22-201	transcriptM1	0.00114348	0.0040651	0.281292	0.150868	0.0403772	0.271805	0	ENSG00000172209	GPR22
ENST00000374085	NFS1-202	transcriptM1	0.00515131	0.0041335	1.24623	0.150815	0.0404487	0.272018	0	ENSG00000244005	NFS1
ENST00000585671	UQCR11-201	transcriptM0	0.0109691	0.00394226	2.78244	0.150749	0.040537	0.272292	0	ENSG00000127540	UQCR11
ENST00000405914	KIF3C-202	transcriptM1	-0.00775964	0.00428569	-1.81059	-0.150756	0.0405282	0.272292	0	ENSG00000084731	KIF3C
ENST00000567911	GLG1-212	transcriptM8	0.0154869	0.0119547	1.29547	0.150738	0.0405523	0.272292	0	ENSG00000090863	GLG1
ENST00000366333	ANAPC5-202	transcriptM5	-0.00131602	0.00474437	-0.277385	0.150693	0.0406129	0.272558	0	ENSG00000089053	ANAPC5
ENST00000265854	MAD1L1-201	transcriptM0	0.00969564	0.00331316	2.9264	0.150661	0.0406565	0.27271	0	ENSG00000002822	MAD1L1
ENST00000368971	SESN1-203	transcriptM0	0.0110735	0.0036199	3.05906	0.150607	0.040729	0.272863	0	ENSG00000080546	SESN1
ENST00000525528	BDNF-210	transcriptM0	-0.00561349	0.00365405	-1.53624	-0.150597	0.0407422	0.272863	0	ENSG00000176697	BDNF
ENST00000357681	ATP2B4-203	transcriptM0	-0.00302843	0.00358697	-0.844286	-0.150597	0.0407425	0.272863	0	ENSG00000058668	ATP2B4
ENST00000394487	TLR4-202	transcriptM1	-0.00693347	0.00376011	-1.84396	-0.1505	0.0408737	0.273193	0	ENSG00000136869	TLR4
ENST00000371162	MIR4435-2HG-202	transcriptM1	0.00489352	0.00456814	1.07123	0.150533	0.0408285	0.273193	0	ENSG00000172965	MIR4435-1HG
ENST00000288616	CABP1-201	transcriptM1	0.00243034	0.00377135	0.644422	0.150526	0.0408382	0.273193	0	ENSG00000157782	CABP1
ENST00000394824	NR4A1-203	transcriptM6	0.000271204	0.00911631	0.0297493	-0.150498	0.0408759	0.273193	0	ENSG00000123358	NR4A1
ENST00000612725	RP11-147L13.14	transcriptM8	0.0126304	0.0116031	1.08853	0.150451	0.0409408	0.273486	0	ENSG00000278740	RP11-147L13.14
ENST00000453873	SANBR-205	transcriptM0	-0.00493357	0.00354551	-1.3915	-0.150402	0.0410063	0.273783	0	ENSG00000162929	KIAA1841
ENST00000482635	ATP1B3-206	transcriptM5	-0.0144258	0.00523546	-2.75541	-0.150304	0.0411398	0.274533	0	ENSG00000069849	ATP1B3
ENST00000472162	SLC25A13-203	transcriptM0	-0.00525086	0.00330992	-1.5864	-0.150285	0.0411655	0.274564	0	ENSG00000004864	SLC25A13
ENST00000482542	SFXN5-215	transcriptM1	-0.00744821	0.00385956	-1.92981	-0.150217	0.0412585	0.274992	0	ENSG00000144040	SFXN5
ENST00000513326	HTT-210	transcriptM1	0.00642779	0.00448878	1.43197	0.150207	0.0412721	0.274992	0	ENSG00000197386	HTT
ENST00000302649	TRH-201	transcriptM5	-0.0120949	0.00510263	-2.37033	-0.150018	0.0415312	0.276244	0	ENSG00000170893	TRH
ENST00000339995	EIF4G2-201	transcriptM0	-0.00668975	0.00348433	-1.91995	-0.149977	0.0415876	0.276244	0	ENSG00000110321	EIF4G2
ENST00000437375	DCTN1-211	transcriptM2	-0.00807533	0.00429734	-1.87914	-0.150037	0.0415058	0.276244	0	ENSG00000204843	DCTN1
ENST00000302539	ABCC8-201	transcriptM0	0.00720197	0.00411737	1.74917	0.149991	0.0415691	0.276244	0	ENSG00000006071	ABCC8
ENST00000483676	PLXNB1-215	transcriptM0	-0.00470559	0.00363164	-1.29572	-0.149999	0.0415575	0.276244	0	ENSG00000164050	PLXNB1
ENST00000348340	C8orf34-203	transcriptM2	-0.00424895	0.00595402	-0.713627	-0.149994	0.0415648	0.276244	0	ENSG00000165084	C8orf34
ENST00000436290	MIR4500HG-201	transcriptM1	0.00473018	0.00450855	1.04916	0.149911	0.0416784	0.276706	0	ENSG00000228824	MIR4500HG
ENST00000578805	INTS2-203	transcriptM1	0.00986516	0.0039202	2.51649	0.14986	0.0417493	0.277015	0	ENSG00000108506	INTS2
ENST00000528358	DDHD2-214	transcriptM1	-0.0068059	0.00392093	-1.73579	-0.149846	0.0417677	0.277015	0	ENSG00000085788	DDHD2
ENST00000444035	PDE2A-206	transcriptM0	0.0102831	0.00371994	2.76431	0.149797	0.0418355	0.277181	0	ENSG00000186642	PDE2A
ENST00000314355	CKS2-201	transcriptM0	-0.00699624	0.00390556	-1.79135	-0.149799	0.0418329	0.277181	0	ENSG00000123975	CKS2
ENST00000461790	RCSD1-203	transcriptM18	7.01693e-05	0.011811	0.005941	-0.149777	0.0418639	0.277228	0	ENSG00000198771	RCSD1
ENST00000356719	SANBR-202	transcriptM0	-0.00476198	0.00353779	-1.34603	-0.14976	0.0418868	0.277239	0	ENSG00000162929	KIAA1841
ENST00000468583	STX4-206	transcriptM4	-0.0109137	0.00431329	-2.53025	-0.149734	0.0419227	0.277334	0	ENSG00000103496	STX4
ENST00000488859	TAB1-206	transcriptM0	0.010448	0.00385287	2.71174	0.149656	0.0420312	0.277513	0	ENSG00000100324	TAB1
ENST00000539180	PRPF19-203	transcriptM0	0.00926576	0.00424641	2.18202	0.149607	0.0420998	0.277513	0	ENSG00000110107	PRPF19
ENST00000406432	PSD-202	transcriptM0	0.00786964	0.00370817	2.12224	0.149615	0.0420887	0.277513	0	ENSG00000059915	PSD
ENST00000616622	ARHGEF25-207	transcriptM4	-0.00635457	0.00425569	-1.4932	-0.149628	0.0420698	0.277513	0	ENSG00000240771	ARHGEF25
ENST00000431614	PPP1R21-205	transcriptM8	0.0163624	0.0117933	1.38744	0.149653	0.0420361	0.277513	0	ENSG00000162869	PPP1R21
ENST00000418797	ATP1A1-204	transcriptM1	0.00529939	0.00408723	1.29657	0.149617	0.0420861	0.277513	0	ENSG00000163399	ATP1A1
ENST00000563340	ATP2C2-204	transcriptM3	-0.00712133	0.00647321	-1.10012	-0.149592	0.0421206	0.277513	0	ENSG00000064270	ATP2C2
ENST00000566670	GRIN2A-208	transcriptM1	0.00490428	0.0045085	1.08778	0.149678	0.0420012	0.277513	0	ENSG00000183454	GRIN2A
ENST00000341023	H2AC7-201	transcriptM9	-0.0107369	0.00744316	-1.44252	-0.149519	0.0422224	0.277584	0	ENSG00000196866	HIST1H2AD
ENST00000355568	NEK5-201	transcriptM2	-0.00454189	0.00546051	-0.831771	-0.149507	0.0422383	0.277584	0	ENSG00000197168	NEK5
ENST00000493736	SORT1-207	transcriptM1	0.00312005	0.00379503	0.822142	0.149546	0.0421842	0.277584	0	ENSG00000134243	SORT1
ENST00000530598	PARP2-207	transcriptM1	0.00351531	0.00459887	0.764384	0.14953	0.0422064	0.277584	0	ENSG00000129484	PARP2
ENST00000338040	FBXO40-201	transcriptM1	0.00083767	0.00387156	0.216365	0.149513	0.04223	0.277584	0	ENSG00000163833	FBXO40
ENST00000557410	SV2B-206	transcriptM1	-0.000632543	0.00414857	-0.152473	0.149481	0.0422741	0.277679	0	ENSG00000185518	SV2B
ENST00000560035	CHRM5-203	transcriptM5	-0.0147599	0.00502007	-2.94018	-0.149378	0.0424188	0.277913	0	ENSG00000184984	CHRM5
ENST00000586728	CDIP1-210	transcriptM1	-0.00901145	0.00424748	-2.1216	-0.14943	0.0423461	0.277913	0	ENSG00000089486	CDIP1
ENST00000509007	THAP9-AS1-209	transcriptM4	0.00877919	0.0042591	2.06128	0.149321	0.0424984	0.277913	0	ENSG00000251022	THAP9-AS1
ENST00000635616	LINC01748-205	transcriptM7	-0.0134519	0.00822199	-1.63609	-0.149318	0.0425019	0.277913	0	ENSG00000226476	RP11-776H12.1
ENST00000383028	PIGG-202	transcriptM0	-0.0053868	0.00351993	-1.53037	-0.149404	0.0423827	0.277913	0	ENSG00000174227	PIGG
ENST00000544669	CPSF7-223	transcriptM0	-0.00442456	0.00352275	-1.256	-0.149333	0.0424817	0.277913	0	ENSG00000149532	CPSF7
ENST00000472038	RCSD1-204	transcriptM9	-0.00803923	0.0075853	-1.05984	-0.14937	0.0424297	0.277913	0	ENSG00000198771	RCSD1
ENST00000514142	PDLIM3-209	transcriptM10	0.00760008	0.0171768	0.442463	-0.149318	0.0425023	0.277913	0	ENSG00000154553	PDLIM3
ENST00000491294	ARPC1B-219	transcriptM6	0.00369914	0.00843917	0.438329	-0.149326	0.042491	0.277913	0	ENSG00000130429	ARPC1B
ENST00000534610	ATG13-222	transcriptM3	0.00114002	0.008209	0.138875	0.149277	0.0425595	0.278147	0	ENSG00000175224	ATG13
ENST00000356818	PPP1R26-201	transcriptM4	-0.00635705	0.00464871	-1.36749	-0.149217	0.0426439	0.278493	0	ENSG00000196422	PPP1R26
ENST00000572110	NMRAL1-205	transcriptM1	0.00590862	0.00435275	1.35745	0.149179	0.0426982	0.278493	0	ENSG00000153406	NMRAL1
ENST00000297596	GEM-201	transcriptM1	-0.00562623	0.00417609	-1.34725	-0.149179	0.0426969	0.278493	0	ENSG00000164949	GEM
ENST00000451213	DPH5-DT-204	transcriptM0	-0.00295175	0.00349869	-0.843673	-0.149183	0.0426917	0.278493	0	ENSG00000233184	RP11-421L21.3
ENST00000608634	TUBA8-205	transcriptM0	-0.00501606	0.00355845	-1.40962	-0.149091	0.0428217	0.279018	0	ENSG00000183785	TUBA8
ENST00000617204	MAP7-208	transcriptM4	0.00396962	0.00496751	0.799115	0.149105	0.0428016	0.279018	0	ENSG00000135525	MAP7
ENST00000483599	KYAT1-210	transcriptM1	0.0106985	0.0042447	2.52043	0.149024	0.0429161	0.279271	0	ENSG00000171097	CCBL1
ENST00000432587	DCAF6-204	transcriptM1	-0.00706667	0.00408628	-1.72936	-0.149019	0.0429232	0.279271	0	ENSG00000143164	DCAF6
ENST00000438489	NWD1-201	transcriptM1	-0.00411441	0.00384091	-1.07121	-0.149002	0.0429466	0.279271	0	ENSG00000188039	NWD1
ENST00000433082	PROX1-AS1-202	transcriptM4	0.0025183	0.00479736	0.524934	0.149016	0.042928	0.279271	0	ENSG00000230461	PROX1-AS1
ENST00000421278	UBAP2-207	transcriptM1	0.00625579	0.00406116	1.54039	0.148937	0.0430389	0.279591	0	ENSG00000137073	UBAP2
ENST00000547996	RMST-204	transcriptM2	-0.00725412	0.0052829	-1.37313	-0.148948	0.0430235	0.279591	0	ENSG00000255794	RMST
[truncated: 10,987 more rows]
