# Supplementary material for: A neuro-immune axis of transcriptomic dysregulation within the subgenual anterior cingulate cortex in schizophrenia
Source: bioRxiv. 2025 Feb 16:2025.02.14.638357. Preprint. [Version 1] doi: 10.1101/2025.02.14.638357 (PMC11844519; doi:10.1101/2025.02.14.638357)
Supplement: Supplement 8 [file media-8.xlsx]

## Sheet: Key
Supplemental Table 7. WGCNA module assignments and enrichments
A. Member genes of WGCNA modules
	module	WGNCA module number (denoted as geneM-module number)
	color	Hex code for the module assigned color
	ensembl_gene_id	Gene ID in the Ensembl database
	gene_symbol	Corresponding HGNC symbol
B. GO functional pathway enrichments of each module determined using enrichGO
	module	WGCNA module number corresponding to Table S7A
	ONTOLOGY	Pathway ontology (one of biological process (BP), molecular function (MF), or cellular component (CC)
	ID	Pathway ID in the GO database
	Description	Biological pathway description
	GeneRatio	k/n; where k is the overlap between pathway genes and module genes & n is the number of unique module genes
	BgRatio	M/N; where M is the number of background genes in the pathway and N is the number of background genes in the given ontology
	RichFactor	Ratio of module genes in a given term to total genes in a given term
	FoldEnrichment	Ratio of observed module-GO term overlap to expected overlap; > 1 indicates pathway overrepresentation
	zScore	Normalized enrichment score
	pvalue	Statistical significance of the enrichment
	p.adjust	BH-adjusted P value
	geneID	Module genes driving the pathway enrichment
	Count	Number of module genes driving the enrichment

## Sheet: A. Module gene assignments
module	color	ensembl_gene_id	gene_symbol
geneM0	#A9A9A9FF	ENSG00000086015	MAST2
geneM0	#A9A9A9FF	ENSG00000266469	CTB-131K11.1
geneM0	#A9A9A9FF	ENSG00000266467	RN7SL220P
geneM0	#A9A9A9FF	ENSG00000226454	RP3-462C17.1
geneM0	#A9A9A9FF	ENSG00000149792	MRPL49
geneM0	#A9A9A9FF	ENSG00000226450	CYP2D8P
geneM0	#A9A9A9FF	ENSG00000259244	RP11-182J1.12
geneM0	#A9A9A9FF	ENSG00000187961	KLHL17
geneM0	#A9A9A9FF	ENSG00000250568	RP11-333E13.2
geneM0	#A9A9A9FF	ENSG00000250569	NTAN1P2
geneM0	#A9A9A9FF	ENSG00000184708	EIF4ENIF1
geneM0	#A9A9A9FF	ENSG00000163462	TRIM46
geneM0	#A9A9A9FF	ENSG00000267731	RP11-147L13.8
geneM0	#A9A9A9FF	ENSG00000029364	SLC39A9
geneM0	#A9A9A9FF	ENSG00000029363	BCLAF1
geneM0	#A9A9A9FF	ENSG00000263603	CTD-2349P21.5
geneM0	#A9A9A9FF	ENSG00000278075	RP11-248M19.1
geneM0	#A9A9A9FF	ENSG00000186704	DTX2P1
geneM0	#A9A9A9FF	ENSG00000251595	ABCA11P
geneM0	#A9A9A9FF	ENSG00000164654	MIOS
geneM0	#A9A9A9FF	ENSG00000161021	MAML1
geneM0	#A9A9A9FF	ENSG00000254694	RP11-50B3.4
geneM0	#A9A9A9FF	ENSG00000119509	INVS
geneM0	#A9A9A9FF	ENSG00000170100	ZNF778
geneM0	#A9A9A9FF	ENSG00000198792	TMEM184B
geneM0	#A9A9A9FF	ENSG00000279841	RP11-274A11.4
geneM0	#A9A9A9FF	ENSG00000076321	KLHL20
geneM0	#A9A9A9FF	ENSG00000036054	TBC1D23
geneM0	#A9A9A9FF	ENSG00000177951	BET1L
geneM0	#A9A9A9FF	ENSG00000237862	RP1-63G5.7
geneM0	#A9A9A9FF	ENSG00000280054	RP1-197B17.7
geneM0	#A9A9A9FF	ENSG00000135913	USP37
geneM0	#A9A9A9FF	ENSG00000034693	PEX3
geneM0	#A9A9A9FF	ENSG00000230487	PSMG3-AS1
geneM0	#A9A9A9FF	ENSG00000167536	DHRS13
geneM0	#A9A9A9FF	ENSG00000272255	CTD-3224K15.3
geneM0	#A9A9A9FF	ENSG00000200478	SNORD115-41
geneM0	#A9A9A9FF	ENSG00000177042	TMEM80
geneM0	#A9A9A9FF	ENSG00000237135	DDX10P1
geneM0	#A9A9A9FF	ENSG00000223768	LINC00205
geneM0	#A9A9A9FF	ENSG00000232503	CYCSP8
geneM0	#A9A9A9FF	ENSG00000249087	ZNF436-AS1
geneM0	#A9A9A9FF	ENSG00000201700	SNORD113-3
geneM0	#A9A9A9FF	ENSG00000271259	RP11-1109F11.5
geneM0	#A9A9A9FF	ENSG00000276203	ANKRD20A3
geneM0	#A9A9A9FF	ENSG00000275576	RP5-836N17.4
geneM0	#A9A9A9FF	ENSG00000281593	GS1-114I9.3
geneM0	#A9A9A9FF	ENSG00000130751	NPAS1
geneM0	#A9A9A9FF	ENSG00000248840	RP11-357G3.2
geneM0	#A9A9A9FF	ENSG00000078487	ZCWPW1
geneM0	#A9A9A9FF	ENSG00000260625	RP11-452L6.7
geneM0	#A9A9A9FF	ENSG00000214110	LDHAP4
geneM0	#A9A9A9FF	ENSG00000135637	CCDC142
geneM0	#A9A9A9FF	ENSG00000210195	MT-TT
geneM0	#A9A9A9FF	ENSG00000114503	NCBP2
geneM0	#A9A9A9FF	ENSG00000259762	RP11-158M2.4
geneM0	#A9A9A9FF	ENSG00000261971	MMP25-AS1
geneM0	#A9A9A9FF	ENSG00000258624	SERPINE4P
geneM0	#A9A9A9FF	ENSG00000116852	KIF21B
geneM0	#A9A9A9FF	ENSG00000267632	RP11-400F19.18
geneM0	#A9A9A9FF	ENSG00000164418	GRIK2
geneM0	#A9A9A9FF	ENSG00000280163	CTC-277H1.6
geneM0	#A9A9A9FF	ENSG00000077458	FAM76B
geneM0	#A9A9A9FF	ENSG00000260368	RP11-521I2.3
geneM0	#A9A9A9FF	ENSG00000021300	PLEKHB1
geneM0	#A9A9A9FF	ENSG00000100393	EP300
geneM0	#A9A9A9FF	ENSG00000261019	RP11-111K18.2
geneM0	#A9A9A9FF	ENSG00000205959	RP11-689P11.2
geneM0	#A9A9A9FF	ENSG00000185158	LRRC37B
geneM0	#A9A9A9FF	ENSG00000225192	ZNF33BP1
geneM0	#A9A9A9FF	ENSG00000229569	RP11-481G8.2
geneM0	#A9A9A9FF	ENSG00000106636	YKT6
geneM0	#A9A9A9FF	ENSG00000239626	RPSAP41
geneM0	#A9A9A9FF	ENSG00000143643	TTC13
geneM0	#A9A9A9FF	ENSG00000124588	NQO2
geneM0	#A9A9A9FF	ENSG00000143641	GALNT2
geneM0	#A9A9A9FF	ENSG00000124587	PEX6
geneM0	#A9A9A9FF	ENSG00000167333	TRIM68
geneM0	#A9A9A9FF	ENSG00000258056	RP11-644F5.11
geneM0	#A9A9A9FF	ENSG00000244183	RP11-641C17.1
geneM0	#A9A9A9FF	ENSG00000178927	C17orf62
geneM0	#A9A9A9FF	ENSG00000114268	PFKFB4
geneM0	#A9A9A9FF	ENSG00000040487	PQLC2
geneM0	#A9A9A9FF	ENSG00000279263	OR2L8
geneM0	#A9A9A9FF	ENSG00000279265	AC000123.3
geneM0	#A9A9A9FF	ENSG00000279267	RP11-395L14.18
geneM0	#A9A9A9FF	ENSG00000167004	PDIA3
geneM0	#A9A9A9FF	ENSG00000183248	PRR36
geneM0	#A9A9A9FF	ENSG00000239923	RN7SL864P
geneM0	#A9A9A9FF	ENSG00000241258	CRCP
geneM0	#A9A9A9FF	ENSG00000225224	RP4-814D15.2
geneM0	#A9A9A9FF	ENSG00000254715	OR7E154P
geneM0	#A9A9A9FF	ENSG00000240849	TMEM189
geneM0	#A9A9A9FF	ENSG00000164758	MED30
geneM0	#A9A9A9FF	ENSG00000164751	PEX2
geneM0	#A9A9A9FF	ENSG00000155508	CNOT8
geneM0	#A9A9A9FF	ENSG00000230769	RP3-408N23.4
geneM0	#A9A9A9FF	ENSG00000088205	DDX18
geneM0	#A9A9A9FF	ENSG00000181029	TRAPPC5
geneM0	#A9A9A9FF	ENSG00000256712	RP11-785H5.2
geneM0	#A9A9A9FF	ENSG00000236871	LINC00106
geneM0	#A9A9A9FF	ENSG00000198169	ZNF251
geneM0	#A9A9A9FF	ENSG00000175749	EIF3KP1
geneM0	#A9A9A9FF	ENSG00000171045	TSNARE1
geneM0	#A9A9A9FF	ENSG00000147316	MCPH1
geneM0	#A9A9A9FF	ENSG00000230383	AC009245.3
geneM0	#A9A9A9FF	ENSG00000248785	HIGD1AP14
geneM0	#A9A9A9FF	ENSG00000144579	CTDSP1
geneM0	#A9A9A9FF	ENSG00000172828	CES3
geneM0	#A9A9A9FF	ENSG00000141068	KSR1
geneM0	#A9A9A9FF	ENSG00000137309	HMGA1
geneM0	#A9A9A9FF	ENSG00000279744	RP13-20L14.10
geneM0	#A9A9A9FF	ENSG00000241291	RN7SL791P
geneM0	#A9A9A9FF	ENSG00000223599	RP11-216N14.7
geneM0	#A9A9A9FF	ENSG00000113384	GOLPH3
geneM0	#A9A9A9FF	ENSG00000223558	TRIM60P17
geneM0	#A9A9A9FF	ENSG00000169203	RP11-231C14.4
geneM0	#A9A9A9FF	ENSG00000261349	RP3-465N24.5
geneM0	#A9A9A9FF	ENSG00000261342	AC006538.1
geneM0	#A9A9A9FF	ENSG00000117262	GPR89A
geneM0	#A9A9A9FF	ENSG00000224067	RP11-430K21.2
geneM0	#A9A9A9FF	ENSG00000103642	LACTB
geneM0	#A9A9A9FF	ENSG00000022556	NLRP2
geneM0	#A9A9A9FF	ENSG00000181072	CHRM2
geneM0	#A9A9A9FF	ENSG00000143337	TOR1AIP1
geneM0	#A9A9A9FF	ENSG00000143333	RGS16
geneM0	#A9A9A9FF	ENSG00000121335	PRB2
geneM0	#A9A9A9FF	ENSG00000135776	ABCB10
geneM0	#A9A9A9FF	ENSG00000197774	EME2
geneM0	#A9A9A9FF	ENSG00000165644	COMTD1
geneM0	#A9A9A9FF	ENSG00000180035	ZNF48
geneM0	#A9A9A9FF	ENSG00000161681	SHANK1
geneM0	#A9A9A9FF	ENSG00000112715	VEGFA
geneM0	#A9A9A9FF	ENSG00000185304	RGPD2
geneM0	#A9A9A9FF	ENSG00000090581	GNPTG
geneM0	#A9A9A9FF	ENSG00000138468	SENP7
geneM0	#A9A9A9FF	ENSG00000242318	RP11-810D13.1
geneM0	#A9A9A9FF	ENSG00000168936	TMEM129
geneM0	#A9A9A9FF	ENSG00000168939	SPRY3
geneM0	#A9A9A9FF	ENSG00000256552	RP11-113C12.4
geneM0	#A9A9A9FF	ENSG00000204920	ZNF155
geneM0	#A9A9A9FF	ENSG00000128000	ZNF780B
geneM0	#A9A9A9FF	ENSG00000121542	SEC22A
geneM0	#A9A9A9FF	ENSG00000124216	SNAI1
geneM0	#A9A9A9FF	ENSG00000187840	EIF4EBP1
geneM0	#A9A9A9FF	ENSG00000123933	MXD4
geneM0	#A9A9A9FF	ENSG00000167106	FAM102A
geneM0	#A9A9A9FF	ENSG00000167103	PIP5KL1
geneM0	#A9A9A9FF	ENSG00000167100	SAMD14
geneM0	#A9A9A9FF	ENSG00000166851	PLK1
geneM0	#A9A9A9FF	ENSG00000207357	RNU6-2
geneM0	#A9A9A9FF	ENSG00000163376	KBTBD8
geneM0	#A9A9A9FF	ENSG00000276740	RP11-381O6.1
geneM0	#A9A9A9FF	ENSG00000282393	ENSG00000282393
geneM0	#A9A9A9FF	ENSG00000225527	RP11-383B4.4
geneM0	#A9A9A9FF	ENSG00000162426	SLC45A1
geneM0	#A9A9A9FF	ENSG00000279189	RP11-861E23.2
geneM0	#A9A9A9FF	ENSG00000268201	CTD-3138B18.6
geneM0	#A9A9A9FF	ENSG00000109572	CLCN3
geneM0	#A9A9A9FF	ENSG00000122912	SLC25A16
geneM0	#A9A9A9FF	ENSG00000253251	CTC-534A2.2
geneM0	#A9A9A9FF	ENSG00000258399	MEG8
geneM0	#A9A9A9FF	ENSG00000201679	SNORD115-15
geneM0	#A9A9A9FF	ENSG00000037749	MFAP3
geneM0	#A9A9A9FF	ENSG00000170525	PFKFB3
geneM0	#A9A9A9FF	ENSG00000273058	RP11-385F5.5
geneM0	#A9A9A9FF	ENSG00000164548	TRA2A
geneM0	#A9A9A9FF	ENSG00000198551	ZNF627
geneM0	#A9A9A9FF	ENSG00000198556	ZNF789
geneM0	#A9A9A9FF	ENSG00000164542	KIAA0895
geneM0	#A9A9A9FF	ENSG00000267459	AC006116.27
geneM0	#A9A9A9FF	ENSG00000131459	GFPT2
geneM0	#A9A9A9FF	ENSG00000105409	ATP1A3
geneM0	#A9A9A9FF	ENSG00000092140	G2E3
geneM0	#A9A9A9FF	ENSG00000166337	TAF10
geneM0	#A9A9A9FF	ENSG00000084652	TXLNA
geneM0	#A9A9A9FF	ENSG00000200795	RNU4-1
geneM0	#A9A9A9FF	ENSG00000174576	NPAS4
geneM0	#A9A9A9FF	ENSG00000064932	SBNO2
geneM0	#A9A9A9FF	ENSG00000138115	CYP2C8
geneM0	#A9A9A9FF	ENSG00000172785	CBWD1
geneM0	#A9A9A9FF	ENSG00000172780	RAB43
geneM0	#A9A9A9FF	ENSG00000144724	PTPRG
geneM0	#A9A9A9FF	ENSG00000196922	ZNF252P
geneM0	#A9A9A9FF	ENSG00000117877	CD3EAP
geneM0	#A9A9A9FF	ENSG00000238184	CD81-AS1
geneM0	#A9A9A9FF	ENSG00000099864	PALM
geneM0	#A9A9A9FF	ENSG00000099860	GADD45B
geneM0	#A9A9A9FF	ENSG00000218996	RP1-99E18.2
geneM0	#A9A9A9FF	ENSG00000166484	MAPK7
geneM0	#A9A9A9FF	ENSG00000266173	STRADA
geneM0	#A9A9A9FF	ENSG00000236806	RPL7AP15
geneM0	#A9A9A9FF	ENSG00000250878	METTL21EP
geneM0	#A9A9A9FF	ENSG00000113648	H2AFY
geneM0	#A9A9A9FF	ENSG00000262089	RP11-589P10.5
geneM0	#A9A9A9FF	ENSG00000267222	RP11-194N12.2
geneM0	#A9A9A9FF	ENSG00000254016	ALG1L10P
geneM0	#A9A9A9FF	ENSG00000263934	SNORD3A
geneM0	#A9A9A9FF	ENSG00000109220	CHIC2
geneM0	#A9A9A9FF	ENSG00000012048	BRCA1
geneM0	#A9A9A9FF	ENSG00000225726	AC007000.10
geneM0	#A9A9A9FF	ENSG00000149716	ORAOV1
geneM0	#A9A9A9FF	ENSG00000166529	ZSCAN21
geneM0	#A9A9A9FF	ENSG00000166526	ZNF3
geneM0	#A9A9A9FF	ENSG00000182362	YBEY
geneM0	#A9A9A9FF	ENSG00000225891	RP3-476K8.3
geneM0	#A9A9A9FF	ENSG00000260796	RP11-1348G14.5
geneM0	#A9A9A9FF	ENSG00000260793	RP5-882C2.2
geneM0	#A9A9A9FF	ENSG00000184786	TCTE3
geneM0	#A9A9A9FF	ENSG00000260799	KRT8P50
geneM0	#A9A9A9FF	ENSG00000112697	TMEM30A
geneM0	#A9A9A9FF	ENSG00000108578	BLMH
geneM0	#A9A9A9FF	ENSG00000169981	ZNF35
geneM0	#A9A9A9FF	ENSG00000187257	RSBN1L
geneM0	#A9A9A9FF	ENSG00000274364	RP3-324O17.7
geneM0	#A9A9A9FF	ENSG00000164967	RPP25L
geneM0	#A9A9A9FF	ENSG00000226465	RP13-401N8.1
geneM0	#A9A9A9FF	ENSG00000183570	PCBP3
geneM0	#A9A9A9FF	ENSG00000250021	C15orf38-AP3S2
geneM0	#A9A9A9FF	ENSG00000242294	STAG3L5P
geneM0	#A9A9A9FF	ENSG00000165684	SNAPC4
geneM0	#A9A9A9FF	ENSG00000107651	SEC23IP
geneM0	#A9A9A9FF	ENSG00000006282	SPATA20
geneM0	#A9A9A9FF	ENSG00000006283	CACNA1G
geneM0	#A9A9A9FF	ENSG00000237133	AC020594.5
geneM0	#A9A9A9FF	ENSG00000164037	SLC9B1
geneM0	#A9A9A9FF	ENSG00000198712	MT-CO2
geneM0	#A9A9A9FF	ENSG00000242125	SNHG3
geneM0	#A9A9A9FF	ENSG00000198715	GLMP
geneM0	#A9A9A9FF	ENSG00000230772	VN1R108P
geneM0	#A9A9A9FF	ENSG00000125740	FOSB
geneM0	#A9A9A9FF	ENSG00000125746	EML2
geneM0	#A9A9A9FF	ENSG00000251867	RP11-48B3.5
geneM0	#A9A9A9FF	ENSG00000124299	PEPD
geneM0	#A9A9A9FF	ENSG00000167604	NFKBID
geneM0	#A9A9A9FF	ENSG00000247516	MIR4458HG
geneM0	#A9A9A9FF	ENSG00000178458	H3F3AP6
geneM0	#A9A9A9FF	ENSG00000078401	EDN1
geneM0	#A9A9A9FF	ENSG00000240184	PCDHGC3
geneM0	#A9A9A9FF	ENSG00000226801	OSTCP8
geneM0	#A9A9A9FF	ENSG00000200163	SNORD115-18
geneM0	#A9A9A9FF	ENSG00000226508	AC104655.3
geneM0	#A9A9A9FF	ENSG00000279576	MALAT1
geneM0	#A9A9A9FF	ENSG00000278627	RP11-506H21.5
geneM0	#A9A9A9FF	ENSG00000158195	WASF2
geneM0	#A9A9A9FF	ENSG00000060642	PIGV
geneM0	#A9A9A9FF	ENSG00000276282	RP11-210K20.5
geneM0	#A9A9A9FF	ENSG00000044090	CUL7
geneM0	#A9A9A9FF	ENSG00000206786	RNU6-701P
geneM0	#A9A9A9FF	ENSG00000272949	RP11-514P8.8
geneM0	#A9A9A9FF	ENSG00000130283	GDF1
geneM0	#A9A9A9FF	ENSG00000274628	FAM95B1
geneM0	#A9A9A9FF	ENSG00000171570	RAB4B-EGLN2
geneM0	#A9A9A9FF	ENSG00000171574	ZNF584
geneM0	#A9A9A9FF	ENSG00000230898	RP11-9L18.3
geneM0	#A9A9A9FF	ENSG00000283352	ENSG00000283352
geneM0	#A9A9A9FF	ENSG00000276916	RP11-230F18.6
geneM0	#A9A9A9FF	ENSG00000273399	RP11-408A13.3
geneM0	#A9A9A9FF	ENSG00000273391	RP11-634H22.1
geneM0	#A9A9A9FF	ENSG00000198453	ZNF568
geneM0	#A9A9A9FF	ENSG00000136856	SLC2A8
geneM0	#A9A9A9FF	ENSG00000065457	ADAT1
geneM0	#A9A9A9FF	ENSG00000172086	KRCC1
geneM0	#A9A9A9FF	ENSG00000108774	RAB5C
geneM0	#A9A9A9FF	ENSG00000146282	RARS2
geneM0	#A9A9A9FF	ENSG00000270426	RP11-326I11.5
geneM0	#A9A9A9FF	ENSG00000132394	EEFSEC
geneM0	#A9A9A9FF	ENSG00000272112	CTB-113P19.5
geneM0	#A9A9A9FF	ENSG00000133624	ZNF767P
geneM0	#A9A9A9FF	ENSG00000276805	RP11-291L22.6
geneM0	#A9A9A9FF	ENSG00000101442	ACTR5
geneM0	#A9A9A9FF	ENSG00000172339	ALG14
geneM0	#A9A9A9FF	ENSG00000173065	FAM222B
geneM0	#A9A9A9FF	ENSG00000170647	TMEM133
geneM0	#A9A9A9FF	ENSG00000138092	CENPO
geneM0	#A9A9A9FF	ENSG00000259863	SH3RF3-AS1
geneM0	#A9A9A9FF	ENSG00000224886	RP11-119F19.4
geneM0	#A9A9A9FF	ENSG00000224885	TSSC1-IT1
geneM0	#A9A9A9FF	ENSG00000144119	C1QL2
geneM0	#A9A9A9FF	ENSG00000144115	THNSL2
geneM0	#A9A9A9FF	ENSG00000235194	PPP1R3E
geneM0	#A9A9A9FF	ENSG00000100319	ZMAT5
geneM0	#A9A9A9FF	ENSG00000117242	PINK1-AS
geneM0	#A9A9A9FF	ENSG00000104679	R3HCC1
geneM0	#A9A9A9FF	ENSG00000156876	SASS6
geneM0	#A9A9A9FF	ENSG00000259946	RP11-490G2.2
geneM0	#A9A9A9FF	ENSG00000083093	PALB2
geneM0	#A9A9A9FF	ENSG00000260855	RP11-439E19.10
geneM0	#A9A9A9FF	ENSG00000156299	TIAM1
geneM0	#A9A9A9FF	ENSG00000168393	DTYMK
geneM0	#A9A9A9FF	ENSG00000269533	AC003002.6
geneM0	#A9A9A9FF	ENSG00000168395	ING5
geneM0	#A9A9A9FF	ENSG00000259943	RP1-39G22.7
geneM0	#A9A9A9FF	ENSG00000180425	C11orf71
geneM0	#A9A9A9FF	ENSG00000180423	HARBI1
geneM0	#A9A9A9FF	ENSG00000068745	IP6K2
geneM0	#A9A9A9FF	ENSG00000163704	PRRT3
geneM0	#A9A9A9FF	ENSG00000184428	TOP1MT
geneM0	#A9A9A9FF	ENSG00000055950	MRPL43
geneM0	#A9A9A9FF	ENSG00000267072	RP11-165E7.1
geneM0	#A9A9A9FF	ENSG00000115137	DNAJC27
geneM0	#A9A9A9FF	ENSG00000132549	VPS13B
geneM0	#A9A9A9FF	ENSG00000225914	XXbac-BPG154L12.4
geneM0	#A9A9A9FF	ENSG00000162782	TDRD5
geneM0	#A9A9A9FF	ENSG00000162076	FLYWCH2
geneM0	#A9A9A9FF	ENSG00000242628	AC009228.1
geneM0	#A9A9A9FF	ENSG00000185917	SETD4
geneM0	#A9A9A9FF	ENSG00000257267	ZNF271P
geneM0	#A9A9A9FF	ENSG00000252080	RNU7-99P
geneM0	#A9A9A9FF	ENSG00000245532	NEAT1
geneM0	#A9A9A9FF	ENSG00000175213	ZNF408
geneM0	#A9A9A9FF	ENSG00000231307	RPS3P2
geneM0	#A9A9A9FF	ENSG00000175215	CTDSP2
geneM0	#A9A9A9FF	ENSG00000230815	RP11-49O14.3
geneM0	#A9A9A9FF	ENSG00000196696	PDXDC2P
geneM0	#A9A9A9FF	ENSG00000196693	ZNF33B
geneM0	#A9A9A9FF	ENSG00000197124	ZNF682
geneM0	#A9A9A9FF	ENSG00000121897	LIAS
geneM0	#A9A9A9FF	ENSG00000203993	ARRDC1-AS1
geneM0	#A9A9A9FF	ENSG00000198695	MT-ND6
geneM0	#A9A9A9FF	ENSG00000198690	FAN1
geneM0	#A9A9A9FF	ENSG00000272343	RP11-140I16.3
geneM0	#A9A9A9FF	ENSG00000176293	ZNF135
geneM0	#A9A9A9FF	ENSG00000278985	RP11-303E16.9
geneM0	#A9A9A9FF	ENSG00000278983	RP11-426J5.3
geneM0	#A9A9A9FF	ENSG00000244242	IFITM10
geneM0	#A9A9A9FF	ENSG00000200087	SNORA73B
geneM0	#A9A9A9FF	ENSG00000268912	CTD-2619J13.17
geneM0	#A9A9A9FF	ENSG00000132801	ZSWIM3
geneM0	#A9A9A9FF	ENSG00000240399	RP1-228P16.1
geneM0	#A9A9A9FF	ENSG00000277450	CTB-96E2.10
geneM0	#A9A9A9FF	ENSG00000172530	BANP
geneM0	#A9A9A9FF	ENSG00000113300	CNOT6
geneM0	#A9A9A9FF	ENSG00000236675	MTX1P1
geneM0	#A9A9A9FF	ENSG00000236679	RP4-669L17.1
geneM0	#A9A9A9FF	ENSG00000237451	CDK2AP2P2
geneM0	#A9A9A9FF	ENSG00000270249	RP11-514P8.7
geneM0	#A9A9A9FF	ENSG00000270246	RP11-701H24.8
geneM0	#A9A9A9FF	ENSG00000264112	RP11-159D12.2
geneM0	#A9A9A9FF	ENSG00000145982	FARS2
geneM0	#A9A9A9FF	ENSG00000117151	CTBS
geneM0	#A9A9A9FF	ENSG00000103319	EEF2K
geneM0	#A9A9A9FF	ENSG00000083817	ZNF416
geneM0	#A9A9A9FF	ENSG00000269881	AC004754.3
geneM0	#A9A9A9FF	ENSG00000269887	RP11-477H21.2
geneM0	#A9A9A9FF	ENSG00000175155	YPEL2
geneM0	#A9A9A9FF	ENSG00000265393	CTD-2517M22.17
geneM0	#A9A9A9FF	ENSG00000230910	RP3-525N10.2
geneM0	#A9A9A9FF	ENSG00000111215	PRR4
geneM0	#A9A9A9FF	ENSG00000142065	ZFP14
geneM0	#A9A9A9FF	ENSG00000263563	UBBP4
geneM0	#A9A9A9FF	ENSG00000110921	MVK
geneM0	#A9A9A9FF	ENSG00000109618	SEPSECS
geneM0	#A9A9A9FF	ENSG00000232626	RP11-175B9.2
geneM0	#A9A9A9FF	ENSG00000219626	FAM228B
geneM0	#A9A9A9FF	ENSG00000141741	MIEN1
geneM0	#A9A9A9FF	ENSG00000214457	RPL7P29
geneM0	#A9A9A9FF	ENSG00000070413	DGCR2
geneM0	#A9A9A9FF	ENSG00000175482	POLD4
geneM0	#A9A9A9FF	ENSG00000205704	LINC00634
geneM0	#A9A9A9FF	ENSG00000208308	SNORA40
geneM0	#A9A9A9FF	ENSG00000259539	CTD-2651B20.1
geneM0	#A9A9A9FF	ENSG00000229419	RALGAPA1P
geneM0	#A9A9A9FF	ENSG00000113845	TIMMDC1
geneM0	#A9A9A9FF	ENSG00000108256	NUFIP2
geneM0	#A9A9A9FF	ENSG00000207133	SNORD116-7
geneM0	#A9A9A9FF	ENSG00000196456	ZNF775
geneM0	#A9A9A9FF	ENSG00000196453	ZNF777
geneM0	#A9A9A9FF	ENSG00000196458	ZNF605
geneM0	#A9A9A9FF	ENSG00000104883	PEX11G
geneM0	#A9A9A9FF	ENSG00000104884	ERCC2
geneM0	#A9A9A9FF	ENSG00000226857	DUTP3
geneM0	#A9A9A9FF	ENSG00000240328	RP11-841C19.1
geneM0	#A9A9A9FF	ENSG00000233143	DIRC3-AS1
geneM0	#A9A9A9FF	ENSG00000107282	APBA1
geneM0	#A9A9A9FF	ENSG00000103051	COG4
geneM0	#A9A9A9FF	ENSG00000275342	SGK223
geneM0	#A9A9A9FF	ENSG00000238077	NMNAT1P3
geneM0	#A9A9A9FF	ENSG00000102908	NFAT5
geneM0	#A9A9A9FF	ENSG00000106484	MEST
geneM0	#A9A9A9FF	ENSG00000280406	RP11-379L18.2
geneM0	#A9A9A9FF	ENSG00000280401	RP11-104F15.9
geneM0	#A9A9A9FF	ENSG00000225032	RP11-228B15.4
geneM0	#A9A9A9FF	ENSG00000267868	RP11-120K24.3
geneM0	#A9A9A9FF	ENSG00000178802	MPI
geneM0	#A9A9A9FF	ENSG00000227896	RP11-77P6.2
geneM0	#A9A9A9FF	ENSG00000251369	ZNF550
geneM0	#A9A9A9FF	ENSG00000185947	ZNF267
geneM0	#A9A9A9FF	ENSG00000185946	RNPC3
geneM0	#A9A9A9FF	ENSG00000200534	SNORA33
geneM0	#A9A9A9FF	ENSG00000230190	AC005518.2
geneM0	#A9A9A9FF	ENSG00000279107	RP11-823P9.4
geneM0	#A9A9A9FF	ENSG00000279108	CTC-490E21.11
geneM0	#A9A9A9FF	ENSG00000261786	RP4-555D20.2
geneM0	#A9A9A9FF	ENSG00000281468	CTC-459F4.9
geneM0	#A9A9A9FF	ENSG00000233806	LINC01237
geneM0	#A9A9A9FF	ENSG00000283196	ENSG00000283196
geneM0	#A9A9A9FF	ENSG00000183475	ASB7
geneM0	#A9A9A9FF	ENSG00000183474	GTF2H2C
geneM0	#A9A9A9FF	ENSG00000163516	ANKZF1
geneM0	#A9A9A9FF	ENSG00000205571	SMN2
geneM0	#A9A9A9FF	ENSG00000205579	DYNLL1P1
geneM0	#A9A9A9FF	ENSG00000205578	POM121B
geneM0	#A9A9A9FF	ENSG00000106077	ABHD11
geneM0	#A9A9A9FF	ENSG00000090316	MAEA
geneM0	#A9A9A9FF	ENSG00000227304	RP11-791G16.2
geneM0	#A9A9A9FF	ENSG00000164897	TMUB1
geneM0	#A9A9A9FF	ENSG00000155621	C9orf85
geneM0	#A9A9A9FF	ENSG00000182704	TSKU
geneM0	#A9A9A9FF	ENSG00000271063	SNRPGP17
geneM0	#A9A9A9FF	ENSG00000196150	ZNF250
geneM0	#A9A9A9FF	ENSG00000196151	WDSUB1
geneM0	#A9A9A9FF	ENSG00000170619	COMMD5
geneM0	#A9A9A9FF	ENSG00000224745	RP11-380G5.2
geneM0	#A9A9A9FF	ENSG00000198089	SFI1
geneM0	#A9A9A9FF	ENSG00000134882	UBAC2
geneM0	#A9A9A9FF	ENSG00000198081	ZBTB14
geneM0	#A9A9A9FF	ENSG00000231515	AC006003.3
geneM0	#A9A9A9FF	ENSG00000243167	RPS10P28
geneM0	#A9A9A9FF	ENSG00000272744	RP11-367N14.3
geneM0	#A9A9A9FF	ENSG00000127589	TUBBP1
geneM0	#A9A9A9FF	ENSG00000160799	CCDC12
geneM0	#A9A9A9FF	ENSG00000167220	HDHD2
geneM0	#A9A9A9FF	ENSG00000198393	ZNF26
geneM0	#A9A9A9FF	ENSG00000247137	RP11-727A23.5
geneM0	#A9A9A9FF	ENSG00000249863	RP11-177C12.1
geneM0	#A9A9A9FF	ENSG00000133275	CSNK1G2
geneM0	#A9A9A9FF	ENSG00000148300	REXO4
geneM0	#A9A9A9FF	ENSG00000095066	HOOK2
geneM0	#A9A9A9FF	ENSG00000083520	DIS3
geneM0	#A9A9A9FF	ENSG00000279668	CTC-304I17.1
geneM0	#A9A9A9FF	ENSG00000279665	RP11-507J18.5
geneM0	#A9A9A9FF	ENSG00000272672	RP11-302M6.5
geneM0	#A9A9A9FF	ENSG00000130997	POLN
geneM0	#A9A9A9FF	ENSG00000271327	RP11-1109F11.3
geneM0	#A9A9A9FF	ENSG00000232434	C9orf172
geneM0	#A9A9A9FF	ENSG00000235423	RP11-282O18.3
geneM0	#A9A9A9FF	ENSG00000232437	RP11-487I5.4
geneM0	#A9A9A9FF	ENSG00000174705	SH3PXD2B
geneM0	#A9A9A9FF	ENSG00000232433	GXYLT1P3
geneM0	#A9A9A9FF	ENSG00000234771	SLC25A25-AS1
geneM0	#A9A9A9FF	ENSG00000236888	RPS20P5
geneM0	#A9A9A9FF	ENSG00000261574	RP1-168P16.2
geneM0	#A9A9A9FF	ENSG00000273257	RP11-177J6.1
geneM0	#A9A9A9FF	ENSG00000235280	MCF2L-AS1
geneM0	#A9A9A9FF	ENSG00000273259	SERPINA3
geneM0	#A9A9A9FF	ENSG00000156398	SFXN2
geneM0	#A9A9A9FF	ENSG00000181625	SLX1B
geneM0	#A9A9A9FF	ENSG00000134698	AGO4
geneM0	#A9A9A9FF	ENSG00000143891	GALM
geneM0	#A9A9A9FF	ENSG00000071243	ING3
geneM0	#A9A9A9FF	ENSG00000105926	MPP6
geneM0	#A9A9A9FF	ENSG00000148840	PPRC1
geneM0	#A9A9A9FF	ENSG00000148842	CNNM2
geneM0	#A9A9A9FF	ENSG00000139675	HNRNPA1L2
geneM0	#A9A9A9FF	ENSG00000162627	SNX7
geneM0	#A9A9A9FF	ENSG00000185630	PBX1
geneM0	#A9A9A9FF	ENSG00000101353	MROH8
geneM0	#A9A9A9FF	ENSG00000169902	TPST1
geneM0	#A9A9A9FF	ENSG00000089902	RCOR1
geneM0	#A9A9A9FF	ENSG00000277739	RNA5-8S5
geneM0	#A9A9A9FF	ENSG00000231527	RP11-374M1.2
geneM0	#A9A9A9FF	ENSG00000138785	INTS12
geneM0	#A9A9A9FF	ENSG00000267520	RP11-373L24.1
geneM0	#A9A9A9FF	ENSG00000258695	RP3-414A15.2
geneM0	#A9A9A9FF	ENSG00000196793	ZNF239
geneM0	#A9A9A9FF	ENSG00000196796	CTB-134H23.2
geneM0	#A9A9A9FF	ENSG00000282907	ENSG00000282907
geneM0	#A9A9A9FF	ENSG00000274272	RP11-44M6.7
geneM0	#A9A9A9FF	ENSG00000203896	LIME1
geneM0	#A9A9A9FF	ENSG00000140598	EFTUD1
geneM0	#A9A9A9FF	ENSG00000254852	NPIPA2
geneM0	#A9A9A9FF	ENSG00000104960	PTOV1
geneM0	#A9A9A9FF	ENSG00000155868	MED7
geneM0	#A9A9A9FF	ENSG00000180914	OXTR
geneM0	#A9A9A9FF	ENSG00000123870	ZNF137P
geneM0	#A9A9A9FF	ENSG00000202415	RN7SKP269
geneM0	#A9A9A9FF	ENSG00000156983	BRPF1
geneM0	#A9A9A9FF	ENSG00000276174	RP11-687E1.2
geneM0	#A9A9A9FF	ENSG00000123124	WWP1
geneM0	#A9A9A9FF	ENSG00000184110	EIF3C
geneM0	#A9A9A9FF	ENSG00000168228	ZCCHC4
geneM0	#A9A9A9FF	ENSG00000280279	RP11-1228E12.1
geneM0	#A9A9A9FF	ENSG00000279315	RP11-57H14.5
geneM0	#A9A9A9FF	ENSG00000279311	RP11-170K4.2
geneM0	#A9A9A9FF	ENSG00000279319	RP11-693M3.1
geneM0	#A9A9A9FF	ENSG00000137770	CTDSPL2
geneM0	#A9A9A9FF	ENSG00000130204	TOMM40
geneM0	#A9A9A9FF	ENSG00000011275	RNF216
geneM0	#A9A9A9FF	ENSG00000163714	U2SURP
geneM0	#A9A9A9FF	ENSG00000161091	MFSD12
geneM0	#A9A9A9FF	ENSG00000111364	DDX55
geneM0	#A9A9A9FF	ENSG00000257572	RP11-478B9.2
geneM0	#A9A9A9FF	ENSG00000042429	MED17
geneM0	#A9A9A9FF	ENSG00000160050	CCDC28B
geneM0	#A9A9A9FF	ENSG00000204837	RP11-204M4.2
geneM0	#A9A9A9FF	ENSG00000237892	KLF7-IT1
geneM0	#A9A9A9FF	ENSG00000231721	LINC-PINT
geneM0	#A9A9A9FF	ENSG00000248098	BCKDHA
geneM0	#A9A9A9FF	ENSG00000237765	FAM200B
geneM0	#A9A9A9FF	ENSG00000172006	ZNF554
geneM0	#A9A9A9FF	ENSG00000172007	RAB33B
geneM0	#A9A9A9FF	ENSG00000225900	HSPE1P13
geneM0	#A9A9A9FF	ENSG00000272735	RP11-467P9.1
geneM0	#A9A9A9FF	ENSG00000272733	KB-208E9.1
geneM0	#A9A9A9FF	ENSG00000144199	FAHD2B
geneM0	#A9A9A9FF	ENSG00000085117	CD82
geneM0	#A9A9A9FF	ENSG00000203705	TATDN3
geneM0	#A9A9A9FF	ENSG00000203709	C1orf132
geneM0	#A9A9A9FF	ENSG00000218536	AP002530.2
geneM0	#A9A9A9FF	ENSG00000269028	MTRNR2L12
geneM0	#A9A9A9FF	ENSG00000212428	SNORD115
geneM0	#A9A9A9FF	ENSG00000151746	BICD1
geneM0	#A9A9A9FF	ENSG00000275601	AC011330.13
geneM0	#A9A9A9FF	ENSG00000170873	MTSS1
geneM0	#A9A9A9FF	ENSG00000113761	ZNF346
geneM0	#A9A9A9FF	ENSG00000140993	TIGD7
geneM0	#A9A9A9FF	ENSG00000111729	CLEC4A
geneM0	#A9A9A9FF	ENSG00000267346	EIF5AP3
geneM0	#A9A9A9FF	ENSG00000103485	QPRT
geneM0	#A9A9A9FF	ENSG00000107902	LHPP
geneM0	#A9A9A9FF	ENSG00000275857	AC009133.21
geneM0	#A9A9A9FF	ENSG00000275854	RP11-278C7.5
geneM0	#A9A9A9FF	ENSG00000264538	SUZ12P1
geneM0	#A9A9A9FF	ENSG00000118564	FBXL5
geneM0	#A9A9A9FF	ENSG00000243554	AC004967.7
geneM0	#A9A9A9FF	ENSG00000134152	KATNBL1
geneM0	#A9A9A9FF	ENSG00000134153	EMC7
geneM0	#A9A9A9FF	ENSG00000105771	SMG9
geneM0	#A9A9A9FF	ENSG00000225991	RP11-731I19.1
geneM0	#A9A9A9FF	ENSG00000131503	ANKHD1
geneM0	#A9A9A9FF	ENSG00000152464	RPP38
geneM0	#A9A9A9FF	ENSG00000181450	ZNF678
geneM0	#A9A9A9FF	ENSG00000210049	MT-TF
geneM0	#A9A9A9FF	ENSG00000260528	FAM157C
geneM0	#A9A9A9FF	ENSG00000186862	PDZD7
geneM0	#A9A9A9FF	ENSG00000251639	RP11-20I20.1
geneM0	#A9A9A9FF	ENSG00000101255	TRIB3
geneM0	#A9A9A9FF	ENSG00000227591	RP1-28O10.1
geneM0	#A9A9A9FF	ENSG00000270580	PKD1P6
geneM0	#A9A9A9FF	ENSG00000223874	AC007557.1
geneM0	#A9A9A9FF	ENSG00000196345	ZKSCAN7
geneM0	#A9A9A9FF	ENSG00000235043	TECRP1
geneM0	#A9A9A9FF	ENSG00000255608	RP3-377H17.2
geneM0	#A9A9A9FF	ENSG00000006652	IFRD1
geneM0	#A9A9A9FF	ENSG00000218510	LINC00339
geneM0	#A9A9A9FF	ENSG00000168843	FSTL5
geneM0	#A9A9A9FF	ENSG00000161526	SAP30BP
geneM0	#A9A9A9FF	ENSG00000204580	DDR1
geneM0	#A9A9A9FF	ENSG00000204584	RP11-304F15.3
geneM0	#A9A9A9FF	ENSG00000178719	GRINA
geneM0	#A9A9A9FF	ENSG00000129480	DTD2
geneM0	#A9A9A9FF	ENSG00000200008	Y_RNA
geneM0	#A9A9A9FF	ENSG00000162997	PRORSD1P
geneM0	#A9A9A9FF	ENSG00000162999	DUSP19
geneM0	#A9A9A9FF	ENSG00000279432	RP11-135N5.3
geneM0	#A9A9A9FF	ENSG00000173480	ZNF417
geneM0	#A9A9A9FF	ENSG00000158092	NCK1
geneM0	#A9A9A9FF	ENSG00000278740	RP11-147L13.14
geneM0	#A9A9A9FF	ENSG00000233716	AC074367.1
geneM0	#A9A9A9FF	ENSG00000121486	TRMT1L
geneM0	#A9A9A9FF	ENSG00000167470	MIDN
geneM0	#A9A9A9FF	ENSG00000279294	RP11-274A11.3
geneM0	#A9A9A9FF	ENSG00000204209	DAXX
geneM0	#A9A9A9FF	ENSG00000174353	STAG3L3
geneM0	#A9A9A9FF	ENSG00000277925	Telomerase-vert
geneM0	#A9A9A9FF	ENSG00000159055	MIS18A
geneM0	#A9A9A9FF	ENSG00000104524	PYCRL
geneM0	#A9A9A9FF	ENSG00000085872	CHERP
geneM0	#A9A9A9FF	ENSG00000145901	TNIP1
geneM0	#A9A9A9FF	ENSG00000145907	G3BP1
geneM0	#A9A9A9FF	ENSG00000129103	SUMF2
geneM0	#A9A9A9FF	ENSG00000274471	HERC2P2
geneM0	#A9A9A9FF	ENSG00000082146	STRADB
geneM0	#A9A9A9FF	ENSG00000230373	GOLGA6L5P
geneM0	#A9A9A9FF	ENSG00000132434	LANCL2
geneM0	#A9A9A9FF	ENSG00000132436	FIGNL1
geneM0	#A9A9A9FF	ENSG00000078699	CBFA2T2
geneM0	#A9A9A9FF	ENSG00000147679	UTP23
geneM0	#A9A9A9FF	ENSG00000243508	RP11-775J23.2
geneM0	#A9A9A9FF	ENSG00000197150	ABCB8
geneM0	#A9A9A9FF	ENSG00000141639	MAPK4
geneM0	#A9A9A9FF	ENSG00000249779	RP11-447H19.3
geneM0	#A9A9A9FF	ENSG00000249773	MRPS17
geneM0	#A9A9A9FF	ENSG00000237238	BMS1P10
geneM0	#A9A9A9FF	ENSG00000233058	LINC00884
geneM0	#A9A9A9FF	ENSG00000173145	NOC3L
geneM0	#A9A9A9FF	ENSG00000236021	RP11-195C7.1
geneM0	#A9A9A9FF	ENSG00000207245	SNORD116-29
geneM0	#A9A9A9FF	ENSG00000234882	EIF3EP1
geneM0	#A9A9A9FF	ENSG00000254719	RP11-351I24.3
geneM0	#A9A9A9FF	ENSG00000213639	PPP1CB
geneM0	#A9A9A9FF	ENSG00000214988	RPL7AP26
geneM0	#A9A9A9FF	ENSG00000100058	CRYBB2P1
geneM0	#A9A9A9FF	ENSG00000100056	DGCR14
geneM0	#A9A9A9FF	ENSG00000144655	CSRNP1
geneM0	#A9A9A9FF	ENSG00000224635	RP4-564F22.5
geneM0	#A9A9A9FF	ENSG00000160908	ZNF394
geneM0	#A9A9A9FF	ENSG00000212588	SNORA26
geneM0	#A9A9A9FF	ENSG00000139154	AEBP2
geneM0	#A9A9A9FF	ENSG00000117450	PRDX1
geneM0	#A9A9A9FF	ENSG00000107201	DDX58
geneM0	#A9A9A9FF	ENSG00000143384	MCL1
geneM0	#A9A9A9FF	ENSG00000065054	SLC9A3R2
geneM0	#A9A9A9FF	ENSG00000189144	ZNF573
geneM0	#A9A9A9FF	ENSG00000163596	ICA1L
geneM0	#A9A9A9FF	ENSG00000149403	GRIK4
geneM0	#A9A9A9FF	ENSG00000229278	RP11-483F11.7
geneM0	#A9A9A9FF	ENSG00000229273	RP11-104G3.2
geneM0	#A9A9A9FF	ENSG00000011007	TCEB3
geneM0	#A9A9A9FF	ENSG00000254362	RP11-14I17.3
geneM0	#A9A9A9FF	ENSG00000184677	ZBTB40
geneM0	#A9A9A9FF	ENSG00000213073	RP11-288H12.3
geneM0	#A9A9A9FF	ENSG00000227383	RP11-571F15.2
geneM0	#A9A9A9FF	ENSG00000227388	RP11-112J3.16
geneM0	#A9A9A9FF	ENSG00000151849	CENPJ
geneM0	#A9A9A9FF	ENSG00000226380	AC058791.1
geneM0	#A9A9A9FF	ENSG00000112237	CCNC
geneM0	#A9A9A9FF	ENSG00000101040	ZMYND8
geneM0	#A9A9A9FF	ENSG00000185252	ZNF74
geneM0	#A9A9A9FF	ENSG00000244053	RPL13AP2
geneM0	#A9A9A9FF	ENSG00000257103	LSM14A
geneM0	#A9A9A9FF	ENSG00000197603	C5orf42
geneM0	#A9A9A9FF	ENSG00000231595	AC005224.2
geneM0	#A9A9A9FF	ENSG00000246379	RP11-461O7.1
geneM0	#A9A9A9FF	ENSG00000201969	SNORD115-20
geneM0	#A9A9A9FF	ENSG00000183955	SETD8
geneM0	#A9A9A9FF	ENSG00000253730	RP11-893F2.13
geneM0	#A9A9A9FF	ENSG00000198000	NOL8
geneM0	#A9A9A9FF	ENSG00000134809	TIMM10
geneM0	#A9A9A9FF	ENSG00000123989	CHPF
geneM0	#A9A9A9FF	ENSG00000246596	RP11-1277A3.2
geneM0	#A9A9A9FF	ENSG00000110344	UBE4A
geneM0	#A9A9A9FF	ENSG00000248624	RP11-5N11.2
geneM0	#A9A9A9FF	ENSG00000007392	LUC7L
geneM0	#A9A9A9FF	ENSG00000240435	RPS12P27
geneM0	#A9A9A9FF	ENSG00000280166	RP11-354E23.3
geneM0	#A9A9A9FF	ENSG00000184923	NUTM2A
geneM0	#A9A9A9FF	ENSG00000095574	IKZF5
geneM0	#A9A9A9FF	ENSG00000236535	RC3H1-IT1
geneM0	#A9A9A9FF	ENSG00000177200	CHD9
geneM0	#A9A9A9FF	ENSG00000249572	CTD-2203K17.1
geneM0	#A9A9A9FF	ENSG00000270948	RP11-460N20.7
geneM0	#A9A9A9FF	ENSG00000255198	SNHG9
geneM0	#A9A9A9FF	ENSG00000201143	SNORD115-42
geneM0	#A9A9A9FF	ENSG00000127663	KDM4B
geneM0	#A9A9A9FF	ENSG00000127666	TICAM1
geneM0	#A9A9A9FF	ENSG00000128891	C15orf57
geneM0	#A9A9A9FF	ENSG00000276043	UHRF1
geneM0	#A9A9A9FF	ENSG00000224437	PIGUP1
geneM0	#A9A9A9FF	ENSG00000273703	HIST1H2BM
geneM0	#A9A9A9FF	ENSG00000278535	DHRS11
geneM0	#A9A9A9FF	ENSG00000198824	CHAMP1
geneM0	#A9A9A9FF	ENSG00000033100	CHPF2
geneM0	#A9A9A9FF	ENSG00000270558	CTD-2124B8.2
geneM0	#A9A9A9FF	ENSG00000275662	SNORD112
geneM0	#A9A9A9FF	ENSG00000231969	AC144449.1
geneM0	#A9A9A9FF	ENSG00000117616	RSRP1
geneM0	#A9A9A9FF	ENSG00000110042	DTX4
geneM0	#A9A9A9FF	ENSG00000110046	ATG2A
geneM0	#A9A9A9FF	ENSG00000110047	EHD1
geneM0	#A9A9A9FF	ENSG00000129317	PUS7L
geneM0	#A9A9A9FF	ENSG00000143815	LBR
geneM0	#A9A9A9FF	ENSG00000143811	PYCR2
geneM0	#A9A9A9FF	ENSG00000139546	TARBP2
geneM0	#A9A9A9FF	ENSG00000243708	PLA2G4B
geneM0	#A9A9A9FF	ENSG00000188786	MTF1
geneM0	#A9A9A9FF	ENSG00000271830	RP11-1C8.7
geneM0	#A9A9A9FF	ENSG00000271833	RP11-356B19.11
geneM0	#A9A9A9FF	ENSG00000273084	RP11-1275H24.3
geneM0	#A9A9A9FF	ENSG00000273080	RP11-301O19.1
geneM0	#A9A9A9FF	ENSG00000131979	GCH1
geneM0	#A9A9A9FF	ENSG00000225193	RPS12P26
geneM0	#A9A9A9FF	ENSG00000142856	ITGB3BP
geneM0	#A9A9A9FF	ENSG00000115568	ZNF142
geneM0	#A9A9A9FF	ENSG00000225190	PLEKHM1
geneM0	#A9A9A9FF	ENSG00000139645	ANKRD52
geneM0	#A9A9A9FF	ENSG00000159905	ZNF221
geneM0	#A9A9A9FF	ENSG00000196712	NF1
geneM0	#A9A9A9FF	ENSG00000197044	ZNF441
geneM0	#A9A9A9FF	ENSG00000203819	HIST2H2BC
geneM0	#A9A9A9FF	ENSG00000260920	RP1-228H13.5
geneM0	#A9A9A9FF	ENSG00000260923	AC137934.1
geneM0	#A9A9A9FF	ENSG00000280365	RP11-9H20.2
geneM0	#A9A9A9FF	ENSG00000143486	EIF2D
geneM0	#A9A9A9FF	ENSG00000251201	TMED7-TICAM2
geneM0	#A9A9A9FF	ENSG00000169714	CNBP
geneM0	#A9A9A9FF	ENSG00000112640	PPP2R5D
geneM0	#A9A9A9FF	ENSG00000114316	USP4
geneM0	#A9A9A9FF	ENSG00000228463	AP006222.2
geneM0	#A9A9A9FF	ENSG00000149231	CCDC82
geneM0	#A9A9A9FF	ENSG00000167971	CASKIN1
geneM0	#A9A9A9FF	ENSG00000183336	BOLA2
geneM0	#A9A9A9FF	ENSG00000179941	BBS10
geneM0	#A9A9A9FF	ENSG00000080802	CNOT4
geneM0	#A9A9A9FF	ENSG00000115042	FAHD2A
geneM0	#A9A9A9FF	ENSG00000125826	RBCK1
geneM0	#A9A9A9FF	ENSG00000225828	FAM229A
geneM0	#A9A9A9FF	ENSG00000152595	MEPE
geneM0	#A9A9A9FF	ENSG00000008128	CDK11A
geneM0	#A9A9A9FF	ENSG00000159247	TUBBP5
geneM0	#A9A9A9FF	ENSG00000164663	USP49
geneM0	#A9A9A9FF	ENSG00000164669	INTS4P1
geneM0	#A9A9A9FF	ENSG00000198909	MAP3K3
geneM0	#A9A9A9FF	ENSG00000161010	C5orf45
geneM0	#A9A9A9FF	ENSG00000257315	ZBED6
geneM0	#A9A9A9FF	ENSG00000231416	RP11-422P24.9
geneM0	#A9A9A9FF	ENSG00000279834	RP11-775C24.4
geneM0	#A9A9A9FF	ENSG00000279837	RP11-504G3.2
geneM0	#A9A9A9FF	ENSG00000279836	RP11-648O15.2
geneM0	#A9A9A9FF	ENSG00000198270	TMEM116
geneM0	#A9A9A9FF	ENSG00000198276	UCKL1
geneM0	#A9A9A9FF	ENSG00000124226	RNF114
geneM0	#A9A9A9FF	ENSG00000124222	STX16
geneM0	#A9A9A9FF	ENSG00000161904	LEMD2
geneM0	#A9A9A9FF	ENSG00000082515	MRPL22
geneM0	#A9A9A9FF	ENSG00000255222	SETP17
geneM0	#A9A9A9FF	ENSG00000229692	SOS1-IT1
geneM0	#A9A9A9FF	ENSG00000167508	MVD
geneM0	#A9A9A9FF	ENSG00000214719	AC005562.1
geneM0	#A9A9A9FF	ENSG00000253948	RP11-410L14.2
geneM0	#A9A9A9FF	ENSG00000261051	RP11-274H2.5
geneM0	#A9A9A9FF	ENSG00000275004	ZNF280B
geneM0	#A9A9A9FF	ENSG00000272420	RP4-740C4.7
geneM0	#A9A9A9FF	ENSG00000230454	U73166.2
geneM0	#A9A9A9FF	ENSG00000278873	RP11-293K20.3
geneM0	#A9A9A9FF	ENSG00000146757	ZNF92
geneM0	#A9A9A9FF	ENSG00000248019	FAM13A-AS1
geneM0	#A9A9A9FF	ENSG00000144445	KANSL1L
geneM0	#A9A9A9FF	ENSG00000233223	AC113189.5
geneM0	#A9A9A9FF	ENSG00000277526	RP11-378A12.1
geneM0	#A9A9A9FF	ENSG00000271204	RP11-138A9.1
geneM0	#A9A9A9FF	ENSG00000271200	RP11-430G17.3
geneM0	#A9A9A9FF	ENSG00000223750	SIRPB3P
geneM0	#A9A9A9FF	ENSG00000279059	RP11-257O5.2
geneM0	#A9A9A9FF	ENSG00000279058	AC244230.1
geneM0	#A9A9A9FF	ENSG00000174669	SLC29A2
geneM0	#A9A9A9FF	ENSG00000130766	SESN2
geneM0	#A9A9A9FF	ENSG00000231887	PRH1
geneM0	#A9A9A9FF	ENSG00000113272	THG1L
geneM0	#A9A9A9FF	ENSG00000113273	ARSB
geneM0	#A9A9A9FF	ENSG00000235012	AF121897.4
geneM0	#A9A9A9FF	ENSG00000235333	PVRIG2P
geneM0	#A9A9A9FF	ENSG00000275580	RP11-295H24.4
geneM0	#A9A9A9FF	ENSG00000249129	SUDS3P1
geneM0	#A9A9A9FF	ENSG00000262766	RP11-196G11.4
geneM0	#A9A9A9FF	ENSG00000260615	WI2-1528O10.1
geneM0	#A9A9A9FF	ENSG00000268996	MAN1B1-AS1
geneM0	#A9A9A9FF	ENSG00000185803	SLC52A2
geneM0	#A9A9A9FF	ENSG00000105808	RASA4
geneM0	#A9A9A9FF	ENSG00000219712	RP11-532F6.2
geneM0	#A9A9A9FF	ENSG00000148926	ADM
geneM0	#A9A9A9FF	ENSG00000187626	ZKSCAN4
geneM0	#A9A9A9FF	ENSG00000131584	ACAP3
geneM0	#A9A9A9FF	ENSG00000188428	BLOC1S5
geneM0	#A9A9A9FF	ENSG00000165731	RET
geneM0	#A9A9A9FF	ENSG00000187193	MT1X
geneM0	#A9A9A9FF	ENSG00000251815	SNORD116-26
geneM0	#A9A9A9FF	ENSG00000263142	LRRC37A17P
geneM0	#A9A9A9FF	ENSG00000227267	RP11-305O4.2
geneM0	#A9A9A9FF	ENSG00000227265	AC073464.4
geneM0	#A9A9A9FF	ENSG00000258794	DUX4L27
geneM0	#A9A9A9FF	ENSG00000258796	CTD-2560C21.1
geneM0	#A9A9A9FF	ENSG00000186575	NF2
geneM0	#A9A9A9FF	ENSG00000242551	POU5F1P6
geneM0	#A9A9A9FF	ENSG00000100564	PIGH
geneM0	#A9A9A9FF	ENSG00000282826	ENSG00000282826
geneM0	#A9A9A9FF	ENSG00000181929	PRKAG1
geneM0	#A9A9A9FF	ENSG00000181924	COA4
geneM0	#A9A9A9FF	ENSG00000242085	RPS20P33
geneM0	#A9A9A9FF	ENSG00000258653	RP5-1021I20.4
geneM0	#A9A9A9FF	ENSG00000256427	RP11-118B22.4
geneM0	#A9A9A9FF	ENSG00000218596	RP11-2J18.1
geneM0	#A9A9A9FF	ENSG00000125375	ATP5S
geneM0	#A9A9A9FF	ENSG00000273344	PAXIP1-AS1
geneM0	#A9A9A9FF	ENSG00000160613	PCSK7
geneM0	#A9A9A9FF	ENSG00000140323	DISP2
geneM0	#A9A9A9FF	ENSG00000204366	ZBTB12
geneM0	#A9A9A9FF	ENSG00000205903	ZNF316
geneM0	#A9A9A9FF	ENSG00000185122	HSF1
geneM0	#A9A9A9FF	ENSG00000213213	CCDC183
geneM0	#A9A9A9FF	ENSG00000092330	TINF2
geneM0	#A9A9A9FF	ENSG00000269891	ARHGAP19-SLIT1
geneM0	#A9A9A9FF	ENSG00000102870	ZNF629
geneM0	#A9A9A9FF	ENSG00000163888	CAMK2N2
geneM0	#A9A9A9FF	ENSG00000231050	RP1-140A9.1
geneM0	#A9A9A9FF	ENSG00000166128	RAB8B
geneM0	#A9A9A9FF	ENSG00000226676	RP11-589B3.6
geneM0	#A9A9A9FF	ENSG00000173801	JUP
geneM0	#A9A9A9FF	ENSG00000121406	ZNF549
geneM0	#A9A9A9FF	ENSG00000205482	AC007000.12
geneM0	#A9A9A9FF	ENSG00000280037	RP11-434P11.1
geneM0	#A9A9A9FF	ENSG00000205485	AC004980.7
geneM0	#A9A9A9FF	ENSG00000253320	KB-1507C5.2
geneM0	#A9A9A9FF	ENSG00000164690	SHH
geneM0	#A9A9A9FF	ENSG00000058056	USP13
geneM0	#A9A9A9FF	ENSG00000176974	SHMT1
geneM0	#A9A9A9FF	ENSG00000134717	BTF3L4
geneM0	#A9A9A9FF	ENSG00000075429	CACNG5
geneM0	#A9A9A9FF	ENSG00000075426	FOSL2
geneM0	#A9A9A9FF	ENSG00000274964	RP11-817I4.1
geneM0	#A9A9A9FF	ENSG00000274963	Metazoa_SRP
geneM0	#A9A9A9FF	ENSG00000093144	ECHDC1
geneM0	#A9A9A9FF	ENSG00000135047	CTSL
geneM0	#A9A9A9FF	ENSG00000131748	STARD3
geneM0	#A9A9A9FF	ENSG00000177736	RP11-474P12.3
geneM0	#A9A9A9FF	ENSG00000145214	DGKQ
geneM0	#A9A9A9FF	ENSG00000237606	RP11-203P23.2
geneM0	#A9A9A9FF	ENSG00000240583	AQP1
geneM0	#A9A9A9FF	ENSG00000253137	RP11-509P12.1
geneM0	#A9A9A9FF	ENSG00000071894	CPSF1
geneM0	#A9A9A9FF	ENSG00000240053	LY6G5B
geneM0	#A9A9A9FF	ENSG00000214108	TPT1P5
geneM0	#A9A9A9FF	ENSG00000219085	NPM1P37
geneM0	#A9A9A9FF	ENSG00000278932	bP-21264C1.2
geneM0	#A9A9A9FF	ENSG00000278931	bP-2189O9.2
geneM0	#A9A9A9FF	ENSG00000141013	GAS8
geneM0	#A9A9A9FF	ENSG00000256031	RP11-364C11.3
geneM0	#A9A9A9FF	ENSG00000186272	ZNF17
geneM0	#A9A9A9FF	ENSG00000099956	SMARCB1
geneM0	#A9A9A9FF	ENSG00000099954	CECR2
geneM0	#A9A9A9FF	ENSG00000104356	POP1
geneM0	#A9A9A9FF	ENSG00000235518	AC011196.3
geneM0	#A9A9A9FF	ENSG00000197948	FCHSD1
geneM0	#A9A9A9FF	ENSG00000264448	RP3-388N13.5
geneM0	#A9A9A9FF	ENSG00000113407	TARS
geneM0	#A9A9A9FF	ENSG00000140650	PMM2
geneM0	#A9A9A9FF	ENSG00000169230	PRELID1
geneM0	#A9A9A9FF	ENSG00000261377	PDCD6IPP2
geneM0	#A9A9A9FF	ENSG00000224014	RP11-488L18.6
geneM0	#A9A9A9FF	ENSG00000110172	CHORDC1
geneM0	#A9A9A9FF	ENSG00000276128	RP11-459O16.8
geneM0	#A9A9A9FF	ENSG00000152700	SAR1B
geneM0	#A9A9A9FF	ENSG00000088876	ZNF343
geneM0	#A9A9A9FF	ENSG00000149480	MTA2
geneM0	#A9A9A9FF	ENSG00000149485	FADS1
geneM0	#A9A9A9FF	ENSG00000163660	CCNL1
geneM0	#A9A9A9FF	ENSG00000182256	GABRG3
geneM0	#A9A9A9FF	ENSG00000162139	NEU3
geneM0	#A9A9A9FF	ENSG00000260409	RP11-403B2.7
geneM0	#A9A9A9FF	ENSG00000186130	ZBTB6
geneM0	#A9A9A9FF	ENSG00000260404	RP11-384K6.6
geneM0	#A9A9A9FF	ENSG00000216977	RPL21P65
geneM0	#A9A9A9FF	ENSG00000115274	INO80B
geneM0	#A9A9A9FF	ENSG00000115275	MOGS
geneM0	#A9A9A9FF	ENSG00000230732	AC127904.2
geneM0	#A9A9A9FF	ENSG00000108448	TRIM16L
geneM0	#A9A9A9FF	ENSG00000165671	NSD1
geneM0	#A9A9A9FF	ENSG00000196071	OR2L13
geneM0	#A9A9A9FF	ENSG00000259585	RBM17P4
geneM0	#A9A9A9FF	ENSG00000283341	ENSG00000283341
geneM0	#A9A9A9FF	ENSG00000283345	ENSG00000283345
geneM0	#A9A9A9FF	ENSG00000183666	GUSBP1
geneM0	#A9A9A9FF	ENSG00000242737	RP11-562A8.1
geneM0	#A9A9A9FF	ENSG00000258186	SLC7A5P2
geneM0	#A9A9A9FF	ENSG00000196482	ESRRG
geneM0	#A9A9A9FF	ENSG00000154328	NEIL2
geneM0	#A9A9A9FF	ENSG00000256588	RP11-613F22.8
geneM0	#A9A9A9FF	ENSG00000125505	MBOAT7
geneM0	#A9A9A9FF	ENSG00000204970	PCDHA1
geneM0	#A9A9A9FF	ENSG00000110811	P3H3
geneM0	#A9A9A9FF	ENSG00000214435	AS3MT
geneM0	#A9A9A9FF	ENSG00000106459	NRF1
geneM0	#A9A9A9FF	ENSG00000252464	RN7SKP70
geneM0	#A9A9A9FF	ENSG00000059588	TARBP1
geneM0	#A9A9A9FF	ENSG00000187838	TMEM256-PLSCR3
geneM0	#A9A9A9FF	ENSG00000123901	GPR83
geneM0	#A9A9A9FF	ENSG00000123908	AGO2
geneM0	#A9A9A9FF	ENSG00000166863	TAC3
geneM0	#A9A9A9FF	ENSG00000166860	ZBTB39
geneM0	#A9A9A9FF	ENSG00000095319	NUP188
geneM0	#A9A9A9FF	ENSG00000200812	SNORD115-6
geneM0	#A9A9A9FF	ENSG00000204128	C2orf72
geneM0	#A9A9A9FF	ENSG00000272870	RP11-798M19.6
geneM0	#A9A9A9FF	ENSG00000277806	RP11-15A1.8
geneM0	#A9A9A9FF	ENSG00000174165	ZDHHC24
geneM0	#A9A9A9FF	ENSG00000272936	RP11-700J17.2
geneM0	#A9A9A9FF	ENSG00000232872	CTAGE3P
geneM0	#A9A9A9FF	ENSG00000131467	PSME3
geneM0	#A9A9A9FF	ENSG00000135778	NTPCR
geneM0	#A9A9A9FF	ENSG00000273000	KB-1572G7.2
geneM0	#A9A9A9FF	ENSG00000198561	CTNND1
geneM0	#A9A9A9FF	ENSG00000171448	ZBTB26
geneM0	#A9A9A9FF	ENSG00000241939	RN7SL517P
geneM0	#A9A9A9FF	ENSG00000065615	CYB5R4
geneM0	#A9A9A9FF	ENSG00000171443	ZNF524
geneM0	#A9A9A9FF	ENSG00000105438	KDELR1
geneM0	#A9A9A9FF	ENSG00000108604	SMARCD2
geneM0	#A9A9A9FF	ENSG00000086827	ZW10
geneM0	#A9A9A9FF	ENSG00000099330	OCEL1
geneM0	#A9A9A9FF	ENSG00000111412	C12orf49
geneM0	#A9A9A9FF	ENSG00000154719	MRPL39
geneM0	#A9A9A9FF	ENSG00000274835	RP11-566K19.11
geneM0	#A9A9A9FF	ENSG00000074657	ZNF532
geneM0	#A9A9A9FF	ENSG00000233644	ARHGEF7-IT1
geneM0	#A9A9A9FF	ENSG00000233647	NENFP1
geneM0	#A9A9A9FF	ENSG00000119953	SMNDC1
geneM0	#A9A9A9FF	ENSG00000010803	SCMH1
geneM0	#A9A9A9FF	ENSG00000213062	RP1-206D15.6
geneM0	#A9A9A9FF	ENSG00000213066	FGFR1OP
geneM0	#A9A9A9FF	ENSG00000100263	RHBDD3
geneM0	#A9A9A9FF	ENSG00000066855	MTFR1
geneM0	#A9A9A9FF	ENSG00000112964	GHR
geneM0	#A9A9A9FF	ENSG00000223665	CTB-111F10.1
geneM0	#A9A9A9FF	ENSG00000265462	MIR3680-2
geneM0	#A9A9A9FF	ENSG00000228175	GEMIN8P4
geneM0	#A9A9A9FF	ENSG00000257509	RP11-762I7.4
geneM0	#A9A9A9FF	ENSG00000113615	SEC24A
geneM0	#A9A9A9FF	ENSG00000189060	H1F0
geneM0	#A9A9A9FF	ENSG00000183148	ANKRD20A2
geneM0	#A9A9A9FF	ENSG00000078967	UBE2D4
geneM0	#A9A9A9FF	ENSG00000262304	TRPV1
geneM0	#A9A9A9FF	ENSG00000114395	CYB561D2
geneM0	#A9A9A9FF	ENSG00000070495	JMJD6
geneM0	#A9A9A9FF	ENSG00000052749	RRP12
geneM0	#A9A9A9FF	ENSG00000271741	RP11-244H3.4
geneM0	#A9A9A9FF	ENSG00000213888	LINC01521
geneM0	#A9A9A9FF	ENSG00000157741	UBN2
geneM0	#A9A9A9FF	ENSG00000181523	SGSH
geneM0	#A9A9A9FF	ENSG00000164916	FOXK1
geneM0	#A9A9A9FF	ENSG00000114933	INO80D
geneM0	#A9A9A9FF	ENSG00000260238	PMF1-BGLAP
geneM0	#A9A9A9FF	ENSG00000260233	SSSCA1-AS1
geneM0	#A9A9A9FF	ENSG00000260236	RP11-708J19.1
geneM0	#A9A9A9FF	ENSG00000119541	VPS4B
geneM0	#A9A9A9FF	ENSG00000112576	CCND3
geneM0	#A9A9A9FF	ENSG00000242798	RP11-506M12.1
geneM0	#A9A9A9FF	ENSG00000197728	RPS26
geneM0	#A9A9A9FF	ENSG00000160323	ADAMTS13
geneM0	#A9A9A9FF	ENSG00000160321	ZNF208
geneM0	#A9A9A9FF	ENSG00000160325	CACFD1
geneM0	#A9A9A9FF	ENSG00000257390	RP11-762I7.5
geneM0	#A9A9A9FF	ENSG00000256040	PAPPA-AS1
geneM0	#A9A9A9FF	ENSG00000164002	EXO5
geneM0	#A9A9A9FF	ENSG00000198763	MT-ND2
geneM0	#A9A9A9FF	ENSG00000100109	TFIP11
geneM0	#A9A9A9FF	ENSG00000100100	PIK3IP1
geneM0	#A9A9A9FF	ENSG00000171606	ZNF274
geneM0	#A9A9A9FF	ENSG00000230724	LINC01001
geneM0	#A9A9A9FF	ENSG00000243951	RN7SL308P
geneM0	#A9A9A9FF	ENSG00000178404	KIAA1731NL
geneM0	#A9A9A9FF	ENSG00000235159	RP6-109B7.4
geneM0	#A9A9A9FF	ENSG00000278376	RP11-158I9.8
geneM0	#A9A9A9FF	ENSG00000272223	RP1-20C7.6
geneM0	#A9A9A9FF	ENSG00000135945	REV1
geneM0	#A9A9A9FF	ENSG00000279500	RP11-21K12.2
geneM0	#A9A9A9FF	ENSG00000279502	RP11-354E23.4
geneM0	#A9A9A9FF	ENSG00000257800	FNBP1P1
geneM0	#A9A9A9FF	ENSG00000184828	ZBTB7C
geneM0	#A9A9A9FF	ENSG00000275392	RP11-164O23.8
geneM0	#A9A9A9FF	ENSG00000255097	RP11-5L12.1
geneM0	#A9A9A9FF	ENSG00000261126	RP11-795F19.1
geneM0	#A9A9A9FF	ENSG00000271757	RP11-111M22.5
geneM0	#A9A9A9FF	ENSG00000273668	RP11-15E1.4
geneM0	#A9A9A9FF	ENSG00000201772	SNORA5C
geneM0	#A9A9A9FF	ENSG00000130810	PPAN
geneM0	#A9A9A9FF	ENSG00000130813	C19orf66
geneM0	#A9A9A9FF	ENSG00000276255	RP5-881P19.7
geneM0	#A9A9A9FF	ENSG00000173575	CHD2
geneM0	#A9A9A9FF	ENSG00000233401	PRKAR1AP
geneM0	#A9A9A9FF	ENSG00000273598	PMS2P6
geneM0	#A9A9A9FF	ENSG00000126883	NUP214
geneM0	#A9A9A9FF	ENSG00000260469	C15orf59-AS1
geneM0	#A9A9A9FF	ENSG00000122566	HNRNPA2B1
geneM0	#A9A9A9FF	ENSG00000175938	ORAI3
geneM0	#A9A9A9FF	ENSG00000210144	MT-TY
geneM0	#A9A9A9FF	ENSG00000270154	RP11-419I17.1
geneM0	#A9A9A9FF	ENSG00000270157	RP5-894A10.6
geneM0	#A9A9A9FF	ENSG00000274677	RP11-505K9.5
geneM0	#A9A9A9FF	ENSG00000143061	IGSF3
geneM0	#A9A9A9FF	ENSG00000134480	CCNH
geneM0	#A9A9A9FF	ENSG00000231119	RP4-569M23.2
geneM0	#A9A9A9FF	ENSG00000131051	RBM39
geneM0	#A9A9A9FF	ENSG00000135686	KLHL36
geneM0	#A9A9A9FF	ENSG00000022976	ZNF839
geneM0	#A9A9A9FF	ENSG00000263412	RP5-890E16.2
geneM0	#A9A9A9FF	ENSG00000258066	RP11-781A6.1
geneM0	#A9A9A9FF	ENSG00000279050	PWAR1
geneM0	#A9A9A9FF	ENSG00000258068	RP11-328C8.5
geneM0	#A9A9A9FF	ENSG00000276097	AC006538.8
geneM0	#A9A9A9FF	ENSG00000212916	MAP10
geneM0	#A9A9A9FF	ENSG00000272148	RP11-195B17.1
geneM0	#A9A9A9FF	ENSG00000138668	HNRNPD
geneM0	#A9A9A9FF	ENSG00000272145	NFYC-AS1
geneM0	#A9A9A9FF	ENSG00000272146	RP11-755B10.4
geneM0	#A9A9A9FF	ENSG00000272140	RP11-574K11.29
geneM0	#A9A9A9FF	ENSG00000107938	EDRF1
geneM0	#A9A9A9FF	ENSG00000234282	RP4-673D20.4
geneM0	#A9A9A9FF	ENSG00000235530	AC087294.2
geneM0	#A9A9A9FF	ENSG00000085274	MYNN
geneM0	#A9A9A9FF	ENSG00000279031	LA16c-360H6.1
geneM0	#A9A9A9FF	ENSG00000175691	ZNF77
geneM0	#A9A9A9FF	ENSG00000103160	HSDL1
geneM0	#A9A9A9FF	ENSG00000140948	ZCCHC14
geneM0	#A9A9A9FF	ENSG00000140941	MAP1LC3B
geneM0	#A9A9A9FF	ENSG00000156795	WDYHV1
geneM0	#A9A9A9FF	ENSG00000282080	ENSG00000282080
geneM0	#A9A9A9FF	ENSG00000262402	RP11-667K14.8
geneM0	#A9A9A9FF	ENSG00000149577	SIDT2
geneM0	#A9A9A9FF	ENSG00000163754	GYG1
geneM0	#A9A9A9FF	ENSG00000231205	ZNF826P
geneM0	#A9A9A9FF	ENSG00000263753	LINC00667
geneM0	#A9A9A9FF	ENSG00000257923	CUX1
geneM0	#A9A9A9FF	ENSG00000257921	RP11-571M6.15
geneM0	#A9A9A9FF	ENSG00000227540	RP11-152N13.5
geneM0	#A9A9A9FF	ENSG00000244617	ASPRV1
geneM0	#A9A9A9FF	ENSG00000182149	IST1
geneM0	#A9A9A9FF	ENSG00000126070	AGO3
geneM0	#A9A9A9FF	ENSG00000011132	APBA3
geneM0	#A9A9A9FF	ENSG00000158987	RAPGEF6
geneM0	#A9A9A9FF	ENSG00000196391	ZNF774
geneM0	#A9A9A9FF	ENSG00000226067	CH17-118O6.2
geneM0	#A9A9A9FF	ENSG00000242612	DECR2
geneM0	#A9A9A9FF	ENSG00000282508	ENSG00000282508
geneM0	#A9A9A9FF	ENSG00000196642	RABL6
geneM0	#A9A9A9FF	ENSG00000196646	ZNF136
geneM0	#A9A9A9FF	ENSG00000175265	GOLGA8A
geneM0	#A9A9A9FF	ENSG00000183793	NPIPA5
geneM0	#A9A9A9FF	ENSG00000198130	HIBCH
geneM0	#A9A9A9FF	ENSG00000198131	ZNF544
geneM0	#A9A9A9FF	ENSG00000198133	TMEM229B
geneM0	#A9A9A9FF	ENSG00000197111	PCBP2
geneM0	#A9A9A9FF	ENSG00000255508	RP11-864I4.1
geneM0	#A9A9A9FF	ENSG00000243051	RN7SL269P
geneM0	#A9A9A9FF	ENSG00000176248	ANAPC2
geneM0	#A9A9A9FF	ENSG00000230555	RP11-517P14.2
geneM0	#A9A9A9FF	ENSG00000230551	CTB-89H12.4
geneM0	#A9A9A9FF	ENSG00000273576	RP11-390P24.1
geneM0	#A9A9A9FF	ENSG00000144524	COPS7B
geneM0	#A9A9A9FF	ENSG00000083454	P2RX5
geneM0	#A9A9A9FF	ENSG00000248285	RP11-158J3.2
geneM0	#A9A9A9FF	ENSG00000241360	PDXP
geneM0	#A9A9A9FF	ENSG00000129473	BCL2L2
geneM0	#A9A9A9FF	ENSG00000141543	EIF4A3
geneM0	#A9A9A9FF	ENSG00000271122	RP11-379H18.1
geneM0	#A9A9A9FF	ENSG00000147872	PLIN2
geneM0	#A9A9A9FF	ENSG00000279718	bP-21264C1.3
geneM0	#A9A9A9FF	ENSG00000270837	HNRNPDLP4
geneM0	#A9A9A9FF	ENSG00000172890	NADSYN1
geneM0	#A9A9A9FF	ENSG00000067365	METTL22
geneM0	#A9A9A9FF	ENSG00000259856	RAB43P1
geneM0	#A9A9A9FF	ENSG00000145736	GTF2H2
geneM0	#A9A9A9FF	ENSG00000276742	RP11-500G22.4
geneM0	#A9A9A9FF	ENSG00000255145	STX17-AS1
geneM0	#A9A9A9FF	ENSG00000278445	RP11-255P5.3
geneM0	#A9A9A9FF	ENSG00000264167	RP1-253P7.1
geneM0	#A9A9A9FF	ENSG00000103365	GGA2
geneM0	#A9A9A9FF	ENSG00000146833	TRIM4
geneM0	#A9A9A9FF	ENSG00000146830	GIGYF1
geneM0	#A9A9A9FF	ENSG00000146834	MEPCE
geneM0	#A9A9A9FF	ENSG00000275714	HIST1H3A
geneM0	#A9A9A9FF	ENSG00000224830	OR2X1P
geneM0	#A9A9A9FF	ENSG00000234648	AL162151.3
geneM0	#A9A9A9FF	ENSG00000178882	FAM101A
geneM0	#A9A9A9FF	ENSG00000181026	AEN
geneM0	#A9A9A9FF	ENSG00000181027	FKRP
geneM0	#A9A9A9FF	ENSG00000168101	NUDT16L1
geneM0	#A9A9A9FF	ENSG00000171970	ZNF57
geneM0	#A9A9A9FF	ENSG00000265690	RP11-5A19.5
geneM0	#A9A9A9FF	ENSG00000275835	TUBGCP5
geneM0	#A9A9A9FF	ENSG00000181790	BAI1
geneM0	#A9A9A9FF	ENSG00000181798	LINC00471
geneM0	#A9A9A9FF	ENSG00000221063	MIR1296
geneM0	#A9A9A9FF	ENSG00000180773	SLC36A4
geneM0	#A9A9A9FF	ENSG00000263597	MIR3936
geneM0	#A9A9A9FF	ENSG00000188549	C15orf52
geneM0	#A9A9A9FF	ENSG00000213965	NUDT19
geneM0	#A9A9A9FF	ENSG00000115415	STAT1
geneM0	#A9A9A9FF	ENSG00000090020	SLC9A1
geneM0	#A9A9A9FF	ENSG00000070423	RNF126
geneM0	#A9A9A9FF	ENSG00000258458	CTD-2555K7.2
geneM0	#A9A9A9FF	ENSG00000273702	RP11-758H9.2
geneM0	#A9A9A9FF	ENSG00000170604	IRF2BP1
geneM0	#A9A9A9FF	ENSG00000227034	RP11-234N17.1
geneM0	#A9A9A9FF	ENSG00000209082	MT-TL1
geneM0	#A9A9A9FF	ENSG00000232653	GOLGA8N
geneM0	#A9A9A9FF	ENSG00000256500	RP11-73M18.2
geneM0	#A9A9A9FF	ENSG00000113811	SELK
geneM0	#A9A9A9FF	ENSG00000212127	TAS2R14
geneM0	#A9A9A9FF	ENSG00000159871	LYPD5
geneM0	#A9A9A9FF	ENSG00000258099	RP11-686G8.2
geneM0	#A9A9A9FF	ENSG00000223356	RP11-66D17.5
geneM0	#A9A9A9FF	ENSG00000260108	RP11-140H17.1
geneM0	#A9A9A9FF	ENSG00000104852	SNRNP70
geneM0	#A9A9A9FF	ENSG00000104853	CLPTM1
geneM0	#A9A9A9FF	ENSG00000124181	PLCG1
geneM0	#A9A9A9FF	ENSG00000181234	TMEM132C
geneM0	#A9A9A9FF	ENSG00000185009	AP3M1
geneM0	#A9A9A9FF	ENSG00000185000	DGAT1
geneM0	#A9A9A9FF	ENSG00000278897	AC020951.1
geneM0	#A9A9A9FF	ENSG00000213152	RPL7AP60
geneM0	#A9A9A9FF	ENSG00000251992	SCARNA17
geneM0	#A9A9A9FF	ENSG00000279098	RP11-15B17.4
geneM0	#A9A9A9FF	ENSG00000204650	CRHR1-IT1
geneM0	#A9A9A9FF	ENSG00000204652	RPS26P8
geneM0	#A9A9A9FF	ENSG00000228510	RP11-339B21.8
geneM0	#A9A9A9FF	ENSG00000233830	EIF4HP1
geneM0	#A9A9A9FF	ENSG00000226029	RP4-798A10.2
geneM0	#A9A9A9FF	ENSG00000283141	ENSG00000283141
geneM0	#A9A9A9FF	ENSG00000283143	ENSG00000283143
geneM0	#A9A9A9FF	ENSG00000158286	RNF207
geneM0	#A9A9A9FF	ENSG00000265942	RN7SL577P
geneM0	#A9A9A9FF	ENSG00000254463	RP11-484D2.3
geneM0	#A9A9A9FF	ENSG00000254462	TMX2-CTNND1
geneM0	#A9A9A9FF	ENSG00000253203	GUSBP3
geneM0	#A9A9A9FF	ENSG00000125912	NCLN
geneM0	#A9A9A9FF	ENSG00000205212	CCDC144NL
geneM0	#A9A9A9FF	ENSG00000205213	LGR4
geneM0	#A9A9A9FF	ENSG00000158863	FAM160B2
geneM0	#A9A9A9FF	ENSG00000237310	GS1-124K5.4
geneM0	#A9A9A9FF	ENSG00000155368	DBI
geneM0	#A9A9A9FF	ENSG00000119673	ACOT2
geneM0	#A9A9A9FF	ENSG00000160293	VAV2
geneM0	#A9A9A9FF	ENSG00000160741	CRTC2
geneM0	#A9A9A9FF	ENSG00000160746	ANO10
geneM0	#A9A9A9FF	ENSG00000031823	RANBP3
geneM0	#A9A9A9FF	ENSG00000231528	FAM225A
geneM0	#A9A9A9FF	ENSG00000279901	CTD-2270P14.2
geneM0	#A9A9A9FF	ENSG00000171222	SCAND1
geneM0	#A9A9A9FF	ENSG00000220201	ZGLP1
geneM0	#A9A9A9FF	ENSG00000248121	SMURF2P1
geneM0	#A9A9A9FF	ENSG00000132155	RAF1
geneM0	#A9A9A9FF	ENSG00000148339	SLC25A25
geneM0	#A9A9A9FF	ENSG00000264292	MIR2467
geneM0	#A9A9A9FF	ENSG00000173262	SLC2A14
geneM0	#A9A9A9FF	ENSG00000173261	PLAC8L1
geneM0	#A9A9A9FF	ENSG00000173264	GPR137
geneM0	#A9A9A9FF	ENSG00000218416	PP14571
geneM0	#A9A9A9FF	ENSG00000173486	FKBP2
geneM0	#A9A9A9FF	ENSG00000270647	TAF15
geneM0	#A9A9A9FF	ENSG00000224972	RP11-403H13.1
geneM0	#A9A9A9FF	ENSG00000145506	NKD2
geneM0	#A9A9A9FF	ENSG00000170903	MSANTD4
geneM0	#A9A9A9FF	ENSG00000276570	CTD-2587H24.14
geneM0	#A9A9A9FF	ENSG00000261526	CTB-31O20.2
geneM0	#A9A9A9FF	ENSG00000106211	HSPB1
geneM0	#A9A9A9FF	ENSG00000275695	UBE2Q2P6
geneM0	#A9A9A9FF	ENSG00000267270	PARD6G-AS1
geneM0	#A9A9A9FF	ENSG00000267274	CTD-2006C1.12
geneM0	#A9A9A9FF	ENSG00000263968	RN7SL381P
geneM0	#A9A9A9FF	ENSG00000275964	RP11-61K9.3
geneM0	#A9A9A9FF	ENSG00000225756	DBH-AS1
geneM0	#A9A9A9FF	ENSG00000229623	METTL21AP1
geneM0	#A9A9A9FF	ENSG00000184227	ACOT1
geneM0	#A9A9A9FF	ENSG00000269955	LUC7L2
geneM0	#A9A9A9FF	ENSG00000269952	RP11-324I22.3
geneM0	#A9A9A9FF	ENSG00000269951	RP11-797A18.6
geneM0	#A9A9A9FF	ENSG00000188732	FAM221A
geneM0	#A9A9A9FF	ENSG00000188730	VWC2
geneM0	#A9A9A9FF	ENSG00000215271	HOMEZ
geneM0	#A9A9A9FF	ENSG00000259205	PRKXP1
geneM0	#A9A9A9FF	ENSG00000135119	RNFT2
geneM0	#A9A9A9FF	ENSG00000186481	ANKRD20A5P
geneM0	#A9A9A9FF	ENSG00000186480	INSIG1
geneM0	#A9A9A9FF	ENSG00000101363	MANBAL
geneM0	#A9A9A9FF	ENSG00000101367	MAPRE1
geneM0	#A9A9A9FF	ENSG00000250786	SNHG18
geneM0	#A9A9A9FF	ENSG00000258559	AC005519.4
geneM0	#A9A9A9FF	ENSG00000185591	SP1
geneM0	#A9A9A9FF	ENSG00000185596	WASH3P
geneM0	#A9A9A9FF	ENSG00000229521	MYCBP2-AS2
geneM0	#A9A9A9FF	ENSG00000116819	TFAP2E
geneM0	#A9A9A9FF	ENSG00000055609	KMT2C
geneM0	#A9A9A9FF	ENSG00000164080	RAD54L2
geneM0	#A9A9A9FF	ENSG00000242170	RN7SL329P
geneM0	#A9A9A9FF	ENSG00000100181	TPTEP1
geneM0	#A9A9A9FF	ENSG00000262814	MRPL12
geneM0	#A9A9A9FF	ENSG00000104957	CCDC130
geneM0	#A9A9A9FF	ENSG00000228335	AC073063.10
geneM0	#A9A9A9FF	ENSG00000268297	CLEC4GP1
geneM0	#A9A9A9FF	ENSG00000238165	AC007560.1
geneM0	#A9A9A9FF	ENSG00000124440	HIF3A
geneM0	#A9A9A9FF	ENSG00000250159	RP11-381K20.2
geneM0	#A9A9A9FF	ENSG00000008083	JARID2
geneM0	#A9A9A9FF	ENSG00000166016	ABTB2
geneM0	#A9A9A9FF	ENSG00000231940	RPS7P3
geneM0	#A9A9A9FF	ENSG00000204370	SDHD
geneM0	#A9A9A9FF	ENSG00000204371	EHMT2
geneM0	#A9A9A9FF	ENSG00000059122	FLYWCH1
geneM0	#A9A9A9FF	ENSG00000201482	SNORD115-17
geneM0	#A9A9A9FF	ENSG00000234219	CDCA4P4
geneM0	#A9A9A9FF	ENSG00000260729	RP11-106M3.2
geneM0	#A9A9A9FF	ENSG00000087157	PGS1
geneM0	#A9A9A9FF	ENSG00000274893	RP11-15E1.5
geneM0	#A9A9A9FF	ENSG00000273329	RP11-448A19.1
geneM0	#A9A9A9FF	ENSG00000273325	RP1-90G24.11
geneM0	#A9A9A9FF	ENSG00000170430	MGMT
geneM0	#A9A9A9FF	ENSG00000174953	DHX36
geneM0	#A9A9A9FF	ENSG00000178605	GTPBP6
geneM0	#A9A9A9FF	ENSG00000198406	BZW1P2
geneM0	#A9A9A9FF	ENSG00000252326	SNORD116-25
geneM0	#A9A9A9FF	ENSG00000248592	TMEM110-MUSTN1
geneM0	#A9A9A9FF	ENSG00000248593	DSTNP2
geneM0	#A9A9A9FF	ENSG00000175602	CCDC85B
geneM0	#A9A9A9FF	ENSG00000221926	TRIM16
geneM0	#A9A9A9FF	ENSG00000237738	RNF216-IT1
geneM0	#A9A9A9FF	ENSG00000237737	DCTN1-AS1
geneM0	#A9A9A9FF	ENSG00000177606	JUN
geneM0	#A9A9A9FF	ENSG00000233297	RASA4DP
geneM0	#A9A9A9FF	ENSG00000259954	IL21R-AS1
geneM0	#A9A9A9FF	ENSG00000259956	RBM15B
geneM0	#A9A9A9FF	ENSG00000259959	RP11-121C2.2
geneM0	#A9A9A9FF	ENSG00000074755	ZZEF1
geneM0	#A9A9A9FF	ENSG00000188868	ZNF563
geneM0	#A9A9A9FF	ENSG00000229809	ZNF688
geneM0	#A9A9A9FF	ENSG00000229808	RP11-456P18.2
geneM0	#A9A9A9FF	ENSG00000148690	FRA10AC1
geneM0	#A9A9A9FF	ENSG00000172922	RNASEH2C
geneM0	#A9A9A9FF	ENSG00000100348	TXN2
geneM0	#A9A9A9FF	ENSG00000173039	RELA
geneM0	#A9A9A9FF	ENSG00000141314	RHBDL3
geneM0	#A9A9A9FF	ENSG00000203739	RP11-296O14.3
geneM0	#A9A9A9FF	ENSG00000223849	RP11-80I15.1
geneM0	#A9A9A9FF	ENSG00000276653	Metazoa_SRP
geneM0	#A9A9A9FF	ENSG00000099797	TECR
geneM0	#A9A9A9FF	ENSG00000261286	RP11-517C16.2
geneM0	#A9A9A9FF	ENSG00000079999	KEAP1
geneM0	#A9A9A9FF	ENSG00000107371	EXOSC3
geneM0	#A9A9A9FF	ENSG00000142556	ZNF614
geneM0	#A9A9A9FF	ENSG00000180479	ZNF571
geneM0	#A9A9A9FF	ENSG00000113712	CSNK1A1
geneM0	#A9A9A9FF	ENSG00000113716	HMGXB3
geneM0	#A9A9A9FF	ENSG00000013573	DDX11
geneM0	#A9A9A9FF	ENSG00000163069	SGCB
geneM0	#A9A9A9FF	ENSG00000111711	GOLT1B
geneM0	#A9A9A9FF	ENSG00000228782	CTD-2026D20.3
geneM0	#A9A9A9FF	ENSG00000254630	CTD-2530H12.7
geneM0	#A9A9A9FF	ENSG00000079337	RAPGEF3
geneM0	#A9A9A9FF	ENSG00000079332	SAR1A
geneM0	#A9A9A9FF	ENSG00000169692	AGPAT2
geneM0	#A9A9A9FF	ENSG00000169696	ASPSCR1
geneM0	#A9A9A9FF	ENSG00000168564	CDKN2AIP
geneM0	#A9A9A9FF	ENSG00000168566	SNRNP48
geneM0	#A9A9A9FF	ENSG00000168569	TMEM223
geneM0	#A9A9A9FF	ENSG00000262227	RP5-1050D4.5
geneM0	#A9A9A9FF	ENSG00000103707	MTFMT
geneM0	#A9A9A9FF	ENSG00000184381	PLA2G6
geneM0	#A9A9A9FF	ENSG00000105708	ZNF14
geneM0	#A9A9A9FF	ENSG00000249602	RP11-98D18.3
geneM0	#A9A9A9FF	ENSG00000105700	KXD1
geneM0	#A9A9A9FF	ENSG00000181404	WASH1
geneM0	#A9A9A9FF	ENSG00000166788	SAAL1
geneM0	#A9A9A9FF	ENSG00000186834	HEXIM1
geneM0	#A9A9A9FF	ENSG00000260576	EIF5A2P1
geneM0	#A9A9A9FF	ENSG00000260572	RP11-16N11.2
geneM0	#A9A9A9FF	ENSG00000260571	BNIP3P5
geneM0	#A9A9A9FF	ENSG00000260578	CTD-2541J13.1
geneM0	#A9A9A9FF	ENSG00000005486	RHBDD2
geneM0	#A9A9A9FF	ENSG00000185414	MRPL30
geneM0	#A9A9A9FF	ENSG00000101138	CSTF1
geneM0	#A9A9A9FF	ENSG00000196312	HIATL2
geneM0	#A9A9A9FF	ENSG00000196313	POM121
geneM0	#A9A9A9FF	ENSG00000179532	DNHD1
geneM0	#A9A9A9FF	ENSG00000255670	RP11-253I19.3
geneM0	#A9A9A9FF	ENSG00000283236	ENSG00000283236
geneM0	#A9A9A9FF	ENSG00000183718	TRIM52
geneM0	#A9A9A9FF	ENSG00000256164	CCND2-AS1
geneM0	#A9A9A9FF	ENSG00000255581	RP11-69M1.4
geneM0	#A9A9A9FF	ENSG00000171720	HDAC3
geneM0	#A9A9A9FF	ENSG00000171723	GPHN
geneM0	#A9A9A9FF	ENSG00000100664	EIF5
geneM0	#A9A9A9FF	ENSG00000230002	ALMS1-IT1
geneM0	#A9A9A9FF	ENSG00000230001	RP11-70J12.1
geneM0	#A9A9A9FF	ENSG00000107036	RIC1
geneM0	#A9A9A9FF	ENSG00000155287	SLC25A28
geneM0	#A9A9A9FF	ENSG00000254985	RSF1-IT2
geneM0	#A9A9A9FF	ENSG00000254986	DPP3
geneM0	#A9A9A9FF	ENSG00000260836	RP11-152F13.10
geneM0	#A9A9A9FF	ENSG00000171097	CCBL1
geneM0	#A9A9A9FF	ENSG00000123610	TNFAIP6
geneM0	#A9A9A9FF	ENSG00000178723	GLULP4
geneM0	#A9A9A9FF	ENSG00000199593	SNORD114-14
geneM0	#A9A9A9FF	ENSG00000129968	ABHD17A
geneM0	#A9A9A9FF	ENSG00000272301	RP11-111M22.4
geneM0	#A9A9A9FF	ENSG00000277151	RP11-380B4.3
geneM0	#A9A9A9FF	ENSG00000272308	RP11-231G3.1
geneM0	#A9A9A9FF	ENSG00000205609	EIF3CL
geneM0	#A9A9A9FF	ENSG00000179094	PER1
geneM0	#A9A9A9FF	ENSG00000241670	AP006222.1
geneM0	#A9A9A9FF	ENSG00000245958	RP11-33B1.1
geneM0	#A9A9A9FF	ENSG00000047662	FAM184B
geneM0	#A9A9A9FF	ENSG00000271659	RP11-435O5.4
geneM0	#A9A9A9FF	ENSG00000279462	RP11-604N13.1
geneM0	#A9A9A9FF	ENSG00000090857	PDPR
geneM0	#A9A9A9FF	ENSG00000201036	SNORD113
geneM0	#A9A9A9FF	ENSG00000136682	CBWD2
geneM0	#A9A9A9FF	ENSG00000157349	DDX19B
geneM0	#A9A9A9FF	ENSG00000174365	SNHG11
geneM0	#A9A9A9FF	ENSG00000273492	AP000230.1
geneM0	#A9A9A9FF	ENSG00000232097	AC079781.8
geneM0	#A9A9A9FF	ENSG00000130684	ZNF337
geneM0	#A9A9A9FF	ENSG00000244627	RP3-449O17.1
geneM0	#A9A9A9FF	ENSG00000072182	ASIC4
geneM0	#A9A9A9FF	ENSG00000176715	ACSF3
geneM0	#A9A9A9FF	ENSG00000277977	CTD-3018O17.5
geneM0	#A9A9A9FF	ENSG00000130024	PHF10
geneM0	#A9A9A9FF	ENSG00000277978	RP11-403P17.6
geneM0	#A9A9A9FF	ENSG00000234026	RP11-310E22.4
geneM0	#A9A9A9FF	ENSG00000078804	TP53INP2
geneM0	#A9A9A9FF	ENSG00000263511	MIR5699
geneM0	#A9A9A9FF	ENSG00000242661	RPS3AP43
geneM0	#A9A9A9FF	ENSG00000176454	LPCAT4
geneM0	#A9A9A9FF	ENSG00000249057	MAST4-IT1
geneM0	#A9A9A9FF	ENSG00000131849	ZNF132
geneM0	#A9A9A9FF	ENSG00000238825	RNU1-13P
geneM0	#A9A9A9FF	ENSG00000132793	LPIN3
geneM0	#A9A9A9FF	ENSG00000202373	SNORD115-43
geneM0	#A9A9A9FF	ENSG00000276250	CTD-2349P21.12
geneM0	#A9A9A9FF	ENSG00000233690	EBAG9P1
geneM0	#A9A9A9FF	ENSG00000224232	AC110299.5
geneM0	#A9A9A9FF	ENSG00000137947	GTF2B
geneM0	#A9A9A9FF	ENSG00000115541	HSPE1
geneM0	#A9A9A9FF	ENSG00000267980	AC007292.6
geneM0	#A9A9A9FF	ENSG00000258230	RP11-511H9.3
geneM0	#A9A9A9FF	ENSG00000140044	JDP2
geneM0	#A9A9A9FF	ENSG00000148719	DNAJB12
geneM0	#A9A9A9FF	ENSG00000117461	PIK3R3
geneM0	#A9A9A9FF	ENSG00000106723	SPIN1
geneM0	#A9A9A9FF	ENSG00000181264	TMEM136
geneM0	#A9A9A9FF	ENSG00000197355	UAP1L1
geneM0	#A9A9A9FF	ENSG00000103005	USB1
geneM0	#A9A9A9FF	ENSG00000280474	RP11-216B9.8
geneM0	#A9A9A9FF	ENSG00000266215	MIR3167
geneM0	#A9A9A9FF	ENSG00000151151	IPMK
geneM0	#A9A9A9FF	ENSG00000271092	TMEM56-RWDD3
geneM0	#A9A9A9FF	ENSG00000032444	PNPLA6
geneM0	#A9A9A9FF	ENSG00000260760	PWRN3
geneM0	#A9A9A9FF	ENSG00000228594	C1orf233
geneM0	#A9A9A9FF	ENSG00000267169	CTB-55O6.12
geneM0	#A9A9A9FF	ENSG00000106246	PTCD1
geneM0	#A9A9A9FF	ENSG00000274943	RP11-351C21.2
geneM0	#A9A9A9FF	ENSG00000115282	TTC31
geneM0	#A9A9A9FF	ENSG00000115286	NDUFS7
geneM0	#A9A9A9FF	ENSG00000109320	NFKB1
geneM0	#A9A9A9FF	ENSG00000272002	RP11-557L19.1
geneM0	#A9A9A9FF	ENSG00000118705	RPN2
geneM0	#A9A9A9FF	ENSG00000244558	KCNK15-AS1
geneM0	#A9A9A9FF	ENSG00000254392	RP11-759A9.2
geneM0	#A9A9A9FF	ENSG00000227379	PPIAP2
geneM0	#A9A9A9FF	ENSG00000196295	AC005154.6
geneM0	#A9A9A9FF	ENSG00000227374	RP11-109A6.3
geneM0	#A9A9A9FF	ENSG00000227376	FTH1P16
geneM0	#A9A9A9FF	ENSG00000227370	RP4-669P10.19
geneM0	#A9A9A9FF	ENSG00000227372	TP73-AS1
geneM0	#A9A9A9FF	ENSG00000182771	GRID1
geneM0	#A9A9A9FF	ENSG00000126243	LRFN3
geneM0	#A9A9A9FF	ENSG00000256824	RP11-21A7A.2
geneM0	#A9A9A9FF	ENSG00000155099	TMEM55A
geneM0	#A9A9A9FF	ENSG00000155093	PTPRN2
geneM0	#A9A9A9FF	ENSG00000231259	AC125232.1
geneM0	#A9A9A9FF	ENSG00000196123	KIAA0895L
geneM0	#A9A9A9FF	ENSG00000183696	UPP1
geneM0	#A9A9A9FF	ENSG00000279980	GABARAPL3
geneM0	#A9A9A9FF	ENSG00000199960	SNORD115-14
geneM0	#A9A9A9FF	ENSG00000279989	RP11-158H5.2
geneM0	#A9A9A9FF	ENSG00000160216	AGPAT3
geneM0	#A9A9A9FF	ENSG00000160213	CSTB
geneM0	#A9A9A9FF	ENSG00000198128	OR2L3
geneM0	#A9A9A9FF	ENSG00000228126	FALEC
geneM0	#A9A9A9FF	ENSG00000280136	RP11-1228E12.2
geneM0	#A9A9A9FF	ENSG00000240463	RPS19P3
geneM0	#A9A9A9FF	ENSG00000273784	RP11-78J21.7
geneM0	#A9A9A9FF	ENSG00000277726	TARDBP
geneM0	#A9A9A9FF	ENSG00000274266	SNORA73A
geneM0	#A9A9A9FF	ENSG00000274265	CH17-189H20.1
geneM0	#A9A9A9FF	ENSG00000136527	TRA2B
geneM0	#A9A9A9FF	ENSG00000253307	RP11-10J21.4
geneM0	#A9A9A9FF	ENSG00000249212	ATP1B1P1
geneM0	#A9A9A9FF	ENSG00000173402	DAG1
geneM0	#A9A9A9FF	ENSG00000278189	RNA5-8S5
geneM0	#A9A9A9FF	ENSG00000232442	CTD-3184A7.4
geneM0	#A9A9A9FF	ENSG00000116138	DNAJC16
geneM0	#A9A9A9FF	ENSG00000085644	ZNF213
geneM0	#A9A9A9FF	ENSG00000089154	GCN1L1
geneM0	#A9A9A9FF	ENSG00000270024	C8orf44-SGK3
geneM0	#A9A9A9FF	ENSG00000273287	CTA-268H5.14
geneM0	#A9A9A9FF	ENSG00000271653	RP11-259K5.1
geneM0	#A9A9A9FF	ENSG00000170322	NFRKB
geneM0	#A9A9A9FF	ENSG00000269489	RP11-98D18.17
geneM0	#A9A9A9FF	ENSG00000269483	AC006272.1
geneM0	#A9A9A9FF	ENSG00000272888	LINC01578
geneM0	#A9A9A9FF	ENSG00000272885	RP11-2H3.6
geneM0	#A9A9A9FF	ENSG00000075826	SEC31B
geneM0	#A9A9A9FF	ENSG00000103248	MTHFSD
geneM0	#A9A9A9FF	ENSG00000103249	CLCN7
geneM0	#A9A9A9FF	ENSG00000262074	SNORD3B-2
geneM0	#A9A9A9FF	ENSG00000139531	SUOX
geneM0	#A9A9A9FF	ENSG00000262333	HNRNPA1P16
geneM0	#A9A9A9FF	ENSG00000169951	ZNF764
geneM0	#A9A9A9FF	ENSG00000261819	RP11-680G24.4
geneM0	#A9A9A9FF	ENSG00000070540	WIPI1
geneM0	#A9A9A9FF	ENSG00000225725	FAM66E
geneM0	#A9A9A9FF	ENSG00000260942	CAPN10-AS1
geneM0	#A9A9A9FF	ENSG00000242242	PVRL3-AS1
geneM0	#A9A9A9FF	ENSG00000184939	ZFP90
geneM0	#A9A9A9FF	ENSG00000113916	BCL6
geneM0	#A9A9A9FF	ENSG00000261098	RP11-819C21.1
geneM0	#A9A9A9FF	ENSG00000116273	PHF13
geneM0	#A9A9A9FF	ENSG00000153820	SPHKAP
geneM0	#A9A9A9FF	ENSG00000139880	CDH24
geneM0	#A9A9A9FF	ENSG00000170743	SYT9
geneM0	#A9A9A9FF	ENSG00000177788	RP5-1061H20.4
geneM0	#A9A9A9FF	ENSG00000138942	RNF185
geneM0	#A9A9A9FF	ENSG00000154874	CCDC144B
geneM0	#A9A9A9FF	ENSG00000196724	ZNF418
geneM0	#A9A9A9FF	ENSG00000239218	RPS20P22
geneM0	#A9A9A9FF	ENSG00000202191	SNORD113-1
geneM0	#A9A9A9FF	ENSG00000100418	DESI1
geneM0	#A9A9A9FF	ENSG00000185324	CDK10
geneM0	#A9A9A9FF	ENSG00000169180	XPO6
geneM0	#A9A9A9FF	ENSG00000008952	SEC62
geneM0	#A9A9A9FF	ENSG00000259065	RP5-1021I20.1
geneM0	#A9A9A9FF	ENSG00000185818	NAT8L
geneM0	#A9A9A9FF	ENSG00000123179	EBPL
geneM0	#A9A9A9FF	ENSG00000266405	CBX3P2
geneM0	#A9A9A9FF	ENSG00000168273	SMIM4
geneM0	#A9A9A9FF	ENSG00000200757	SNORD115-16
geneM0	#A9A9A9FF	ENSG00000283590	ENSG00000283590
geneM0	#A9A9A9FF	ENSG00000228415	PTMAP1
geneM0	#A9A9A9FF	ENSG00000181555	SETD2
geneM0	#A9A9A9FF	ENSG00000279366	RP11-380M21.3
geneM0	#A9A9A9FF	ENSG00000283620	ENSG00000283620
geneM0	#A9A9A9FF	ENSG00000127415	IDUA
geneM0	#A9A9A9FF	ENSG00000127419	TMEM175
geneM0	#A9A9A9FF	ENSG00000127418	FGFRL1
geneM0	#A9A9A9FF	ENSG00000080839	RBL1
geneM0	#A9A9A9FF	ENSG00000165548	TMEM63C
geneM0	#A9A9A9FF	ENSG00000125818	PSMF1
geneM0	#A9A9A9FF	ENSG00000125812	GZF1
geneM0	#A9A9A9FF	ENSG00000254634	SMG1P6
geneM0	#A9A9A9FF	ENSG00000164638	SLC29A4
geneM0	#A9A9A9FF	ENSG00000232938	FLJ43681
geneM0	#A9A9A9FF	ENSG00000164631	ZNF12
geneM0	#A9A9A9FF	ENSG00000120662	MTRF1
geneM0	#A9A9A9FF	ENSG00000125107	CNOT1
geneM0	#A9A9A9FF	ENSG00000169738	DCXR
geneM0	#A9A9A9FF	ENSG00000204860	FAM201A
geneM0	#A9A9A9FF	ENSG00000274810	NPHP3-ACAD11
geneM0	#A9A9A9FF	ENSG00000171307	ZDHHC16
geneM0	#A9A9A9FF	ENSG00000171302	CANT1
geneM0	#A9A9A9FF	ENSG00000171303	KCNK3
geneM0	#A9A9A9FF	ENSG00000231770	TMEM44-AS1
geneM0	#A9A9A9FF	ENSG00000179151	EDC3
geneM0	#A9A9A9FF	ENSG00000167554	ZNF610
geneM0	#A9A9A9FF	ENSG00000177688	SUMO4
geneM0	#A9A9A9FF	ENSG00000230795	HLA-K
geneM0	#A9A9A9FF	ENSG00000176087	SLC35A4
geneM0	#A9A9A9FF	ENSG00000230793	SMARCE1P5
geneM0	#A9A9A9FF	ENSG00000263316	RP11-530N7.3
geneM0	#A9A9A9FF	ENSG00000271947	RP11-439M11.1
geneM0	#A9A9A9FF	ENSG00000230424	RP1-43E13.2
geneM0	#A9A9A9FF	ENSG00000146707	POMZP3
geneM0	#A9A9A9FF	ENSG00000132361	CLUH
geneM0	#A9A9A9FF	ENSG00000275383	RP11-615I2.6
geneM0	#A9A9A9FF	ENSG00000144410	CPO
geneM0	#A9A9A9FF	ENSG00000200418	SNORA63
geneM0	#A9A9A9FF	ENSG00000268670	CTD-2622I13.3
geneM0	#A9A9A9FF	ENSG00000223705	NSUN5P1
geneM0	#A9A9A9FF	ENSG00000274038	RP11-66H6.4
geneM0	#A9A9A9FF	ENSG00000236489	RP11-537I16.2
geneM0	#A9A9A9FF	ENSG00000174652	ZNF266
geneM0	#A9A9A9FF	ENSG00000130733	YIPF2
geneM0	#A9A9A9FF	ENSG00000113248	PCDHB15
geneM0	#A9A9A9FF	ENSG00000242876	RN7SL812P
geneM0	#A9A9A9FF	ENSG00000228446	AC073052.1
geneM0	#A9A9A9FF	ENSG00000117036	ETV3
geneM0	#A9A9A9FF	ENSG00000273568	RP11-417L19.6
geneM0	#A9A9A9FF	ENSG00000064270	ATP2C2
geneM0	#A9A9A9FF	ENSG00000220694	RP3-403A15.1
geneM0	#A9A9A9FF	ENSG00000100926	TM9SF1
geneM0	#A9A9A9FF	ENSG00000224165	DNAJC27-AS1
geneM0	#A9A9A9FF	ENSG00000143147	GPR161
geneM0	#A9A9A9FF	ENSG00000269699	ZIM2
geneM0	#A9A9A9FF	ENSG00000168077	SCARA3
geneM0	#A9A9A9FF	ENSG00000269696	AC007228.11
geneM0	#A9A9A9FF	ENSG00000165389	SPTSSA
geneM0	#A9A9A9FF	ENSG00000189306	RRP7A
geneM0	#A9A9A9FF	ENSG00000259845	HERC2P10
geneM0	#A9A9A9FF	ENSG00000260647	RP1-178F10.1
geneM0	#A9A9A9FF	ENSG00000260643	RP11-303E16.8
geneM0	#A9A9A9FF	ENSG00000102786	INTS6
geneM0	#A9A9A9FF	ENSG00000163472	TMEM79
geneM0	#A9A9A9FF	ENSG00000119669	IRF2BPL
geneM0	#A9A9A9FF	ENSG00000251664	PCDHA12
geneM0	#A9A9A9FF	ENSG00000162736	NCSTN
geneM0	#A9A9A9FF	ENSG00000162735	PEX19
geneM0	#A9A9A9FF	ENSG00000132002	DNAJB1
geneM0	#A9A9A9FF	ENSG00000109775	UFSP2
geneM0	#A9A9A9FF	ENSG00000179965	ZNF771
geneM0	#A9A9A9FF	ENSG00000029639	TFB1M
geneM0	#A9A9A9FF	ENSG00000188167	TMPPE
geneM0	#A9A9A9FF	ENSG00000185495	RP11-504P24.3
geneM0	#A9A9A9FF	ENSG00000250135	RP4-622L5.2
geneM0	#A9A9A9FF	ENSG00000267692	TAF9P3
geneM0	#A9A9A9FF	ENSG00000006607	FARP2
geneM0	#A9A9A9FF	ENSG00000208772	SNORD94
geneM0	#A9A9A9FF	ENSG00000153982	GDPD1
geneM0	#A9A9A9FF	ENSG00000282855	ENSG00000282855
geneM0	#A9A9A9FF	ENSG00000237350	CDC42P6
geneM0	#A9A9A9FF	ENSG00000229422	RP11-262H14.5
geneM0	#A9A9A9FF	ENSG00000226113	RP11-672F9.1
geneM0	#A9A9A9FF	ENSG00000254901	MEF2BNB
geneM0	#A9A9A9FF	ENSG00000254905	RP11-712L6.7
geneM0	#A9A9A9FF	ENSG00000107521	HPS1
geneM0	#A9A9A9FF	ENSG00000106692	FKTN
geneM0	#A9A9A9FF	ENSG00000106344	RBM28
geneM0	#A9A9A9FF	ENSG00000106346	USP42
geneM0	#A9A9A9FF	ENSG00000106348	IMPDH1
geneM0	#A9A9A9FF	ENSG00000280543	ASAP1-IT2
geneM0	#A9A9A9FF	ENSG00000247081	BAALC-AS1
geneM0	#A9A9A9FF	ENSG00000167394	ZNF668
geneM0	#A9A9A9FF	ENSG00000167395	ZNF646
geneM0	#A9A9A9FF	ENSG00000169062	UPF3A
geneM0	#A9A9A9FF	ENSG00000179010	MRFAP1
geneM0	#A9A9A9FF	ENSG00000207279	SNORD116-24
geneM0	#A9A9A9FF	ENSG00000225356	RP11-433O3.1
geneM0	#A9A9A9FF	ENSG00000282034	ENSG00000282034
geneM0	#A9A9A9FF	ENSG00000219693	RP11-262H14.11
geneM0	#A9A9A9FF	ENSG00000226254	PTP4A1P3
geneM0	#A9A9A9FF	ENSG00000241014	RP11-244H3.1
geneM0	#A9A9A9FF	ENSG00000244063	AC024704.2
geneM0	#A9A9A9FF	ENSG00000268471	DKFZP434I0714
geneM0	#A9A9A9FF	ENSG00000110697	PITPNM1
geneM0	#A9A9A9FF	ENSG00000206656	SNORD116-17
geneM0	#A9A9A9FF	ENSG00000198719	DLL1
geneM0	#A9A9A9FF	ENSG00000270523	RP11-145P16.3
geneM0	#A9A9A9FF	ENSG00000278739	MIR6859-4
geneM0	#A9A9A9FF	ENSG00000232015	HSPE1P25
geneM0	#A9A9A9FF	ENSG00000122877	EGR2
geneM0	#A9A9A9FF	ENSG00000253372	RP11-44N11.1
geneM0	#A9A9A9FF	ENSG00000205106	DKFZp779M0652
geneM0	#A9A9A9FF	ENSG00000079134	THOC1
geneM0	#A9A9A9FF	ENSG00000095906	NUBP2
geneM0	#A9A9A9FF	ENSG00000155561	NUP205
geneM0	#A9A9A9FF	ENSG00000174851	YIF1A
geneM0	#A9A9A9FF	ENSG00000178163	ZNF518B
geneM0	#A9A9A9FF	ENSG00000178162	FAR2P2
geneM0	#A9A9A9FF	ENSG00000230325	RP11-385F5.4
geneM0	#A9A9A9FF	ENSG00000273177	RP11-368I23.4
geneM0	#A9A9A9FF	ENSG00000273179	RP11-20I20.4
geneM0	#A9A9A9FF	ENSG00000238324	RN7SKP198
geneM0	#A9A9A9FF	ENSG00000099139	PCSK5
geneM0	#A9A9A9FF	ENSG00000168237	GLYCTK
geneM0	#A9A9A9FF	ENSG00000175727	MLXIP
geneM0	#A9A9A9FF	ENSG00000207008	SNORA54
geneM0	#A9A9A9FF	ENSG00000145241	CENPC
geneM0	#A9A9A9FF	ENSG00000262652	RP13-638C3.2
geneM0	#A9A9A9FF	ENSG00000136010	ALDH1L2
geneM0	#A9A9A9FF	ENSG00000003756	RBM5
geneM0	#A9A9A9FF	ENSG00000248231	KRT8P4
geneM0	#A9A9A9FF	ENSG00000259855	RP11-574O16.1
geneM0	#A9A9A9FF	ENSG00000084733	RAB10
geneM0	#A9A9A9FF	ENSG00000038427	VCAN
geneM0	#A9A9A9FF	ENSG00000077147	TM9SF3
geneM0	#A9A9A9FF	ENSG00000138363	ATIC
geneM0	#A9A9A9FF	ENSG00000133193	FAM104A
geneM0	#A9A9A9FF	ENSG00000148248	SURF4
geneM0	#A9A9A9FF	ENSG00000275223	RP1-63M2.7
geneM0	#A9A9A9FF	ENSG00000239650	GUSBP4
geneM0	#A9A9A9FF	ENSG00000172840	PDP2
geneM0	#A9A9A9FF	ENSG00000236075	RP11-121P10.1
geneM0	#A9A9A9FF	ENSG00000267655	CTD-2286N8.2
geneM0	#A9A9A9FF	ENSG00000270882	HIST2H4A
geneM0	#A9A9A9FF	ENSG00000270880	RP11-255E6.5
geneM0	#A9A9A9FF	ENSG00000272720	CTA-228A9.3
geneM0	#A9A9A9FF	ENSG00000234688	RP1-293L6.1
geneM0	#A9A9A9FF	ENSG00000197933	ZNF823
geneM0	#A9A9A9FF	ENSG00000113456	RAD1
geneM0	#A9A9A9FF	ENSG00000089060	SLC8B1
geneM0	#A9A9A9FF	ENSG00000239523	MYLK-AS1
geneM0	#A9A9A9FF	ENSG00000189114	BLOC1S3
geneM0	#A9A9A9FF	ENSG00000254093	PINX1
geneM0	#A9A9A9FF	ENSG00000119720	NRDE2
geneM0	#A9A9A9FF	ENSG00000163659	TIPARP
geneM0	#A9A9A9FF	ENSG00000216906	RP11-350J20.9
geneM0	#A9A9A9FF	ENSG00000188641	DPYD
geneM0	#A9A9A9FF	ENSG00000183340	JRKL
geneM0	#A9A9A9FF	ENSG00000210112	MT-TM
geneM0	#A9A9A9FF	ENSG00000141664	ZCCHC2
geneM0	#A9A9A9FF	ENSG00000115207	GTF3C2
geneM0	#A9A9A9FF	ENSG00000162298	SYVN1
geneM0	#A9A9A9FF	ENSG00000074356	C17orf85
geneM0	#A9A9A9FF	ENSG00000227666	CYCSP24
geneM0	#A9A9A9FF	ENSG00000186399	GOLGA8R
geneM0	#A9A9A9FF	ENSG00000223960	AC009948.5
geneM0	#A9A9A9FF	ENSG00000165113	GKAP1
geneM0	#A9A9A9FF	ENSG00000196214	ZNF766
geneM0	#A9A9A9FF	ENSG00000186026	ZNF284
geneM0	#A9A9A9FF	ENSG00000171357	LURAP1
geneM0	#A9A9A9FF	ENSG00000226375	RP3-395P12.2
geneM0	#A9A9A9FF	ENSG00000107771	CCSER2
geneM0	#A9A9A9FF	ENSG00000230124	LHX4-AS1
geneM0	#A9A9A9FF	ENSG00000125551	PLGLB2
geneM0	#A9A9A9FF	ENSG00000097033	SH3GLB1
geneM0	#A9A9A9FF	ENSG00000264324	RP11-287D1.3
geneM0	#A9A9A9FF	ENSG00000167747	C19orf48
geneM0	#A9A9A9FF	ENSG00000167740	CYB5D2
geneM0	#A9A9A9FF	ENSG00000237478	RP5-926E3.1
geneM0	#A9A9A9FF	ENSG00000205763	RP9P
geneM0	#A9A9A9FF	ENSG00000166833	NAV2
geneM0	#A9A9A9FF	ENSG00000058600	POLR3E
geneM0	#A9A9A9FF	ENSG00000279696	RP11-178H8.7
geneM0	#A9A9A9FF	ENSG00000279698	CTD-2201E9.3
geneM0	#A9A9A9FF	ENSG00000158234	FAIM
geneM0	#A9A9A9FF	ENSG00000273759	RP4-563E14.1
geneM0	#A9A9A9FF	ENSG00000198892	SHISA4
geneM0	#A9A9A9FF	ENSG00000198899	MT-ATP6
geneM0	#A9A9A9FF	ENSG00000204179	PTPN20A
geneM0	#A9A9A9FF	ENSG00000204177	BMS1P1
geneM0	#A9A9A9FF	ENSG00000232228	RP11-77O7.1
geneM0	#A9A9A9FF	ENSG00000232514	RP11-329A14.2
geneM0	#A9A9A9FF	ENSG00000206448	PPIAP30
geneM0	#A9A9A9FF	ENSG00000264978	RN7SL630P
geneM0	#A9A9A9FF	ENSG00000269403	CTD-2616J11.11
geneM0	#A9A9A9FF	ENSG00000130348	QRSL1
geneM0	#A9A9A9FF	ENSG00000277831	RP11-269C23.5
geneM0	#A9A9A9FF	ENSG00000005007	UPF1
geneM0	#A9A9A9FF	ENSG00000234107	TPT1P1
geneM0	#A9A9A9FF	ENSG00000135446	CDK4
geneM0	#A9A9A9FF	ENSG00000105464	GRIN2D
geneM0	#A9A9A9FF	ENSG00000048649	RSF1
geneM0	#A9A9A9FF	ENSG00000232636	RP11-342C20.2
geneM0	#A9A9A9FF	ENSG00000271869	RP11-51J9.5
geneM0	#A9A9A9FF	ENSG00000271862	RP11-343L5.2
geneM0	#A9A9A9FF	ENSG00000273035	RP11-449G16.1
geneM0	#A9A9A9FF	ENSG00000273033	RP11-67L2.2
geneM0	#A9A9A9FF	ENSG00000273030	RP11-285F16.1
geneM0	#A9A9A9FF	ENSG00000136936	XPA
geneM0	#A9A9A9FF	ENSG00000108654	DDX5
geneM0	#A9A9A9FF	ENSG00000116984	MTR
geneM0	#A9A9A9FF	ENSG00000275029	RP11-19G24.3
geneM0	#A9A9A9FF	ENSG00000225630	MTND2P28
geneM0	#A9A9A9FF	ENSG00000138750	NUP54
geneM0	#A9A9A9FF	ENSG00000272076	RP11-11C20.3
geneM0	#A9A9A9FF	ENSG00000272079	LA16c-380H5.5
geneM0	#A9A9A9FF	ENSG00000249884	RNF103-CHMP3
geneM0	#A9A9A9FF	ENSG00000264247	LINC00909
geneM0	#A9A9A9FF	ENSG00000172493	AFF1
geneM0	#A9A9A9FF	ENSG00000112062	MAPK14
geneM0	#A9A9A9FF	ENSG00000258375	RP11-617J18.1
geneM0	#A9A9A9FF	ENSG00000239291	RP5-867C24.1
geneM0	#A9A9A9FF	ENSG00000204099	NEU4
geneM0	#A9A9A9FF	ENSG00000146776	ATXN7L1
geneM0	#A9A9A9FF	ENSG00000243914	RPL5P14
geneM0	#A9A9A9FF	ENSG00000275413	CTC-529I10.1
geneM0	#A9A9A9FF	ENSG00000213057	C1orf220
geneM0	#A9A9A9FF	ENSG00000184863	RBM33
geneM0	#A9A9A9FF	ENSG00000197016	ZNF470
geneM0	#A9A9A9FF	ENSG00000197019	SERTAD1
geneM0	#A9A9A9FF	ENSG00000163864	NMNAT3
geneM0	#A9A9A9FF	ENSG00000280336	CH17-140K24.3
geneM0	#A9A9A9FF	ENSG00000140873	ADAMTS18
geneM0	#A9A9A9FF	ENSG00000261596	CTB-31N19.3
geneM0	#A9A9A9FF	ENSG00000261594	TPBGL
geneM0	#A9A9A9FF	ENSG00000156374	PCGF6
geneM0	#A9A9A9FF	ENSG00000261624	RP5-914M6.1
geneM0	#A9A9A9FF	ENSG00000266486	FAM106CP
geneM0	#A9A9A9FF	ENSG00000142784	WDTC1
geneM0	#A9A9A9FF	ENSG00000226479	TMEM185B
geneM0	#A9A9A9FF	ENSG00000250506	CDK3
geneM0	#A9A9A9FF	ENSG00000267281	RP11-793H13.10
geneM0	#A9A9A9FF	ENSG00000267283	AC005306.3
geneM0	#A9A9A9FF	ENSG00000162825	NBPF8
geneM0	#A9A9A9FF	ENSG00000210100	MT-TI
geneM0	#A9A9A9FF	ENSG00000168411	RFWD3
geneM0	#A9A9A9FF	ENSG00000254004	ZNF260
geneM0	#A9A9A9FF	ENSG00000118620	ZNF430
geneM0	#A9A9A9FF	ENSG00000227782	CTC-529I10.2
geneM0	#A9A9A9FF	ENSG00000166676	TVP23A
geneM0	#A9A9A9FF	ENSG00000252213	SNORA74
geneM0	#A9A9A9FF	ENSG00000266909	SLC25A6P4
geneM0	#A9A9A9FF	ENSG00000266900	RP11-173A16.2
geneM0	#A9A9A9FF	ENSG00000158747	NBL1
geneM0	#A9A9A9FF	ENSG00000228962	HCG23
geneM0	#A9A9A9FF	ENSG00000101624	CEP76
geneM0	#A9A9A9FF	ENSG00000121350	PYROXD1
geneM0	#A9A9A9FF	ENSG00000231449	AC097359.2
geneM0	#A9A9A9FF	ENSG00000120008	WDR11
geneM0	#A9A9A9FF	ENSG00000179409	GEMIN4
geneM0	#A9A9A9FF	ENSG00000082258	CCNT2
geneM0	#A9A9A9FF	ENSG00000183808	RBM12B
geneM0	#A9A9A9FF	ENSG00000161958	FGF11
geneM0	#A9A9A9FF	ENSG00000124275	MTRR
geneM0	#A9A9A9FF	ENSG00000124279	FASTKD3
geneM0	#A9A9A9FF	ENSG00000255292	AP002884.2
geneM0	#A9A9A9FF	ENSG00000156030	ELMSAN1
geneM0	#A9A9A9FF	ENSG00000230715	RP11-274B21.4
geneM0	#A9A9A9FF	ENSG00000280071	CH507-9B2.3
geneM0	#A9A9A9FF	ENSG00000280077	RP11-87H9.4
geneM0	#A9A9A9FF	ENSG00000135930	EIF4E2
geneM0	#A9A9A9FF	ENSG00000243927	MRPS6
geneM0	#A9A9A9FF	ENSG00000248049	UBA6-AS1
geneM0	#A9A9A9FF	ENSG00000133069	TMCC2
geneM0	#A9A9A9FF	ENSG00000240695	RP11-102M11.1
geneM0	#A9A9A9FF	ENSG00000163832	ELP6
geneM0	#A9A9A9FF	ENSG00000240692	RN7SL538P
geneM0	#A9A9A9FF	ENSG00000232334	RP11-47G11.2
geneM0	#A9A9A9FF	ENSG00000271265	RP11-230C9.4
geneM0	#A9A9A9FF	ENSG00000095794	CREM
geneM0	#A9A9A9FF	ENSG00000200279	SNORD114-10
geneM0	#A9A9A9FF	ENSG00000066651	TRMT11
geneM0	#A9A9A9FF	ENSG00000233435	AGGF1P2
geneM0	#A9A9A9FF	ENSG00000232527	RP11-14N7.2
geneM0	#A9A9A9FF	ENSG00000122547	EEPD1
geneM0	#A9A9A9FF	ENSG00000235173	HGH1
geneM0	#A9A9A9FF	ENSG00000275557	RP11-353N4.6
geneM0	#A9A9A9FF	ENSG00000207191	SNORD116-5
geneM0	#A9A9A9FF	ENSG00000250461	RP11-631M6.2
geneM0	#A9A9A9FF	ENSG00000248863	RP11-83A24.1
geneM0	#A9A9A9FF	ENSG00000018699	TTC27
geneM0	#A9A9A9FF	ENSG00000249853	HS3ST5
geneM0	#A9A9A9FF	ENSG00000103472	RRN3P2
geneM0	#A9A9A9FF	ENSG00000103479	RBL2
geneM0	#A9A9A9FF	ENSG00000231125	AF129075.5
geneM0	#A9A9A9FF	ENSG00000131067	GGT7
geneM0	#A9A9A9FF	ENSG00000115827	DCAF17
geneM0	#A9A9A9FF	ENSG00000109083	IFT20
geneM0	#A9A9A9FF	ENSG00000109084	TMEM97
geneM0	#A9A9A9FF	ENSG00000259746	HSPE1P3
geneM0	#A9A9A9FF	ENSG00000261916	RP11-235E17.4
geneM0	#A9A9A9FF	ENSG00000213144	RP11-64B16.2
geneM0	#A9A9A9FF	ENSG00000227232	WASH7P
geneM0	#A9A9A9FF	ENSG00000188295	ZNF669
geneM0	#A9A9A9FF	ENSG00000248527	MTATP6P1
geneM0	#A9A9A9FF	ENSG00000172354	GNB2
geneM0	#A9A9A9FF	ENSG00000172350	ABCG4
geneM0	#A9A9A9FF	ENSG00000108021	FAM208B
geneM0	#A9A9A9FF	ENSG00000186298	PPP1CC
geneM0	#A9A9A9FF	ENSG00000221990	EXOC3-AS1
geneM0	#A9A9A9FF	ENSG00000168890	TMEM150A
geneM0	#A9A9A9FF	ENSG00000153904	DDAH1
geneM0	#A9A9A9FF	ENSG00000054611	TBC1D22A
geneM0	#A9A9A9FF	ENSG00000260835	RP11-468I15.1
geneM0	#A9A9A9FF	ENSG00000106610	STAG3L4
geneM0	#A9A9A9FF	ENSG00000151413	NUBPL
geneM0	#A9A9A9FF	ENSG00000100731	PCNX
geneM0	#A9A9A9FF	ENSG00000143624	INTS3
geneM0	#A9A9A9FF	ENSG00000237818	RPS3AP29
geneM0	#A9A9A9FF	ENSG00000233756	DSCAM-IT1
geneM0	#A9A9A9FF	ENSG00000149548	CCDC15
geneM0	#A9A9A9FF	ENSG00000167861	HID1
geneM0	#A9A9A9FF	ENSG00000136156	ITM2B
geneM0	#A9A9A9FF	ENSG00000166199	ALKBH3
geneM0	#A9A9A9FF	ENSG00000239906	RP11-34P13.14
geneM0	#A9A9A9FF	ENSG00000254772	EEF1G
geneM0	#A9A9A9FF	ENSG00000137207	YIPF3
geneM0	#A9A9A9FF	ENSG00000205189	ZBTB10
geneM0	#A9A9A9FF	ENSG00000205181	LINC00654
geneM0	#A9A9A9FF	ENSG00000182175	RGMA
geneM0	#A9A9A9FF	ENSG00000182173	TSEN54
geneM0	#A9A9A9FF	ENSG00000225568	RP11-384B12.3
geneM0	#A9A9A9FF	ENSG00000170085	SIMC1
geneM0	#A9A9A9FF	ENSG00000178252	WDR6
geneM0	#A9A9A9FF	ENSG00000120709	FAM53C
geneM0	#A9A9A9FF	ENSG00000252396	RN7SKP195
geneM0	#A9A9A9FF	ENSG00000196639	HRH1
geneM0	#A9A9A9FF	ENSG00000108773	KAT2A
geneM0	#A9A9A9FF	ENSG00000274918	RP11-54G14.1
geneM0	#A9A9A9FF	ENSG00000176909	MAMSTR
geneM0	#A9A9A9FF	ENSG00000283281	ENSG00000283281
geneM0	#A9A9A9FF	ENSG00000146281	PM20D2
geneM0	#A9A9A9FF	ENSG00000198146	ZNF770
geneM0	#A9A9A9FF	ENSG00000207031	SNORD59A
geneM0	#A9A9A9FF	ENSG00000247765	RP11-32B5.7
geneM0	#A9A9A9FF	ENSG00000276408	RP11-490B18.5
geneM0	#A9A9A9FF	ENSG00000253816	RP11-1415C14.3
geneM0	#A9A9A9FF	ENSG00000219529	AP000580.1
geneM0	#A9A9A9FF	ENSG00000214176	PLEKHM1P
geneM0	#A9A9A9FF	ENSG00000240083	RPS3AP22
geneM0	#A9A9A9FF	ENSG00000048140	TSPAN17
geneM0	#A9A9A9FF	ENSG00000083799	CYLD
geneM0	#A9A9A9FF	ENSG00000146067	FAM193B
geneM0	#A9A9A9FF	ENSG00000133111	RFXAP
geneM0	#A9A9A9FF	ENSG00000172590	MRPL52
geneM0	#A9A9A9FF	ENSG00000241350	PMS2P11
geneM0	#A9A9A9FF	ENSG00000233087	AC073869.1
geneM0	#A9A9A9FF	ENSG00000233084	AL672183.2
geneM0	#A9A9A9FF	ENSG00000279765	RP11-437B10.1
geneM0	#A9A9A9FF	ENSG00000279764	RP11-441F2.4
geneM0	#A9A9A9FF	ENSG00000279766	RP11-642A1.2
geneM0	#A9A9A9FF	ENSG00000270800	RPS10-NUDT3
geneM0	#A9A9A9FF	ENSG00000141040	ZNF287
geneM0	#A9A9A9FF	ENSG00000139187	KLRG1
geneM0	#A9A9A9FF	ENSG00000113368	LMNB1
geneM0	#A9A9A9FF	ENSG00000113369	ARRDC3
geneM0	#A9A9A9FF	ENSG00000145740	SLC30A5
geneM0	#A9A9A9FF	ENSG00000224593	RP11-30B1.1
geneM0	#A9A9A9FF	ENSG00000273442	AC006946.17
geneM0	#A9A9A9FF	ENSG00000224597	SVIL-AS1
geneM0	#A9A9A9FF	ENSG00000224599	BMS1P12
geneM0	#A9A9A9FF	ENSG00000107854	TNKS2
geneM0	#A9A9A9FF	ENSG00000146802	TMEM168
geneM0	#A9A9A9FF	ENSG00000261490	RP11-448G15.3
geneM0	#A9A9A9FF	ENSG00000156521	TYSND1
geneM0	#A9A9A9FF	ENSG00000261499	CH17-260O16.1
geneM0	#A9A9A9FF	ENSG00000234616	JRK
geneM0	#A9A9A9FF	ENSG00000230069	LRRC37A15P
geneM0	#A9A9A9FF	ENSG00000220744	RPL5P18
geneM0	#A9A9A9FF	ENSG00000110104	CCDC86
geneM0	#A9A9A9FF	ENSG00000189266	PNRC2
geneM0	#A9A9A9FF	ENSG00000143353	LYPLAL1
geneM0	#A9A9A9FF	ENSG00000171928	TVP23B
geneM0	#A9A9A9FF	ENSG00000122483	CCDC18
geneM0	#A9A9A9FF	ENSG00000263235	RP11-461A8.4
geneM0	#A9A9A9FF	ENSG00000210191	MT-TL2
geneM0	#A9A9A9FF	ENSG00000210194	MT-TE
geneM0	#A9A9A9FF	ENSG00000102572	STK24
geneM0	#A9A9A9FF	ENSG00000143970	ASXL2
geneM0	#A9A9A9FF	ENSG00000142002	DPP9
geneM0	#A9A9A9FF	ENSG00000132768	DPH2
geneM0	#A9A9A9FF	ENSG00000132763	MMACHC
geneM0	#A9A9A9FF	ENSG00000151893	CACUL1
geneM0	#A9A9A9FF	ENSG00000266777	SH3GL1P1
geneM0	#A9A9A9FF	ENSG00000214067	RP11-549L6.2
geneM0	#A9A9A9FF	ENSG00000114739	ACVR2B
geneM0	#A9A9A9FF	ENSG00000245680	ZNF585B
geneM0	#A9A9A9FF	ENSG00000214433	GOLGA2P8
geneM0	#A9A9A9FF	ENSG00000188002	RP11-43F13.1
geneM0	#A9A9A9FF	ENSG00000258469	CHMP4BP1
geneM0	#A9A9A9FF	ENSG00000258461	RP11-164J13.1
geneM0	#A9A9A9FF	ENSG00000258466	RP11-1012A1.4
geneM0	#A9A9A9FF	ENSG00000258057	BCDIN3D-AS1
geneM0	#A9A9A9FF	ENSG00000104133	SPG11
geneM0	#A9A9A9FF	ENSG00000196437	ZNF569
geneM0	#A9A9A9FF	ENSG00000196436	NPIPB15
geneM0	#A9A9A9FF	ENSG00000181830	SLC35C1
geneM0	#A9A9A9FF	ENSG00000168917	SLC35G2
geneM0	#A9A9A9FF	ENSG00000168916	ZNF608
geneM0	#A9A9A9FF	ENSG00000256533	RP11-212D19.5
geneM0	#A9A9A9FF	ENSG00000256287	RP11-664H17.1
geneM0	#A9A9A9FF	ENSG00000110844	PRPF40B
geneM0	#A9A9A9FF	ENSG00000007341	ST7L
geneM0	#A9A9A9FF	ENSG00000197381	ADARB1
geneM0	#A9A9A9FF	ENSG00000201992	SNORD115-35
geneM0	#A9A9A9FF	ENSG00000151338	MIPOL1
geneM0	#A9A9A9FF	ENSG00000250410	RP11-714G18.1
geneM0	#A9A9A9FF	ENSG00000185033	SEMA4B
geneM0	#A9A9A9FF	ENSG00000202538	RNU4-2
geneM0	#A9A9A9FF	ENSG00000213160	KLHL23
geneM0	#A9A9A9FF	ENSG00000211454	AKR7L
geneM0	#A9A9A9FF	ENSG00000105287	PRKD2
geneM0	#A9A9A9FF	ENSG00000267370	CTD-2623N2.3
geneM0	#A9A9A9FF	ENSG00000281404	LINC01176
geneM0	#A9A9A9FF	ENSG00000207417	Y_RNA
geneM0	#A9A9A9FF	ENSG00000241112	RPL29P14
geneM0	#A9A9A9FF	ENSG00000204681	GABBR1
geneM0	#A9A9A9FF	ENSG00000268225	CTD-2331H12.5
geneM0	#A9A9A9FF	ENSG00000279168	HSPC047
geneM0	#A9A9A9FF	ENSG00000136243	NUPL2
geneM0	#A9A9A9FF	ENSG00000137692	DCUN1D5
geneM0	#A9A9A9FF	ENSG00000224888	RP5-1142A6.2
geneM0	#A9A9A9FF	ENSG00000081014	AP4E1
geneM0	#A9A9A9FF	ENSG00000081019	RSBN1
geneM0	#A9A9A9FF	ENSG00000227248	FAM155A-IT1
geneM0	#A9A9A9FF	ENSG00000196233	LCOR
geneM0	#A9A9A9FF	ENSG00000100314	CABP7
geneM0	#A9A9A9FF	ENSG00000006576	PHTF2
geneM0	#A9A9A9FF	ENSG00000118579	MED28
geneM0	#A9A9A9FF	ENSG00000277258	PCGF2
geneM0	#A9A9A9FF	ENSG00000241962	C2orf15
geneM0	#A9A9A9FF	ENSG00000075240	GRAMD4
geneM0	#A9A9A9FF	ENSG00000219481	NBPF1
geneM0	#A9A9A9FF	ENSG00000279951	RP11-264J4.8
geneM0	#A9A9A9FF	ENSG00000231113	RP3-475N16.1
geneM0	#A9A9A9FF	ENSG00000131435	PDLIM4
geneM0	#A9A9A9FF	ENSG00000099381	SETD1A
geneM0	#A9A9A9FF	ENSG00000235652	RP11-545I5.3
geneM0	#A9A9A9FF	ENSG00000177873	ZNF619
geneM0	#A9A9A9FF	ENSG00000280138	RP11-463O12.5
geneM0	#A9A9A9FF	ENSG00000198380	GFPT1
geneM0	#A9A9A9FF	ENSG00000280134	RP11-113E21.3
geneM0	#A9A9A9FF	ENSG00000128309	MPST
geneM0	#A9A9A9FF	ENSG00000148362	C9orf142
geneM0	#A9A9A9FF	ENSG00000070366	SMG6
geneM0	#A9A9A9FF	ENSG00000070367	EXOC5
geneM0	#A9A9A9FF	ENSG00000275496	CH507-24F1.2
geneM0	#A9A9A9FF	ENSG00000275494	RP11-266L9.8
geneM0	#A9A9A9FF	ENSG00000225986	UBXN10-AS1
geneM0	#A9A9A9FF	ENSG00000242381	RN7SL741P
geneM0	#A9A9A9FF	ENSG00000235449	RP11-480I12.2
geneM0	#A9A9A9FF	ENSG00000232499	RP11-512F24.1
geneM0	#A9A9A9FF	ENSG00000160284	SPATC1L
geneM0	#A9A9A9FF	ENSG00000274727	RP11-476I15.6
geneM0	#A9A9A9FF	ENSG00000151136	BTBD11
geneM0	#A9A9A9FF	ENSG00000072274	TFRC
geneM0	#A9A9A9FF	ENSG00000236860	RPL39P29
geneM0	#A9A9A9FF	ENSG00000236869	RP11-944L7.4
geneM0	#A9A9A9FF	ENSG00000170954	ZNF415
geneM0	#A9A9A9FF	ENSG00000239779	WBP1
geneM0	#A9A9A9FF	ENSG00000275939	uc_338
geneM0	#A9A9A9FF	ENSG00000131379	C3orf20
geneM0	#A9A9A9FF	ENSG00000225706	PTPRD-AS1
geneM0	#A9A9A9FF	ENSG00000131374	TBC1D5
geneM0	#A9A9A9FF	ENSG00000184271	POU6F1
geneM0	#A9A9A9FF	ENSG00000166548	TK2
geneM0	#A9A9A9FF	ENSG00000280828	RP11-274B21.1
geneM0	#A9A9A9FF	ENSG00000182307	C8orf33
geneM0	#A9A9A9FF	ENSG00000115364	MRPL19
geneM0	#A9A9A9FF	ENSG00000263006	ROCK1P1
geneM0	#A9A9A9FF	ENSG00000263002	ZNF234
geneM0	#A9A9A9FF	ENSG00000260269	CTD-2323K18.1
geneM0	#A9A9A9FF	ENSG00000260260	SNHG19
geneM0	#A9A9A9FF	ENSG00000260267	RP11-452L6.5
geneM0	#A9A9A9FF	ENSG00000253797	UTP14C
geneM0	#A9A9A9FF	ENSG00000259183	MED28P6
geneM0	#A9A9A9FF	ENSG00000115091	ACTR3
geneM0	#A9A9A9FF	ENSG00000180198	RCC1
geneM0	#A9A9A9FF	ENSG00000272533	SNORA28
geneM0	#A9A9A9FF	ENSG00000242852	ZNF709
geneM0	#A9A9A9FF	ENSG00000180221	TPT1P10
geneM0	#A9A9A9FF	ENSG00000186104	CYP2R1
geneM0	#A9A9A9FF	ENSG00000272812	RP5-855D21.3
geneM0	#A9A9A9FF	ENSG00000215374	FAM66B
geneM0	#A9A9A9FF	ENSG00000245498	RP11-677M14.7
geneM0	#A9A9A9FF	ENSG00000250001	CTD-2201E9.2
geneM0	#A9A9A9FF	ENSG00000258631	RP11-739G5.1
geneM0	#A9A9A9FF	ENSG00000258634	RP4-773N10.4
geneM0	#A9A9A9FF	ENSG00000183889	AC138969.4
geneM0	#A9A9A9FF	ENSG00000164054	SHISA5
geneM0	#A9A9A9FF	ENSG00000182685	BRICD5
geneM0	#A9A9A9FF	ENSG00000254837	AP001372.2
geneM0	#A9A9A9FF	ENSG00000167625	ZNF526
geneM0	#A9A9A9FF	ENSG00000101246	ARFRP1
geneM0	#A9A9A9FF	ENSG00000167088	SNRPD1
geneM0	#A9A9A9FF	ENSG00000166979	EVA1C
geneM0	#A9A9A9FF	ENSG00000127191	TRAF2
geneM0	#A9A9A9FF	ENSG00000207697	MIR573
geneM0	#A9A9A9FF	ENSG00000279557	CTD-2210P15.3
geneM0	#A9A9A9FF	ENSG00000278601	RP11-348N5.9
geneM0	#A9A9A9FF	ENSG00000278600	RP11-81A1.6
geneM0	#A9A9A9FF	ENSG00000237402	CAMTA1-IT1
geneM0	#A9A9A9FF	ENSG00000080573	COL5A3
geneM0	#A9A9A9FF	ENSG00000204344	STK19
geneM0	#A9A9A9FF	ENSG00000204348	DXO
geneM0	#A9A9A9FF	ENSG00000270181	BIVM-ERCC5
geneM0	#A9A9A9FF	ENSG00000154764	WNT7A
geneM0	#A9A9A9FF	ENSG00000232300	FAM215B
geneM0	#A9A9A9FF	ENSG00000072071	LPHN1
geneM0	#A9A9A9FF	ENSG00000120322	PCDHB8
geneM0	#A9A9A9FF	ENSG00000120328	PCDHB12
geneM0	#A9A9A9FF	ENSG00000042445	RETSAT
geneM0	#A9A9A9FF	ENSG00000276931	RP11-161M6.6
geneM0	#A9A9A9FF	ENSG00000276934	RP11-231E4.5
geneM0	#A9A9A9FF	ENSG00000174928	C3orf33
geneM0	#A9A9A9FF	ENSG00000273373	RP5-1074L1.4
geneM0	#A9A9A9FF	ENSG00000243373	RN7SL173P
geneM0	#A9A9A9FF	ENSG00000136874	STX17
geneM0	#A9A9A9FF	ENSG00000136877	FPGS
geneM0	#A9A9A9FF	ENSG00000136878	USP20
geneM0	#A9A9A9FF	ENSG00000222078	RN7SKP110
geneM0	#A9A9A9FF	ENSG00000105251	SHD
geneM0	#A9A9A9FF	ENSG00000261115	TMEM178B
geneM0	#A9A9A9FF	ENSG00000221916	C19orf73
geneM0	#A9A9A9FF	ENSG00000272130	RP11-360I2.1
geneM0	#A9A9A9FF	ENSG00000275121	CH17-232I21.1
geneM0	#A9A9A9FF	ENSG00000030066	NUP160
geneM0	#A9A9A9FF	ENSG00000214041	PGAM1P4
geneM0	#A9A9A9FF	ENSG00000214046	SMIM7
geneM0	#A9A9A9FF	ENSG00000112304	ACOT13
geneM0	#A9A9A9FF	ENSG00000073060	SCARB1
geneM0	#A9A9A9FF	ENSG00000224106	CYP4F25P
geneM0	#A9A9A9FF	ENSG00000229852	RP11-398K22.12
geneM0	#A9A9A9FF	ENSG00000196862	RGPD4
geneM0	#A9A9A9FF	ENSG00000213711	PHBP7
geneM0	#A9A9A9FF	ENSG00000270022	RNU12
geneM0	#A9A9A9FF	ENSG00000152348	ATG10
geneM0	#A9A9A9FF	ENSG00000229587	RP11-197P3.5
geneM0	#A9A9A9FF	ENSG00000156853	ZNF689
geneM0	#A9A9A9FF	ENSG00000156858	PRR14
geneM0	#A9A9A9FF	ENSG00000182919	C11orf54
geneM0	#A9A9A9FF	ENSG00000266053	NDUFV2-AS1
geneM0	#A9A9A9FF	ENSG00000100994	PYGB
geneM0	#A9A9A9FF	ENSG00000261701	HPR
geneM0	#A9A9A9FF	ENSG00000164164	OTUD4
geneM0	#A9A9A9FF	ENSG00000212195	U3
geneM0	#A9A9A9FF	ENSG00000100625	SIX4
geneM0	#A9A9A9FF	ENSG00000239632	RP11-52L11.9
geneM0	#A9A9A9FF	ENSG00000107960	OBFC1
geneM0	#A9A9A9FF	ENSG00000225302	RP11-539I5.1
geneM0	#A9A9A9FF	ENSG00000168517	HEXIM2
geneM0	#A9A9A9FF	ENSG00000250148	KRT8P31
geneM0	#A9A9A9FF	ENSG00000259024	TVP23C-CDRT4
geneM0	#A9A9A9FF	ENSG00000214903	RPS15AP3
geneM0	#A9A9A9FF	ENSG00000229007	EXOSC3P1
geneM0	#A9A9A9FF	ENSG00000165934	CPSF2
geneM0	#A9A9A9FF	ENSG00000126005	MMP24-AS1
geneM0	#A9A9A9FF	ENSG00000165487	MICU2
geneM0	#A9A9A9FF	ENSG00000206077	ZDHHC11B
geneM0	#A9A9A9FF	ENSG00000251562	MALAT1
geneM0	#A9A9A9FF	ENSG00000158669	AGPAT6
geneM0	#A9A9A9FF	ENSG00000144231	POLR2D
geneM0	#A9A9A9FF	ENSG00000153395	LPCAT1
geneM0	#A9A9A9FF	ENSG00000101109	STK4
geneM0	#A9A9A9FF	ENSG00000197498	RPF2
geneM0	#A9A9A9FF	ENSG00000283201	ENSG00000283201
geneM0	#A9A9A9FF	ENSG00000257243	RP11-133N21.7
geneM0	#A9A9A9FF	ENSG00000278000	AC139100.4
geneM0	#A9A9A9FF	ENSG00000197142	ACSL5
geneM0	#A9A9A9FF	ENSG00000243675	RP11-379F4.1
[truncated: 16,678 more rows]

## Sheet: B. Module GO results
module	ONTOLOGY	ID	Description	GeneRatio	BgRatio	RichFactor	FoldEnrichment	zScore	pvalue	p.adjust	geneID	Count
geneM0	BP	GO:0008033	tRNA processing	62/3468	127/12419	0.488189	1.74822	5.27531	4.23517e-07	0.00120671	RPP25L/ADAT1/FARS2/SEPSECS/RPP38/TRMT1L/THG1L/POP1/TARBP1/MTFMT/PTCD1/ELP6/TRMT11/TSEN54/WDR6/RPP14/QTRT1/PUS3/DUS3L/TSEN34/DUS4L/GTPBP3/DPH3/ANKRD16/TRNT1/CDK5RAP1/TRMO/TYW1B/QTRT2/DUS2/TRMT61A/TRMT5/TSEN15/WDR4/TRMT2A/TRMU/ALKBH8/LSM6/TRIT1/POP5/METTL1/NSUN6/ALKBH1/C2orf49/TP53RK/METTL2B/METTL8/TYW5/TRMT61B/DTWD1/THUMPD3/AKT1/POP4/ZBTB8OS/TRPT1/TRMT10B/PUS10/DTWD2/PUSL1/NAT10/PRORP/TRMT112	62
geneM0	BP	GO:0050907	detection of chemical stimulus involved in sensory perception	24/3468	35/12419	0.685714	2.45556	5.3674	6.63539e-07	0.00120671	OR2L8/OR2L13/TAS2R14/OR2L3/OR2M3/OR2W3/TAS2R10/TAS2R3/TAS2R4/TAS2R30/OR2L2/TAS2R13/TAS2R50/TAS2R31/TRPV1/ASIC3/OR2AK2/OR2M4/OR2M5/CNGB1/OR2L5/TAS2R46/OR3A2/TAS2R43	24
geneM0	BP	GO:0034470	ncRNA processing	154/3468	394/12419	0.390863	1.39969	5.01833	7.48838e-07	0.00120671	NCBP2/DDX18/YBEY/RPP25L/ADAT1/TDRD5/FARS2/SEPSECS/ERCC2/REXO4/DIS3/AGO4/INTS12/ZCCHC4/RPP38/TRMT1L/UTP23/NOL8/TARBP2/THG1L/POP1/TARBP1/AGO2/RRP12/PPAN/HNRNPA2B1/AGO3/EIF4A3/EXOSC3/MTFMT/USB1/PTCD1/NSUN5P1/RRP7A/INTS6/TFB1M/DDX5/GEMIN4/ELP6/TRMT11/INTS3/TSEN54/WDR6/UTP14C/RPF2/RPP14/TDRD6/QTRT1/DGCR8/BRIX1/NOL11/PUS3/DUS3L/DDX17/NOP58/TSEN34/DUS4L/TUT1/INTS9/GTPBP3/WDR55/DPH3/ANKRD16/NOB1/INTS13/R…	154
geneM0	BP	GO:0031047	regulatory ncRNA-mediated gene silencing	54/3468	108/12419	0.5	1.79051	5.13575	8.9618e-07	0.00120671	EIF4ENIF1/NCBP2/CNOT8/TDRD5/NEAT1/CNOT6/AGO4/TARBP2/AGO2/HNRNPA2B1/AGO3/MIR1296/CNOT1/NRDE2/NCBP3/DDX5/EIF4E2/MIR573/MALAT1/TDRD6/DGCR8/CNOT6L/DDX17/ZNFX1/TNRC6A/MIR575/TUT7/SPOUT1/AGO1/RBM4/ZSWIM8/TNRC6B/TDRD7/MIR1249/MIR186/CNOT2/SMAD2/TDRD9/ZC3H10/SMAD1/HELZ/MIRLET7BHG/METTL3/CNOT9/MIR648/STAT3/PLD6/CNOT3/TSN/PUS10/SRRT/SRSF3/PABPC1/TUT4	54
geneM0	BP	GO:0006281	DNA repair	185/3468	498/12419	0.371486	1.3303	4.68272	3.18147e-06	0.00307826	ZCWPW1/EME2/PLK1/SHLD3/TAF10/MACROH2A1/BRCA1/ACTR5/PALB2/FAN1/POLD4/ERCC2/GTF2H2C/REXO4/POLN/SLX1B/ING3/FIGNL1/ZMYND8/KMT5A/UHRF1/MRNIP/HSF1/SMARCB1/INO80B/NEIL2/SMARCD2/INO80D/EXO5/TFIP11/REV1/GTF2H2/NUDT16L1/MGMT/RNASEH2C/DDX11/PHF10/NFRKB/PHF13/SETD2/ZNF668/RAD1/UPF1/XPA/RFWD3/EEPD1/INTS3/ALKBH3/KAT2A/PAXX/SMARCD1/DPF2/EP400/UVSSA/PCNA/TNKS1BP1/MBTD1/AP5S1/ERCC8/H2AX/KDM2A/KMT5B/FANCG/DOT1L/KI…	185
geneM0	BP	GO:0009451	RNA modification	72/3468	161/12419	0.447205	1.60145	4.78117	3.42918e-06	0.00307826	SEPSECS/ZCCHC4/TRMT1L/PUS7L/THG1L/TARBP1/JMJD6/MEPCE/RBM15B/MTFMT/NSUN5P1/TFB1M/RBM33/ELP6/TRMT11/ALKBH3/WDR6/ADARB1/SNRPD1/QTRT1/PUS3/DUS3L/DUS4L/GTPBP3/METTL14/DPH3/ANKRD16/CDK5RAP1/ADAD2/TRMO/DIMT1/TYW1B/EMG1/QTRT2/PARN/DUS2/TRMT61A/TRMT5/METTL4/WDR4/SNRPG/TRMU/ALKBH8/RBM15/TRIT1/DNAJB11/RAMACL/METTL1/NSUN6/ALKBH1/NSUN5/METTL2B/METTL8/TYW5/TRMT61B/METTL3/DTWD1/THUMPD3/RNMT/AKT1/RPUSD1/GAR1/PCI…	72
geneM0	BP	GO:0008380	RNA splicing	157/3468	417/12419	0.376499	1.34825	4.50261	7.49902e-06	0.0051886	NCBP2/TRA2A/TAF10/RNU4-1/ZMAT5/RNPC3/SMN1/HNRNPA1L2/ESS2/LUC7L/RSRP1/USP4/USP49/CCNL1/SMNDC1/JMJD6/RPS26/TFIP11/HNRNPA2B1/RBM39/EIF4A3/SNRNP70/TAF15/YJU2B/RBM15B/FRA10AC1/SNRNP48/USB1/TRA2B/RBM28/UPF3A/THOC1/RBM5/NRDE2/UPF1/DDX5/GEMIN4/RBM12B/TSEN54/KAT2A/PRPF40B/RNU4-2/SNRPD1/KHSRP/PRKRIP1/LUC7L3/CRIPT/RNU6-9/RBM11/DDX17/TSEN34/ZRSR2P1/ECD/STH/FASTK/CLK3/METTL14/DHX35/RBM7/FUS/CRNKL1/THOC6/PSIP1…	157
geneM0	BP	GO:0006397	mRNA processing	166/3468	445/12419	0.373034	1.33584	4.49083	7.7068e-06	0.0051886	NCBP2/TRA2A/RNU4-1/ZMAT5/RNPC3/SMN1/HNRNPA1L2/ESS2/LUC7L/RSRP1/PUS7L/USP4/CDK11A/USP49/HSF1/CPSF1/SMNDC1/JMJD6/TFIP11/HNRNPA2B1/RBM39/EIF4A3/SNRNP70/YJU2B/DHX36/RBM15B/FRA10AC1/SNRNP48/CSTF1/TRA2B/RBM28/UPF3A/THOC1/RBM5/NRDE2/NCBP3/UPF1/DDX5/GEMIN4/TSEN54/PRPF40B/ADARB1/RNU4-2/SNRPD1/CPSF2/POLR2D/KHSRP/PRKRIP1/LUC7L3/CRIPT/RNU6-9/RBM11/DUS3L/CNOT6L/DDX17/KIN/TSEN34/TUT1/ZRSR2P1/ECD/STH/RPRD1B/MET…	166
geneM0	BP	GO:0051028	mRNA transport	53/3468	113/12419	0.469027	1.6796	4.51712	1.25513e-05	0.00751126	NCBP2/NEAT1/HNRNPA1L2/HSF1/NUP188/NUP214/HNRNPA2B1/EIF4A3/RBM15B/POM121/DDX19B/SETD2/UPF3A/THOC1/NUP205/NCBP3/UPF1/NUP54/NUP42/SMG6/NUP160/PARP11/NUP107/KHSRP/SMG7/AAAS/THOC6/GLE1/NXF1/PEG10/AGFG1/NUP98/MAGOHB/CETN3/POM121C/XPO1/DDX25/NUP62/POLDIP3/DDX39A/ZC3H3/NUP133/RANBP17/SEC13/ENY2/ARC/TNKS/ZC3H11A/RBM8A/FYTTD1/SRSF3/AKAP8L/DDX19A	53
geneM0	BP	GO:0006401	RNA catabolic process	104/3468	260/12419	0.4	1.43241	4.38595	1.46832e-05	0.00768258	EIF4ENIF1/NCBP2/CNOT8/NEAT1/CNOT6/DIS3/AGO4/SMG9/CNOT4/POP1/AGO2/HNRNPD/SIDT2/AGO3/EIF4A3/TAF15/DHX36/RNASEH2C/EXOSC3/CNOT1/EDC3/UPF3A/NRDE2/UPF1/DDX5/MAPK14/RBM33/FASTKD3/PNRC2/SMG6/TRAF2/DXO/MALAT1/KHSRP/SAMD4A/TNKS1BP1/TRIR/SMG7/CNOT6L/ANGEL2/ZC3H4/MLH1/CTIF/FASTK/TNRC6A/APEX1/METTL14/RBM7/FUS/TUT7/DHX34/MAPKAPK2/AGO1/EXOSC2/CACNG7/TRNT1/MAGOHB/DIS3L2/ZSWIM8/SECISBP2/TNRC6B/PARN/YTHDF2/EXOSC1/…	104
geneM0	BP	GO:0006402	mRNA catabolic process	89/3468	216/12419	0.412037	1.47552	4.38821	1.56904e-05	0.00768258	EIF4ENIF1/NCBP2/CNOT8/CNOT6/DIS3/AGO4/SMG9/CNOT4/AGO2/HNRNPD/AGO3/EIF4A3/TAF15/DHX36/EXOSC3/CNOT1/EDC3/UPF3A/NRDE2/UPF1/DDX5/MAPK14/RBM33/FASTKD3/PNRC2/SMG6/TRAF2/DXO/KHSRP/SAMD4A/TNKS1BP1/SMG7/CNOT6L/ANGEL2/MLH1/CTIF/FASTK/TNRC6A/APEX1/METTL14/FUS/TUT7/DHX34/MAPKAPK2/AGO1/EXOSC2/CACNG7/MAGOHB/DIS3L2/SECISBP2/TNRC6B/PARN/YTHDF2/DCP1B/PAN2/GTPBP1/SYNCRIP/LSM5/CIRBP/NUDT12/FASTKD1/CNOT2/LSM6/TTC5/A…	89
geneM0	BP	GO:0006302	double-strand break repair	100/3468	252/12419	0.396825	1.42104	4.20304	3.1185e-05	0.0135722	ZCWPW1/EME2/PLK1/SHLD3/BRCA1/ACTR5/PALB2/FAN1/POLN/SLX1B/ING3/FIGNL1/ZMYND8/KMT5A/UHRF1/MRNIP/HSF1/SMARCB1/SMARCD2/TFIP11/NUDT16L1/MGMT/DDX11/PHF10/SETD2/RFWD3/INTS3/PAXX/SMARCD1/DPF2/EP400/TNKS1BP1/MBTD1/AP5S1/ERCC8/H2AX/KDM2A/KMT5B/DCLRE1B/MLH1/AP5Z1/LIG3/RPA1/XRCC1/RAD54B/ERCC5/FUS/ERCC4/ATP23/FBH1/NSMCE3/RMI1/RNF168/ARID2/NSMCE2/MTA1/POT1/XRCC4/HSF2BP/EPC1/POLL/RNF138/HMCES/TDP1/ARID1B/OGG1/S…	100
geneM0	BP	GO:0006405	RNA export from nucleus	40/3468	81/12419	0.493827	1.76841	4.31859	3.27586e-05	0.0135722	NCBP2/NEAT1/NUP188/NUP214/HNRNPA2B1/EIF4A3/RBM15B/POM121/DDX19B/SETD2/THOC1/NRDE2/NCBP3/UPF1/RBM33/SMG6/NUP160/NUP107/SMG7/THOC6/GLE1/NXF1/AGFG1/NUP98/MAGOHB/POM121C/XPO1/KHDRBS1/DDX25/NUP62/POLDIP3/DDX39A/NUP133/ENY2/ZC3H11A/RBM8A/FYTTD1/SRSF3/AKAP8L/DDX19A	40
geneM0	BP	GO:0051276	chromosome organization	176/3468	489/12419	0.359918	1.28888	4.05673	4.50277e-05	0.0164692	ZCWPW1/MCPH1/HMGA1/PLK1/SHLD3/MACROH2A1/LTO1/ACTR5/CENPO/TOP1MT/ERCC2/SLX1B/AGO4/TERC/MIS18A/G3BP1/LSM14A/KMT5A/UHRF1/CHAMP1/GCH1/ITGB3BP/TINF2/SMARCB1/INO80B/SMARCD2/ZW10/H1-0/INO80D/VPS4B/TFIP11/HNRNPA2B1/MAP10/HNRNPD/ANAPC2/GTF2H2/H3C1/MAPRE1/EHMT2/DHX36/DDX11/PHF10/GTF2B/NFRKB/PHF13/CENPC/H4C14/PINX1/NAV2/UPF1/XPA/TNKS2/SMG6/STN1/PPP1R10/SMARCD1/DPF2/CHFR/NUP107/RNF4/PCNA/TNKS1BP1/KNSTRN/PHB2…	176
geneM0	BP	GO:0000289	nuclear-transcribed mRNA poly(A) tail shortening	20/3468	32/12419	0.625	2.23814	4.36508	4.58666e-05	0.0164692	EIF4ENIF1/CNOT8/CNOT6/CNOT4/AGO2/CNOT1/SAMD4A/TNKS1BP1/CNOT6L/MLH1/TNRC6A/TNRC6B/PARN/PAN2/CNOT2/PAN3/CNOT9/CNOT3/SAMD4B/PABPC1	20
geneM0	BP	GO:0006406	mRNA export from nucleus	32/3468	62/12419	0.516129	1.84827	4.16777	6.6435e-05	0.0223637	NCBP2/NEAT1/NUP214/HNRNPA2B1/EIF4A3/RBM15B/DDX19B/SETD2/THOC1/NCBP3/UPF1/SMG6/NUP160/NUP107/SMG7/THOC6/GLE1/NXF1/AGFG1/MAGOHB/XPO1/DDX25/POLDIP3/DDX39A/NUP133/ENY2/ZC3H11A/RBM8A/FYTTD1/SRSF3/AKAP8L/DDX19A	32
geneM0	BP	GO:0000375	RNA splicing, via transesterification reactions	110/3468	288/12419	0.381944	1.36775	3.93037	8.58065e-05	0.0271855	NCBP2/TRA2A/RNU4-1/RNPC3/SMN1/HNRNPA1L2/ESS2/LUC7L/RSRP1/USP4/USP49/SMNDC1/JMJD6/TFIP11/HNRNPA2B1/RBM39/EIF4A3/SNRNP70/YJU2B/RBM15B/FRA10AC1/TRA2B/UPF3A/RBM5/UPF1/DDX5/GEMIN4/PRPF40B/RNU4-2/SNRPD1/KHSRP/LUC7L3/RNU6-9/RBM11/DDX17/ZRSR2P1/STH/METTL14/DHX35/RBM7/CRNKL1/PSIP1/CWF19L1/U2AF1/SNRNP40/NUP98/SCAF11/AAR2/MAGOHB/GCFC2/SRSF6/RBM14/RBM4/SF3B2/CENATAC/CELF6/SRSF5/KHDRBS1/SF3B1/DDX42/SF1/SYNCRI…	110
geneM0	BP	GO:0006400	tRNA modification	41/3468	87/12419	0.471264	1.68761	4.00604	0.000102083	0.0305455	SEPSECS/TRMT1L/THG1L/TARBP1/MTFMT/ELP6/WDR6/QTRT1/PUS3/DUS3L/DUS4L/GTPBP3/DPH3/ANKRD16/CDK5RAP1/TRMO/TYW1B/QTRT2/DUS2/TRMT61A/TRMT5/WDR4/TRMU/ALKBH8/TRIT1/METTL1/NSUN6/ALKBH1/METTL2B/METTL8/TYW5/TRMT61B/DTWD1/THUMPD3/AKT1/TRMT10B/PUS10/DTWD2/PUSL1/NAT10/TRMT112	41
geneM0	BP	GO:0000377	RNA splicing, via transesterification reactions with bulged adenosine as nucleophile	108/3468	284/12419	0.380282	1.3618	3.83916	0.000121217	0.0316164	NCBP2/TRA2A/RNU4-1/RNPC3/SMN1/HNRNPA1L2/ESS2/LUC7L/RSRP1/USP4/USP49/JMJD6/TFIP11/HNRNPA2B1/RBM39/EIF4A3/SNRNP70/YJU2B/RBM15B/FRA10AC1/TRA2B/UPF3A/RBM5/UPF1/DDX5/GEMIN4/PRPF40B/RNU4-2/SNRPD1/LUC7L3/RNU6-9/RBM11/DDX17/ZRSR2P1/STH/METTL14/DHX35/RBM7/CRNKL1/PSIP1/CWF19L1/U2AF1/SNRNP40/NUP98/SCAF11/AAR2/MAGOHB/GCFC2/SRSF6/RBM14/RBM4/SF3B2/CENATAC/CELF6/SRSF5/KHDRBS1/SF3B1/DDX42/SF1/SYNCRIP/TIA1/USP39/…	108
geneM0	BP	GO:0000398	mRNA splicing, via spliceosome	108/3468	284/12419	0.380282	1.3618	3.83916	0.000121217	0.0316164	NCBP2/TRA2A/RNU4-1/RNPC3/SMN1/HNRNPA1L2/ESS2/LUC7L/RSRP1/USP4/USP49/JMJD6/TFIP11/HNRNPA2B1/RBM39/EIF4A3/SNRNP70/YJU2B/RBM15B/FRA10AC1/TRA2B/UPF3A/RBM5/UPF1/DDX5/GEMIN4/PRPF40B/RNU4-2/SNRPD1/LUC7L3/RNU6-9/RBM11/DDX17/ZRSR2P1/STH/METTL14/DHX35/RBM7/CRNKL1/PSIP1/CWF19L1/U2AF1/SNRNP40/NUP98/SCAF11/AAR2/MAGOHB/GCFC2/SRSF6/RBM14/RBM4/SF3B2/CENATAC/CELF6/SRSF5/KHDRBS1/SF3B1/DDX42/SF1/SYNCRIP/TIA1/USP39/…	108
geneM0	BP	GO:0050911	detection of chemical stimulus involved in sensory perception of smell	12/3468	16/12419	0.75	2.68577	4.19976	0.000123458	0.0316164	OR2L8/OR2L13/OR2L3/OR2M3/OR2W3/OR2L2/OR2AK2/OR2M4/OR2M5/CNGB1/OR2L5/OR3A2	12
geneM0	BP	GO:1903311	regulation of mRNA metabolic process	101/3468	263/12419	0.38403	1.37522	3.82826	0.000129142	0.0316164	EIF4ENIF1/NCBP2/CNOT8/TRA2A/CNOT6/DIS3/CNOT4/CDK11A/AGO2/JMJD6/HNRNPA2B1/RBM39/HNRNPD/EIF4A3/SNRNP70/TAF15/DHX36/RBM15B/EXOSC3/TRA2B/CNOT1/UPF3A/RBM5/NRDE2/UPF1/DDX5/MAPK14/RBM33/FASTKD3/TRAF2/KHSRP/SAMD4A/TNKS1BP1/RBM11/CNOT6L/DDX17/ANGEL2/STH/MLH1/FASTK/TNRC6A/APEX1/METTL14/RBM7/FUS/TUT7/DHX34/CDC73/MAPKAPK2/EXOSC2/CACNG7/NUP98/MAGOHB/DIS3L2/SRSF6/RBM4/SECISBP2/TNRC6B/CELF6/KHDRBS1/PARN/YTHDF2/…	101
geneM0	BP	GO:0006399	tRNA metabolic process	76/3468	189/12419	0.402116	1.43999	3.79393	0.00016253	0.0380604	RPP25L/ADAT1/RARS2/FARS2/SEPSECS/RPP38/DTD2/TRMT1L/THG1L/POP1/TARS1/TARBP1/EXOSC3/MTFMT/PTCD1/GTF3C2/POLR3E/QRSL1/ELP6/TRMT11/TSEN54/WDR6/RPP14/QTRT1/PUS3/DUS3L/TSEN34/DUS4L/GTPBP3/DPH3/VARS1/ANKRD16/GTF3C4/EXOSC2/TRNT1/AARSD1/CDK5RAP1/TRMO/TARS2/TYW1B/QTRT2/DUS2/TRMT61A/TRMT5/TSEN15/WDR4/NARS2/TRMT2A/TRMU/ALKBH8/LSM6/TRIT1/POP5/METTL1/NSUN6/ALKBH1/C2orf49/TP53RK/METTL2B/METTL8/TYW5/TRMT61B/DTWD1…	76
geneM0	BP	GO:0070918	regulatory ncRNA processing	26/3468	49/12419	0.530612	1.90014	3.92963	0.000175676	0.0393525	NCBP2/TDRD5/AGO4/TARBP2/AGO2/HNRNPA2B1/AGO3/DDX5/TDRD6/DGCR8/TUT7/SPOUT1/AGO1/TDRD7/SMAD2/TDRD9/ZC3H10/SMAD1/METTL3/STAT3/PLD6/TSN/PUS10/SRRT/SRSF3/TUT4	26
geneM0	BP	GO:0051321	meiotic cell cycle	67/3468	163/12419	0.411043	1.47196	3.77529	0.000182661	0.0393525	ZCWPW1/EME2/PLK1/ZSCAN21/EDN1/AGO4/FIGNL1/ZW10/ANAPC2/TUBGCP5/EHMT2/SPIN1/CENPC/RAD1/UTP14C/ACTR3/CHFR/TUBGCP3/H2AX/GPR3/TOP6BL/NPR2/MLH1/RPA1/RAD54B/CATSPERZ/RBM7/SMC2/ERCC4/CYP26B1/CDC25B/ANAPC4/RMI1/ZWINT/CKS2/CDC16/HSF2BP/YTHDF2/CALR/MLH3/SMC3/FANCM/NUMA1/RNF212/TDRD9/NCAPD3/ANAPC10/PSMC3IP/MYBL1/NBN/CDC23/MSH4/TUBGCP6/ING2/INSR/METTL3/FZR1/MSH6/SLC26A8/WBP2NL/DCAF13/SYCP2L/PLD6/SIRT7/HSPA2/M…	67
geneM0	BP	GO:0000956	nuclear-transcribed mRNA catabolic process	51/3468	117/12419	0.435897	1.56096	3.79461	0.000192362	0.0398486	EIF4ENIF1/NCBP2/CNOT8/CNOT6/DIS3/SMG9/CNOT4/AGO2/HNRNPD/EIF4A3/DHX36/EXOSC3/CNOT1/EDC3/UPF3A/UPF1/DDX5/PNRC2/SMG6/DXO/SAMD4A/TNKS1BP1/SMG7/CNOT6L/MLH1/CTIF/TNRC6A/DHX34/AGO1/EXOSC2/MAGOHB/DIS3L2/SECISBP2/TNRC6B/PARN/DCP1B/PAN2/SYNCRIP/CNOT2/PAN3/SKIC8/XRN1/RBM8A/CNOT9/PNRC1/SMG8/CNOT3/GSPT1/SKIC2/SAMD4B/PABPC1	51
geneM0	BP	GO:0006458	'de novo' protein folding	22/3468	40/12419	0.55	1.96956	3.82291	0.000279697	0.0557944	HSPE1/DNAJB12/DNAJB1/DNAJB4/HSPA1L/FKBP1B/HSPH1/TOR1B/HSPD1/HSPA5/FKBP1A/HSPA7/UGGT1/HSPA1B/DNAJB5/GAK/TOR2A/HSPA1A/SELENOF/HSPA2/SDF2L1/HSPA6	22
geneM0	BP	GO:1903313	positive regulation of mRNA metabolic process	52/3468	122/12419	0.42623	1.52634	3.63643	0.000327808	0.0606195	EIF4ENIF1/NCBP2/CNOT8/TRA2A/CNOT6/DIS3/CNOT4/AGO2/HNRNPD/SNRNP70/DHX36/EXOSC3/TRA2B/CNOT1/UPF3A/UPF1/KHSRP/SAMD4A/TNKS1BP1/CNOT6L/STH/MLH1/TNRC6A/METTL14/TUT7/CDC73/EXOSC2/NUP98/DIS3L2/TNRC6B/PARN/YTHDF2/DCP1B/PAN2/GTPBP1/SYNCRIP/CIRBP/CNOT2/TTC5/WDR77/PAN3/METTL3/CNOT9/YTHDF3/CELF3/CNOT3/SF3B4/MEX3D/SAMD4B/PABPC1/TUT4/FTO	52
geneM0	BP	GO:0031053	primary miRNA processing	11/3468	15/12419	0.733333	2.62609	3.92227	0.000335682	0.0606195	NCBP2/HNRNPA2B1/DDX5/DGCR8/SMAD2/SMAD1/METTL3/STAT3/PUS10/SRRT/SRSF3	11
geneM0	BP	GO:0061013	regulation of mRNA catabolic process	66/3468	163/12419	0.404908	1.44999	3.59955	0.000337651	0.0606195	EIF4ENIF1/CNOT8/CNOT6/DIS3/CNOT4/AGO2/HNRNPD/EIF4A3/TAF15/DHX36/EXOSC3/CNOT1/UPF3A/NRDE2/UPF1/MAPK14/RBM33/FASTKD3/TRAF2/KHSRP/SAMD4A/TNKS1BP1/CNOT6L/ANGEL2/MLH1/FASTK/TNRC6A/APEX1/METTL14/FUS/TUT7/DHX34/MAPKAPK2/EXOSC2/CACNG7/MAGOHB/DIS3L2/SECISBP2/TNRC6B/PARN/YTHDF2/DCP1B/PAN2/GTPBP1/SYNCRIP/CIRBP/FASTKD1/CNOT2/TTC5/AXIN2/PRKCD/SERBP1/PAN3/METTL3/RBM8A/CNOT9/YTHDF3/AKT1/CNOT3/FASTKD5/MEX3D/SAMD…	66
geneM0	BP	GO:0006310	DNA recombination	93/3468	245/12419	0.379592	1.35933	3.5358	0.000373241	0.0648475	ZCWPW1/EME2/SHLD3/BRCA1/ACTR5/PALB2/FAN1/ERCC2/POLN/SLX1B/ING3/FIGNL1/ZMYND8/KMT5A/UHRF1/MRNIP/INO80B/H1-0/INO80D/EXOSC3/NFRKB/BCL6/SETD2/RFWD3/INTS3/TFRC/EP400/MBTD1/AP5S1/H2AX/KMT5B/TOP6BL/KIN/MLH1/APEX1/AP5Z1/LIG3/RPA1/XRCC1/RAD54B/ERCC5/FUS/ERCC4/FBH1/NSMCE3/RMI1/RNF168/ARID2/NSMCE2/XRCC4/HSF2BP/EPC1/HSPD1/POLL/RNF138/HMCES/MLH3/ATAD5/SMARCAD1/FANCM/RNF212/SMC6/ERCC6/PSMC3IP/POGZ/NBN/NSMCE4A/…	93
geneM0	BP	GO:0000724	double-strand break repair via homologous recombination	57/3468	139/12419	0.410072	1.46848	3.45722	0.000572418	0.0963452	SHLD3/BRCA1/PALB2/FAN1/POLN/SLX1B/ING3/FIGNL1/ZMYND8/KMT5A/UHRF1/MRNIP/SETD2/RFWD3/INTS3/EP400/MBTD1/AP5S1/H2AX/AP5Z1/LIG3/RPA1/XRCC1/RAD54B/ERCC5/FUS/ERCC4/FBH1/NSMCE3/RMI1/ARID2/NSMCE2/EPC1/POLL/RNF138/FANCM/SMC6/ERCC6/POGZ/NBN/NSMCE4A/RAD52/SMCHD1/TRRAP/SFPQ/RECQL5/SMC5/RTEL1/MCM2/SIRT6/WDR48/RECQL4/MUS81/SHLD2/EXD2/ZFYVE26/HUS1	57
geneM0	BP	GO:0006352	DNA-templated transcription initiation	63/3468	157/12419	0.401274	1.43697	3.42967	0.000604155	0.0986054	BCLAF1/EP300/CRCP/MED30/TAF10/MACROH2A1/MED7/MED17/ELOA/SMARCB1/CCNH/GTF2H2/DHX36/JUN/GTF2B/NFKB1/TFB1M/CDK4/RSF1/RRN3P2/MED28/POLR2D/SMARCD1/USP21/N6AMT1/MED22/GTF2A2/TAF7/GTF2A1/PWWP2A/MED25/GTF3C4/GTF2F2/MED23/RBM14/POLRMT/SRF/TAF4/BAZ2A/MED20/MED15/TAF8/POLR1F/MDC1/ARID1B/SMARCA4/FAM47E/ERCC6/MED18/RRN3/MED26/TAF6L/MED11/MED1/GLYR1/BRF1/SIRT7/ARID1A/MEN1/TRMT112/E2F3/NAT14/SPHK2	63
geneM0	BP	GO:0035196	miRNA processing	20/3468	37/12419	0.540541	1.93569	3.54786	0.000710242	0.109555	NCBP2/AGO4/TARBP2/AGO2/HNRNPA2B1/AGO3/DDX5/DGCR8/TUT7/SPOUT1/AGO1/SMAD2/ZC3H10/SMAD1/METTL3/STAT3/PUS10/SRRT/SRSF3/TUT4	20
geneM0	BP	GO:0000725	recombinational repair	58/3468	143/12419	0.405594	1.45244	3.38715	0.000713499	0.109555	SHLD3/BRCA1/PALB2/FAN1/POLN/SLX1B/ING3/FIGNL1/ZMYND8/KMT5A/UHRF1/MRNIP/SETD2/RFWD3/INTS3/EP400/MBTD1/AP5S1/H2AX/AP5Z1/LIG3/RPA1/XRCC1/RAD54B/ERCC5/FUS/ERCC4/FBH1/NSMCE3/RMI1/ARID2/NSMCE2/EPC1/POLL/RNF138/FANCM/SMC6/ERCC6/POGZ/NBN/NSMCE4A/RHNO1/RAD52/SMCHD1/TRRAP/SFPQ/RECQL5/SMC5/RTEL1/MCM2/SIRT6/WDR48/RECQL4/MUS81/SHLD2/EXD2/ZFYVE26/HUS1	58
geneM0	BP	GO:0051168	nuclear export	62/3468	155/12419	0.4	1.43241	3.37191	0.000732267	0.109555	EIF4ENIF1/NCBP2/STRADA/DNAJC27/NEAT1/CTDSPL2/STRADB/NUP188/NUP214/HNRNPA2B1/EIF4A3/RANBP3/RBM15B/RAPGEF3/POM121/DDX19B/DESI1/XPO6/SETD2/EGR2/THOC1/NRDE2/NCBP3/UPF1/RBM33/NUP42/SMG6/NUP160/NUP107/UBE2I/SMG7/THOC6/GLE1/NXF1/MDM2/AGFG1/NUP98/MAGOHB/POM121C/XPO1/KHDRBS1/DDX25/CALR/NUP62/POLDIP3/BAG3/PRKACA/DDX39A/NUP133/RANBP17/ENY2/RIOK2/MDN1/ZC3H11A/RBM8A/NMD3/SIRT6/SIRT7/FYTTD1/SRSF3/AKAP8L/DDX19A	62
geneM0	BP	GO:0006282	regulation of DNA repair	73/3468	189/12419	0.386243	1.38315	3.3038	0.000864494	0.117796	ZCWPW1/SHLD3/TAF10/BRCA1/ACTR5/ING3/FIGNL1/KMT5A/MRNIP/HSF1/SMARCB1/INO80B/SMARCD2/INO80D/TFIP11/NUDT16L1/MGMT/DDX11/PHF10/NFRKB/PHF13/SETD2/KAT2A/SMARCD1/DPF2/EP400/PCNA/MBTD1/ERCC8/H2AX/KMT5B/TRIM28/TAF7/MARCHF6-DT/XRCC1/FUS/FBH1/RNF168/ARID2/POT1/TAF4/EPC1/ARID1B/OGG1/PRKCG/SMARCA4/EYA3/AXIN2/PBRM1/ERCC6/POLH/ENY2/ATRIP/RAD52/CEBPG/SMCHD1/HDAC10/PML/UBE2V1/TRRAP/TAF6L/TMEM161A/TERF2/RECQL5/RTE…	73
geneM0	BP	GO:0050657	nucleic acid transport	57/3468	141/12419	0.404255	1.44765	3.32746	0.000868109	0.117796	NCBP2/NEAT1/HNRNPA1L2/HSF1/NUP188/NUP214/HNRNPA2B1/SIDT2/EIF4A3/RBM15B/POM121/DDX19B/SETD2/UPF3A/THOC1/NUP205/NRDE2/NCBP3/UPF1/NUP54/RBM33/NUP42/SMG6/NUP160/PARP11/NUP107/KHSRP/SMG7/AAAS/THOC6/GLE1/NXF1/PEG10/AGFG1/NUP98/MAGOHB/CETN3/POM121C/XPO1/KHDRBS1/DDX25/NUP62/POLDIP3/DDX39A/ZC3H3/NUP133/RANBP17/SEC13/ENY2/ARC/TNKS/ZC3H11A/RBM8A/FYTTD1/SRSF3/AKAP8L/DDX19A	57
geneM0	BP	GO:0050658	RNA transport	57/3468	141/12419	0.404255	1.44765	3.32746	0.000868109	0.117796	NCBP2/NEAT1/HNRNPA1L2/HSF1/NUP188/NUP214/HNRNPA2B1/SIDT2/EIF4A3/RBM15B/POM121/DDX19B/SETD2/UPF3A/THOC1/NUP205/NRDE2/NCBP3/UPF1/NUP54/RBM33/NUP42/SMG6/NUP160/PARP11/NUP107/KHSRP/SMG7/AAAS/THOC6/GLE1/NXF1/PEG10/AGFG1/NUP98/MAGOHB/CETN3/POM121C/XPO1/KHDRBS1/DDX25/NUP62/POLDIP3/DDX39A/ZC3H3/NUP133/RANBP17/SEC13/ENY2/ARC/TNKS/ZC3H11A/RBM8A/FYTTD1/SRSF3/AKAP8L/DDX19A	57
geneM0	BP	GO:0000184	nuclear-transcribed mRNA catabolic process, nonsense-mediated decay	21/3468	40/12419	0.525	1.88004	3.46991	0.000874831	0.117796	NCBP2/SMG9/EIF4A3/UPF3A/UPF1/PNRC2/SMG6/SMG7/CTIF/DHX34/MAGOHB/SECISBP2/PARN/DCP1B/SKIC8/RBM8A/PNRC1/SMG8/GSPT1/SKIC2/PABPC1	21
geneM0	BP	GO:0010608	post-transcriptional regulation of gene expression	161/3468	469/12419	0.343284	1.22931	3.15102	0.00116477	0.153011	EIF4ENIF1/NCBP2/CNOT8/EIF4EBP1/KBTBD8/EEFSEC/NEAT1/CNOT6/EEF2K/SEPSECS/DIS3/AGO4/EIF3C/ZCCHC4/NCK1/LSM14A/TARBP2/CNBP/CNOT4/SESN2/SHMT1/AGO2/SHFL/HNRNPD/AGO3/EIF4A3/MIR1296/TAF15/HSPB1/DHX36/EXOSC3/EIF5/PER1/GCN1/CNOT1/UPF3A/NRDE2/NCBP3/UPF1/MAPK14/RBM33/FASTKD3/EIF4E2/ELP6/TRAF2/MIR573/DXO/MALAT1/TRNAU1AP/KHSRP/SAMD4A/TNKS1BP1/MIF4GD/DGCR8/ZNF385A/SELENOT/DUS3L/CNOT6L/ANGEL2/MLH1/CTIF/FASTK/TNRC…	161
geneM0	BP	GO:0051084	'de novo' post-translational protein folding	19/3468	36/12419	0.527778	1.88999	3.32852	0.00140653	0.171451	HSPE1/DNAJB12/DNAJB1/DNAJB4/HSPA1L/HSPH1/TOR1B/HSPA5/HSPA7/UGGT1/HSPA1B/DNAJB5/GAK/TOR2A/HSPA1A/SELENOF/HSPA2/SDF2L1/HSPA6	19
geneM0	BP	GO:0006390	mitochondrial transcription	12/3468	19/12419	0.631579	2.2617	3.42572	0.00141714	0.171451	MRPL12/TFB1M/MTERF1/POLRMT/MTERF3/PRKAA1/METTL4/TWNK/MTERF4/MTERF2/CHCHD10/TEFM	12
geneM0	BP	GO:0001510	RNA methylation	37/3468	85/12419	0.435294	1.5588	3.21768	0.00142504	0.171451	ZCCHC4/TRMT1L/TARBP1/MEPCE/RBM15B/NSUN5P1/TFB1M/WDR6/SNRPD1/GTPBP3/METTL14/TRMO/DIMT1/EMG1/TRMT61A/TRMT5/METTL4/WDR4/SNRPG/ALKBH8/RBM15/RAMACL/METTL1/NSUN6/NSUN5/METTL2B/METTL8/TRMT61B/METTL3/THUMPD3/RNMT/AKT1/PCIF1/TMT1A/TRMT10B/TRMT112/NSUN4	37
geneM0	BP	GO:0051085	chaperone cofactor-dependent protein refolding	17/3468	31/12419	0.548387	1.96379	3.3442	0.00143247	0.171451	HSPE1/DNAJB12/DNAJB1/DNAJB4/HSPA1L/HSPH1/TOR1B/HSPA5/HSPA7/HSPA1B/DNAJB5/GAK/TOR2A/HSPA1A/HSPA2/SDF2L1/HSPA6	17
geneM0	BP	GO:0051052	regulation of DNA metabolic process	147/3468	426/12419	0.34507	1.23571	3.08135	0.00147632	0.171544	USP37/ZCWPW1/SHLD3/TAF10/BRCA1/ACTR5/ING5/ERCC2/SLX1B/ING3/MIS18A/FIGNL1/KMT5A/GCH1/MRNIP/HSF1/TINF2/SMARCB1/INO80B/SMARCD2/H1-0/INO80D/TFIP11/HNRNPA2B1/HNRNPD/NUDT16L1/EHMT2/MGMT/DHX36/EXOSC3/DDX11/PHF10/NFRKB/BCL6/PHF13/SETD2/PINX1/UPF1/KAT2A/TNKS2/PRKD2/SMG6/TFRC/OTUD4/STN1/PPP1R10/SMARCD1/DPF2/EP400/PRIM2/PCNA/MBTD1/HMBOX1/ERCC8/H2AX/KMT5B/DBF4B/TRIM28/TAF7/MARCHF6-DT/MLH1/LIG3/CCNA2/XRCC1/FU…	147
geneM0	BP	GO:0032259	methylation	82/3468	220/12419	0.372727	1.33475	3.11813	0.00149695	0.171544	COMTD1/METTL21EP/SETD4/ZCCHC4/TRMT1L/MIS18A/KMT5A/MTA2/NSD1/AS3MT/TARBP1/METTL22/MEPCE/KMT2C/EHMT2/MGMT/RBM15B/SETD2/NSUN5P1/TFB1M/MTR/MTRR/TRMT11/WDR6/SETD1A/SNRPD1/KMT2B/N6AMT1/SETD1B/KMT5B/GTPBP3/METTL14/SMYD3/PRDM1/SPOUT1/SETD9/TRMO/SETDB1/PRMT1/DIMT1/EMG1/KMT2D/METTL21A/BAZ2A/TRMT61A/TRMT5/METTL4/METTL9/SMYD4/MTAP/WDR4/SNRPG/TRMT2A/ALKBH8/ARMT1/RBM15/PRMT9/RAMACL/METTL1/NSUN6/NSUN5/METTL2B/S…	82
geneM0	BP	GO:0034655	nucleobase-containing compound catabolic process	149/3468	433/12419	0.344111	1.23227	3.06217	0.0015633	0.17215	EIF4ENIF1/NCBP2/EP300/CNOT8/NEAT1/CNOT6/REXO4/DIS3/AGO4/SMG9/CNOT4/PRKAG1/HSF1/CECR2/POP1/NEIL2/AGO2/FOXK1/HNRNPD/SIDT2/AGO3/EIF4A3/FKRP/NUDT19/TAF15/DHX36/RNASEH2C/EXOSC3/UPP1/CNOT1/EDC3/UPF3A/NRDE2/DPYD/UPF1/DDX5/MAPK14/RBM33/FASTKD3/PNRC2/SMG6/TRAF2/DXO/MALAT1/KHSRP/SAMD4A/TNKS1BP1/TRIR/DDIT4/SMG7/CNOT6L/ANGEL2/ZC3H4/MLH1/CTIF/FASTK/EXOG/TNRC6A/APEX1/MGAT1/METTL14/RBM7/FUS/DFFA/NMNAT1/TUT7/DHX…	149
geneM0	BP	GO:0051236	establishment of RNA localization	57/3468	144/12419	0.395833	1.41749	3.1365	0.00156616	0.17215	NCBP2/NEAT1/HNRNPA1L2/HSF1/NUP188/NUP214/HNRNPA2B1/SIDT2/EIF4A3/RBM15B/POM121/DDX19B/SETD2/UPF3A/THOC1/NUP205/NRDE2/NCBP3/UPF1/NUP54/RBM33/NUP42/SMG6/NUP160/PARP11/NUP107/KHSRP/SMG7/AAAS/THOC6/GLE1/NXF1/PEG10/AGFG1/NUP98/MAGOHB/CETN3/POM121C/XPO1/KHDRBS1/DDX25/NUP62/POLDIP3/DDX39A/ZC3H3/NUP133/RANBP17/SEC13/ENY2/ARC/TNKS/ZC3H11A/RBM8A/FYTTD1/SRSF3/AKAP8L/DDX19A	57
geneM0	BP	GO:0006457	protein folding	71/3468	187/12419	0.379679	1.35964	3.0844	0.00172194	0.182938	PDIA3/CHORDC1/MOGS/SNRNP70/FKBP2/HSPB1/HSPE1/DNAJB12/PEX19/DNAJB1/KHSRP/FKBP5/TTC4/DNAJB4/HSPA1L/DFFA/HSP90B1/RIC3/FKBP1B/SACS/SIL1/CCT6B/HSPA4L/HSPH1/TOR1B/DNAJC10/PPIB/NFYC/TAPBP/P3H1/HSPD1/DNAJA4/PPIG/CALR/HSPA5/FKBP1A/HSPA7/DNAJC24/BAG3/MPDU1/WDR83OS/ERO1B/ERP44/P4HB/DNAJB11/ALG12/UGGT1/MESD/HSP90B2P/TBCD/GRPEL2/LMAN2L/HSPA1B/HYPK/DNAJB5/ENGASE/HSP90AA1/FKBP11/GAK/TOR2A/PDIA6/PDIA2/HSPA1A/SEL…	71
geneM0	BP	GO:0017148	negative regulation of translation	44/3468	106/12419	0.415094	1.48646	3.13077	0.00173224	0.182938	EIF4ENIF1/EIF4EBP1/AGO4/LSM14A/SESN2/SHMT1/AGO2/SHFL/AGO3/EIF4A3/DHX36/CNOT1/EIF4E2/SAMD4A/TNRC6A/INPP5E/ZNF598/AGO1/ZNF540/RARA/CPEB2/PAIP2/RBM4/TNRC6B/UNK/NHLRC3/CALR/ILF3/SYNCRIP/TIA1/CIRBP/MRPL13/SRP9/SERBP1/IFRD2/PARP16/DHFR/PURA/CAPRIN2/XRN1/CNOT9/PCIF1/SAMD4B/EIF2AK2	44
geneM0	BP	GO:0015931	nucleobase-containing compound transport	72/3468	191/12419	0.376963	1.34992	3.03342	0.00199929	0.203609	NCBP2/SLC25A16/NEAT1/HNRNPA1L2/SLC29A2/HSF1/NUP188/NUP214/HNRNPA2B1/SIDT2/EIF4A3/SLC25A25/RBM15B/POM121/DDX19B/SETD2/SLC29A4/SLC35A4/UPF3A/THOC1/NUP205/NRDE2/NCBP3/UPF1/NUP54/RBM33/SLC35C1/NUP42/SMG6/NUP160/PARP11/NUP107/KHSRP/SLC25A19/SMG7/AAAS/THOC6/GLE1/NXF1/PEG10/SLC35B2/AGFG1/NUP98/MAGOHB/CETN3/POM121C/XPO1/SLC25A42/KHDRBS1/DDX25/NUP62/POLDIP3/SLC35A5/LRRC8C/DDX39A/SLC35B4/SLC35D1/ZC3H3/NUP1…	72
geneM0	BP	GO:0050779	RNA destabilization	40/3468	95/12419	0.421053	1.5078	3.09249	0.00200358	0.203609	EIF4ENIF1/CNOT8/CNOT6/DIS3/CNOT4/AGO2/HNRNPD/DHX36/EXOSC3/CNOT1/UPF1/DXO/KHSRP/SAMD4A/TNKS1BP1/CNOT6L/MLH1/TNRC6A/METTL14/TUT7/EXOSC2/DIS3L2/TNRC6B/PARN/YTHDF2/DCP1B/PAN2/SYNCRIP/CNOT2/PAN3/ZC3H18/METTL3/CNOT9/YTHDF3/CNOT3/MEX3D/SAMD4B/PABPC1/TUT4/FTO	40
geneM0	BP	GO:0043488	regulation of mRNA stability	58/3468	149/12419	0.389262	1.39396	3.01126	0.0022614	0.222527	EIF4ENIF1/CNOT8/CNOT6/DIS3/CNOT4/AGO2/HNRNPD/TAF15/DHX36/EXOSC3/CNOT1/NRDE2/UPF1/MAPK14/RBM33/FASTKD3/TRAF2/KHSRP/SAMD4A/TNKS1BP1/CNOT6L/ANGEL2/MLH1/FASTK/TNRC6A/APEX1/METTL14/FUS/TUT7/MAPKAPK2/EXOSC2/CACNG7/DIS3L2/TNRC6B/PARN/YTHDF2/DCP1B/PAN2/SYNCRIP/CIRBP/FASTKD1/CNOT2/AXIN2/PRKCD/SERBP1/PAN3/METTL3/CNOT9/YTHDF3/AKT1/CNOT3/FASTKD5/MEX3D/SAMD4B/PABPC1/TUT4/GDNF/FTO	58
geneM0	BP	GO:0006367	transcription initiation at RNA polymerase II promoter	50/3468	125/12419	0.4	1.43241	3.02437	0.00227237	0.222527	EP300/MED30/TAF10/MACROH2A1/MED7/MED17/ELOA/SMARCB1/CCNH/GTF2H2/DHX36/GTF2B/NFKB1/CDK4/MED28/POLR2D/SMARCD1/USP21/N6AMT1/MED22/GTF2A2/TAF7/GTF2A1/PWWP2A/MED25/GTF2F2/MED23/RBM14/SRF/TAF4/MED20/MED15/TAF8/MDC1/ARID1B/SMARCA4/FAM47E/ERCC6/MED18/MED26/TAF6L/MED11/MED1/GLYR1/SIRT7/ARID1A/MEN1/TRMT112/E2F3/SPHK2	50
geneM0	BP	GO:0006289	nucleotide-excision repair	32/3468	73/12419	0.438356	1.56977	3.03895	0.00253387	0.225227	FAN1/ERCC2/GTF2H2C/SMARCB1/SMARCD2/GTF2H2/PHF10/XPA/SMARCD1/DPF2/UVSSA/ERCC8/RPA1/ERCC5/ERCC4/POLD3/ATXN3/ARID2/POLE/POLL/GTF2H3/GTF2H4/ARID1B/OGG1/POLK/SMARCA4/PBRM1/ERCC6/RAD52/PNKP/ARID1A/HUS1	32
geneM0	BP	GO:0009593	detection of chemical stimulus	27/3468	59/12419	0.457627	1.63877	3.06122	0.0025447	0.225227	OR2L8/OR2L13/CYB5R4/TAS2R14/OR2L3/SCARB1/OR2M3/STIM1/OR2W3/TAS2R10/TAS2R3/TAS2R4/TAS2R30/OR2L2/TAS2R13/TAS2R50/TAS2R31/TRPV1/ASIC3/OR2AK2/OR2M4/OR2M5/CNGB1/OR2L5/TAS2R46/OR3A2/TAS2R43	27
geneM0	BP	GO:0007028	cytoplasm organization	8/3468	11/12419	0.727273	2.60438	3.31347	0.00259205	0.225227	TDRD5/TDRD6/NAGLU/TDRD7/RRN3/SOS1/PLD6/ZMIZ1	8
geneM0	BP	GO:0034975	protein folding in endoplasmic reticulum	8/3468	11/12419	0.727273	2.60438	3.31347	0.00259205	0.225227	PDIA3/HSP90B1/DNAJC10/CALR/HSPA5/ERO1B/P4HB/PDIA2	8
geneM0	BP	GO:0046049	UMP metabolic process	8/3468	11/12419	0.727273	2.60438	3.31347	0.00259205	0.225227	UCKL1/UPP1/DPYD/UCK1/CAD/UMPS/UPP2/DPYS	8
geneM0	BP	GO:0032200	telomere organization	63/3468	165/12419	0.381818	1.3673	2.95634	0.00259569	0.225227	SHLD3/LTO1/ACTR5/SLX1B/TERC/GCH1/TINF2/INO80B/INO80D/TFIP11/HNRNPA2B1/HNRNPD/H3C1/DHX36/NFRKB/H4C14/PINX1/UPF1/TNKS2/SMG6/STN1/PPP1R10/PCNA/TNKS1BP1/HMBOX1/DOT1L/DCLRE1B/APEX1/RPA1/XRCC1/H4C2/ERCC4/NSMCE3/TELO2/NSMCE2/POT1/H3-3B/PARN/ACD/SMC6/MAPKAPK5/NBN/NSMCE4A/TNKS/PML/XRN1/TERF2/HSP90AA1/SMARCAL1/SMC5/RTEL1/SIRT6/TEN1/H3C6/PNKP/GAR1/H4C6/FBXO4/RECQL4/SHLD2/NAT10/H3C10/HUS1	63
geneM0	BP	GO:0043487	regulation of RNA stability	61/3468	159/12419	0.383648	1.37385	2.95314	0.00264203	0.225227	EIF4ENIF1/CNOT8/CNOT6/DIS3/CNOT4/AGO2/HNRNPD/TAF15/DHX36/EXOSC3/CNOT1/NRDE2/UPF1/MAPK14/RBM33/FASTKD3/TRAF2/DXO/KHSRP/SAMD4A/TNKS1BP1/CNOT6L/ANGEL2/MLH1/FASTK/TNRC6A/APEX1/METTL14/FUS/TUT7/MAPKAPK2/EXOSC2/CACNG7/DIS3L2/TNRC6B/PARN/YTHDF2/DCP1B/PAN2/SYNCRIP/CIRBP/FASTKD1/CNOT2/AXIN2/PRKCD/SERBP1/METTL1/PAN3/ZC3H18/METTL3/CNOT9/YTHDF3/AKT1/CNOT3/FASTKD5/MEX3D/SAMD4B/PABPC1/TUT4/GDNF/FTO	61
geneM0	BP	GO:0006490	oligosaccharide-lipid intermediate biosynthetic process	12/3468	20/12419	0.6	2.14862	3.19982	0.00264634	0.225227	ALG14/ALG8/ALG2/DHDDS/ALG10B/ALG1/MPDU1/RFT1/ALG12/ALG11/ALG3/DOLPP1	12
geneM0	BP	GO:0035194	regulatory ncRNA-mediated post-transcriptional gene silencing	28/3468	62/12419	0.451613	1.61724	3.03264	0.00271623	0.225227	EIF4ENIF1/NCBP2/CNOT8/NEAT1/CNOT6/AGO4/AGO2/AGO3/MIR1296/CNOT1/NCBP3/EIF4E2/MIR573/MALAT1/DGCR8/TNRC6A/MIR575/AGO1/RBM4/TNRC6B/MIR1249/MIR186/ZC3H10/HELZ/MIRLET7BHG/MIR648/STAT3/TSN	28
geneM0	BP	GO:0006913	nucleocytoplasmic transport	106/3468	300/12419	0.353333	1.2653	2.89526	0.00275993	0.225227	EIF4ENIF1/NCBP2/EP300/RGPD2/STRADA/DNAJC27/NEAT1/CTDSPL2/STRADB/NF1/PRKAG1/JUP/SHH/NUP188/NUP214/HNRNPA2B1/EIF4A3/RANBP3/RBM15B/RAPGEF3/POM121/HDAC3/DDX19B/DESI1/XPO6/SETD2/EGR2/THOC1/NUP205/NRDE2/NCBP3/UPF1/NUP54/MAPK14/RBM33/PPP1CC/FAM53C/SPG11/NUP42/SMG6/NUP160/RGPD4/STK4/PPP1R10/NUP107/UBE2I/PHB2/SMG7/TRIM28/EFCAB7/AAAS/THOC6/GLE1/NXF1/TMEM53/MDM2/IPO4/AGFG1/NUP98/MAGOHB/POM121C/XPO1/RBM4/TSC…	106
geneM0	BP	GO:0051169	nuclear transport	106/3468	300/12419	0.353333	1.2653	2.89526	0.00275993	0.225227	EIF4ENIF1/NCBP2/EP300/RGPD2/STRADA/DNAJC27/NEAT1/CTDSPL2/STRADB/NF1/PRKAG1/JUP/SHH/NUP188/NUP214/HNRNPA2B1/EIF4A3/RANBP3/RBM15B/RAPGEF3/POM121/HDAC3/DDX19B/DESI1/XPO6/SETD2/EGR2/THOC1/NUP205/NRDE2/NCBP3/UPF1/NUP54/MAPK14/RBM33/PPP1CC/FAM53C/SPG11/NUP42/SMG6/NUP160/RGPD4/STK4/PPP1R10/NUP107/UBE2I/PHB2/SMG7/TRIM28/EFCAB7/AAAS/THOC6/GLE1/NXF1/TMEM53/MDM2/IPO4/AGFG1/NUP98/MAGOHB/POM121C/XPO1/RBM4/TSC…	106
geneM0	BP	GO:0044270	cellular nitrogen compound catabolic process	155/3468	459/12419	0.337691	1.20928	2.84378	0.00300456	0.241531	EIF4ENIF1/NCBP2/EP300/CNOT8/NEAT1/CNOT6/REXO4/DIS3/AGO4/QPRT/SMG9/CNOT4/PRKAG1/HSF1/CECR2/POP1/NEIL2/AGO2/FOXK1/HNRNPD/SIDT2/AGO3/PDXP/EIF4A3/FKRP/NUDT19/TAF15/DHX36/RNASEH2C/EXOSC3/UPP1/CNOT1/EDC3/UPF3A/ALDH1L2/NRDE2/DPYD/UPF1/DDX5/MAPK14/RBM33/FASTKD3/PNRC2/MPST/SMG6/TRAF2/DXO/MALAT1/KHSRP/SAMD4A/TET2/TNKS1BP1/TRIR/DDIT4/SMG7/CNOT6L/ANGEL2/ZC3H4/MLH1/CTIF/FASTK/EXOG/TNRC6A/APEX1/MGAT1/METTL14/R…	155
geneM0	BP	GO:0061014	positive regulation of mRNA catabolic process	40/3468	97/12419	0.412371	1.47671	2.9338	0.00315374	0.249795	EIF4ENIF1/CNOT8/CNOT6/DIS3/CNOT4/AGO2/HNRNPD/DHX36/EXOSC3/CNOT1/UPF1/KHSRP/SAMD4A/TNKS1BP1/CNOT6L/MLH1/TNRC6A/METTL14/TUT7/EXOSC2/DIS3L2/TNRC6B/PARN/YTHDF2/DCP1B/PAN2/GTPBP1/SYNCRIP/CNOT2/TTC5/PAN3/METTL3/CNOT9/YTHDF3/CNOT3/MEX3D/SAMD4B/PABPC1/TUT4/FTO	40
geneM0	BP	GO:0000723	telomere maintenance	55/3468	142/12419	0.387324	1.38702	2.88707	0.00327968	0.256005	SHLD3/LTO1/ACTR5/SLX1B/TERC/GCH1/TINF2/INO80B/INO80D/TFIP11/HNRNPA2B1/HNRNPD/DHX36/NFRKB/PINX1/UPF1/TNKS2/SMG6/STN1/PPP1R10/PCNA/TNKS1BP1/HMBOX1/DCLRE1B/APEX1/RPA1/XRCC1/ERCC4/NSMCE3/TELO2/NSMCE2/POT1/PARN/ACD/SMC6/MAPKAPK5/NBN/NSMCE4A/TNKS/PML/XRN1/TERF2/HSP90AA1/SMARCAL1/SMC5/RTEL1/SIRT6/TEN1/PNKP/GAR1/FBXO4/RECQL4/SHLD2/NAT10/HUS1	55
geneM0	BP	GO:0040029	epigenetic regulation of gene expression	65/3468	173/12419	0.375723	1.34547	2.84819	0.00351048	0.266044	EP300/MACROH2A1/BRCA1/UHRF1/SMARCB1/SCMH1/H1-0/H3C1/JARID2/RBM15B/BCL6/NRDE2/TASOR2/LMNB1/SMARCD1/USP21/N6AMT1/PHF19/ZNF335/DOT1L/ZNFX1/TRIM28/LMNB2/RNF168/MTA1/SETDB1/RBM14/MTF2/ZNF445/L3MBTL3/EPC1/KMT2D/BAZ2A/METTL4/ATF7IP2/ARID1B/RESF1/SMARCA4/TDRD9/RBM15/FAM47E/BAHD1/LRIF1/UBR5/TDG/PCGF3/SMCHD1/ING2/METTL3/PRMT7/GLYR1/ARID4A/DCAF13/SIRT6/L3MBTL1/SIRT7/H3C6/ARID1A/MEN1/MORC2/SAMD1/H3C10/GPX1/T…	65
geneM0	BP	GO:0065004	protein-DNA complex assembly	64/3468	170/12419	0.376471	1.34815	2.84493	0.00355602	0.266044	MED30/TAF10/MACROH2A1/CENPO/MED7/MED17/DAXX/MIS18A/H2BC14/ITGB3BP/SMARCB1/H1-0/H3C1/GTF2B/CENPC/H4C14/RSF1/MED28/RNF4/H2AX/MED22/GTF2A2/TAF7/GTF2A1/SUGT1/UBN1/SMYD3/H4C2/MED25/MED23/MIS12/H2BC6/TAF4/H3-3B/NAP1L4/BAZ2A/MED20/MED15/TAF8/CABIN1/CHRAC1/SMARCA4/HIRA/MED18/RRN3/NAA60/POGZ/DNAJC9/KNTC1/RAD52/HP1BP3/MED26/TAF6L/RBBP4/MED11/MED1/MCM2/H2BC3/BRF1/H3C6/H4C6/TRAPPC12/H3C10/BRD2	64
geneM0	BP	GO:0034243	regulation of transcription elongation by RNA polymerase II	35/3468	83/12419	0.421687	1.51007	2.9021	0.00359646	0.266044	NCBP2/MED30/INTS12/MED7/MED17/ZMYND8/SHH/HEXIM1/INTS6/INTS3/MED28/BRD4/MED22/INTS9/PWWP2A/NELFCD/MED25/INTS13/CDC73/INTS7/MED23/RNF168/MED20/MED15/CCNK/CDK12/ERCC6/MED18/INTS11/MED26/MED11/MED1/RECQL5/SIRT6/INTS2	35
geneM0	BP	GO:0098534	centriole assembly	20/3468	41/12419	0.487805	1.74684	2.98143	0.00360588	0.266044	BRCA1/SASS6/CENPJ/VPS4B/CEP295NL/CEP76/KAT2A/CCDC61/CEP120/PPP1R35/C2CD3/CNTROB/RBM14/NUP62/E2F4/CEP152/CEP44/KIAA0753/PLK4/CEP135	20
geneM0	BP	GO:0000959	mitochondrial RNA metabolic process	24/3468	52/12419	0.461538	1.65278	2.93607	0.00376635	0.270339	MRPL12/TFB1M/FASTKD3/FASTK/MTERF1/TRNT1/CDK5RAP1/TARS2/POLRMT/MTERF3/PRKAA1/TRMT5/METTL4/FASTKD1/TRIT1/TWNK/MTERF4/METTL8/MTERF2/CHCHD10/TRMT61B/FASTKD5/TEFM/PRORP	24
geneM0	BP	GO:0035195	miRNA-mediated post-transcriptional gene silencing	24/3468	52/12419	0.461538	1.65278	2.93607	0.00376635	0.270339	EIF4ENIF1/NCBP2/CNOT8/NEAT1/CNOT6/AGO4/AGO2/AGO3/MIR1296/CNOT1/EIF4E2/MIR573/DGCR8/TNRC6A/MIR575/AGO1/RBM4/TNRC6B/MIR1249/MIR186/ZC3H10/MIRLET7BHG/MIR648/STAT3	24
geneM0	BP	GO:0061157	mRNA destabilization	38/3468	92/12419	0.413043	1.47912	2.87104	0.00381467	0.270339	EIF4ENIF1/CNOT8/CNOT6/DIS3/CNOT4/AGO2/HNRNPD/DHX36/EXOSC3/CNOT1/UPF1/KHSRP/SAMD4A/TNKS1BP1/CNOT6L/MLH1/TNRC6A/METTL14/TUT7/EXOSC2/DIS3L2/TNRC6B/PARN/YTHDF2/DCP1B/PAN2/SYNCRIP/CNOT2/PAN3/METTL3/CNOT9/YTHDF3/CNOT3/MEX3D/SAMD4B/PABPC1/TUT4/FTO	38
geneM0	BP	GO:0001580	detection of chemical stimulus involved in sensory perception of bitter taste	10/3468	16/12419	0.625	2.23814	3.08458	0.00402355	0.28144	TAS2R14/TAS2R10/TAS2R3/TAS2R4/TAS2R30/TAS2R13/TAS2R50/TAS2R31/TAS2R46/TAS2R43	10
geneM0	BP	GO:0046700	heterocycle catabolic process	154/3468	459/12419	0.335512	1.20148	2.73777	0.00408653	0.28218	EIF4ENIF1/NCBP2/EP300/CNOT8/NEAT1/CNOT6/REXO4/DIS3/AGO4/QPRT/SMG9/CNOT4/PRKAG1/HSF1/CECR2/POP1/NEIL2/AGO2/FOXK1/HNRNPD/SIDT2/AGO3/PDXP/EIF4A3/FKRP/NUDT19/TAF15/DHX36/RNASEH2C/EXOSC3/UPP1/CNOT1/EDC3/UPF3A/ALDH1L2/NRDE2/DPYD/UPF1/DDX5/MAPK14/RBM33/FASTKD3/PNRC2/SMG6/TRAF2/DXO/MALAT1/KHSRP/SAMD4A/TET2/TNKS1BP1/TRIR/DDIT4/SMG7/CNOT6L/ANGEL2/ZC3H4/MLH1/CTIF/FASTK/EXOG/TNRC6A/APEX1/MGAT1/METTL14/RBM7/F…	154
geneM0	BP	GO:0006303	double-strand break repair via nonhomologous end joining	27/3468	61/12419	0.442623	1.58504	2.85108	0.00451879	0.306806	PLK1/SHLD3/MRNIP/HSF1/TFIP11/NUDT16L1/PAXX/ERCC8/KDM2A/KMT5B/DCLRE1B/MLH1/XRCC1/ERCC4/ATP23/RNF168/POT1/XRCC4/POLL/HMCES/ERCC6/RHNO1/SMCHD1/SMARCAL1/PNKP/SHLD2/NHEJ1	27
geneM0	BP	GO:0019348	dolichol metabolic process	12/3468	21/12419	0.571429	2.0463	2.9869	0.00461652	0.306806	ALG14/ALG8/ALG2/DHDDS/ALG10B/ALG1/MPDU1/RFT1/ALG12/DPM3/ALG3/DOLPP1	12
geneM0	BP	GO:0019439	aromatic compound catabolic process	156/3468	467/12419	0.334047	1.19623	2.69052	0.00466251	0.306806	EIF4ENIF1/NCBP2/EP300/CNOT8/NEAT1/CNOT6/REXO4/DIS3/AGO4/SMG9/CNOT4/PRKAG1/HSF1/CECR2/POP1/NEIL2/AGO2/FOXK1/HNRNPD/SIDT2/AGO3/PDXP/EIF4A3/FKRP/NUDT19/TAF15/DHX36/RNASEH2C/EXOSC3/KYAT1/UPP1/CNOT1/EDC3/UPF3A/ALDH1L2/NRDE2/DPYD/UPF1/DDX5/MAPK14/RBM33/FASTKD3/PNRC2/SMG6/TRAF2/DXO/MALAT1/KHSRP/SAMD4A/TET2/TNKS1BP1/TRIR/DDIT4/SMG7/CNOT6L/ANGEL2/ZC3H4/MLH1/CTIF/FASTK/EXOG/TNRC6A/APEX1/MGAT1/METTL14/RBM7/…	156
geneM0	BP	GO:0042026	protein refolding	14/3468	26/12419	0.538462	1.92825	2.94911	0.00467102	0.306806	SNRNP70/HSPB1/HSPA1L/FKBP1B/HSPD1/DNAJA4/HSPA5/FKBP1A/HSPA7/HSPA1B/HSP90AA1/HSPA1A/HSPA2/HSPA6	14
geneM0	BP	GO:0007606	sensory perception of chemical stimulus	28/3468	64/12419	0.4375	1.5667	2.82912	0.00472824	0.306823	OR2L8/OR2L13/TAS2R14/OR2L3/NAV2/OR2M3/VN1R1/REEP2/OR2W3/TAS2R10/TAS2R3/TAS2R4/TAS2R30/OR2L2/TAS2R13/TAS2R50/TAS2R31/TRPV1/ASIC3/OR2AK2/BBS1/OR2M4/OR2M5/CNGB1/OR2L5/TAS2R46/OR3A2/TAS2R43	28
geneM0	BP	GO:0042559	pteridine-containing compound biosynthetic process	9/3468	14/12419	0.642857	2.30209	3.03414	0.00489805	0.314059	GCH1/ATIC/FPGS/PCBD1/GART/DHFR2/DHFR/SPR/MTHFD1L	9
geneM0	BP	GO:0032205	negative regulation of telomere maintenance	17/3468	34/12419	0.5	1.79051	2.87296	0.00515981	0.32695	SLX1B/TINF2/PINX1/TNKS2/SMG6/STN1/XRCC1/ERCC4/POT1/ACD/NBN/TNKS/XRN1/TERF2/RTEL1/TEN1/NAT10	17
geneM0	BP	GO:0000245	spliceosomal complex assembly	32/3468	76/12419	0.421053	1.5078	2.76388	0.00537272	0.335318	SMN1/LUC7L/RSRP1/RBM5/SNRPD1/LUC7L3/CRNKL1/PSIP1/SCAF11/GCFC2/SRSF6/SF3B2/CELF6/SRSF5/SF3B1/DDX42/SF1/USP39/SF3A1/RNVU1-1/SNRNP200/SF3A2/SNRPG/PRPF39/SMN1/NOL3/SRSF9/KHDC4/CELF3/ISY1/SF3B4/SRSF10	32
geneM0	BP	GO:0006488	dolichol-linked oligosaccharide biosynthetic process	11/3468	19/12419	0.578947	2.07323	2.91398	0.00582619	0.335318	ALG14/ALG8/ALG2/DHDDS/ALG10B/ALG1/MPDU1/RFT1/ALG12/ALG3/DOLPP1	11
geneM0	BP	GO:0050913	sensory perception of bitter taste	11/3468	19/12419	0.578947	2.07323	2.91398	0.00582619	0.335318	TAS2R14/REEP2/TAS2R10/TAS2R3/TAS2R4/TAS2R30/TAS2R13/TAS2R50/TAS2R31/TAS2R46/TAS2R43	11
geneM0	BP	GO:0016233	telomere capping	18/3468	37/12419	0.486486	1.74212	2.81391	0.00584743	0.335318	TINF2/TFIP11/HNRNPD/TNKS2/SMG6/STN1/DCLRE1B/XRCC1/ERCC4/POT1/ACD/MAPKAPK5/NBN/TNKS/TERF2/RTEL1/TEN1/PNKP	18
geneM0	BP	GO:0030488	tRNA methylation	18/3468	37/12419	0.486486	1.74212	2.81391	0.00584743	0.335318	TRMT1L/TARBP1/WDR6/GTPBP3/TRMO/TRMT61A/TRMT5/WDR4/ALKBH8/METTL1/NSUN6/METTL2B/METTL8/TRMT61B/THUMPD3/AKT1/TRMT10B/TRMT112	18
geneM0	BP	GO:0009130	pyrimidine nucleoside monophosphate biosynthetic process	8/3468	12/12419	0.666667	2.38735	2.99277	0.00587378	0.335318	UCKL1/SHMT1/UPP1/UCK1/CAD/UMPS/DUT/UPP2	8
geneM0	BP	GO:0009173	pyrimidine ribonucleoside monophosphate metabolic process	8/3468	12/12419	0.666667	2.38735	2.99277	0.00587378	0.335318	UCKL1/UPP1/DPYD/UCK1/CAD/UMPS/UPP2/DPYS	8
geneM0	BP	GO:1903046	meiotic cell cycle process	45/3468	115/12419	0.391304	1.40127	2.69087	0.00591103	0.335318	ZCWPW1/EME2/PLK1/ZSCAN21/EDN1/AGO4/FIGNL1/EHMT2/CENPC/RAD1/ACTR3/CHFR/GPR3/TOP6BL/NPR2/MLH1/RAD54B/CATSPERZ/SMC2/ERCC4/CYP26B1/CDC25B/RMI1/ZWINT/CKS2/HSF2BP/YTHDF2/CALR/MLH3/FANCM/RNF212/TDRD9/NCAPD3/PSMC3IP/MYBL1/MSH4/ING2/FZR1/MSH6/DCAF13/SYCP2L/SIRT7/HSPA2/MUS81/HUS1	45
geneM0	BP	GO:0006368	transcription elongation by RNA polymerase II	44/3468	112/12419	0.392857	1.40683	2.69201	0.00592743	0.335318	NCBP2/MED30/INTS12/MED7/MED17/ELOA/ZMYND8/SHH/HEXIM1/SETD2/INTS6/INTS3/MED28/BRD4/MED22/INTS9/PWWP2A/NELFCD/POLR2M/MED25/INTS13/CDC73/INTS7/GTF2F2/MED23/RNF168/MED20/MED15/CCNK/CDK12/CTDP1/PBRM1/ERCC6/MED18/ENY2/SKIC8/INTS11/MED26/MED11/MED1/GLYR1/RECQL5/SIRT6/INTS2	44
geneM0	BP	GO:0006308	DNA catabolic process	13/3468	24/12419	0.541667	1.93972	2.86821	0.00595503	0.335318	REXO4/HSF1/CECR2/EXOG/APEX1/DFFA/NMNAT1/FBH1/DNASE1L2/ST20/DFFB/TREX1/MUS81	13
geneM0	BP	GO:0033044	regulation of chromosome organization	76/3468	211/12419	0.36019	1.28985	2.64314	0.00597671	0.335318	MCPH1/PLK1/MACROH2A1/ACTR5/SLX1B/GCH1/TINF2/SMARCB1/INO80B/SMARCD2/ZW10/INO80D/HNRNPA2B1/HNRNPD/ANAPC2/GTF2H2/DHX36/DDX11/PHF10/NFRKB/PINX1/UPF1/TNKS2/SMG6/STN1/PPP1R10/SMARCD1/DPF2/CHFR/RNF4/HMBOX1/MAD1L1/TRIM28/XRCC1/SMC2/ERCC4/ANAPC4/NSMCE3/ZWINT/ARID2/NSMCE2/POT1/SETDB1/CDC16/PARN/ATF7IP2/ARID1B/ACD/NUMA1/RESF1/SMARCA4/NCAPD3/SMC6/AXIN2/PBRM1/MAPKAPK5/NBN/NSMCE4A/KNTC1/CDC23/TNKS/RIOK2/PML/XR…	76
geneM0	BP	GO:0043414	macromolecule methylation	57/3468	152/12419	0.375	1.34288	2.64747	0.00626855	0.348066	METTL21EP/SETD4/ZCCHC4/TRMT1L/MIS18A/KMT5A/MTA2/TARBP1/METTL22/MEPCE/EHMT2/MGMT/RBM15B/SETD2/NSUN5P1/TFB1M/MTRR/WDR6/SNRPD1/N6AMT1/GTPBP3/METTL14/TRMO/PRMT1/DIMT1/EMG1/METTL21A/BAZ2A/TRMT61A/TRMT5/METTL4/WDR4/SNRPG/ALKBH8/RBM15/RAMACL/METTL1/NSUN6/NSUN5/METTL2B/SMCHD1/METTL8/TRMT61B/METTL3/PRMT7/ATPSCKMT/METTL18/THUMPD3/ARID4A/RNMT/AKT1/GSPT1/PCIF1/TMT1A/TRMT10B/TRMT112/NSUN4	57
geneM0	BP	GO:0016441	post-transcriptional gene silencing	30/3468	71/12419	0.422535	1.51311	2.6988	0.00649684	0.357061	EIF4ENIF1/NCBP2/CNOT8/NEAT1/CNOT6/AGO4/TARBP2/AGO2/AGO3/MIR1296/CNOT1/NCBP3/EIF4E2/MIR573/MALAT1/DGCR8/TNRC6A/MIR575/AGO1/RBM4/ZSWIM8/TNRC6B/MIR1249/MIR186/ZC3H10/HELZ/MIRLET7BHG/MIR648/STAT3/TSN	30
geneM0	BP	GO:0007595	lactation	16/3468	32/12419	0.5	1.79051	2.78696	0.00659129	0.358593	VEGFA/COX2/OXTR/DDR1/GPAT4/ZBTB7B/NCOR2/MTCO2P12/CAD/UMPS/CREB1/STAT5B/SOCS2/MED1/HIF1A/XBP1	16
geneM0	BP	GO:0006354	DNA-templated transcription elongation	50/3468	131/12419	0.381679	1.3668	2.62699	0.00681572	0.366373	NCBP2/MED30/ERCC2/INTS12/MED7/MED17/ELOA/ZMYND8/SHH/HEXIM1/SETD2/INTS6/THOC1/CCNT2/INTS3/MED28/BRD4/MED22/ZC3H4/INTS9/PWWP2A/NELFCD/POLR2M/MED25/INTS13/CDC73/INTS7/GTF2F2/MED23/RNF168/MED20/MED15/POLR1F/CCNK/CDK12/CTDP1/PBRM1/ERCC6/MED18/ENY2/SKIC8/INTS11/MED26/MED11/MED1/GLYR1/RECQL5/SIRT6/INTS2/TEFM	50
geneM0	BP	GO:0090084	negative regulation of inclusion body assembly	7/3468	10/12419	0.7	2.50672	2.96683	0.00687034	0.366373	HSF1/DNAJB1/SACS/DNAJA4/HSPA1B/HSPA1A/HSPA2	7
geneM0	BP	GO:0045648	positive regulation of erythrocyte differentiation	14/3468	27/12419	0.518519	1.85683	2.77418	0.00723694	0.367272	ABCB10/STAT1/MAPK14/ZNF16/ISG15/PRMT1/ARNT/BRD1/STAT5B/HSPA1B/MED1/STAT3/HSPA1A/HIF1A	14
geneM0	BP	GO:0050685	positive regulation of mRNA processing	14/3468	27/12419	0.518519	1.85683	2.77418	0.00723694	0.367272	NCBP2/TRA2A/SNRNP70/DHX36/TRA2B/UPF3A/UPF1/STH/CDC73/NUP98/CIRBP/WDR77/CELF3/SF3B4	14
geneM0	BP	GO:0009129	pyrimidine nucleoside monophosphate metabolic process	10/3468	17/12419	0.588235	2.10649	2.84154	0.00734207	0.367272	UCKL1/SHMT1/UPP1/DPYD/UCK1/CAD/UMPS/DUT/UPP2/DPYS	10
geneM0	BP	GO:0009223	pyrimidine deoxyribonucleotide catabolic process	10/3468	17/12419	0.588235	2.10649	2.84154	0.00734207	0.367272	NEIL2/UPP1/DPYD/MBD4/OGG1/DUT/NEIL1/TDG/UPP2/DPYS	10
geneM0	BP	GO:0050912	detection of chemical stimulus involved in sensory perception of taste	10/3468	17/12419	0.588235	2.10649	2.84154	0.00734207	0.367272	TAS2R14/TAS2R10/TAS2R3/TAS2R4/TAS2R30/TAS2R13/TAS2R50/TAS2R31/TAS2R46/TAS2R43	10
geneM0	BP	GO:2000144	positive regulation of DNA-templated transcription initiation	26/3468	60/12419	0.433333	1.55178	2.66672	0.00738338	0.367272	BCLAF1/MED30/TAF10/MED7/MED17/DHX36/JUN/NFKB1/MED28/MED22/GTF2A2/TAF7/GTF2A1/MED25/MED23/SRF/TAF4/MED20/MED15/TAF8/MDC1/ERCC6/MED18/MED26/MED11/MED1	26
geneM0	BP	GO:0006376	mRNA splice site recognition	17/3468	35/12419	0.485714	1.73936	2.72638	0.00745884	0.367272	LUC7L/LUC7L3/PSIP1/SRSF6/CELF6/SRSF5/SF1/SF3A1/RNVU1-1/SF3A2/PRPF39/NOL3/SRSF9/KHDC4/CELF3/ISY1/SRSF10	17
geneM0	BP	GO:0009219	pyrimidine deoxyribonucleotide metabolic process	12/3468	22/12419	0.545455	1.95329	2.78552	0.00760059	0.367272	DTYMK/SHMT1/NEIL2/UPP1/DPYD/MBD4/OGG1/DUT/NEIL1/TDG/UPP2/DPYS	12
geneM0	BP	GO:0016093	polyprenol metabolic process	12/3468	22/12419	0.545455	1.95329	2.78552	0.00760059	0.367272	ALG14/ALG8/ALG2/DHDDS/ALG10B/ALG1/MPDU1/RFT1/ALG12/DPM3/ALG3/DOLPP1	12
geneM0	BP	GO:0046599	regulation of centriole replication	12/3468	22/12419	0.545455	1.95329	2.78552	0.00760059	0.367272	BRCA1/SASS6/CENPJ/VPS4B/CEP295NL/CEP76/KAT2A/CEP120/PPP1R35/RBM14/NUP62/PLK4	12
geneM0	BP	GO:0000288	nuclear-transcribed mRNA catabolic process, deadenylation-dependent decay	27/3468	63/12419	0.428571	1.53473	2.64845	0.0076373	0.367272	EIF4ENIF1/CNOT8/CNOT6/DIS3/CNOT4/AGO2/HNRNPD/DHX36/EXOSC3/CNOT1/SAMD4A/TNKS1BP1/CNOT6L/MLH1/TNRC6A/EXOSC2/TNRC6B/PARN/DCP1B/PAN2/SYNCRIP/CNOT2/PAN3/CNOT9/CNOT3/SAMD4B/PABPC1	27
geneM0	BP	GO:0006767	water-soluble vitamin metabolic process	22/3468	49/12419	0.44898	1.60781	2.65344	0.00808271	0.384848	SLC25A16/SLC52A2/SHMT1/PDXP/ALDH1L2/MTR/MTRR/MMACHC/FPGS/SLC25A19/SLC5A6/DHFR2/AKR1B1/SLC2A3/GSTO2/SLC25A42/THTPA/DHFR/SLC19A2/HLCS/MMAA/ABCD4	22
geneM0	BP	GO:0034249	negative regulation of amide metabolic process	49/3468	129/12419	0.379845	1.36023	2.55997	0.0081457	0.384848	EIF4ENIF1/EIF4EBP1/AGO4/LSM14A/SESN2/SHMT1/AGO2/SHFL/AGO3/EIF4A3/DHX36/CNOT1/EIF4E2/SAMD4A/TNRC6A/INPP5E/ZNF598/AGO1/ZNF540/RARA/CPEB2/PAIP2/ORMDL2/RBM4/TNRC6B/UNK/PRKAA1/NHLRC3/CALR/ILF3/SYNCRIP/TIA1/CIRBP/MRPL13/MIR186/SRP9/SERBP1/IFRD2/PARP16/DHFR/PURA/CAPRIN2/XRN1/CNOT9/ORMDL3/PCIF1/ORMDL1/SAMD4B/EIF2AK2	49
geneM0	BP	GO:0007099	centriole replication	18/3468	38/12419	0.473684	1.69628	2.67562	0.00825345	0.386548	BRCA1/SASS6/CENPJ/VPS4B/CEP295NL/CEP76/KAT2A/CEP120/PPP1R35/C2CD3/CNTROB/RBM14/NUP62/CEP152/CEP44/KIAA0753/PLK4/CEP135	18
geneM0	BP	GO:0045739	positive regulation of DNA repair	44/3468	114/12419	0.385965	1.38215	2.55138	0.00853477	0.396278	ZCWPW1/SHLD3/BRCA1/ACTR5/ING3/MRNIP/SMARCB1/INO80B/SMARCD2/INO80D/MGMT/DDX11/PHF10/NFRKB/SMARCD1/DPF2/EP400/PCNA/MBTD1/H2AX/KMT5B/TRIM28/MARCHF6-DT/XRCC1/FUS/RNF168/ARID2/EPC1/ARID1B/PRKCG/SMARCA4/EYA3/PBRM1/ERCC6/CEBPG/SMCHD1/HDAC10/TRRAP/TMEM161A/SIRT6/WDR48/PNKP/ARID1A/SHLD2	44
geneM0	BP	GO:0051053	negative regulation of DNA metabolic process	41/3468	105/12419	0.390476	1.39831	2.55118	0.00868492	0.398773	SHLD3/SLX1B/KMT5A/HSF1/TINF2/H1-0/TFIP11/NUDT16L1/BCL6/PINX1/TNKS2/SMG6/STN1/TRIM28/MLH1/LIG3/XRCC1/DFFA/ERCC4/NMNAT1/FBH1/POT1/ACD/OGG1/TIPIN/ERCC6/DFFB/NBN/TNKS/SMCHD1/XRN1/FLCN/TERF2/MSH6/RECQL5/RTEL1/TEN1/RAD17/MEN1/SHLD2/NAT10	41
geneM0	BP	GO:0032204	regulation of telomere maintenance	39/3468	99/12419	0.393939	1.41071	2.55373	0.00873657	0.398773	ACTR5/SLX1B/GCH1/TINF2/INO80B/INO80D/HNRNPA2B1/HNRNPD/DHX36/NFRKB/PINX1/UPF1/TNKS2/SMG6/STN1/PPP1R10/HMBOX1/XRCC1/ERCC4/NSMCE3/NSMCE2/POT1/PARN/ACD/SMC6/MAPKAPK5/NBN/NSMCE4A/TNKS/PML/XRN1/TERF2/SMC5/RTEL1/SIRT6/TEN1/PNKP/FBXO4/NAT10	39
geneM0	BP	GO:0007549	sex-chromosome dosage compensation	9/3468	15/12419	0.6	2.14862	2.77057	0.00922948	0.412762	MACROH2A1/BRCA1/JARID2/RBM15B/RBM15/LRIF1/PCGF3/SMCHD1/METTL3	9
geneM0	BP	GO:0046479	glycosphingolipid catabolic process	9/3468	15/12419	0.6	2.14862	2.77057	0.00922948	0.412762	NEU3/NEU4/HEXA/GLB1/PRKCD/SUMF1/SMPD1/M6PR/NEU1	9
geneM0	BP	GO:0006760	folic acid-containing compound metabolic process	13/3468	25/12419	0.52	1.86213	2.68577	0.00927296	0.412762	GCH1/SHMT1/ALDH1L2/ATIC/MTR/MTRR/FPGS/GART/DHFR2/MTHFR/FTCD/DHFR/MTHFD1L	13
geneM0	BP	GO:0051054	positive regulation of DNA metabolic process	87/3468	250/12419	0.348	1.2462	2.44768	0.00974918	0.430403	ZCWPW1/SHLD3/BRCA1/ACTR5/ERCC2/SLX1B/ING3/GCH1/MRNIP/HSF1/TINF2/SMARCB1/INO80B/SMARCD2/INO80D/HNRNPA2B1/HNRNPD/MGMT/DHX36/EXOSC3/DDX11/PHF10/NFRKB/TNKS2/PRKD2/TFRC/OTUD4/STN1/PPP1R10/SMARCD1/DPF2/EP400/PRIM2/PCNA/MBTD1/HMBOX1/H2AX/KMT5B/DBF4B/TRIM28/MARCHF6-DT/MLH1/CCNA2/XRCC1/FUS/RFC4/CHTF18/RNF168/ATF1/ARID2/POT1/PARN/ST20/EPC1/HMCES/ATAD5/ARID1B/ACD/PRKCG/GFER/SMARCA4/EYA3/UCN/PBRM1/PRKCD/ERCC…	87
geneM0	BP	GO:0061982	meiosis I cell cycle process	28/3468	67/12419	0.41791	1.49655	2.53665	0.00997138	0.436633	ZCWPW1/EME2/PLK1/ZSCAN21/AGO4/EHMT2/CENPC/TOP6BL/MLH1/RAD54B/ERCC4/CDC25B/RMI1/ZWINT/CKS2/HSF2BP/MLH3/FANCM/RNF212/TDRD9/PSMC3IP/MYBL1/MSH4/ING2/MSH6/SIRT7/HSPA2/MUS81	28
geneM0	BP	GO:0140013	meiotic nuclear division	40/3468	103/12419	0.38835	1.39069	2.47825	0.010484	0.45237	ZCWPW1/EME2/PLK1/ZSCAN21/AGO4/FIGNL1/EHMT2/CENPC/RAD1/ACTR3/CHFR/GPR3/TOP6BL/NPR2/MLH1/RAD54B/CATSPERZ/SMC2/ERCC4/CYP26B1/CDC25B/RMI1/ZWINT/CKS2/HSF2BP/CALR/MLH3/FANCM/RNF212/TDRD9/PSMC3IP/MYBL1/MSH4/ING2/FZR1/DCAF13/SYCP2L/SIRT7/HSPA2/MUS81	40
geneM0	BP	GO:2001252	positive regulation of chromosome organization	39/3468	100/12419	0.39	1.3966	2.47853	0.0105396	0.45237	MACROH2A1/ACTR5/SLX1B/GCH1/TINF2/INO80B/INO80D/HNRNPA2B1/HNRNPD/GTF2H2/DHX36/DDX11/NFRKB/TNKS2/PPP1R10/HMBOX1/TRIM28/SMC2/NSMCE2/POT1/SETDB1/PARN/ATF7IP2/ACD/NUMA1/RESF1/NCAPD3/MAPKAPK5/NBN/TNKS/PML/TERF2/SMC5/RTEL1/SIRT6/PNKP/FBXO4/MORC2/NCAPG2	39
geneM0	BP	GO:0032784	regulation of DNA-templated transcription elongation	38/3468	97/12419	0.391753	1.40288	2.4794	0.0105827	0.45237	NCBP2/MED30/INTS12/MED7/MED17/ZMYND8/SHH/HEXIM1/INTS6/THOC1/CCNT2/INTS3/MED28/BRD4/MED22/ZC3H4/INTS9/PWWP2A/NELFCD/MED25/INTS13/CDC73/INTS7/MED23/RNF168/MED20/MED15/CCNK/CDK12/ERCC6/MED18/INTS11/MED26/MED11/MED1/RECQL5/SIRT6/INTS2	38
geneM0	BP	GO:0006298	mismatch repair	14/3468	28/12419	0.5	1.79051	2.60654	0.0108062	0.458285	RNASEH2C/SETD2/PCNA/MLH1/RPA1/POLD3/PMS1/MLH3/PRKCG/AXIN2/HDAC10/MSH4/MSH6/TREX1	14
geneM0	BP	GO:0009303	rRNA transcription	18/3468	39/12419	0.461538	1.65278	2.54138	0.011394	0.46438	POLR1G/MACROH2A1/ERCC2/SMARCB1/DDX11/SPIN1/GTF3C2/DEDD/NOL11/GTF3C4/NIFK/POLR1F/SMARCA4/ERCC6/BRF1/SIRT7/POLR1B/IPPK	18
geneM0	BP	GO:0060261	positive regulation of transcription initiation by RNA polymerase II	24/3468	56/12419	0.428571	1.53473	2.49628	0.0115146	0.46438	MED30/TAF10/MED7/MED17/DHX36/NFKB1/MED28/MED22/GTF2A2/TAF7/GTF2A1/MED25/MED23/SRF/TAF4/MED20/MED15/TAF8/MDC1/ERCC6/MED18/MED26/MED11/MED1	24
geneM0	BP	GO:0006213	pyrimidine nucleoside metabolic process	8/3468	13/12419	0.615385	2.20371	2.70276	0.0115535	0.46438	DTYMK/UCKL1/UPP1/DPYD/TK2/DHFR2/NT5C3A/UPP2	8
geneM0	BP	GO:0009048	dosage compensation by inactivation of X chromosome	8/3468	13/12419	0.615385	2.20371	2.70276	0.0115535	0.46438	BRCA1/JARID2/RBM15B/RBM15/LRIF1/PCGF3/SMCHD1/METTL3	8
geneM0	BP	GO:0031054	pre-miRNA processing	8/3468	13/12419	0.615385	2.20371	2.70276	0.0115535	0.46438	AGO4/TARBP2/AGO2/AGO3/DGCR8/TUT7/AGO1/TUT4	8
geneM0	BP	GO:0032048	cardiolipin metabolic process	8/3468	13/12419	0.615385	2.20371	2.70276	0.0115535	0.46438	PLSCR3/PGS1/PLA2G6/PHB2/PNPLA8/LCLAT1/TAMM41/SLC27A1	8
geneM0	BP	GO:0051383	kinetochore organization	8/3468	13/12419	0.615385	2.20371	2.70276	0.0115535	0.46438	CENPC/RNF4/SUGT1/SMC2/MIS12/POGZ/KNTC1/TRAPPC12	8
geneM0	BP	GO:1901361	organic cyclic compound catabolic process	158/3468	485/12419	0.325773	1.1666	2.32964	0.0121783	0.482574	EIF4ENIF1/NCBP2/EP300/CNOT8/NEAT1/CNOT6/REXO4/DIS3/AGO4/QPRT/SMG9/CNOT4/PRKAG1/HSF1/CECR2/POP1/NEIL2/AGO2/FOXK1/HNRNPD/SIDT2/AGO3/PDXP/EIF4A3/FKRP/NUDT19/TAF15/DHX36/RNASEH2C/EXOSC3/KYAT1/UPP1/CNOT1/EDC3/UPF3A/ALDH1L2/NRDE2/DPYD/UPF1/DDX5/MAPK14/RBM33/FASTKD3/PNRC2/SMG6/TRAF2/DXO/SCARB1/MALAT1/KHSRP/SAMD4A/TET2/TNKS1BP1/TRIR/DDIT4/SMG7/CNOT6L/ANGEL2/ZC3H4/MLH1/CTIF/FASTK/EXOG/TNRC6A/APEX1/MGAT1/M…	158
geneM0	BP	GO:0042558	pteridine-containing compound metabolic process	15/3468	31/12419	0.483871	1.73275	2.54254	0.0121853	0.482574	GCH1/SHMT1/ALDH1L2/ATIC/MTR/MTRR/FPGS/PCBD1/GART/DHFR2/MTHFR/FTCD/DHFR/SPR/MTHFD1L	15
geneM0	BP	GO:0007127	meiosis I	27/3468	65/12419	0.415385	1.4875	2.45279	0.0123397	0.485039	ZCWPW1/EME2/PLK1/ZSCAN21/AGO4/EHMT2/CENPC/TOP6BL/MLH1/RAD54B/ERCC4/CDC25B/RMI1/ZWINT/CKS2/HSF2BP/MLH3/FANCM/RNF212/TDRD9/PSMC3IP/MYBL1/MSH4/ING2/SIRT7/HSPA2/MUS81	27
geneM0	BP	GO:0046653	tetrahydrofolate metabolic process	10/3468	18/12419	0.555556	1.98946	2.61478	0.0124277	0.485039	GCH1/SHMT1/ALDH1L2/ATIC/MTR/GART/DHFR2/MTHFR/DHFR/MTHFD1L	10
geneM0	BP	GO:0046605	regulation of centrosome cycle	21/3468	48/12419	0.4375	1.5667	2.4485	0.0134391	0.52074	MCPH1/BRCA1/SASS6/CENPJ/CHORDC1/CCNL1/VPS4B/CEP295NL/CEP76/KAT2A/CEP120/PPP1R35/CCNL2/XPO1/RBM14/CENATAC/ATF5/NUP62/CHMP2B/PLK4/NAT10	21
geneM0	BP	GO:1904357	negative regulation of telomere maintenance via telomere lengthening	13/3468	26/12419	0.5	1.79051	2.51152	0.0138749	0.533788	SLX1B/TINF2/PINX1/TNKS2/STN1/ERCC4/POT1/ACD/TNKS/XRN1/TERF2/TEN1/NAT10	13
geneM0	BP	GO:0051382	kinetochore assembly	7/3468	11/12419	0.636364	2.27884	2.64113	0.0143573	0.537004	CENPC/RNF4/SUGT1/MIS12/POGZ/KNTC1/TRAPPC12	7
geneM0	BP	GO:0090153	regulation of sphingolipid biosynthetic process	7/3468	11/12419	0.636364	2.27884	2.64113	0.0143573	0.537004	PLA2G6/ORMDL2/PRKAA1/PRKCD/ORMDL3/ORMDL1/SPHK2	7
geneM0	BP	GO:2000303	regulation of ceramide biosynthetic process	7/3468	11/12419	0.636364	2.27884	2.64113	0.0143573	0.537004	PLA2G6/ORMDL2/PRKAA1/PRKCD/ORMDL3/ORMDL1/SPHK2	7
geneM0	BP	GO:2000622	regulation of nuclear-transcribed mRNA catabolic process, nonsense-mediated decay	7/3468	11/12419	0.636364	2.27884	2.64113	0.0143573	0.537004	EIF4A3/UPF3A/DHX34/MAGOHB/SECISBP2/RBM8A/PABPC1	7
geneM0	BP	GO:2000779	regulation of double-strand break repair	42/3468	111/12419	0.378378	1.35498	2.33833	0.0145617	0.54089	ZCWPW1/SHLD3/ING3/FIGNL1/KMT5A/MRNIP/HSF1/SMARCB1/SMARCD2/TFIP11/NUDT16L1/MGMT/DDX11/PHF10/SETD2/SMARCD1/DPF2/EP400/MBTD1/KMT5B/FUS/FBH1/ARID2/POT1/EPC1/ARID1B/OGG1/SMARCA4/PBRM1/ERCC6/ATRIP/SMCHD1/PML/TRRAP/RECQL5/RTEL1/SIRT6/WDR48/PNKP/ARID1A/SHLD2/PPP4R3B	42
geneM0	BP	GO:0045814	negative regulation of gene expression, epigenetic	40/3468	105/12419	0.380952	1.3642	2.33273	0.0149078	0.549954	MACROH2A1/BRCA1/UHRF1/SCMH1/H1-0/JARID2/RBM15B/BCL6/NRDE2/TASOR2/LMNB1/PHF19/DOT1L/ZNFX1/TRIM28/LMNB2/MTA1/SETDB1/ZNF445/L3MBTL3/EPC1/KMT2D/BAZ2A/METTL4/ATF7IP2/RESF1/TDRD9/RBM15/BAHD1/LRIF1/UBR5/PCGF3/SMCHD1/ING2/METTL3/SIRT6/L3MBTL1/SIRT7/MORC2/SAMD1	40
geneM0	BP	GO:0006403	RNA localization	63/3468	177/12419	0.355932	1.2746	2.29031	0.0151539	0.553292	NCBP2/NEAT1/HNRNPA1L2/BICD1/HSF1/NUP188/NUP214/HNRNPA2B1/SIDT2/EIF4A3/DHX36/RBM15B/POM121/DDX19B/SETD2/UPF3A/THOC1/NUP205/NRDE2/NCBP3/UPF1/NUP54/RBM33/NUP42/SMG6/NUP160/PARP11/NUP107/KHSRP/ZNF385A/SMG7/NOP58/AAAS/THOC6/GLE1/NXF1/PEG10/AGFG1/NUP98/MAGOHB/CETN3/POM121C/XPO1/KHDRBS1/PARN/DDX25/NUP62/POLDIP3/DDX39A/ZC3H3/NUP133/RANBP17/SEC13/ENY2/ARC/TNKS/ZC3H11A/RBM8A/MEX3D/FYTTD1/SRSF3/AKAP8L/DDX19A	63
geneM0	BP	GO:0070897	transcription preinitiation complex assembly	26/3468	63/12419	0.412698	1.47788	2.36692	0.0152578	0.553292	MED30/TAF10/MED7/MED17/SMARCB1/GTF2B/MED28/MED22/GTF2A2/TAF7/GTF2A1/MED25/MED23/TAF4/BAZ2A/MED20/MED15/TAF8/SMARCA4/MED18/RRN3/MED26/TAF6L/MED11/MED1/BRF1	26
geneM0	BP	GO:0000963	mitochondrial RNA processing	11/3468	21/12419	0.52381	1.87578	2.50009	0.0153184	0.553292	FASTKD3/FASTK/TRNT1/CDK5RAP1/TRMT5/FASTKD1/TRIT1/METTL8/TRMT61B/FASTKD5/PRORP	11
geneM0	BP	GO:0043247	telomere maintenance in response to DNA damage	14/3468	29/12419	0.482759	1.72877	2.44559	0.0156116	0.553292	SHLD3/ACTR5/INO80B/INO80D/TFIP11/NFRKB/DCLRE1B/APEX1/XRCC1/ERCC4/ACD/TERF2/RTEL1/SHLD2	14
geneM0	BP	GO:0010833	telomere maintenance via telomere lengthening	30/3468	75/12419	0.4	1.43241	2.33791	0.0157286	0.553292	SLX1B/TERC/GCH1/TINF2/HNRNPA2B1/DHX36/PINX1/TNKS2/SMG6/STN1/TNKS1BP1/HMBOX1/DCLRE1B/RPA1/ERCC4/TELO2/POT1/PARN/ACD/MAPKAPK5/TNKS/XRN1/TERF2/HSP90AA1/RTEL1/TEN1/PNKP/GAR1/FBXO4/NAT10	30
geneM0	BP	GO:0016973	poly(A)+ mRNA export from nucleus	9/3468	16/12419	0.5625	2.01433	2.52699	0.0159228	0.553292	DDX19B/GLE1/NXF1/DDX25/POLDIP3/NUP133/ENY2/ZC3H11A/DDX19A	9
geneM0	BP	GO:0035278	miRNA-mediated gene silencing by inhibition of translation	9/3468	16/12419	0.5625	2.01433	2.52699	0.0159228	0.553292	EIF4ENIF1/AGO4/AGO2/AGO3/EIF4E2/TNRC6A/AGO1/RBM4/TNRC6B	9
geneM0	BP	GO:0090110	COPII-coated vesicle cargo loading	9/3468	16/12419	0.5625	2.01433	2.52699	0.0159228	0.553292	SEC24A/INSIG1/SAR1A/SEC31B/MIA3/SEC23B/SCAP/SEC13/SEC24B	9
geneM0	BP	GO:2000232	regulation of rRNA processing	9/3468	16/12419	0.5625	2.01433	2.52699	0.0159228	0.553292	DIMT1/YTHDF2/UTP15/USP36/RIOK2/HEATR1/METTL18/SIRT7/TRMT112	9
geneM0	BP	GO:0006417	regulation of translation	107/3468	320/12419	0.334375	1.19741	2.22684	0.0163866	0.565757	EIF4ENIF1/NCBP2/CNOT8/EIF4EBP1/KBTBD8/EEFSEC/CNOT6/EEF2K/SEPSECS/AGO4/EIF3C/ZCCHC4/NCK1/LSM14A/TARBP2/CNBP/SESN2/SHMT1/AGO2/SHFL/HNRNPD/AGO3/EIF4A3/HSPB1/DHX36/EIF5/PER1/GCN1/CNOT1/UPF3A/UPF1/FASTKD3/EIF4E2/ELP6/TRNAU1AP/SAMD4A/MIF4GD/ZNF385A/SELENOT/DUS3L/CNOT6L/CTIF/TNRC6A/PPP1R15A/INPP5E/MKNK2/METTL14/ZNF598/AGO1/ZNF540/RARA/EIF2B5/CDK5RAP1/CPEB2/PAIP2/PRMT1/RBM4/SECISBP2/TNRC6B/KHDRBS1/UNK/DD…	107
geneM0	BP	GO:0032968	positive regulation of transcription elongation by RNA polymerase II	20/3468	46/12419	0.434783	1.55697	2.3556	0.0168868	0.579313	NCBP2/MED30/MED7/MED17/ZMYND8/MED28/BRD4/MED22/PWWP2A/MED25/CDC73/MED23/MED20/MED15/CCNK/CDK12/MED18/MED26/MED11/MED1	20
geneM0	BP	GO:0044273	sulfur compound catabolic process	15/3468	32/12419	0.46875	1.67861	2.39243	0.0171212	0.583638	BLMH/SGSH/NUDT19/IDUA/MTRR/GGT7/MPST/HEXA/GGT1/NAGLU/GLB1/FITM2/HGSNAT/GPC1/CHAC2	15
geneM0	BP	GO:0032094	response to food	12/3468	24/12419	0.5	1.79051	2.4128	0.0178549	0.604819	GHR/SLC25A25/CARTPT/ATN1/BCL10/SREBF1/PPARA/PRKCG/UCN/AKT1/TMEM126B/TMEM135	12
geneM0	BP	GO:0009411	response to UV	48/3468	131/12419	0.366412	1.31213	2.23544	0.0180708	0.60831	EP300/ACTR5/ERCC2/AQP1/REV1/GTF2H2/DHX36/RELA/SCARA3/XPA/MAPK14/UVSSA/PCNA/ERCC8/IL12A/STK11/ERCC5/ERCC4/POLD3/MDM2/NSMCE3/ST20/PRKAA1/CIRBP/POLK/SPRTN/BAK1/PRKCD/TIPIN/ERCC6/CASP9/POLH/SMPD1/RHNO1/N4BP1/PML/DCUN1D3/METTL3/TMEM161A/MSH6/AKT1/SIRT6/MEN1/TREX1/GPX1/MC1R/ZBTB1/HUS1	48
geneM0	BP	GO:0045815	transcription initiation-coupled chromatin remodeling	16/3468	35/12419	0.457143	1.63704	2.34909	0.0184182	0.616152	EP300/MACROH2A1/SMARCB1/SMARCD1/USP21/N6AMT1/RBM14/ARID1B/SMARCA4/FAM47E/GLYR1/SIRT7/ARID1A/MEN1/TRMT112/SPHK2	16
geneM0	BP	GO:0098781	ncRNA transcription	46/3468	125/12419	0.368	1.31782	2.22288	0.0187474	0.623293	VEGFA/POLR1G/MACROH2A1/SNAPC4/ERCC2/SMARCB1/MEPCE/JUN/RELA/DDX11/SPIN1/GTF3C2/POLR3E/DDX5/BMP2/DEDD/NOL11/ZC3H4/SNAPC3/GTF3C4/ZNF512B/CC2D1A/RARA/SREBF1/PPARA/NCOR2/RPAP2/SRF/NIFK/POLR1F/SMARCA4/SMAD1/ERCC6/MYBL1/POLR3B/STAT3/CELF3/EGR1/BRF1/SIRT7/PPARG/HIF1A/POLR1B/SMAD4/ATOH8/IPPK	46
geneM0	BP	GO:0031507	heterochromatin formation	31/3468	79/12419	0.392405	1.40521	2.24889	0.0191442	0.631147	BRCA1/UHRF1/SCMH1/H1-0/JARID2/RBM15B/BCL6/NRDE2/LMNB1/DOT1L/ZNFX1/TRIM28/LMNB2/SETDB1/L3MBTL3/KMT2D/BAZ2A/ATF7IP2/RESF1/TDRD9/RBM15/BAHD1/LRIF1/UBR5/PCGF3/SMCHD1/METTL3/SIRT6/L3MBTL1/MORC2/SAMD1	31
geneM0	BP	GO:2000142	regulation of DNA-templated transcription initiation	29/3468	73/12419	0.39726	1.4226	2.25402	0.019218	0.631147	BCLAF1/MED30/TAF10/MED7/MED17/DHX36/JUN/NFKB1/CDK4/MED28/MED22/GTF2A2/TAF7/GTF2A1/PWWP2A/MED25/MED23/SRF/TAF4/MED20/MED15/TAF8/MDC1/ERCC6/MED18/RRN3/MED26/MED11/MED1	29
geneM0	BP	GO:0006284	base-excision repair	17/3468	38/12419	0.447368	1.60204	2.31349	0.0195207	0.633581	NEIL2/XPA/PCNA/APEX1/LIG3/RPA1/XRCC1/ERCC5/POLE/MBD4/POLL/OGG1/ERCC6/NEIL1/TDG/SIRT6/PNKP	17
geneM0	BP	GO:0006888	endoplasmic reticulum to Golgi vesicle-mediated transport	43/3468	116/12419	0.37069	1.32745	2.20545	0.0197563	0.633581	YKT6/TRAPPC5/SEC22A/SEC23IP/SAR1B/KDELR1/ZW10/SEC24A/INSIG1/GOLT1B/SAR1A/SEC31B/YIF1A/STX17/TMED4/PREB/COPB1/SEC16A/VAPB/MIA3/ARCN1/TRAPPC4/SEC23B/TMED1/SCAP/CNIH4/TFG/ANK1/SEC22C/P4HB/COG3/LMAN2/IER3IP1/SEC13/COPG2/LMAN2L/GAS1/SEC24B/MIA2/SPAST/GOSR1/TRAPPC12/TMED10	43
geneM0	BP	GO:0006312	mitotic recombination	10/3468	19/12419	0.526316	1.88475	2.40224	0.0197627	0.633581	ERCC2/MLH1/XRCC1/RAD54B/ERCC4/NSMCE2/SMC6/RAD52/TERF2/SMC5	10
geneM0	BP	GO:0034508	centromere complex assembly	10/3468	19/12419	0.526316	1.88475	2.40224	0.0197627	0.633581	CENPO/MIS18A/ITGB3BP/CENPC/RNF4/SUGT1/MIS12/POGZ/KNTC1/TRAPPC12	10
geneM0	BP	GO:0032933	SREBP signaling pathway	8/3468	14/12419	0.571429	2.0463	2.4381	0.0204273	0.640293	SPRING1/INSIG1/ARHGEF10L/ZBTB7B/SREBF1/SCAP/AMFR/ERLIN1	8
geneM0	BP	GO:0071501	cellular response to sterol depletion	8/3468	14/12419	0.571429	2.0463	2.4381	0.0204273	0.640293	SPRING1/INSIG1/ARHGEF10L/ZBTB7B/SREBF1/SCAP/AMFR/ERLIN1	8
geneM0	BP	GO:1905038	regulation of membrane lipid metabolic process	8/3468	14/12419	0.571429	2.0463	2.4381	0.0204273	0.640293	PLA2G6/ORMDL2/PRKAA1/PRKCD/NSMAF/ORMDL3/ORMDL1/SPHK2	8
geneM0	BP	GO:0090114	COPII-coated vesicle budding	18/3468	41/12419	0.439024	1.57216	2.28408	0.0204475	0.640293	TRAPPC5/SAR1B/SEC24A/INSIG1/SAR1A/SEC31B/PREB/SEC16A/VAPB/MIA3/TRAPPC4/SEC23B/SCAP/TFG/SEC13/SEC24B/TRAPPC12/TMED10	18
geneM0	BP	GO:0061077	chaperone-mediated protein folding	27/3468	68/12419	0.397059	1.42188	2.1713	0.0234865	0.731204	CHORDC1/FKBP2/HSPB1/HSPE1/DNAJB12/PEX19/DNAJB1/FKBP5/DNAJB4/HSPA1L/DFFA/HSPH1/TOR1B/PPIB/P3H1/HSPA5/HSPA7/DNAJC24/HSPA1B/DNAJB5/FKBP11/GAK/TOR2A/HSPA1A/HSPA2/SDF2L1/HSPA6	27
geneM0	BP	GO:0019377	glycolipid catabolic process	9/3468	17/12419	0.529412	1.89584	2.30058	0.0255761	0.776318	NEU3/NEU4/HEXA/GLB1/PRKCD/SUMF1/SMPD1/M6PR/NEU1	9
geneM0	BP	GO:0033762	response to glucagon	9/3468	17/12419	0.529412	1.89584	2.30058	0.0255761	0.776318	CCNA2/STK11/SREBF1/CRY1/PRKAR1A/CYTB/PRKACA/CREB1/ASS1	9
geneM0	BP	GO:2000773	negative regulation of cellular senescence	9/3468	17/12419	0.529412	1.89584	2.30058	0.0255761	0.776318	TERC/GCH1/MAP3K3/BCL6/RBL1/FZR1/TERF2/ZKSCAN3/SIRT6	9
geneM0	BP	GO:0007140	male meiotic nuclear division	12/3468	25/12419	0.48	1.71889	2.23954	0.0257766	0.776318	ZSCAN21/AGO4/FIGNL1/MLH1/CATSPERZ/CYP26B1/HSF2BP/MLH3/TDRD9/MYBL1/ING2/HSPA2	12
geneM0	BP	GO:0016180	snRNA processing	12/3468	25/12419	0.48	1.71889	2.23954	0.0257766	0.776318	INTS12/EXOSC3/USB1/INTS6/INTS3/TUT1/INTS9/INTS13/INTS7/EXOSC2/INTS11/INTS2	12
geneM0	BP	GO:0035825	homologous recombination	17/3468	39/12419	0.435897	1.56096	2.1839	0.0258004	0.776318	EME2/BRCA1/UHRF1/TOP6BL/MLH1/RAD54B/ERCC4/RMI1/HSF2BP/MLH3/FANCM/RNF212/PSMC3IP/NBN/HDAC10/MSH4/MUS81	17
geneM0	BP	GO:0035437	maintenance of protein localization in endoplasmic reticulum	7/3468	12/12419	0.583333	2.08893	2.34903	0.0262343	0.776363	KDELR1/FKRP/INSIG1/RER1/GPAA1/HSPA5/PDIA2	7
geneM0	BP	GO:0090435	protein localization to nuclear envelope	7/3468	12/12419	0.583333	2.08893	2.34903	0.0262343	0.776363	TOR1AIP1/PLK1/NUP54/LMNB1/LMNB2/INTS13/TMEM147	7
geneM0	BP	GO:1901142	insulin metabolic process	7/3468	12/12419	0.583333	2.08893	2.34903	0.0262343	0.776363	FOSL2/SLC30A5/CTSD/IDE/NLGN2/ERO1B/P4HB	7
geneM0	BP	GO:0030261	chromosome condensation	13/3468	28/12419	0.464286	1.66262	2.18484	0.0280403	0.820788	MCPH1/PLK1/KMT5A/H1-0/PHF13/SMC2/KDM4A/NCAPD3/AKAP8/DFFB/SMC5/NCAPG2/AKAP8L	13
geneM0	BP	GO:0035459	vesicle cargo loading	13/3468	28/12419	0.464286	1.66262	2.18484	0.0280403	0.820788	SEC24A/AP3M1/INSIG1/SAR1A/SEC31B/MIA3/SEC23B/SCAP/SEC13/SEC24B/MIA2/AP3D1/TMED10	13
geneM0	BP	GO:0051123	RNA polymerase II preinitiation complex assembly	21/3468	51/12419	0.411765	1.47454	2.11367	0.0282391	0.822139	MED30/TAF10/MED7/MED17/GTF2B/MED28/MED22/GTF2A2/TAF7/GTF2A1/MED25/MED23/TAF4/MED20/MED15/TAF8/MED18/MED26/TAF6L/MED11/MED1	21
geneM0	BP	GO:0006414	translational elongation	26/3468	66/12419	0.393939	1.41071	2.08232	0.0286926	0.830851	EEFSEC/EEF2K/SEPSECS/ANKZF1/EFL1/SHFL/EIF4A3/GCN1/EIF4E2/EEF1G/TRNAU1AP/SELENOT/GTPBP2/ZNF598/TRNT1/CPEB2/SECISBP2/GTPBP1/EEF1D/SRP9/MTRFR/ALKBH1/SKIC8/METTL18/KLHDC10/SKIC2	26
geneM0	BP	GO:0070828	heterochromatin organization	38/3468	103/12419	0.368932	1.32116	2.03718	0.0293222	0.834082	SNAI1/MACROH2A1/BRCA1/UHRF1/SCMH1/H1-0/JARID2/RBM15B/BCL6/NRDE2/LMNB1/H2AX/DOT1L/ZNFX1/TRIM28/LMNB2/MTHFR/SETDB1/H2AC4/L3MBTL3/KMT2D/BAZ2A/ATF7IP2/RESF1/TDRD9/RBM15/H2AC6/BAHD1/LRIF1/UBR5/PCGF3/SMCHD1/HP1BP3/METTL3/SIRT6/L3MBTL1/MORC2/SAMD1	38
geneM0	BP	GO:0006244	pyrimidine nucleotide catabolic process	10/3468	20/12419	0.5	1.79051	2.20222	0.0298126	0.834082	NEIL2/UPP1/DPYD/MBD4/OGG1/DUT/NEIL1/TDG/UPP2/DPYS	10
geneM0	BP	GO:0015919	peroxisomal membrane transport	10/3468	20/12419	0.5	1.79051	2.20222	0.0298126	0.834082	PEX3/PEX6/PEX2/RAB8B/PEX19/PEX10/PEX1/LONP2/ABCD4/PEX13	10
geneM0	BP	GO:0034471	ncRNA 5'-end processing	10/3468	20/12419	0.5	1.79051	2.20222	0.0298126	0.834082	RPP25L/RPP38/THG1L/POP1/RPP14/TBL3/POP5/POP4/UTP20/PRORP	10
geneM0	BP	GO:0043574	peroxisomal transport	10/3468	20/12419	0.5	1.79051	2.20222	0.0298126	0.834082	PEX3/PEX6/PEX2/RAB8B/PEX19/PEX10/PEX1/LONP2/ABCD4/PEX13	10
geneM0	BP	GO:0007608	sensory perception of smell	14/3468	31/12419	0.451613	1.61724	2.14172	0.0298882	0.834082	OR2L8/OR2L13/OR2L3/NAV2/OR2M3/OR2W3/OR2L2/OR2AK2/BBS1/OR2M4/OR2M5/CNGB1/OR2L5/OR3A2	14
geneM0	BP	GO:0070988	demethylation	14/3468	31/12419	0.451613	1.61724	2.14172	0.0298882	0.834082	CYP2C8/JMJD6/RBM33/ALKBH3/MMACHC/OTUD4/TET2/KDM2A/TRIM28/APEX1/ALKBH2/ALKBH1/TDG/FTO	14
geneM0	BP	GO:0048599	oocyte development	15/3468	34/12419	0.441176	1.57986	2.1074	0.0313778	0.860389	EDN1/TDRD5/ZGLP1/EHMT2/TDRD6/NPR2/TUT7/CDC25B/TDRD7/YTHDF2/KMT2D/WDR77/DCAF13/PLD6/TUT4	15
geneM0	BP	GO:0072528	pyrimidine-containing compound biosynthetic process	15/3468	34/12419	0.441176	1.57986	2.1074	0.0313778	0.860389	DTYMK/UCKL1/SHMT1/UPP1/TK2/SLC25A19/DHFR2/NME3/UCK1/CAD/UMPS/THTPA/DUT/SLC19A2/UPP2	15
geneM0	BP	GO:0141137	positive regulation of gene expression, epigenetic	16/3468	37/12419	0.432432	1.54855	2.07995	0.0325602	0.860389	EP300/MACROH2A1/SMARCB1/SMARCD1/USP21/N6AMT1/RBM14/ARID1B/SMARCA4/FAM47E/GLYR1/SIRT7/ARID1A/MEN1/TRMT112/SPHK2	16
geneM0	BP	GO:0034248	regulation of amide metabolic process	122/3468	378/12419	0.322751	1.15578	1.91452	0.0329983	0.860389	EIF4ENIF1/NCBP2/CNOT8/EIF4EBP1/KBTBD8/EEFSEC/CNOT6/EEF2K/SEPSECS/AGO4/EIF3C/ZCCHC4/NCK1/LSM14A/TARBP2/CNBP/SESN2/SHMT1/AGO2/SHFL/HNRNPD/AGO3/EIF4A3/HSPB1/SP1/DHX36/RELA/PLA2G6/EIF5/PER1/GCN1/CNOT1/UPF3A/UPF1/FASTKD3/EIF4E2/ELP6/TRNAU1AP/SAMD4A/MIF4GD/ZNF385A/SELENOT/DUS3L/CNOT6L/CTIF/TNRC6A/PPP1R15A/INPP5E/MKNK2/METTL14/ZNF598/AGO1/ZNF540/PDK4/RARA/EIF2B5/CDK5RAP1/CPEB2/PAIP2/ORMDL2/PRMT1/RBM4/SE…	122
geneM0	BP	GO:0032770	positive regulation of monooxygenase activity	8/3468	15/12419	0.533333	1.90988	2.19472	0.0332249	0.860389	GCH1/SCARB1/CDH3/DHFR/TERF2/AKT1/HIF1A/GDNF	8
geneM0	BP	GO:0045717	negative regulation of fatty acid biosynthetic process	8/3468	15/12419	0.533333	1.90988	2.19472	0.0332249	0.860389	BRCA1/TRIB3/INSIG1/WDTC1/ERLIN1/KLHL25/UBR4/DCAF5	8
geneM0	BP	GO:0099116	tRNA 5'-end processing	8/3468	15/12419	0.533333	1.90988	2.19472	0.0332249	0.860389	RPP25L/RPP38/THG1L/POP1/RPP14/POP5/POP4/PRORP	8
geneM0	BP	GO:1901836	regulation of transcription of nucleolar large rRNA by RNA polymerase I	8/3468	15/12419	0.533333	1.90988	2.19472	0.0332249	0.860389	MACROH2A1/SMARCB1/DDX11/DEDD/NOL11/SMARCA4/SIRT7/IPPK	8
geneM0	BP	GO:0043153	entrainment of circadian clock by photoperiod	11/3468	23/12419	0.478261	1.71266	2.12931	0.0332399	0.860389	PPP1CB/PER1/PPP1CC/CRY1/MTA1/RBM4/NR2F6/PER3/PML/RBM4B/BHLHE40	11
geneM0	BP	GO:2001032	regulation of double-strand break repair via nonhomologous end joining	11/3468	23/12419	0.478261	1.71266	2.12931	0.0332399	0.860389	SHLD3/MRNIP/HSF1/TFIP11/NUDT16L1/KMT5B/POT1/ERCC6/SMCHD1/PNKP/SHLD2	11
geneM0	BP	GO:0006261	DNA-templated DNA replication	45/3468	126/12419	0.357143	1.27894	1.95882	0.0337005	0.860389	HMGA1/EME2/BRCA1/POLD4/POLN/NOC3L/DDX11/BCL6/UPF1/RFWD3/PRIM2/PCNA/DBF4B/LIG3/RPA1/RFC4/POLD3/FBH1/CHTF18/POLE/POLRMT/METTL4/ATAD5/CHRAC1/FANCM/ETAA1/TIPIN/WIZ/TWNK/DONSON/NBN/PURA/WDR18/TERF2/SMARCAL1/RECQL5/RTEL1/MCM2/POLG2/PNKP/RECQL4/MUS81/MGME1/EXD2/PRIM1	45
geneM0	BP	GO:0001514	selenocysteine incorporation	6/3468	10/12419	0.6	2.14862	2.26171	0.0337063	0.860389	EEFSEC/SEPSECS/EIF4A3/TRNAU1AP/SELENOT/SECISBP2	6
geneM0	BP	GO:0006451	translational readthrough	6/3468	10/12419	0.6	2.14862	2.26171	0.0337063	0.860389	EEFSEC/SEPSECS/EIF4A3/TRNAU1AP/SELENOT/SECISBP2	6
geneM0	BP	GO:0009176	pyrimidine deoxyribonucleoside monophosphate metabolic process	6/3468	10/12419	0.6	2.14862	2.26171	0.0337063	0.860389	SHMT1/UPP1/DPYD/DUT/UPP2/DPYS	6
geneM0	BP	GO:0009313	oligosaccharide catabolic process	6/3468	10/12419	0.6	2.14862	2.26171	0.0337063	0.860389	CTBS/NEU3/NEU4/MAN2C1/NEU1/MAN2B2	6
geneM0	BP	GO:0051000	positive regulation of nitric-oxide synthase activity	6/3468	10/12419	0.6	2.14862	2.26171	0.0337063	0.860389	GCH1/SCARB1/DHFR/TERF2/AKT1/HIF1A	6
geneM0	BP	GO:0160049	negative regulation of cGAS/STING signaling pathway	6/3468	10/12419	0.6	2.14862	2.26171	0.0337063	0.860389	PCBP2/LYPLAL1/ZDHHC18/BANF1/AKT1/TREX1	6
geneM0	BP	GO:2000234	positive regulation of rRNA processing	6/3468	10/12419	0.6	2.14862	2.26171	0.0337063	0.860389	DIMT1/UTP15/RIOK2/HEATR1/SIRT7/TRMT112	6
geneM0	BP	GO:0051055	negative regulation of lipid biosynthetic process	19/3468	46/12419	0.413043	1.47912	2.02635	0.0346811	0.881096	SNAI1/BRCA1/TRIB3/INSIG1/NFKB1/WDTC1/LPCAT1/BMP2/ORMDL2/SCAP/PRKAA1/PDE8B/ERLIN1/KLHL25/SLC27A1/UBR4/DCAF5/ORMDL3/ORMDL1	19
geneM0	BP	GO:0006487	protein N-linked glycosylation	25/3468	64/12419	0.390625	1.39884	1.99111	0.034999	0.884998	GFPT2/ALG14/PMM2/MOGS/RPN2/GFPT1/ALG8/ALG5/MGAT2/ALG2/MGAT1/MGAT5/DHDDS/MGAT4A/ALG10B/ALG1/MPDU1/RFT1/ALG12/UGGT1/ALG11/TMEM258/ALG3/GORASP1/DOLPP1	25
geneM0	BP	GO:0016073	snRNA metabolic process	21/3468	52/12419	0.403846	1.44618	2.00684	0.0352242	0.88653	SNAPC4/INTS12/MEPCE/EXOSC3/USB1/INTS6/INTS3/TUT1/INTS9/RBM7/SNAPC3/INTS13/INTS7/EXOSC2/CC2D1A/RPAP2/METTL4/POLR3B/INTS11/ZCCHC8/INTS2	21
geneM0	BP	GO:0034728	nucleosome organization	36/3468	98/12419	0.367347	1.31548	1.9516	0.0354529	0.888136	HMGA1/MACROH2A1/DAXX/H2BC14/SMARCB1/SMARCD2/H1-0/CHD2/H3C1/SETD2/H4C14/RSF1/SMARCD1/H2AX/UBN1/SMYD3/H4C2/ARID2/H2BC6/H3-3B/NAP1L4/CABIN1/CHRAC1/SMARCA4/HIRA/NAA60/DNAJC9/HP1BP3/RBBP4/MCM2/H2BC3/H3C6/ARID1A/H4C6/H3C10/BRD2	36
geneM0	BP	GO:0010212	response to ionizing radiation	41/3468	114/12419	0.359649	1.28791	1.92222	0.0368986	0.920073	BRCA1/FIGNL1/MRNIP/HSF1/AEN/RAD1/MAPK14/RFWD3/INTS3/CYP2R1/CBL/TNKS1BP1/ERCC8/H2AX/RAD54B/STK11/INTS7/MDM2/RNF168/MTA1/XRCC4/PRKAA1/EEF1D/TANK/EYA3/BAK1/ERCC6/SMPD1/GRB2/RHNO1/PML/DCUN1D3/XRRA1/EGR1/FBXO4/BRAT1/MEN1/TREX1/NHEJ1/GPX1/HUS1	41
geneM0	BP	GO:0006506	GPI anchor biosynthetic process	13/3468	29/12419	0.448276	1.60529	2.03121	0.0381386	0.943759	PIGV/PIGH/SLC30A5/PIGG/GPAA1/PIGF/PIGL/PIGZ/PIGM/PGAP2/PIGW/PIGQ/DPM3	13
geneM0	BP	GO:0000413	protein peptidyl-prolyl isomerization	9/3468	18/12419	0.5	1.79051	2.08904	0.0387246	0.943759	FKBP5/FKBP1B/PPIB/PPIG/FKBP1A/PPWD1/NKTR/PPIL3/PPIF	9
geneM0	BP	GO:0032197	retrotransposition	9/3468	18/12419	0.5	1.79051	2.08904	0.0387246	0.943759	TDRD5/TUT7/ZNF93/TDRD9/MYBL1/SIRT6/SIRT7/TREX1/TUT4	9
geneM0	BP	GO:0080111	DNA demethylation	9/3468	18/12419	0.5	1.79051	2.08904	0.0387246	0.943759	ALKBH3/OTUD4/TET2/TRIM28/APEX1/ALKBH2/ALKBH1/TDG/FTO	9
geneM0	BP	GO:2000001	regulation of DNA damage checkpoint	9/3468	18/12419	0.5	1.79051	2.08904	0.0387246	0.943759	BRCA1/RFWD3/PPP1R10/TTI2/TELO2/CRY1/TTI1/ETAA1/FBXO4	9
geneM0	BP	GO:0030512	negative regulation of transforming growth factor beta receptor signaling pathway	29/3468	77/12419	0.376623	1.3487	1.91043	0.0400598	0.971901	BMP2/INTS9/SKIL/ADAMTSL2/SAP30/CDH3/PEG10/BAMBI/SAP130/PPARA/BRMS1/SNX25/SKI/HSPA5/FKBP1A/WFIKKN1/SPRED3/SPRY1/SPRED1/ING2/GLG1/RBBP4/ARID4A/ING1/VASN/HSPA1A/PPARG/ADAM17/BCL9L	29
geneM0	BP	GO:0035966	response to topologically incorrect protein	47/3468	134/12419	0.350746	1.25603	1.85476	0.0415518	0.993819	ABCB10/TMEM129/NCK1/DAXX/HSF1/RNF126/HSPB1/RHBDD2/HSPE1/DNAJB12/DNAJB1/SERPINH1/PPP1R15A/VAPB/DNAJB4/HSPA1L/ATXN3/RPAP2/HSPA4L/HSPH1/TOR1B/DNAJC10/SELENOS/DERL2/HSPD1/DDIT3/HERPUD2/HSPA5/BAG3/AMFR/ERP44/BAK1/CREB3L4/FICD/PARP16/PIGBOS1/DNAJB5/HSP90AA1/HSPA1A/CTH/FAF2/HSPA2/UFD1/HSPA6/MANF/EIF2AK2/XBP1	47
geneM0	BP	GO:0007059	chromosome segregation	101/3468	311/12419	0.324759	1.16297	1.81168	0.0417175	0.993819	ZCWPW1/PLK1/BRCA1/CENPO/SASS6/ERCC2/AGO4/MIS18A/CENPJ/LSM14A/KMT5A/UHRF1/CHAMP1/ITGB3BP/SMARCB1/SMARCD2/ZW10/VPS4B/MAP10/ANAPC2/TUBGCP5/MAPRE1/EHMT2/HDAC3/PHF10/GTF2B/PHF13/CENPC/PINX1/ACTR3/RCC1/SMARCD1/DPF2/CHFR/RNF4/TUBGCP3/UBE2I/KNSTRN/MTCL2/PLSCR1/CCDC61/MAD1L1/MLH1/KIF22/NSL1/SMC2/AAAS/ANAPC4/RCC2/ZWINT/ARID2/NSMCE2/MIS12/DIS3L2/CENATAC/CDC16/CIAO2A/SAC3D1/RMDN1/NUP62/MLH3/SMC3/KIF25/HAUS5/…	101
geneM0	BP	GO:0060260	regulation of transcription initiation by RNA polymerase II	26/3468	68/12419	0.382353	1.36922	1.90026	0.0417296	0.993819	MED30/TAF10/MED7/MED17/DHX36/NFKB1/CDK4/MED28/MED22/GTF2A2/TAF7/GTF2A1/PWWP2A/MED25/MED23/SRF/TAF4/MED20/MED15/TAF8/MDC1/ERCC6/MED18/MED26/MED11/MED1	26
geneM0	BP	GO:0048024	regulation of mRNA splicing, via spliceosome	35/3468	96/12419	0.364583	1.30558	1.87084	0.0420132	0.993819	TRA2A/JMJD6/HNRNPA2B1/RBM39/SNRNP70/RBM15B/TRA2B/UPF3A/RBM5/UPF1/DDX5/RBM11/DDX17/STH/RBM7/NUP98/SRSF6/RBM4/CELF6/KHDRBS1/SF1/TIA1/CIRBP/RBM15/WDR77/SON/RBM42/SRSF9/RBM8A/CELF3/SF3B4/NOVA1/SRSF10/SRSF4/SRSF3	35
geneM0	BP	GO:0018205	peptidyl-lysine modification	46/3468	131/12419	0.351145	1.25746	1.84389	0.0426047	0.993819	EP300/SENP7/METTL21EP/SETD4/KMT5A/P3H3/JMJD6/EHMT2/RELA/DESI1/SETD2/SUMO4/EGR2/KAT2A/UBE2I/DOHH/PIAS2/TRIM28/NFATC2IP/MDM2/NSMCE3/ATAT1/NSMCE2/PLOD1/KIAA1586/PRKAA1/METTL21A/TRPM4/CBX4/HINT2/RNF212/LIPT1/SMC6/ARNT/NSMCE4A/HDAC10/PML/TOPORS/ATPSCKMT/METTL18/SMC5/EGR1/LIPT2/SIRT7/CTH/ZMIZ1	46
geneM0	BP	GO:1904356	regulation of telomere maintenance via telomere lengthening	23/3468	59/12419	0.389831	1.39599	1.89773	0.0429698	0.993819	SLX1B/GCH1/TINF2/HNRNPA2B1/DHX36/PINX1/TNKS2/SMG6/STN1/HMBOX1/ERCC4/POT1/PARN/ACD/MAPKAPK5/TNKS/XRN1/TERF2/RTEL1/TEN1/PNKP/FBXO4/NAT10	23
geneM0	BP	GO:0000966	RNA 5'-end processing	10/3468	21/12419	0.47619	1.70525	2.01329	0.0429892	0.993819	RPP25L/RPP38/THG1L/POP1/RPP14/TBL3/POP5/POP4/UTP20/PRORP	10
geneM0	BP	GO:0006984	ER-nucleus signaling pathway	18/3468	44/12419	0.409091	1.46497	1.92311	0.0431481	0.993819	NCK1/SPRING1/INSIG1/ATG10/PPP1R15A/ARHGEF10L/ZBTB7B/SREBF1/RPAP2/SELENOS/SCAP/DDIT3/HSPA5/AMFR/TMCO1/ERLIN1/CCDC47/XBP1	18
geneM0	BP	GO:0009299	mRNA transcription	18/3468	44/12419	0.409091	1.46497	1.92311	0.0431481	0.993819	NCBP2/TAF10/NCBP3/DDX5/TAF7/RARA/SREBF1/TAF4/TAF8/CREB1/HLTF/RXRA/MED1/STAT3/TFCP2/PPARG/HIPK3/ZBTB1	18
geneM0	BP	GO:0032786	positive regulation of DNA-templated transcription, elongation	22/3468	56/12419	0.392857	1.40683	1.89923	0.0432387	0.993819	NCBP2/MED30/MED7/MED17/ZMYND8/CCNT2/MED28/BRD4/MED22/PWWP2A/MED25/CDC73/MED23/MED20/MED15/CCNK/CDK12/ERCC6/MED18/MED26/MED11/MED1	22
geneM0	BP	GO:0001682	tRNA 5'-leader removal	7/3468	13/12419	0.538462	1.92825	2.08424	0.043362	0.993819	RPP25L/RPP38/POP1/RPP14/POP5/POP4/PRORP	7
geneM0	BP	GO:0006287	base-excision repair, gap-filling	7/3468	13/12419	0.538462	1.92825	2.08424	0.043362	0.993819	PCNA/APEX1/LIG3/POLE/POLL/NEIL1/PNKP	7
geneM0	BP	GO:0090646	mitochondrial tRNA processing	7/3468	13/12419	0.538462	1.92825	2.08424	0.043362	0.993819	TRNT1/CDK5RAP1/TRMT5/TRIT1/METTL8/TRMT61B/PRORP	7
geneM0	BP	GO:0051604	protein maturation	135/3468	426/12419	0.316901	1.13483	1.76264	0.0450866	1	EP300/GALNT2/PDIA3/LTO1/BOLA2/PCSK7/SHH/CTSL/CHORDC1/MOGS/ADAMTS13/ASPRV1/FKRP/SNRNP70/FKBP2/NKD2/HSPB1/HSPE1/DNAJB12/NCSTN/PEX19/DNAJB1/PCSK5/SLC30A5/TYSND1/KHSRP/FKBP5/ZNG1E/FADD/DOHH/GGT1/C1RL/TTC4/PIDD1/SERPINH1/BAD/RIPK2/TSPAN33/NAGLU/LONP2/DNAJB4/HSPA1L/DFFA/HSP90B1/RIC3/ATP23/LMF1/FKBP1B/C2CD3/MDM2/HGFAC/TMEM260/SACS/LMF2/SIL1/TSPAN14/CCT6B/HSPA4L/HSPH1/TOR1B/DNAJC10/PPIB/CIAO2A/HM13/NFYC/…	135
geneM0	BP	GO:0009648	photoperiodism	11/3468	24/12419	0.458333	1.6413	1.95738	0.0462581	1	PPP1CB/PER1/PPP1CC/CRY1/MTA1/RBM4/NR2F6/PER3/PML/RBM4B/BHLHE40	11
geneM0	BP	GO:0042790	nucleolar large rRNA transcription by RNA polymerase I	11/3468	24/12419	0.458333	1.6413	1.95738	0.0462581	1	MACROH2A1/ERCC2/SMARCB1/DDX11/DEDD/NOL11/POLR1F/SMARCA4/ERCC6/SIRT7/IPPK	11
geneM0	BP	GO:0046471	phosphatidylglycerol metabolic process	11/3468	24/12419	0.458333	1.6413	1.95738	0.0462581	1	PLA2G4B/PLSCR3/PGS1/PLA2G6/LPCAT4/LPCAT1/PHB2/PNPLA8/LCLAT1/TAMM41/SLC27A1	11
geneM0	BP	GO:0048026	positive regulation of mRNA splicing, via spliceosome	11/3468	24/12419	0.458333	1.6413	1.95738	0.0462581	1	TRA2A/SNRNP70/TRA2B/UPF3A/UPF1/STH/NUP98/CIRBP/WDR77/CELF3/SF3B4	11
geneM0	BP	GO:0010906	regulation of glucose metabolic process	29/3468	78/12419	0.371795	1.33141	1.82753	0.0472378	1	EP300/PPP1R3E/MIDN/SESN2/DGKQ/FOXK1/KAT2A/MTCL2/ADIPOR1/BAD/STK11/PDK4/PPARA/CRY1/SELENOS/PRKACA/IRS2/SLC35B4/EPM2AIP1/GNB3/INSR/AKT1/SIRT6/SIRT7/PDK1/GNMT/PPP4R3B/ACADM/IRS1	29
geneM0	BP	GO:2000781	positive regulation of double-strand break repair	28/3468	75/12419	0.373333	1.33692	1.82161	0.0480774	1	ZCWPW1/SHLD3/ING3/MRNIP/SMARCB1/SMARCD2/MGMT/DDX11/PHF10/SMARCD1/DPF2/EP400/MBTD1/KMT5B/FUS/ARID2/EPC1/ARID1B/SMARCA4/PBRM1/ERCC6/SMCHD1/TRRAP/SIRT6/WDR48/PNKP/ARID1A/SHLD2	28
geneM0	CC	GO:0140534	endoplasmic reticulum protein-containing complex	49/3606	112/12986	0.4375	1.57553	3.79276	0.000198093	0.0727897	PDIA3/ALG14/EMC7/PIGH/ZW10/INSIG1/RHBDD2/RPN2/SPTSSA/SYVN1/TRAF2/PRKCSH/P4HA1/GANAB/RNF125/GPAA1/HSP90B1/RP9/ORMDL2/DNAJC10/PPIB/HM13/SELENOS/TAPBP/DERL2/EMC4/CALR/HSPA5/FKBP1A/AMFR/EMC10/P4HB/SRP9/DNAJB11/PIGM/SPCS1/EMC8/SEC61A1/TMEM258/PIGQ/PDIA6/EMC2/SPCS2/ORMDL3/FAF2/ORMDL1/TREX1/UFD1/SDF2L1	49
geneM0	CC	GO:0097550	transcription preinitiation complex	10/3606	13/12986	0.769231	2.77017	3.95912	0.000324332	0.0727897	TAF10/GTF2B/GTF2A1/RPRD1B/POLR2M/RPAP2/GTF2H3/RECQL5/BRF1/RPRD2	10
geneM0	CC	GO:0000781	chromosome, telomeric region	59/3606	143/12986	0.412587	1.48582	3.62194	0.000327882	0.0727897	NLRP2/MACROH2A1/TERC/PPP1CB/TINF2/MTA2/TFIP11/HNRNPA2B1/DHX36/THOC1/H4C14/PINX1/UPF1/PPP1CC/ZBTB10/TNKS2/SMG6/STN1/PPP1R10/PCNA/HMBOX1/H2AX/DCLRE1B/APEX1/RPA1/XRCC1/H4C2/ERCC4/THOC6/CDC73/NSMCE3/TELO2/NSMCE2/POT1/H3-3B/ACD/TOX4/SMC6/NBN/NSMCE4A/LRIF1/PURA/TNKS/SMCHD1/PML/TERF2/RBBP4/SMC5/RTEL1/MCM2/SIRT6/TEN1/H2BC3/RAD17/GAR1/H4C6/MEN1/RECQL4/NAT10	59
geneM0	CC	GO:0090575	RNA polymerase II transcription regulator complex	78/3606	202/12986	0.386139	1.39057	3.46876	0.000495822	0.0825543	MED30/HMGA1/TAF10/ERCC2/GTF2H2C/PBX1/MED7/MED17/FOSL2/CCNH/GTF2H2/STAT1/JUN/GTF2B/JDP2/CREM/KAT2A/RFXAP/MED28/NFIL3/DBP/MED22/TRIM28/GTF2A2/TAF7/GTF2A1/MED25/TLE3/RARA/GTF2F2/MED23/ATF1/BCL9/ATF5/ADNP/NFYC/TAF4/CBFB/MED20/DDIT3/MED15/GTF2H3/TAF8/GTF2H4/JUND/BACH2/E2F4/IRF9/CREB1/MAX/SMAD2/GEMIN5/SMAD1/MED18/ENY2/ARNT/HLTF/RXRA/CEBPG/STAT5B/ING2/TRRAP/MED26/CEBPB/TAF6L/MED11/MED1/E2F6/SFPQ/STAT3/M…	78
geneM0	CC	GO:0098687	chromosomal region	114/3606	317/12986	0.359621	1.29508	3.2978	0.000782537	0.104234	NLRP2/SNAI1/PLK1/MACROH2A1/CENPO/DAXX/TERC/MIS18A/PPP1CB/CHAMP1/ITGB3BP/HSF1/TINF2/SMARCB1/MTA2/SMARCD2/ZW10/TFIP11/HNRNPA2B1/FLYWCH1/DHX36/CSNK1A1/PHF10/GTF2B/THOC1/CENPC/H4C14/PINX1/UPF1/PPP1CC/ZBTB10/TNKS2/SMG6/NUP160/STN1/PPP1R10/SMARCD1/NUP107/PCNA/KNSTRN/HMBOX1/H2AX/KMT5B/DCLRE1B/MAD1L1/DCTN4/SUGT1/APEX1/KIF22/RPA1/XRCC1/NSL1/ZNF276/H4C2/ERCC4/THOC6/SPOUT1/CDC73/NSMCE3/RCC2/TELO2/ZWINT/ARID…	114
geneM0	CC	GO:1905348	endonuclease complex	19/3606	36/12986	0.527778	1.90064	3.35507	0.00130769	0.136046	EME2/RPP25L/AGO4/RPP38/TARBP2/POP1/AGO2/AGO3/TSEN54/RPP14/DGCR8/TSEN34/AGO1/POP5/WDR18/POP4/TSN/MUS81/PRORP	19
geneM0	CC	GO:0016607	nuclear speck	130/3606	373/12986	0.348525	1.25512	3.09968	0.00142991	0.136046	EIF4ENIF1/BCLAF1/MAML1/FAM76B/PALB2/GTF2H2C/REXO4/LHPP/NOC3L/DGKQ/CCNL1/SMNDC1/TFIP11/RBM39/EIF4A3/GTF2H2/SNRNP70/HIF3A/EHMT2/DHX36/RBM15B/CSNK1A1/PLA2G6/ABHD17A/THOC1/NRDE2/NCBP3/DDX5/MAPK14/PPP1CC/FAM193B/RFXAP/PRPF40B/SETD1A/STK19/HEXIM2/POLR2D/EP400/LUC7L3/H2AX/SETD1B/FAM76A/RBM11/PIAS2/PIP5K1A/DDX17/TUT1/APEX1/AP5Z1/CLK3/KIF22/TAB1/NSL1/AFDN/CRNKL1/THOC6/NXF1/CIR1/PSKH1/SAP130/CCNL2/U2AF1/SN…	130
geneM0	CC	GO:1902555	endoribonuclease complex	17/3606	32/12986	0.53125	1.91315	3.20661	0.00212294	0.176734	RPP25L/AGO4/RPP38/TARBP2/POP1/AGO2/AGO3/TSEN54/RPP14/DGCR8/TSEN34/AGO1/POP5/WDR18/POP4/TSN/PRORP	17
geneM0	CC	GO:0000228	nuclear chromosome	63/3606	166/12986	0.379518	1.36673	2.9484	0.00266011	0.187853	EME2/PLK1/MACROH2A1/BRCA1/ACTR5/POLD4/SLX1B/ING3/FIGNL1/SMARCB1/INO80B/INO80D/AGO3/JUN/NFRKB/RAD1/PINX1/XPA/RCC1/EP400/PRIM2/UBE2I/PCNA/BRD4/H2AX/MLH1/RPA1/ERCC5/SMC2/POLD3/SAP130/POLE/REPIN1/NIFK/BRMS1/MLH3/SMC3/CHRAC1/SMARCAD1/PLRG1/SRCAP/RNF212/ETAA1/NCAPD3/PBRM1/TIPIN/PSMC3IP/LRIF1/SMCHD1/MSH4/ING2/TRRAP/RBBP4/SMARCAL1/MCM2/SYCP2L/SIRT7/HSPA2/TREX1/MUS81/NCAPG2/PRIM1/HUS1	63
geneM0	CC	GO:0005681	spliceosomal complex	70/3606	188/12986	0.37234	1.34088	2.91905	0.00282061	0.187853	TRA2A/ZMAT5/RNPC3/CCDC12/HNRNPA1L2/ESS2/LUC7L/SMNDC1/TFIP11/HNRNPA2B1/EIF4A3/SNRNP70/YJU2B/SNRNP48/TRA2B/RBM28/RBM5/UPF1/DDX5/PRPF40B/SNRPD1/PRKRIP1/LUC7L3/CRIPT/ZRSR2P1/DHX35/CRNKL1/CWF19L1/U2AF1/SNRNP40/AAR2/MAGOHB/GCFC2/SF3B2/SF3B1/DDX42/SF1/SYNCRIP/PPP1R8/USP39/SREK1/LSM5/CIRBP/SF3A1/LSM8/PLRG1/SNRNP200/SF3A2/SNRPG/LSM6/PRPF39/TXNL4B/CACTIN/DHX32/SNRPA/PPWD1/RBM8A/KHDC4/TSSC4/ISY1/ZCCHC8/SF3B…	70
geneM0	CC	GO:0005667	transcription regulator complex	129/3606	379/12986	0.340369	1.22575	2.76544	0.00388377	0.235144	EP300/MED30/HMGA1/TAF10/NPAS4/POLR1G/SNAPC4/ERCC2/NFAT5/GTF2H2C/PBX1/RCOR1/PTOV1/MED7/MED17/FOSL2/MTA2/H1-0/CCNH/GTF2H2/STAT1/SP1/FLYWCH1/JUN/RELA/HDAC3/GTF2B/JDP2/NFKB1/RBL1/ETV3/GTF3C2/CDK4/MIDEAS/CREM/RBL2/KAT2A/RFXAP/MED28/SIX4/CDK2AP2/NFIL3/LIN52/DBP/MED22/TRIM28/GTF2A2/TAF7/GTF2A1/ARID5A/SKIL/MED25/SNAPC3/GTF3C4/TAF1A/MDM2/TLE3/RARA/GTF2F2/MED23/NCOR2/ATF1/BCL9/ARNT2/MTA1/RBM14/ATF5/NR6A1/A…	129
geneM0	CC	GO:0034708	methyltransferase complex	36/3606	88/12986	0.409091	1.47323	2.76173	0.00521843	0.246509	AEBP2/KMT2C/JARID2/RBM15B/SETD1A/SNRPD1/KMT2B/N6AMT1/SETD1B/PHF19/ZNF335/TAF7/PHF1/METTL14/MTF2/PRMT1/TAF4/KMT2D/TRMT61A/METTL4/KANSL1/WDR4/MAX/SNRPG/CHD8/RBM15/METTL1/WDR77/KDM6B/EED/TRMT61B/METTL3/RBBP4/E2F6/MEN1/C17orf49	36
geneM0	CC	GO:0000793	condensed chromosome	74/3606	205/12986	0.360976	1.29995	2.68398	0.00538489	0.246509	PLK1/MACROH2A1/BRCA1/CENPO/CHAMP1/ITGB3BP/HSF1/SMARCB1/SMARCD2/ZW10/AGO3/CSNK1A1/PHF10/GTF2B/CENPC/RAD1/PINX1/PPP1CC/RCC1/NUP160/SMARCD1/NUP107/UBE2I/KNSTRN/BRD4/H2AX/KMT5B/MAD1L1/DCTN4/SUGT1/MLH1/KIF22/NSL1/ZNF276/SMC2/SPOUT1/NSMCE3/ZWINT/ARID2/NUP98/NSMCE2/MIS12/XPO1/NIFK/MLH3/SMC3/KANSL1/RNF212/PMF1/SMARCA4/NCAPD3/SMC6/NUP133/PBRM1/PSEN2/AKAP8/SEC13/PSMC3IP/NSMCE4A/KIF2C/KNTC1/MSH4/CEBPB/BANF1…	74
geneM0	CC	GO:0030894	replisome	11/3606	19/12986	0.578947	2.08492	2.93417	0.00556065	0.246509	POLD4/XPA/PRIM2/PCNA/RPA1/ERCC5/POLD3/PLRG1/DONSON/SMARCAL1/PRIM1	11
geneM0	CC	GO:0043596	nuclear replication fork	16/3606	32/12986	0.5	1.80061	2.81143	0.00621503	0.246509	EME2/POLD4/XPA/PRIM2/PCNA/RPA1/ERCC5/POLD3/SMARCAD1/PLRG1/ETAA1/TIPIN/SMARCAL1/TREX1/MUS81/PRIM1	16
geneM0	CC	GO:0000795	synaptonemal complex	10/3606	17/12986	0.588235	2.11836	2.8608	0.00703254	0.246509	PLK1/BRCA1/UBE2I/MLH1/MLH3/SMC3/RNF212/MSH4/SYCP2L/HSPA2	10
geneM0	CC	GO:0071004	U2-type prespliceosome	10/3606	17/12986	0.588235	2.11836	2.8608	0.00703254	0.246509	LUC7L/SNRNP70/PRPF40B/LUC7L3/SF3B1/DDX42/SF3A1/SF3A2/SNRPG/PRPF39	10
geneM0	CC	GO:0071010	prespliceosome	10/3606	17/12986	0.588235	2.11836	2.8608	0.00703254	0.246509	LUC7L/SNRNP70/PRPF40B/LUC7L3/SF3B1/DDX42/SF3A1/SF3A2/SNRPG/PRPF39	10
geneM0	CC	GO:0099086	synaptonemal structure	10/3606	17/12986	0.588235	2.11836	2.8608	0.00703254	0.246509	PLK1/BRCA1/UBE2I/MLH1/MLH3/SMC3/RNF212/MSH4/SYCP2L/HSPA2	10
geneM0	CC	GO:0030880	RNA polymerase complex	38/3606	96/12986	0.395833	1.42548	2.59432	0.00794375	0.253088	CRCP/PEX2/TAF10/POLR1G/ERCC2/GTF2H2C/CCNH/GTF2H2/GTF2B/POLR3E/KAT2A/POLR2D/PRIM2/ZNFX1/GTF2A2/TAF7/GTF2A1/POLR2M/POLR3F/CDC73/GTF2F2/POLRMT/POLR2J2/TAF4/GTF2H3/TAF8/POLR1F/GTF2H4/POLR1A/ENY2/SKIC8/POLR3B/TRRAP/TAF6L/POLR3G/POLR1B/ATXN7/PRIM1	38
geneM0	CC	GO:0061695	transferase complex, transferring phosphorus-containing groups	87/3606	250/12986	0.348	1.25322	2.50664	0.00838021	0.253088	CRCP/PEX2/GNPTG/TAF10/POLR1G/STRADA/POLD4/ERCC2/GTF2H2C/TERC/STRADB/CCNC/SESN2/PRKAG1/CCNL1/CCND3/CCNH/GTF2H2/GTF2B/PIK3R3/POLR3E/CDK4/CDK3/CCNT2/KAT2A/ACVR2B/TBC1D5/POLR2D/PRIM2/PCNA/DBF4B/ZNFX1/GTF2A2/TAF7/GTF2A1/CCNA2/STK11/POLR2M/POLR3F/PYDC1/CSNK2A3/CDC73/POLD3/PRKAR2A/CCNL2/GTF2F2/POLE/PRKAR1A/CKS2/POLRMT/POLR2J2/TAF4/PRKAA1/GTF2H3/TAF8/SLA2/POLR1F/CNPPD1/GTF2H4/CCNK/CHRAC1/PRKACA/ATG13/CDK…	87
geneM0	CC	GO:0070847	core mediator complex	13/3606	25/12986	0.52	1.87263	2.70779	0.00881954	0.253088	MED30/MED7/MED17/MED28/MED22/MED25/MED23/MED20/MED15/MED18/MED26/MED11/MED1	13
geneM0	CC	GO:0000794	condensed nuclear chromosome	21/3606	47/12986	0.446809	1.60906	2.59351	0.0095318	0.253088	PLK1/BRCA1/AGO3/RAD1/RCC1/UBE2I/BRD4/H2AX/MLH1/SMC2/NIFK/MLH3/SMC3/RNF212/NCAPD3/PSMC3IP/MSH4/SYCP2L/HSPA2/NCAPG2/HUS1	21
geneM0	CC	GO:0000428	DNA-directed RNA polymerase complex	37/3606	94/12986	0.393617	1.4175	2.5188	0.00967185	0.253088	CRCP/PEX2/TAF10/POLR1G/ERCC2/GTF2H2C/CCNH/GTF2H2/GTF2B/POLR3E/KAT2A/POLR2D/PRIM2/GTF2A2/TAF7/GTF2A1/POLR2M/POLR3F/CDC73/GTF2F2/POLRMT/POLR2J2/TAF4/GTF2H3/TAF8/POLR1F/GTF2H4/POLR1A/ENY2/SKIC8/POLR3B/TRRAP/TAF6L/POLR3G/POLR1B/ATXN7/PRIM1	37
geneM0	CC	GO:0055029	nuclear DNA-directed RNA polymerase complex	36/3606	91/12986	0.395604	1.42466	2.52047	0.00969889	0.253088	CRCP/PEX2/TAF10/POLR1G/ERCC2/GTF2H2C/CCNH/GTF2H2/GTF2B/POLR3E/KAT2A/POLR2D/PRIM2/GTF2A2/TAF7/GTF2A1/POLR2M/POLR3F/CDC73/GTF2F2/POLR2J2/TAF4/GTF2H3/TAF8/POLR1F/GTF2H4/POLR1A/ENY2/SKIC8/POLR3B/TRRAP/TAF6L/POLR3G/POLR1B/ATXN7/PRIM1	36
geneM0	CC	GO:0016442	RISC complex	14/3606	28/12986	0.5	1.80061	2.62944	0.0102603	0.253088	NEAT1/AGO4/TARBP2/AGO2/AGO3/MIR1296/MIR573/TNRC6A/MIR575/AGO1/MIR1249/MIR186/MIRLET7BHG/MIR648	14
geneM0	CC	GO:0031332	RNAi effector complex	14/3606	28/12986	0.5	1.80061	2.62944	0.0102603	0.253088	NEAT1/AGO4/TARBP2/AGO2/AGO3/MIR1296/MIR573/TNRC6A/MIR575/AGO1/MIR1249/MIR186/MIRLET7BHG/MIR648	14
geneM0	CC	GO:0005657	replication fork	25/3606	59/12986	0.423729	1.52594	2.51042	0.0110054	0.26177	EME2/POLD4/UHRF1/BCL6/XPA/PRIM2/PCNA/H2AX/RPA1/ERCC5/RFC4/POLD3/HMCES/SMARCAD1/PLRG1/ETAA1/TIPIN/POLH/DONSON/NBN/SMARCAL1/RECQL5/TREX1/MUS81/PRIM1	25
geneM0	CC	GO:0071014	post-mRNA release spliceosomal complex	7/3606	11/12986	0.636364	2.29169	2.65725	0.0139026	0.319122	CCDC12/TFIP11/YJU2B/CRNKL1/CWF19L1/GCFC2/ISY1	7
geneM0	CC	GO:0005847	mRNA cleavage and polyadenylation specificity factor complex	9/3606	16/12986	0.5625	2.02569	2.54529	0.0153332	0.319122	CPSF1/CSNK1A1/CPSF2/PIP5K1A/TUT1/CPSF4/SYMPK/ZC3H3/WDR33	9
geneM0	CC	GO:0030014	CCR4-NOT complex	9/3606	16/12986	0.5625	2.02569	2.54529	0.0153332	0.319122	CNOT8/CNOT6/CNOT4/CNOT1/TNKS1BP1/CNOT6L/CNOT2/CNOT9/CNOT3	9
geneM0	CC	GO:0032039	integrator complex	9/3606	16/12986	0.5625	2.02569	2.54529	0.0153332	0.319122	INTS12/INTS6/INTS3/INTS9/INTS13/INTS15/INTS7/INTS11/INTS2	9
geneM0	CC	GO:0097431	mitotic spindle pole	15/3606	32/12986	0.46875	1.68807	2.41624	0.016258	0.328116	PLK1/KATNBL1/HSF1/MAP10/MAPRE1/MAD1L1/NIN/MAPKBP1/FAM161A/RMDN1/SMC3/NUMA1/SMC6/TNKS/RMDN2	15
geneM0	CC	GO:0034399	nuclear periphery	48/3606	132/12986	0.363636	1.30953	2.2162	0.0189028	0.370272	MAEA/UHRF1/LEMD2/TINF2/DGKQ/SMARCB1/SMARCD2/HNRNPA2B1/PHF10/DAG1/THOC1/NUP205/LMNB1/PRR14/SMARCD1/NUP107/PCNA/PHB2/ERCC8/KIN/LMNB2/ATN1/ANAPC4/ATXN3/NCOR2/ARID2/NUP98/BASP1/CAD/PPIG/SMC3/OGG1/NUMA1/SMARCA4/PBRM1/PRKCD/DCAF7/AKAP8/LRIF1/HLTF/PML/CEBPB/HLCS/SFPQ/MEN1/MORC2/AKAP8L/ATXN7	48
geneM0	CC	GO:0016605	PML body	36/3606	95/12986	0.378947	1.36467	2.21184	0.02017	0.383807	EIF4ENIF1/KLHL20/MAPK7/DAXX/HSF1/TRIM16/TP53INP2/RFWD3/SIMC1/CHFR/RNF4/UBE2I/HMBOX1/PIAS2/MKNK2/CALCOCO2/UBN1/RPA1/NSMCE2/BASP1/CIART/NR2C1/SKI/HIRA/SMC6/THAP1/RPAIN/NBN/TDG/N4BP1/PML/TOPORS/SMC5/HIPK3/AKAP8L/CSNK2B	36
geneM0	CC	GO:0000932	P-body	32/3606	83/12986	0.385542	1.38842	2.20105	0.0211843	0.39191	EIF4ENIF1/CNOT8/AGO4/LSM14A/AGO2/SHFL/AGO3/CNOT1/EDC3/UPF1/EIF4E2/PNRC2/SAMD4A/TNRC6A/AGO1/DIS3L2/TNRC6B/YTHDF2/DCP1B/PAN2/CNOT2/BTBD2/LSM6/HAX1/GARRE1/PAN3/XRN1/CNOT9/YTHDF3/PNRC1/CNOT3/SAMD4B	32
geneM0	CC	GO:0043601	nuclear replisome	9/3606	17/12986	0.529412	1.90653	2.31892	0.0246715	0.432705	POLD4/XPA/PRIM2/RPA1/ERCC5/POLD3/PLRG1/SMARCAL1/PRIM1	9
geneM0	CC	GO:0000803	sex chromosome	12/3606	25/12986	0.48	1.72859	2.26081	0.0246889	0.432705	MACROH2A1/BRCA1/SMARCB1/PCGF2/H2AX/BIRC2/SMC6/LRIF1/PCGF3/SMCHD1/SMC5/PLK4	12
geneM0	CC	GO:0005643	nuclear pore	33/3606	88/12986	0.375	1.35046	2.04526	0.0295805	0.505144	RGPD2/NUP188/VPS4B/NUP214/RANBP3/POM121/DDX19B/NUP205/NUP54/NUP42/NUP160/RGPD4/PARP11/NUP107/UBE2I/MAD1L1/AAAS/GLE1/NXF1/AGFG1/NUP98/CETN3/POM121C/NUP62/NUP133/RANBP17/SEC13/ENY2/RGPD3/TNKS/CHMP2B/CHMP6/CHMP7	33
geneM0	CC	GO:0035861	site of double-strand break	29/3606	76/12986	0.381579	1.37415	2.02825	0.0314443	0.510912	SHLD3/RFWD3/INTS3/PAXX/ACTR3/MBTD1/H2AX/PHF1/RPA1/RNF168/XRCC4/EPC1/POLL/RNF138/MDC1/SMARCAD1/SMC6/POLH/NBN/RHNO1/SMCHD1/SMARCAL1/SMC5/SIRT6/SIRT7/PNKP/SHLD2/NHEJ1/HUS1	29
geneM0	CC	GO:0070971	endoplasmic reticulum exit site	11/3606	23/12986	0.478261	1.72232	2.14969	0.0319482	0.510912	SAR1B/SEC24A/SAR1A/SEC31B/PREB/SEC16A/MIA3/SEC23B/TFG/SEC24B/MIA2	11
geneM0	CC	GO:0097525	spliceosomal snRNP complex	27/3606	70/12986	0.385714	1.38904	2.02355	0.0322197	0.510912	RNU4-1/LUC7L/SNRNP70/PRPF40B/RNU4-2/SNRPD1/LUC7L3/RNU6-9/SNRNP40/AAR2/SF3B2/SF3B1/USP39/LSM5/SF3A1/LSM8/RNVU1-1/SNRNP200/SF3A2/SNRPG/LSM6/PRPF39/TXNL4B/SNRPA/RBM42/TSSC4/SF3B4	27
geneM0	CC	GO:0090734	site of DNA damage	38/3606	105/12986	0.361905	1.3033	1.93474	0.0363967	0.556772	SHLD3/MACROH2A1/ELOA/ZMYND8/RFWD3/INTS3/PAXX/ACTR3/MBTD1/H2AX/OARD1/MARCHF6-DT/PHF1/RPA1/XRCC1/RNF168/XRCC4/EPC1/POLL/RNF138/MDC1/SMARCAD1/POLK/SMC6/ERCC6/POLH/NBN/RHNO1/SMCHD1/SMARCAL1/SMC5/SIRT6/SIRT7/PNKP/SHLD2/NHEJ1/EXD2/HUS1	38
geneM0	CC	GO:0030532	small nuclear ribonucleoprotein complex	30/3606	80/12986	0.375	1.35046	1.94947	0.0367838	0.556772	RNU4-1/LUC7L/MEPCE/SNRNP70/HEXIM1/GEMIN4/PRPF40B/RNU4-2/SNRPD1/LUC7L3/RNU6-9/SNRNP40/AAR2/SF3B2/SF3B1/USP39/LSM5/SF3A1/LSM8/RNVU1-1/SNRNP200/SF3A2/SNRPG/LSM6/PRPF39/TXNL4B/SNRPA/RBM42/TSSC4/SF3B4	30
geneM0	CC	GO:0120114	Sm-like protein family complex	33/3606	90/12986	0.366667	1.32045	1.8914	0.0407065	0.584544	RNU4-1/SMN1/LUC7L/MEPCE/SNRNP70/HEXIM1/GEMIN4/PRPF40B/RNU4-2/SNRPD1/LUC7L3/RNU6-9/SNRNP40/AAR2/SF3B2/SF3B1/USP39/LSM5/SF3A1/LSM8/RNVU1-1/SNRNP200/SF3A2/SNRPG/GEMIN5/LSM6/PRPF39/TXNL4B/SNRPA/SMN1/RBM42/TSSC4/SF3B4	33
geneM0	CC	GO:0005849	mRNA cleavage factor complex	10/3606	21/12986	0.47619	1.71487	2.03274	0.041463	0.584544	CPSF1/CSNK1A1/CSTF1/CPSF2/PIP5K1A/TUT1/CPSF4/SYMPK/ZC3H3/WDR33	10
geneM0	CC	GO:0035098	ESC/E(Z) complex	7/3606	13/12986	0.538462	1.93912	2.10041	0.0421293	0.584544	AEBP2/JARID2/PHF19/PHF1/MTF2/EED/RBBP4	7
geneM0	CC	GO:0106068	SUMO ligase complex	7/3606	13/12986	0.538462	1.93912	2.10041	0.0421293	0.584544	SUMO4/UBE2I/NSMCE3/NSMCE2/SMC6/NSMCE4A/SMC5	7
geneM0	CC	GO:0016592	mediator complex	14/3606	33/12986	0.424242	1.52779	1.8822	0.0496904	0.675384	BCLAF1/MED30/MED7/MED17/CCNC/MED28/MED22/MED25/MED23/MED20/MED18/MED26/MED11/MED1	14
geneM0	MF	GO:0140098	catalytic activity, acting on RNA	146/3484	348/12612	0.41954	1.51873	6.0623	3.89931e-09	4.02019e-06	CRCP/CNOT8/DDX18/YBEY/RARS2/CNOT6/FARS2/SEPSECS/ANKZF1/DIS3/AGO4/ZCCHC4/DDX55/RPP38/DTD2/TRMT1L/G3BP1/RIGI/THG1L/POP1/TARS1/TARBP1/AGO2/JMJD6/AGO3/EIF4A3/MEPCE/DHX36/EXOSC3/MTFMT/DDX19B/USB1/CNOT1/NSUN5P1/TFB1M/QRSL1/UPF1/DDX5/ALKBH3/SMG6/DXO/RPP14/QTRT1/GGT1/PUS3/DUS3L/CNOT6L/DDX17/TSEN34/EIF4A1/ANGEL2/DUS4L/TUT1/EXOG/APEX1/METTL14/DHX35/RAD54B/POLR3F/VARS1/NOB1/RCL1/TUT7/DHX34/NT5C3A/EXOSC2/TRN…	146
geneM0	MF	GO:0140097	catalytic activity, acting on DNA	86/3484	198/12612	0.434343	1.57231	5.0146	1.10323e-06	0.00041362	EME2/TOP1MT/FAN1/POLD4/ERCC2/POLN/SLX1B/TERC/G3BP1/CHD9/CECR2/NEIL2/EXO5/REV1/CHD2/AEN/RAD54L2/MGMT/DHX36/DDX11/RAD1/NAV2/UPF1/RSF1/ALKBH3/EP400/PCNA/N6AMT1/DCLRE1B/MLH1/EXOG/APEX1/LIG3/XRCC1/RAD54B/ERCC5/ALKBH2/ERCC4/RFC4/POLD3/FBH1/DNASE1L2/PMS1/CHTF18/POLE/MBD4/POLL/TDP1/METTL4/MLH3/ATAD5/CHRAC1/OGG1/SMARCAD1/FANCM/POLK/SRCAP/SMARCA4/CHD8/ERCC6/ALKBH1/POLH/TWNK/DFFB/HLTF/NEIL1/TDG/REXO2/MSH4/T…	86
geneM0	MF	GO:0004518	nuclease activity	76/3484	170/12612	0.447059	1.61834	5.01458	1.20355e-06	0.00041362	CNOT8/EME2/YBEY/HARBI1/FAN1/CNOT6/ANKZF1/REXO4/DIS3/SLX1B/AGO4/TATDN3/RPP38/G3BP1/POP1/AGO2/EXO5/AGO3/AEN/EXOSC3/USB1/CNOT1/RAD1/SMG6/DXO/RPP14/TRIR/PLSCR1/CNOT6L/DCLRE1B/TSEN34/ANGEL2/EXD3/EXOG/APEX1/XRCC1/ERCC5/ERCC4/NOB1/RCL1/DNASE1L2/EXOSC2/POLE/DIS3L2/MBD4/POLRMT/PARN/KHNYN/PAN2/TDP1/PPP1R8/TATDN2/OGG1/FANCM/NUDT12/CNOT2/RNASEK/POP5/DFFB/ISG20L2/PAN3/INTS11/N4BP1/REXO2/DBR1/XRN1/ASTE1/POP4/P…	76
geneM0	MF	GO:0033038	bitter taste receptor activity	10/3484	11/12612	0.909091	3.29089	4.69595	2.11338e-05	0.00544724	TAS2R14/TAS2R10/TAS2R3/TAS2R4/TAS2R30/TAS2R13/TAS2R50/TAS2R31/TAS2R46/TAS2R43	10
geneM0	MF	GO:0140101	catalytic activity, acting on a tRNA	55/3484	125/12612	0.44	1.59279	4.11484	5.8916e-05	0.0104038	RARS2/FARS2/SEPSECS/ANKZF1/RPP38/DTD2/TRMT1L/THG1L/POP1/TARS1/TARBP1/MTFMT/QRSL1/RPP14/QTRT1/GGT1/PUS3/DUS3L/TSEN34/DUS4L/VARS1/NT5C3A/TRNT1/AARSD1/TRMO/TARS2/PSTK/TYW1B/QTRT2/DUS2/TRMT61A/TRMT5/NARS2/TRMT2A/TRMU/ALKBH8/TRIT1/POP5/METTL1/NSUN6/ALKBH1/METTL2B/METTL8/TYW5/TRMT61B/DTWD1/THUMPD3/POP4/TRPT1/TRMT10B/PUS10/DTWD2/PRORP/NSUN4/FTO	55
geneM0	MF	GO:0016741	transferase activity, transferring one-carbon groups	77/3484	189/12612	0.407407	1.47481	4.06312	6.05462e-05	0.0104038	COMTD1/METTL21EP/SETD4/ZCCHC4/TRMT1L/KMT5A/SHMT1/NSD1/AS3MT/TARBP1/METTL22/MEPCE/KMT2C/JARID2/EHMT2/MGMT/MTFMT/SETD2/NSUN5P1/TFB1M/ATIC/MTR/TRMT11/SETD1A/KMT2B/N6AMT1/SETD1B/KMT5B/DOT1L/GART/METTL14/SMYD3/PRDM1/SPOUT1/SETD9/TRMO/SETDB1/PRMT1/FTCD/CAD/DIMT1/EMG1/KMT2D/METTL21A/TRMT61A/TRMT5/METTL4/METTL9/SMYD4/PCMTD1/PCMTD2/TRMT2A/ALKBH8/ARMT1/PRMT9/METTL1/NSUN6/NSUN5/METTL2B/EED/METTL8/TRMT61B/ME…	77
geneM0	MF	GO:0008527	taste receptor activity	10/3484	12/12612	0.833333	3.01665	4.31779	9.51112e-05	0.0138721	TAS2R14/TAS2R10/TAS2R3/TAS2R4/TAS2R30/TAS2R13/TAS2R50/TAS2R31/TAS2R46/TAS2R43	10
geneM0	MF	GO:0004984	olfactory receptor activity	11/3484	14/12612	0.785714	2.84427	4.26543	0.00010764	0.0138721	OR2L8/OR2L13/OR2L3/OR2M3/OR2W3/OR2L2/OR2AK2/OR2M4/OR2M5/OR2L5/OR3A2	11
geneM0	MF	GO:0003729	mRNA binding	108/3484	290/12612	0.372414	1.34813	3.70531	0.000197833	0.0226629	EIF4ENIF1/NCBP2/PCBP3/EEFSEC/HNRNPA1L2/G3BP1/UTP23/LSM14A/LUC7L/CNBP/SHMT1/CPSF1/AGO2/RPS26/SHFL/HNRNPA2B1/HNRNPD/PCBP2/EIF4A3/SNRNP70/TAF15/MRPL12/DHX36/RBM15B/DDX19B/TRA2B/EDC3/CLUH/UPF3A/RBM5/NCBP3/DDX5/JRK/ADARB1/MIR573/DXO/KHSRP/SAMD4A/LUC7L3/ZNF385A/DDX17/EIF4A1/ANGEL2/CRYZ/TUT1/AUH/METTL14/FUS/FUBP1/DHFR2/NXF1/PEG10/RARA/CPEB2/NUP98/PAIP2/RBM14/RBM4/SECISBP2/ATXN2L/CELF6/KHDRBS1/UNK/PARN/T…	108
geneM0	MF	GO:0008757	S-adenosylmethionine-dependent methyltransferase activity	60/3484	146/12612	0.410959	1.48766	3.66149	0.000285418	0.0294266	COMTD1/METTL21EP/SETD4/ZCCHC4/TRMT1L/KMT5A/NSD1/AS3MT/TARBP1/METTL22/MEPCE/KMT2C/JARID2/EHMT2/SETD2/TFB1M/SETD1A/KMT2B/N6AMT1/SETD1B/KMT5B/DOT1L/METTL14/SMYD3/SETD9/TRMO/SETDB1/PRMT1/DIMT1/EMG1/KMT2D/METTL21A/TRMT61A/TRMT5/METTL4/METTL9/PCMTD1/PCMTD2/TRMT2A/ALKBH8/ARMT1/PRMT9/METTL1/NSUN6/NSUN5/METTL2B/METTL8/TRMT61B/METTL3/PRMT7/ATPSCKMT/METTL18/PEMT/THUMPD3/RNMT/PCIF1/TMT1A/TRMT10B/GNMT/NSUN4	60
geneM0	MF	GO:0016706	2-oxoglutarate-dependent dioxygenase activity	26/3484	51/12612	0.509804	1.84548	3.73768	0.000336387	0.0311643	KDM4B/P3H3/JMJD6/ALKBH3/RSBN1/TET2/RIOX1/KDM2A/P4HA1/ALKBH2/EGLN2/HSPBAP1/PLOD1/KDM4A/JMJD7/P3H1/EGLN1/P4HB/ALKBH8/KDM4C/ALKBH1/KDM6B/KDM5B/JMJD4/TYW5/FTO	26
geneM0	MF	GO:0008168	methyltransferase activity	71/3484	180/12612	0.394444	1.42788	3.57202	0.000362727	0.0311643	COMTD1/METTL21EP/SETD4/ZCCHC4/TRMT1L/KMT5A/NSD1/AS3MT/TARBP1/METTL22/MEPCE/KMT2C/JARID2/EHMT2/MGMT/SETD2/NSUN5P1/TFB1M/MTR/TRMT11/SETD1A/KMT2B/N6AMT1/SETD1B/KMT5B/DOT1L/METTL14/SMYD3/PRDM1/SPOUT1/SETD9/TRMO/SETDB1/PRMT1/DIMT1/EMG1/KMT2D/METTL21A/TRMT61A/TRMT5/METTL4/METTL9/SMYD4/PCMTD1/PCMTD2/TRMT2A/ALKBH8/ARMT1/PRMT9/METTL1/NSUN6/NSUN5/METTL2B/EED/METTL8/TRMT61B/METTL3/PRMT7/ATPSCKMT/METTL18/PEM…	71
geneM0	MF	GO:0004540	RNA nuclease activity	44/3484	101/12612	0.435644	1.57702	3.59692	0.000404881	0.0321102	CNOT8/YBEY/CNOT6/ANKZF1/DIS3/AGO4/RPP38/POP1/AGO2/AGO3/EXOSC3/USB1/CNOT1/SMG6/RPP14/CNOT6L/TSEN34/ANGEL2/EXOG/APEX1/NOB1/RCL1/EXOSC2/DIS3L2/POLRMT/PARN/KHNYN/PAN2/PPP1R8/NUDT12/CNOT2/RNASEK/POP5/ISG20L2/PAN3/INTS11/N4BP1/REXO2/DBR1/XRN1/POP4/PLD6/EXD2/PRORP	44
geneM0	MF	GO:0001228	DNA-binding transcription activator activity, RNA polymerase II-specific	103/3484	281/12612	0.366548	1.3269	3.42365	0.000531053	0.0391083	ZNF48/ZNF780B/NPAS4/ZSCAN21/FOSB/ZNF33B/NFAT5/ZNF267/PBX1/CSRNP1/MTF1/HSF1/ZNF629/FOSL2/ESRRG/NRF1/ZNF208/ZNF544/SP1/TFAP2E/JUN/RELA/NFKB1/ZNF668/EGR2/MLXIP/ZNF770/RFXAP/ZNF585B/SIX4/ZNF717/PLSCR1/DBP/ZNF175/ZNF473/ZBTB7B/E4F1/ZNF71/SREBF1/PPARA/SOX12/ZNF112/MZF1/ZNF585A/ATF1/ZNF212/ZNF594/ARNT2/IRF3/SRF/ATF5/USF3/NR6A1/ZNF574/PLAGL2/NFYC/ZNF384/ZNF786/ZNF445/ZNF224/ZNF226/DDIT3/ZNF292/ZNF493/ZNF…	103
geneM0	MF	GO:0001216	DNA-binding transcription activator activity	104/3484	285/12612	0.364912	1.32097	3.38602	0.000600277	0.0412591	ZNF48/ZNF780B/NPAS4/BRCA1/ZSCAN21/FOSB/ZNF33B/NFAT5/ZNF267/PBX1/CSRNP1/MTF1/HSF1/ZNF629/FOSL2/ESRRG/NRF1/ZNF208/ZNF544/SP1/TFAP2E/JUN/RELA/NFKB1/ZNF668/EGR2/MLXIP/ZNF770/RFXAP/ZNF585B/SIX4/ZNF717/PLSCR1/DBP/ZNF175/ZNF473/ZBTB7B/E4F1/ZNF71/SREBF1/PPARA/SOX12/ZNF112/MZF1/ZNF585A/ATF1/ZNF212/ZNF594/ARNT2/IRF3/SRF/ATF5/USF3/NR6A1/ZNF574/PLAGL2/NFYC/ZNF384/ZNF786/ZNF445/ZNF224/ZNF226/DDIT3/ZNF292/ZNF4…	104
geneM0	MF	GO:0003682	chromatin binding	160/3484	468/12612	0.34188	1.2376	3.23603	0.000888493	0.0572523	EP300/HMGA1/TAF10/SBNO2/MACROH2A1/ING5/NFAT5/RCOR1/NOC3L/IKZF5/MRNIP/HSF1/FOSL2/SMARCB1/MTA2/NSD1/SMARCD2/SCMH1/H1-0/ZNF274/CHD2/HNRNPD/STAT1/JARID2/EHMT2/RELA/DDX11/HDAC3/PER1/PHF10/GTF2B/JDP2/NFKB1/BCL6/PHF13/RBL1/EGR2/UPF1/DDX5/CCNT2/RBL2/KAT2A/ASXL2/PCGF2/RCC1/SMARCD1/RNF4/EP400/PCNA/MBTD1/MLLT3/BRD4/H2AX/PHF19/MBD5/KMT5B/ZC3H4/TRIM28/MLH1/ARID5A/ATAD2B/APEX1/PHF1/SKIL/PWWP2A/DNTTIP1/ATAD2/NC…	160
geneM0	MF	GO:0004519	endonuclease activity	40/3484	93/12612	0.430108	1.55698	3.33059	0.000985655	0.0597771	EME2/YBEY/FAN1/ANKZF1/REXO4/DIS3/SLX1B/AGO4/RPP38/G3BP1/POP1/AGO2/AGO3/SMG6/RPP14/TSEN34/EXOG/APEX1/XRCC1/ERCC5/ERCC4/NOB1/RCL1/DNASE1L2/MBD4/KHNYN/PPP1R8/OGG1/NUDT12/RNASEK/POP5/DFFB/INTS11/DBR1/POP4/PLD6/PNKP/TSN/MUS81/PRORP	40
geneM0	MF	GO:0004527	exonuclease activity	34/3484	77/12612	0.441558	1.59843	3.25405	0.00132941	0.074581	CNOT8/FAN1/CNOT6/REXO4/DIS3/EXO5/AEN/EXOSC3/USB1/CNOT1/RAD1/DXO/TRIR/CNOT6L/DCLRE1B/ANGEL2/EXD3/EXOG/APEX1/EXOSC2/POLE/DIS3L2/POLRMT/PARN/PAN2/TDP1/CNOT2/ISG20L2/PAN3/REXO2/XRN1/TREX1/MGME1/EXD2	34
geneM0	MF	GO:0003684	damaged DNA binding	30/3484	66/12612	0.454545	1.64544	3.24791	0.00142853	0.074581	EP300/BRCA1/ERCC2/NEIL2/REV1/RAD1/XPA/PCNA/H2AX/FANCG/DCLRE1B/APEX1/RPA1/XRCC1/ERCC5/ERCC4/POT1/HMCES/OGG1/POLK/SMC6/POLH/NBN/NEIL1/TDG/MSH6/SIRT6/PNKP/POLI/RECQL4	30
geneM0	MF	GO:0008408	3'-5' exonuclease activity	26/3484	55/12612	0.472727	1.71126	3.26583	0.00144677	0.074581	CNOT8/CNOT6/REXO4/DIS3/EXO5/EXOSC3/USB1/CNOT1/RAD1/TRIR/CNOT6L/ANGEL2/EXD3/APEX1/EXOSC2/POLE/DIS3L2/POLRMT/PARN/PAN2/CNOT2/ISG20L2/PAN3/REXO2/TREX1/EXD2	26
geneM0	MF	GO:0030371	translation repressor activity	16/3484	29/12612	0.551724	1.99723	3.32145	0.00159826	0.0760221	EIF4EBP1/SHMT1/MIR573/SAMD4A/ZNF540/RARA/CPEB2/PAIP2/NHLRC3/CIRBP/MIR186/SERBP1/IFRD2/DHFR/PURA/SAMD4B	16
geneM0	MF	GO:0008173	RNA methyltransferase activity	28/3484	61/12612	0.459016	1.66163	3.20012	0.00169396	0.0760221	ZCCHC4/TRMT1L/TARBP1/MEPCE/NSUN5P1/TFB1M/METTL14/TRMO/DIMT1/EMG1/TRMT61A/TRMT5/METTL4/TRMT2A/ALKBH8/METTL1/NSUN6/NSUN5/METTL2B/METTL8/TRMT61B/METTL3/THUMPD3/RNMT/PCIF1/TMT1A/TRMT10B/NSUN4	28
geneM0	MF	GO:0001217	DNA-binding transcription repressor activity	73/3484	195/12612	0.374359	1.35517	3.08796	0.00169593	0.0760221	SNAI1/ZBTB14/ZNF239/IKZF5/ZBED6/ZBTB12/HSF1/ZBTB6/ZBTB39/ZBTB26/FOXK1/JUN/RELA/JDP2/NFKB1/BCL6/ZNF418/GZF1/ETV3/ZNF668/CREM/ZBTB10/POU6F1/NFIL3/ZNF85/HEY1/HIVEP1/ZNF175/ZNF205/SCRT1/SKIL/PRDM1/ZBTB49/ZBTB7B/ZNF512B/E4F1/CC2D1A/RARA/PPARA/MZF1/CC2D1B/ZNF140/ZBTB34/IRF3/ZNF93/ZNF224/NR2C1/SKI/NR2F6/BACH2/ZNF589/ZNF131/MAX/ZNF746/THAP1/FOXP4/ZBTB21/ZBTB2/CEBPB/BHLHE40/E2F6/ZKSCAN3/HIC2/PPARG/GTF2IRD…	73
geneM0	MF	GO:0140034	methylation-dependent protein binding	29/3484	64/12612	0.453125	1.6403	3.17259	0.00180686	0.0776198	ZCWPW1/ING5/ING3/ZMYND8/UHRF1/ZZEF1/SPIN1/PHF13/DPF2/MBTD1/PHF19/TAF7/PHF1/PWWP2A/MTF2/KDM4A/JMJD7/L3MBTL3/CBX4/THAP7/CHD8/NCAPD3/KDM4C/ING2/MSH6/GLYR1/ING1/L3MBTL1/NCAPG2	29
geneM0	MF	GO:0051213	dioxygenase activity	32/3484	73/12612	0.438356	1.58684	3.10653	0.00209915	0.0848	PEDS1/RSBN1L/KDM4B/P3H3/JMJD6/ALKBH3/RSBN1/TET2/RIOX1/ETHE1/KDM2A/P4HA1/ALKBH2/EGLN2/HSPBAP1/PLOD1/KDM4A/ALKBH6/JMJD7/P3H1/EGLN1/P4HB/ALKBH8/ALKBH7/KDM4C/ALKBH1/KDM6B/KDM5B/JMJD4/OGFOD3/TYW5/FTO	32
geneM0	MF	GO:0008174	mRNA methyltransferase activity	9/3484	13/12612	0.692308	2.50614	3.35656	0.00213851	0.0848	METTL14/TRMT61A/METTL1/METTL8/TRMT61B/METTL3/RNMT/PCIF1/TMT1A	9
geneM0	MF	GO:0035064	methylated histone binding	28/3484	62/12612	0.451613	1.63483	3.09568	0.00228547	0.0872712	ZCWPW1/ING5/ING3/ZMYND8/UHRF1/ZZEF1/SPIN1/PHF13/DPF2/MBTD1/PHF19/TAF7/PHF1/PWWP2A/MTF2/KDM4A/JMJD7/CBX4/THAP7/CHD8/NCAPD3/KDM4C/ING2/MSH6/GLYR1/ING1/L3MBTL1/NCAPG2	28
geneM0	MF	GO:0042162	telomeric DNA binding	18/3484	35/12612	0.514286	1.8617	3.15376	0.00239072	0.0880298	TINF2/HNRNPA2B1/HNRNPD/UPF3A/UPF1/ZBTB10/SMG6/STN1/HMBOX1/SMG7/APEX1/RPA1/TELO2/POT1/ACD/PURA/TERF2/TEN1	18
geneM0	MF	GO:0016796	exonuclease activity, active with either ribo- or deoxyribonucleic acids and producing 5'-phosphomonoesters	26/3484	57/12612	0.45614	1.65122	3.04426	0.00272311	0.0968111	CNOT8/CNOT6/DIS3/EXO5/EXOSC3/USB1/CNOT1/RAD1/CNOT6L/DCLRE1B/ANGEL2/APEX1/EXOSC2/POLE/DIS3L2/POLRMT/PARN/PAN2/CNOT2/ISG20L2/PAN3/REXO2/XRN1/TREX1/MGME1/EXD2	26
geneM0	MF	GO:0070182	DNA polymerase binding	11/3484	18/12612	0.611111	2.21221	3.17949	0.00298065	0.102435	TERC/PAXX/SMG6/PCNA/ACD/SMARCA4/HSP90AA1/RTEL1/POLG2/NHEJ1/NAT10	11
geneM0	MF	GO:0035035	histone acetyltransferase binding	13/3484	23/12612	0.565217	2.04607	3.10211	0.00329365	0.106117	TRIM68/MTF1/KANSL1L/STAT1/SP1/PCNA/TAF7/ECD/KANSL1/CEBPB/CITED2/MED1/EGR1	13
geneM0	MF	GO:0140033	acetylation-dependent protein binding	13/3484	23/12612	0.565217	2.04607	3.10211	0.00329365	0.106117	EP300/ZMYND8/ZZEF1/DPF2/MLLT3/BRD4/ATAD2B/PHIP/BAZ2A/THAP7/SMARCA4/BRD3/BRD2	13
geneM0	MF	GO:0000175	3'-5'-RNA exonuclease activity	18/3484	36/12612	0.5	1.80999	3.00666	0.00356048	0.111238	CNOT8/CNOT6/DIS3/EXOSC3/USB1/CNOT1/CNOT6L/ANGEL2/EXOSC2/DIS3L2/POLRMT/PARN/PAN2/CNOT2/ISG20L2/PAN3/REXO2/EXD2	18
geneM0	MF	GO:0001227	DNA-binding transcription repressor activity, RNA polymerase II-specific	69/3484	188/12612	0.367021	1.32861	2.80449	0.00392343	0.118972	SNAI1/ZBTB14/ZNF239/IKZF5/ZBED6/ZBTB12/HSF1/ZBTB6/ZBTB39/ZBTB26/FOXK1/JUN/RELA/JDP2/NFKB1/BCL6/GZF1/ETV3/ZNF668/CREM/ZBTB10/POU6F1/NFIL3/ZNF85/HEY1/HIVEP1/ZNF175/ZNF205/SCRT1/SKIL/PRDM1/ZBTB49/ZNF512B/E4F1/CC2D1A/PPARA/MZF1/CC2D1B/ZNF140/ZBTB34/IRF3/ZNF93/ZNF224/NR2C1/SKI/NR2F6/BACH2/ZNF589/ZNF131/MAX/ZNF746/THAP1/FOXP4/ZBTB21/ZBTB2/CEBPB/BHLHE40/E2F6/ZKSCAN3/HIC2/PPARG/GTF2IRD1/MXD1/MNT/LRRFIP1/…	69
geneM0	MF	GO:0003887	DNA-directed DNA polymerase activity	11/3484	19/12612	0.578947	2.09578	2.95298	0.00532338	0.154229	POLD4/POLN/REV1/POLD3/POLE/POLL/CHRAC1/POLK/POLH/POLG2/POLI	11
geneM0	MF	GO:0034061	DNA polymerase activity	13/3484	24/12612	0.541667	1.96082	2.91069	0.00538531	0.154229	POLD4/POLN/TERC/REV1/POLD3/POLE/POLL/CHRAC1/POLK/POLH/TERF2/POLG2/POLI	13
geneM0	MF	GO:0016896	RNA exonuclease activity, producing 5'-phosphomonoesters	19/3484	40/12612	0.475	1.71949	2.81565	0.00571185	0.15916	CNOT8/CNOT6/DIS3/EXOSC3/USB1/CNOT1/CNOT6L/ANGEL2/EXOSC2/DIS3L2/POLRMT/PARN/PAN2/CNOT2/ISG20L2/PAN3/REXO2/XRN1/EXD2	19
geneM0	MF	GO:0070577	lysine-acetylated histone binding	12/3484	22/12612	0.545455	1.97453	2.82632	0.00692082	0.187773	ZMYND8/ZZEF1/DPF2/MLLT3/BRD4/ATAD2B/PHIP/BAZ2A/THAP7/SMARCA4/BRD3/BRD2	12
geneM0	MF	GO:0008175	tRNA methyltransferase activity	15/3484	30/12612	0.5	1.80999	2.74404	0.00757543	0.196359	TRMT1L/TARBP1/TRMO/TRMT61A/TRMT5/TRMT2A/ALKBH8/METTL1/NSUN6/METTL2B/METTL8/TRMT61B/THUMPD3/TRMT10B/NSUN4	15
geneM0	MF	GO:0004386	helicase activity	50/3484	133/12612	0.37594	1.36089	2.58488	0.00761821	0.196359	DDX18/ERCC2/DDX55/G3BP1/RIGI/CHD9/CHD2/EIF4A3/RAD54L2/DHX36/DDX11/DDX19B/NAV2/UPF1/DDX5/EP400/DDX17/ZNFX1/EIF4A1/DHX35/RAD54B/DHX34/RFC4/FBH1/CHTF18/DDX25/DDX42/SMARCAD1/FANCM/SRCAP/DHX37/SNRNP200/DDX27/SMARCA4/TDRD9/CHD8/DDX39A/HELZ/DHX32/TWNK/HLTF/DHX57/SMARCAL1/RECQL5/RTEL1/MCM2/TTF2/SKIC2/RECQL4/DDX19A	50
geneM0	MF	GO:0044183	protein folding chaperone	25/3484	58/12612	0.431034	1.56033	2.64239	0.00797307	0.200493	HSPB1/HSPE1/DNAJB1/KHSRP/HSPA1L/DFFA/HSP90B1/RIC3/CCT6B/HSPA4L/HSPH1/TAPBP/HSPD1/CALR/HSPA5/HSPA7/WDR83OS/HSP90B2P/HSPA1B/HYPK/HSP90AA1/HSPA1A/HSPA2/CCDC47/HSPA6	25
geneM0	MF	GO:0140463	chromatin-protein adaptor activity	11/3484	20/12612	0.55	1.99099	2.74007	0.00890517	0.217755	ZZEF1/PHF13/BRD4/RPA1/EPC1/MDC1/THAP7/RHNO1/BRD1/ING2/GLYR1	11
geneM0	MF	GO:0140030	modification-dependent protein binding	57/3484	156/12612	0.365385	1.32268	2.5054	0.00908194	0.217755	ZCWPW1/EP300/PEX6/MACROH2A1/ING5/FAN1/ING3/DAXX/ZMYND8/UHRF1/JARID2/ZZEF1/SPIN1/PHF13/DPF2/MBTD1/MLLT3/BRD4/PHF19/TAF7/ATAD2B/PHF1/PWWP2A/TAB2/XRCC1/PEX1/RNF168/PHIP/MTF2/KDM4A/JMJD7/L3MBTL3/BAZ2A/IDE/TNIP2/CBX4/ANKRD13B/THAP7/SPRTN/SMARCA4/CHD8/NCAPD3/KDM4C/ATRIP/BRD3/ANKRD13D/PML/ING2/SHARPIN/MSH6/GLYR1/ING1/L3MBTL1/NCAPG2/UFD1/BRD2/ZBTB1	57
geneM0	MF	GO:0008080	N-acetyltransferase activity	22/3484	50/12612	0.44	1.59279	2.59467	0.00936446	0.219426	EP300/TAF10/ING3/BRPF1/PHF10/GTF2B/NAT8L/KAT2A/NAA40/GTF3C4/ATAT1/NAT9/HGSNAT/NAA30/SRCAP/NAA50/NAA60/NAA80/ABHD14B/BRD1/NAT10/NAT14	22
geneM0	MF	GO:0008094	ATP-dependent activity, acting on DNA	38/3484	98/12612	0.387755	1.40366	2.47834	0.0106283	0.222072	ERCC2/G3BP1/CHD9/CECR2/CHD2/RAD54L2/DHX36/DDX11/NAV2/UPF1/RSF1/EP400/MLH1/RAD54B/RFC4/FBH1/PMS1/CHTF18/MLH3/ATAD5/SMARCAD1/FANCM/SRCAP/SMARCA4/CHD8/ERCC6/TWNK/HLTF/MSH4/RBBP4/MSH6/SMARCAL1/RECQL5/RTEL1/MCM2/RAD17/TTF2/RECQL4	38
geneM0	MF	GO:0004535	poly(A)-specific ribonuclease activity	8/3484	13/12612	0.615385	2.22768	2.73599	0.0107804	0.222072	CNOT8/CNOT6/CNOT1/CNOT6L/PARN/PAN2/CNOT2/PAN3	8
geneM0	MF	GO:0004532	RNA exonuclease activity	19/3484	42/12612	0.452381	1.63761	2.55704	0.010795	0.222072	CNOT8/CNOT6/DIS3/EXOSC3/USB1/CNOT1/CNOT6L/ANGEL2/EXOSC2/DIS3L2/POLRMT/PARN/PAN2/CNOT2/ISG20L2/PAN3/REXO2/XRN1/EXD2	19
geneM0	MF	GO:0016411	acylglycerol O-acyltransferase activity	12/3484	23/12612	0.521739	1.88868	2.63537	0.0108777	0.222072	MBOAT7/DGAT1/AGPAT2/LPCAT4/AGPAT3/GPAT4/LPCAT1/ABHD5/PNPLA2/GPAT3/LPCAT3/LCLAT1	12
geneM0	MF	GO:0008170	N-methyltransferase activity	34/3484	86/12612	0.395349	1.43115	2.47857	0.0109203	0.222072	METTL21EP/SETD4/ZCCHC4/TRMT1L/KMT5A/NSD1/METTL22/KMT2C/JARID2/EHMT2/SETD2/TFB1M/SETD1A/KMT2B/N6AMT1/SETD1B/KMT5B/DOT1L/SMYD3/SETD9/SETDB1/PRMT1/DIMT1/KMT2D/METTL21A/METTL9/PRMT9/PRMT7/ATPSCKMT/METTL18/PEMT/THUMPD3/RNMT/GNMT	34
geneM0	MF	GO:0035198	miRNA binding	15/3484	31/12612	0.483871	1.7516	2.58843	0.0109851	0.222072	NEAT1/AGO4/ZNF346/TARBP2/AGO2/HNRNPA2B1/AGO3/MALAT1/TUT7/SPOUT1/AGO1/RBM4/ZC3H10/SOCS3/TUT4	15
geneM0	MF	GO:0140658	ATP-dependent chromatin remodeler activity	15/3484	31/12612	0.483871	1.7516	2.58843	0.0109851	0.222072	CHD9/CECR2/CHD2/RAD54L2/RSF1/EP400/RAD54B/SMARCAD1/SRCAP/SMARCA4/CHD8/ERCC6/HLTF/SMARCAL1/TTF2	15
geneM0	MF	GO:0016646	oxidoreductase activity, acting on the CH-NH group of donors, NAD or NADP as acceptor	9/3484	16/12612	0.5625	2.03624	2.56229	0.0148029	0.287959	PYCR3/PYCR2/ALDH1L2/DHFR2/MTHFR/PYCR1/BLVRB/DHFR/MTHFD1L	9
geneM0	MF	GO:0140994	RNA polymerase II CTD heptapeptide repeat modifying activity	9/3484	16/12612	0.5625	2.03624	2.56229	0.0148029	0.287959	CTDSP1/CTDSP2/CTDSPL2/BRD4/CTDSPL/RPAP2/CCNK/CDK12/CTDP1	9
geneM0	MF	GO:0004521	RNA endonuclease activity	23/3484	55/12612	0.418182	1.51381	2.35921	0.0160975	0.303792	YBEY/ANKZF1/AGO4/RPP38/POP1/AGO2/AGO3/SMG6/RPP14/TSEN34/EXOG/APEX1/NOB1/RCL1/KHNYN/NUDT12/RNASEK/POP5/INTS11/DBR1/POP4/PLD6/PRORP	23
geneM0	MF	GO:0008276	protein methyltransferase activity	32/3484	82/12612	0.390244	1.41267	2.31614	0.0163116	0.303792	METTL21EP/SETD4/KMT5A/NSD1/METTL22/KMT2C/JARID2/EHMT2/MGMT/SETD2/SETD1A/KMT2B/N6AMT1/SETD1B/KMT5B/DOT1L/SMYD3/SETDB1/PRMT1/KMT2D/METTL21A/METTL9/PCMTD1/PCMTD2/ARMT1/PRMT9/EED/PRMT7/ATPSCKMT/METTL18/SIRT7/TRMT112	32
geneM0	MF	GO:0045182	translation regulator activity	42/3484	113/12612	0.371681	1.34548	2.27902	0.0167638	0.303792	EIF4EBP1/EEFSEC/EEF2K/EFL1/EIF3C/EIF2D/CNBP/SHMT1/AGO2/EIF5/EIF3CL/GCN1/MTRF1/EIF4E2/EEF1G/MIR573/SAMD4A/EIF1AD/MIF4GD/EIF4A1/CTIF/GTPBP2/ZNF540/RARA/EIF2B5/CPEB2/PAIP2/NHLRC3/GTPBP1/CIRBP/EEF1D/MIR186/MTRFR/SERBP1/IFRD2/DHFR/PURA/EIF2B2/EIF2B4/GSPT1/SAMD4B/PABPC1	42
geneM0	MF	GO:0042393	histone binding	69/3484	199/12612	0.346734	1.25517	2.24151	0.0167955	0.303792	ZCWPW1/SBNO2/ING5/ING3/DAXX/ZMYND8/UHRF1/USP49/CTSL/SCMH1/CHD2/STAT1/KMT2C/JARID2/ZZEF1/SPIN1/PHF13/RSF1/WDTC1/RCC1/DPF2/MBTD1/MLLT3/BRD4/H2AX/PHF19/TAF7/ATAD2B/PHF1/PWWP2A/ATAD2/RNF168/PHIP/CKS2/MTF2/KDM4A/NAP1L4/JMJD7/L3MBTL3/KMT2D/BAZ2A/CBX4/SRCAP/THAP7/RESF1/SMARCA4/CHD8/HIRA/NCAPD3/KDM4C/SFMBT1/DNAJC9/KDM5B/TNKS/BRD3/BRD1/ING2/PRMT7/RBBP4/MSH6/GLYR1/MCM2/ING1/L3MBTL1/CKS1B/NCAPG2/MLLT10/BRD2…	69
geneM0	MF	GO:1901505	carbohydrate derivative transmembrane transporter activity	17/3484	38/12612	0.447368	1.61946	2.36264	0.0175455	0.311886	SLC25A16/SLC29A2/SLC25A25/SLC29A4/SLC35A4/SLC35C1/SLC50A1/SLC35B2/SLC25A42/SLC17A5/SLC35A5/MFSD2A/SLC35B4/SLC35D1/SLC35A3/SLC15A4/SLC33A1	17
geneM0	MF	GO:0003841	1-acylglycerol-3-phosphate O-acyltransferase activity	10/3484	19/12612	0.526316	1.90525	2.43954	0.0183071	0.31479	MBOAT7/AGPAT2/LPCAT4/AGPAT3/GPAT4/LPCAT1/ABHD5/GPAT3/LPCAT3/LCLAT1	10
geneM0	MF	GO:0016779	nucleotidyltransferase activity	45/3484	123/12612	0.365854	1.32438	2.23342	0.0183886	0.31479	CRCP/POLD4/POLN/TERC/THG1L/REV1/GPHN/UAP1L1/TIPARP/NMNAT3/TNKS2/PARP11/GALT/GMPPB/TUT1/POLR3F/NMNAT1/TUT7/POLD3/TRNT1/SELENOO/POLE/POLRMT/POLR2J2/POLL/MED20/PAPOLA/CHRAC1/POLK/POLR1A/FICD/POLH/TAMM41/PARP16/POLR3B/TNKS/COASY/TERF2/SIRT6/POLR3G/POLG2/POLR1B/POLI/TUT4/PRIM1	45
geneM0	MF	GO:0042826	histone deacetylase binding	36/3484	95/12612	0.378947	1.37178	2.24711	0.0186248	0.31479	MTA2/HNRNPD/SP1/DHX36/RELA/HDAC3/JDP2/WDTC1/KAT2A/LCOR/ZBTB7B/CIR1/MIER3/RARA/NCOR2/CRY1/MTA1/SRF/BRMS1/NR2C1/KCTD21/SMYD4/THAP7/ANKRA2/AKAP8/HDAC10/HSPA1B/MIER2/CEBPB/RBBP4/HSP90AA1/SFPQ/HSPA1A/HIF1A/AKAP8L/SP2	36
geneM0	MF	GO:0140939	histone H4 methyltransferase activity	8/3484	14/12612	0.571429	2.06856	2.47137	0.0191239	0.318012	SETD4/KMT5A/NSD1/N6AMT1/KMT5B/SMYD3/PRMT1/PRMT7	8
geneM0	MF	GO:0140223	general transcription initiation factor activity	20/3484	47/12612	0.425532	1.54042	2.29309	0.0194518	0.318331	TAF10/SNAPC4/CCNH/GTF2H2/GTF2B/GTF3C2/RRN3P2/GTF2A2/TAF7/GTF2A1/SNAPC3/GTF3C4/GTF2F2/TAF4/GTF2H3/TAF8/GTF2H4/RRN3/TAF6L/BRF1	20
geneM0	MF	GO:0004536	DNA nuclease activity	21/3484	50/12612	0.42	1.52039	2.27778	0.0198406	0.319295	EME2/FAN1/SLX1B/EXO5/AEN/RAD1/DCLRE1B/EXOG/APEX1/XRCC1/ERCC5/ERCC4/DNASE1L2/POLE/MBD4/DFFB/REXO2/TREX1/MUS81/MGME1/EXD2	21
geneM0	MF	GO:0016278	lysine N-methyltransferase activity	22/3484	53/12612	0.415094	1.50263	2.26536	0.0201301	0.319295	METTL21EP/SETD4/KMT5A/NSD1/METTL22/KMT2C/JARID2/EHMT2/SETD2/SETD1A/KMT2B/N6AMT1/SETD1B/KMT5B/DOT1L/SMYD3/SETD9/SETDB1/KMT2D/METTL21A/ATPSCKMT/METTL18	22
geneM0	MF	GO:0008186	ATP-dependent activity, acting on RNA	27/3484	68/12612	0.397059	1.43734	2.23401	0.0204716	0.319792	DDX18/DDX55/G3BP1/RIGI/EIF4A3/DHX36/DDX11/DDX19B/UPF1/DDX5/DDX17/EIF4A1/DHX35/RAD54B/DHX34/DDX25/DDX42/FANCM/DHX37/SNRNP200/DDX27/TDRD9/DDX39A/DHX32/DHX57/SKIC2/DDX19A	27
geneM0	MF	GO:0017056	structural constituent of nuclear pore	11/3484	22/12612	0.5	1.80999	2.34911	0.0212651	0.327228	NUP188/NUP214/POM121/NUP205/NUP54/NUP160/NUP107/NUP98/POM121C/NUP62/NUP133	11
geneM0	MF	GO:0019789	SUMO transferase activity	12/3484	25/12612	0.48	1.73759	2.2806	0.0237133	0.359166	EGR2/UBE2I/PIAS2/TRIM28/MDM2/NSMCE2/KIAA1586/CBX4/RNF212/PML/TOPORS/ZMIZ1	12
geneM0	MF	GO:0005049	nuclear export signal receptor activity	7/3484	12/12612	0.583333	2.11165	2.38013	0.0247341	0.359166	EIF4ENIF1/NUP214/XPO6/NUP42/XPO1/CALR/RANBP17	7
geneM0	MF	GO:0008296	3'-5'-DNA exonuclease activity	7/3484	12/12612	0.583333	2.11165	2.38013	0.0247341	0.359166	EXO5/RAD1/APEX1/POLE/REXO2/TREX1/EXD2	7
geneM0	MF	GO:0019104	DNA N-glycosylase activity	7/3484	12/12612	0.583333	2.11165	2.38013	0.0247341	0.359166	NEIL2/PCNA/APEX1/MBD4/OGG1/NEIL1/TDG	7
geneM0	MF	GO:0032451	demethylase activity	14/3484	31/12612	0.451613	1.63483	2.18628	0.0273124	0.386054	KDM4B/JMJD6/ALKBH3/MMACHC/RSBN1/RIOX1/KDM2A/ALKBH2/KDM4A/KDM4C/ALKBH1/KDM6B/KDM5B/FTO	14
geneM0	MF	GO:0042171	lysophosphatidic acid acyltransferase activity	10/3484	20/12612	0.5	1.80999	2.23961	0.027709	0.386054	MBOAT7/AGPAT2/LPCAT4/AGPAT3/GPAT4/LPCAT1/ABHD5/GPAT3/LPCAT3/LCLAT1	10
geneM0	MF	GO:0071617	lysophospholipid acyltransferase activity	10/3484	20/12612	0.5	1.80999	2.23961	0.027709	0.386054	MBOAT7/AGPAT2/LPCAT4/AGPAT3/GPAT4/LPCAT1/ABHD5/GPAT3/LPCAT3/LCLAT1	10
geneM0	MF	GO:0016747	acyltransferase activity, transferring groups other than amino-acyl groups	58/3484	168/12612	0.345238	1.24975	2.01332	0.0289208	0.397564	EP300/YKT6/TAF10/ING3/BRPF1/MBOAT7/ZDHHC24/DGAT1/AGPAT2/PHF10/LPCAT4/GTF2B/AGPAT3/NAT8L/ZDHHC16/SPTSSA/KAT2A/ZDHHC11B/GPAT4/LPCAT1/ABHD5/NAA40/PLAAT1/ZDHHC14/PNPLA2/GTF3C4/OXSM/ELOVL7/ATAT1/NAT9/GPAT3/LPCAT3/ZDHHC11/LCLAT1/HGSNAT/ZDHHC18/ZDHHC13/NAA30/SRCAP/CPT1B/NAA50/LIPT1/CRAT/NAA60/NAA80/DBT/ABHD14B/ACAA1/BRD1/PIGW/PLAAT5/SIRT6/LIPT2/SIRT7/CERS5/DLST/NAT10/NAT14	58
geneM0	MF	GO:0003724	RNA helicase activity	26/3484	67/12612	0.38806	1.40477	2.05226	0.0305955	0.401787	DDX18/DDX55/G3BP1/RIGI/EIF4A3/DHX36/DDX19B/UPF1/DDX5/DDX17/EIF4A1/DHX35/RAD54B/DHX34/DDX25/DDX42/FANCM/DHX37/SNRNP200/DDX27/TDRD9/DDX39A/DHX32/DHX57/SKIC2/DDX19A	26
geneM0	MF	GO:0016410	N-acyltransferase activity	26/3484	67/12612	0.38806	1.40477	2.05226	0.0305955	0.401787	EP300/TAF10/ING3/BRPF1/PHF10/GTF2B/NAT8L/KAT2A/NAA40/PLAAT1/GTF3C4/ATAT1/NAT9/HGSNAT/NAA30/SRCAP/NAA50/NAA60/NAA80/ABHD14B/BRD1/PLAAT5/SIRT7/CERS5/NAT10/NAT14	26
geneM0	MF	GO:0000030	mannosyltransferase activity	11/3484	23/12612	0.478261	1.73129	2.16863	0.0307868	0.401787	PIGV/ALG8/ALG2/POMT1/TMEM260/PIGZ/ALG1/ALG12/PIGM/ALG11/ALG3	11
geneM0	MF	GO:0050681	nuclear androgen receptor binding	11/3484	23/12612	0.478261	1.73129	2.16863	0.0307868	0.401787	EP300/TRIM68/DAXX/NSD1/WIPI1/DDX5/ARID5A/CALR/SMARCA4/KDM4C/TMF1	11
geneM0	MF	GO:0016279	protein-lysine N-methyltransferase activity	21/3484	52/12612	0.403846	1.46191	2.06202	0.0314817	0.402414	METTL21EP/SETD4/KMT5A/NSD1/METTL22/KMT2C/JARID2/EHMT2/SETD2/SETD1A/KMT2B/N6AMT1/SETD1B/KMT5B/DOT1L/SMYD3/SETDB1/KMT2D/METTL21A/ATPSCKMT/METTL18	21
geneM0	MF	GO:0016423	tRNA (guanine) methyltransferase activity	6/3484	10/12612	0.6	2.17199	2.29049	0.0320058	0.402414	TRMT1L/TARBP1/TRMT5/METTL1/THUMPD3/TRMT10B	6
geneM0	MF	GO:0042975	peroxisome proliferator activated receptor binding	6/3484	10/12612	0.6	2.17199	2.29049	0.0320058	0.402414	HMGA1/ASXL2/MDM2/DUT/ASXL1/MED1	6
geneM0	MF	GO:0000049	tRNA binding	27/3484	71/12612	0.380282	1.37661	1.96599	0.0362951	0.448103	EEFSEC/FARS2/SEPSECS/DTD2/TRMT1L/THG1L/TARS1/PTCD1/TRMT11/WDR6/TRNAU1AP/AIMP1/TRNT1/PSTK/QTRT2/DUS2/TRMU/ALKBH8/MTRFR/METTL1/NSUN6/ALKBH1/TYW5/THUMPD3/TRMT10B/NAT10/IFIT5	27
geneM0	MF	GO:0140662	ATP-dependent protein folding chaperone	14/3484	32/12612	0.4375	1.58374	2.04258	0.0365089	0.448103	HSPA1L/HSP90B1/CCT6B/HSPA4L/HSPH1/HSPD1/HSPA5/HSPA7/HSP90B2P/HSPA1B/HSP90AA1/HSPA1A/HSPA2/HSPA6	14
geneM0	MF	GO:0016893	endonuclease activity, active with either ribo- or deoxyribonucleic acids and producing 5'-phosphomonoesters	15/3484	35/12612	0.428571	1.55142	2.01815	0.037559	0.454398	FAN1/SLX1B/RPP38/POP1/AGO2/AGO3/RPP14/APEX1/DNASE1L2/NUDT12/POP5/DBR1/POP4/PLD6/PRORP	15
geneM0	MF	GO:0003730	mRNA 3'-UTR binding	33/3484	90/12612	0.366667	1.32732	1.92526	0.0380077	0.454398	HNRNPA1L2/UTP23/CPSF1/AGO2/HNRNPA2B1/HNRNPD/TAF15/DHX36/DDX5/MIR573/KHSRP/ZNF385A/DDX17/ANGEL2/CRYZ/TUT1/AUH/FUS/CPEB2/RBM4/SECISBP2/PARN/ILF3/TIA1/CIRBP/MIR186/GEMIN5/SERBP1/LARP4/HNRNPA3/MEX3D/NOVA1/PABPC1	33
geneM0	MF	GO:0034212	peptide N-acetyltransferase activity	17/3484	41/12612	0.414634	1.50097	1.98491	0.0387847	0.454398	EP300/TAF10/ING3/BRPF1/PHF10/GTF2B/KAT2A/NAA40/GTF3C4/ATAT1/NAA30/SRCAP/NAA50/NAA60/NAA80/ABHD14B/BRD1	17
geneM0	MF	GO:0043175	RNA polymerase core enzyme binding	17/3484	41/12612	0.414634	1.50097	1.98491	0.0387847	0.454398	AGO2/GTF2B/RRN3P2/UVSSA/BRD4/RPRD1B/SMYD3/POLR2M/ERCC5/CDC73/AGO1/RPAP2/RRN3/RECQL5/RPRD2/PCIF1/SCAF1	17
geneM0	MF	GO:0004529	DNA exonuclease activity	10/3484	21/12612	0.47619	1.7238	2.0508	0.0400873	0.464382	EXO5/AEN/RAD1/DCLRE1B/APEX1/POLE/REXO2/TREX1/MGME1/EXD2	10
geneM0	MF	GO:0005068	transmembrane receptor protein tyrosine kinase adaptor activity	7/3484	13/12612	0.538462	1.94922	2.11542	0.0410133	0.464667	FRS3/SH2B2/SHC1/SH2B1/IRS2/GRB2/IRS1	7
geneM0	MF	GO:0030983	mismatched DNA binding	7/3484	13/12612	0.538462	1.94922	2.11542	0.0410133	0.464667	PCNA/MLH1/PMS1/MLH3/TDG/MSH4/MSH6	7
geneM0	MF	GO:0035591	signaling adaptor activity	34/3484	94/12612	0.361702	1.30935	1.85985	0.0431673	0.483755	KSR1/SHANK1/DUSP19/NCK1/TICAM1/GNB2/TRAF2/FRS3/FADD/DLG5/MAPK8IP1/RIPK2/SH2B2/ARF6/SHANK2/SHC1/SH2B1/SHANK3/KHDRBS1/ZDHHC11/WDR59/CRK/NUP62/SLA2/SARM1/IFNAR2/IRS2/SCRIB/HAX1/GRB2/GNB3/SOCS2/STAT3/IRS1	34
geneM0	MF	GO:0070063	RNA polymerase binding	22/3484	57/12612	0.385965	1.39718	1.85672	0.047001	0.521054	TAF10/BRCA1/AGO2/GTF2B/CCNT2/RRN3P2/UVSSA/BRD4/RPRD1B/SMYD3/POLR2M/ERCC5/CDC73/AGO1/RPAP2/PPIB/RRN3/PHRF1/RECQL5/RPRD2/PCIF1/SCAF1	22
geneM0	MF	GO:0001046	core promoter sequence-specific DNA binding	15/3484	36/12612	0.416667	1.50832	1.88689	0.0483964	0.525229	SMARCB1/AGO2/STAT1/RELA/GTF2B/GTF2A1/SNAPC3/AGO1/TAF4/H3-3B/BAZ2A/SMARCA4/RRN3/CEBPB/RFX7	15
geneM0	MF	GO:0061980	regulatory RNA binding	15/3484	36/12612	0.416667	1.50832	1.88689	0.0483964	0.525229	NEAT1/AGO4/ZNF346/TARBP2/AGO2/HNRNPA2B1/AGO3/MALAT1/TUT7/SPOUT1/AGO1/RBM4/ZC3H10/SOCS3/TUT4	15
geneM1	BP	GO:0099504	synaptic vesicle cycle	61/1926	174/12419	0.350575	2.26053	7.17387	1.3403e-10	3.49174e-07	SEPTIN5/NAPA/STXBP1/SYNJ2/CDK5R1/SLC17A7/ACTB/AP2M1/SYT11/SYN3/STX3/SYN2/SYT4/AP3S1/FBXL20/SNX9/FBXO45/LRRK2/FCHO2/RAB3GAP1/PPP3R1/ATP6V1G2/TOR1A/BRSK2/SNAP29/P2RX7/SYT1/TBC1D24/DNM1/SYT5/ATP6V1H/PCLO/SLC4A8/CPLX3/DOC2A/RAB5A/BRSK1/SYT12/BIN1/PIP5K1C/AP1G1/STXBP5/GIT1/PPP3CC/SH3GL1/ATP2A2/SNCB/ITSN1/ATP6V0A1/SYNDIG1/DVL1/SNCA/ITSN2/VAMP4/BRAF/STX1A/SV2B/RAB27B/BSN/SNAP25/PACSIN1	61
geneM1	BP	GO:0099003	vesicle-mediated transport in synapse	66/1926	195/12419	0.338462	2.18243	7.12999	1.35365e-10	3.49174e-07	SEPTIN5/NAPA/STXBP1/SYNJ2/CDK5R1/SLC17A7/ACTB/AP2M1/SYT11/SYN3/STX3/SYN2/SYT4/AP3S1/FBXL20/SNX9/FBXO45/LRRK2/EFNB2/FCHO2/RAB3GAP1/AAK1/PPP3R1/AP2A2/ATP6V1G2/TOR1A/BRSK2/SNAP29/P2RX7/SYT1/AP2A1/TBC1D24/DNM1/SYT5/ATP6V1H/PCLO/SLC4A8/CPLX3/DOC2A/RAB5A/BRSK1/SYT12/BIN1/PIP5K1C/AP1G1/STXBP5/GIT1/PPP3CC/SH3GL1/ATP2A2/SNCB/ITSN1/ATP6V0A1/SYNDIG1/DVL1/SNCA/ITSN2/VAMP4/BRAF/STX1A/SV2B/RAB27B/CLSTN1/BSN/SN…	66
geneM1	BP	GO:0043161	proteasome-mediated ubiquitin-dependent protein catabolic process	92/1926	346/12419	0.265896	1.71452	5.77494	5.56838e-08	8.47427e-05	NEDD4L/ZFAND2A/AMN1/AMBRA1/PIAS1/BAG6/FBXW11/MAPK9/TRIM3/PHF20L1/SUMO1/TRPC4AP/FBXL3/FBXO9/FBXL20/TBL1XR1/FBXO45/LRRK2/ITCH/CDC34/VHL/SKP1/DCAF11/ZNRF1/KAT5/WNT10B/TRIM9/TNFAIP1/COP1/APPBP2/ANAPC7/FBXL18/FBXL16/CUL3/PSMD11/UBE2W/UBR3/SIAH2/FEM1A/KLHDC3/KLHL42/SPSB3/RNF10/PPP2R5C/FBXO27/LTN1/FBXO38/WAC/PSMC5/RBX1/AXIN1/CCAR2/DDRGK1/NSFL1C/WDR26/SPOP/CRBN/UBE2D1/TRIP12/UBE2K/FBXW5/RMND5B/SOCS5/APC/…	92
geneM1	BP	GO:0140238	presynaptic endocytosis	28/1926	64/12419	0.4375	2.82103	6.25736	6.57047e-08	8.47427e-05	SYNJ2/SLC17A7/ACTB/AP2M1/SYT11/AP3S1/SNX9/LRRK2/FCHO2/AAK1/TOR1A/SYT1/TBC1D24/DNM1/SYT5/BIN1/PIP5K1C/AP1G1/PPP3CC/SH3GL1/SNCB/ITSN1/SNCA/ITSN2/VAMP4/STX1A/RAB27B/PACSIN1	28
geneM1	BP	GO:0048488	synaptic vesicle endocytosis	27/1926	63/12419	0.428571	2.76346	6.01176	1.88928e-07	0.000194936	SYNJ2/SLC17A7/ACTB/AP2M1/SYT11/AP3S1/SNX9/LRRK2/FCHO2/TOR1A/SYT1/TBC1D24/DNM1/SYT5/BIN1/PIP5K1C/AP1G1/PPP3CC/SH3GL1/SNCB/ITSN1/SNCA/ITSN2/VAMP4/STX1A/RAB27B/PACSIN1	27
geneM1	BP	GO:0036465	synaptic vesicle recycling	29/1926	72/12419	0.402778	2.59714	5.82282	3.36524e-07	0.000289354	SYNJ2/SLC17A7/ACTB/AP2M1/SYT11/AP3S1/SNX9/LRRK2/FCHO2/TOR1A/SYT1/TBC1D24/DNM1/SYT5/RAB5A/BIN1/PIP5K1C/AP1G1/GIT1/PPP3CC/SH3GL1/SNCB/ITSN1/SNCA/ITSN2/VAMP4/STX1A/RAB27B/PACSIN1	29
geneM1	BP	GO:0007269	neurotransmitter secretion	40/1926	123/12419	0.325203	2.09694	5.23789	1.83435e-06	0.00105647	SEPTIN5/CAMK2A/NAPA/STXBP1/SYT11/SYN3/STX3/SYN2/SYT4/FBXL20/SLC38A2/FBXO45/LRRK2/RAB3GAP1/SNAP29/P2RX7/SYT1/SYT5/PCLO/SLC4A8/CPLX3/KCNMB4/DOC2A/RAB5A/BRSK1/SYT12/PIP5K1C/STXBP5/GIT1/ATP2A2/ABCC8/DVL1/SNCA/MEF2C/PNKD/BRAF/STX1A/SV2B/SNAP25/NRXN1	40
geneM1	BP	GO:0099643	signal release from synapse	40/1926	123/12419	0.325203	2.09694	5.23789	1.83435e-06	0.00105647	SEPTIN5/CAMK2A/NAPA/STXBP1/SYT11/SYN3/STX3/SYN2/SYT4/FBXL20/SLC38A2/FBXO45/LRRK2/RAB3GAP1/SNAP29/P2RX7/SYT1/SYT5/PCLO/SLC4A8/CPLX3/KCNMB4/DOC2A/RAB5A/BRSK1/SYT12/PIP5K1C/STXBP5/GIT1/ATP2A2/ABCC8/DVL1/SNCA/MEF2C/PNKD/BRAF/STX1A/SV2B/SNAP25/NRXN1	40
geneM1	BP	GO:0071805	potassium ion transmembrane transport	47/1926	154/12419	0.305195	1.96792	5.1781	1.84304e-06	0.00105647	KCNF1/ANK3/KCNB1/SLC17A7/KCNH5/NEDD4L/PKD2L1/KCNIP3/SUMO1/STK39/TMEM38A/KCNJ4/KCNK1/KCNQ5/KCNA2/KCNH3/KCNMA1/KCNV1/KCNK10/DPP10/FXYD2/CAB39/KCNJ6/KCNMB4/HCN1/KCNK9/BIN1/KCNJ3/GRP/KCNJ12/CACNA1D/ABCC8/KCNS2/KCNAB3/NOS1AP/KCNJ9/KCNK4/KCNS3/KCNT1/KCNS1/RGS7/KCNMB2/LARGE1/KEL/SNAP25/KCNAB2/KCNN1	47
geneM1	BP	GO:0006813	potassium ion transport	51/1926	174/12419	0.293103	1.88995	5.06485	2.58909e-06	0.00133571	KCNF1/ANK3/KCNB1/SLC17A7/KCNH5/NEDD4L/VIP/PKD2L1/ATF4/KCNIP3/HTR2A/SUMO1/STK39/TMEM38A/KCNJ4/CDKN1B/KCNK1/KCNQ5/KCNA2/KCNH3/KCNMA1/KCNV1/KCNK10/DPP10/FXYD2/CAB39/KCNJ6/KCNMB4/HCN1/KCNK9/BIN1/KCNJ3/GRP/KCNJ12/CACNA1D/ABCC8/KCNS2/KCNAB3/NOS1AP/KCNJ9/KCNK4/KCNS3/KCNT1/KCNS1/RGS7/KCNMB2/LARGE1/KEL/SNAP25/KCNAB2/KCNN1	51
geneM1	BP	GO:0010498	proteasomal protein catabolic process	109/1926	465/12419	0.234409	1.51149	4.81623	3.28878e-06	0.00140589	UBE2J2/YOD1/UGGT2/NEDD4L/ZFAND2A/AMN1/AMBRA1/PIAS1/BAG6/FBXW11/MAPK9/TRIM3/PHF20L1/UBXN6/SUMO1/TRPC4AP/FBXL3/FBXO9/FBXL20/NPLOC4/TBL1XR1/FBXO45/NR1D1/LRRK2/PRPF19/ITCH/CDC34/VHL/SKP1/DCAF11/ZNRF1/KAT5/WNT10B/TRIM9/TNFAIP1/EDEM3/COP1/PKD1/TOR1A/SGTA/BRSK2/APPBP2/ANAPC7/FBXL18/FBXL16/CUL3/PSMD11/UBE2W/UBR3/SIAH2/FEM1A/KLHDC3/KLHL42/SPSB3/RNF10/PPP2R5C/FBXO27/LTN1/FBXO38/WAC/PSMC5/RBX1/AXIN1/CCAR2/D…	109
geneM1	BP	GO:0050804	modulation of chemical synaptic transmission	98/1926	408/12419	0.240196	1.5488	4.82905	3.40816e-06	0.00140589	SEPTIN5/STAU1/CAMK2A/PICK1/KCNB1/STXBP1/ITPKA/PLCB1/MAPT/TMEM108/ATF4/MAPK9/HTR2A/RPS6KB1/CACNG2/MTMR2/CPEB3/SYT11/DLGAP1/RNF167/SYN3/MAPK8IP2/STX3/CACNA1A/HOMER1/SYT4/CBLN2/BDNF/FBXL20/SLC38A2/FBXO45/LRRK2/DGKI/CA7/RAB3GAP1/DGKZ/JPH4/YTHDF1/PPP3R1/TRIO/FLOT1/APBA2/PRKCE/DLGAP2/GRM1/RAPGEF2/NRG3/IL1B/SYT1/ZDHHC3/TBC1D24/RASGRF1/LRRTM2/DNM1/NEUROD2/C22orf39/SLC4A8/CPLX3/CNTN4/DLGAP3/CRH/KCNMB4/NMU…	98
geneM1	BP	GO:0042391	regulation of membrane potential	85/1926	342/12419	0.248538	1.60259	4.84129	3.67561e-06	0.00140589	CACNB3/NNT/ANK3/KCNB1/KCNH5/PPP2R3C/NEDD4L/GABRB3/MAPT/IFI6/TMEM108/P2RX6/CACNG2/MTMR2/GJC1/SUMO1/MAPK8IP2/CACNA1I/SCN3B/BNIP3L/NUP155/CHRNA4/LRRK2/NDUFS1/KCNK1/FGF12/RAB3GAP1/POPDC3/GLRA3/KCNQ5/PTPN3/KCNA2/KCNH3/KCNMA1/KCNK10/GRM1/P2RX7/TBC1D24/CACNB2/SLC29A1/OPRD1/RGS7BP/SLC4A8/CALM3/GNA14/GABRB2/KCNMB4/INSYN1/HCN1/GLRX/KCNK9/BIN1/SCN8A/GNA11/EHD3/KCNJ3/YWHAH/GLRB/ATP2A2/CACNA1D/GABRD/ARL6IP5/B…	85
geneM1	BP	GO:0099177	regulation of trans-synaptic signaling	98/1926	409/12419	0.239609	1.54502	4.8018	3.81518e-06	0.00140589	SEPTIN5/STAU1/CAMK2A/PICK1/KCNB1/STXBP1/ITPKA/PLCB1/MAPT/TMEM108/ATF4/MAPK9/HTR2A/RPS6KB1/CACNG2/MTMR2/CPEB3/SYT11/DLGAP1/RNF167/SYN3/MAPK8IP2/STX3/CACNA1A/HOMER1/SYT4/CBLN2/BDNF/FBXL20/SLC38A2/FBXO45/LRRK2/DGKI/CA7/RAB3GAP1/DGKZ/JPH4/YTHDF1/PPP3R1/TRIO/FLOT1/APBA2/PRKCE/DLGAP2/GRM1/RAPGEF2/NRG3/IL1B/SYT1/ZDHHC3/TBC1D24/RASGRF1/LRRTM2/DNM1/NEUROD2/C22orf39/SLC4A8/CPLX3/CNTN4/DLGAP3/CRH/KCNMB4/NMU…	98
geneM1	BP	GO:0042752	regulation of circadian rhythm	32/1926	93/12419	0.344086	2.21869	5.05393	5.08087e-06	0.00174748	CHML/CRY2/FBXW11/MAPK9/USP2/SRRD/FBXL3/KLF10/ROCK2/NR1D1/RORB/KAT5/KCNA2/NR1D2/PRKDC/BMAL2/NOCT/SIAH2/ATOH7/OPN3/CRH/CCAR2/MAPK8/GNA11/PSPC1/PER2/FBXW7/ADCY1/BMAL1/ID2/CLOCK/GNAQ	32
geneM1	BP	GO:0016079	synaptic vesicle exocytosis	30/1926	86/12419	0.348837	2.24933	4.98077	7.26339e-06	0.00234199	SEPTIN5/NAPA/STXBP1/SYT11/STX3/SYT4/FBXL20/FBXO45/LRRK2/RAB3GAP1/SNAP29/P2RX7/SYT1/SYT5/PCLO/SLC4A8/CPLX3/DOC2A/RAB5A/SYT12/PIP5K1C/STXBP5/GIT1/ATP2A2/DVL1/SNCA/BRAF/STX1A/SV2B/SNAP25	30
geneM1	BP	GO:0006836	neurotransmitter transport	48/1926	167/12419	0.287425	1.85334	4.75643	9.08681e-06	0.00271538	SEPTIN5/CAMK2A/NAPA/STXBP1/SLC17A7/SLC6A7/SYT11/SYN3/STX3/SYN2/SYT4/FBXL20/SLC38A2/FBXO45/LRRK2/RAB3GAP1/FLOT1/TOR1A/ICA1/SNAP29/P2RX7/SYT1/SLC29A1/SYT5/PCLO/SLC4A8/CPLX3/KCNMB4/DOC2A/RAB5A/BRSK1/SYT12/PIP5K1C/STXBP5/GIT1/PER2/ATP2A2/ABCC8/SLC6A17/DVL1/SNCA/MEF2C/PNKD/BRAF/STX1A/SV2B/SNAP25/NRXN1	48
geneM1	BP	GO:0034762	regulation of transmembrane transport	86/1926	355/12419	0.242254	1.56207	4.60323	9.47409e-06	0.00271538	CACNB3/METTL21C/AZIN2/ANK3/RTN2/NEDD4L/PDPK1/CHML/KCNIP3/ACTB/CORO1A/RPS6KB1/CACNG2/SUMO1/MAPK8IP2/FXYD6/SLN/GOPC/SCN3B/HOMER1/STK39/CRHR1/CHRM3/CNIH3/TMEM38A/AZIN1/KCNJ4/FGF12/OAZ2/JPH4/PPP3R1/PTPN3/CALHM1/FXYD7/C2CD5/ATG5/PRKCE/DPP10/MEF2A/P2RX7/IL1B/UBR3/ANTKMT/CACNB2/STAC2/FXYD2/TRPC1/ERFE/CAB39/CALM3/OPN3/KCNJ6/CRH/CACNG3/BIN1/PIK3R1/CRHR1/CRBN/KCNJ3/GRP/PER2/HTT/YWHAH/PPP3CC/KCNJ12/CACNA1D/…	86
geneM1	BP	GO:0046928	regulation of neurotransmitter secretion	25/1926	67/12419	0.373134	2.406	4.94377	1.08338e-05	0.00294166	SEPTIN5/CAMK2A/STXBP1/SYT11/SYT4/FBXL20/SLC38A2/FBXO45/LRRK2/RAB3GAP1/SYT1/SLC4A8/CPLX3/KCNMB4/RAB5A/STXBP5/GIT1/ATP2A2/DVL1/SNCA/MEF2C/PNKD/BRAF/STX1A/SV2B	25
geneM1	BP	GO:0007623	circadian rhythm	46/1926	159/12419	0.289308	1.86548	4.70561	1.14983e-05	0.00296598	ATF4/CHML/CRY2/FBXW11/MAPK9/USP2/KLF9/SRRD/HOMER1/FBXL3/KLF10/ROCK2/NAMPT/NR1D1/NDUFA9/TNFRSF11A/RORB/KAT5/KCNA2/MYBBP1A/PROKR2/NR1D2/PRKDC/BMAL2/NCOR1/NOCT/SIAH2/ATOH7/KDM8/OPN3/DYRK1A/CRH/CCAR2/MAPK8/GNA11/PSPC1/PER2/SUV39H2/NOS2/AHR/FBXW7/ADCY1/BMAL1/ID2/CLOCK/GNAQ	46
geneM1	BP	GO:0051588	regulation of neurotransmitter transport	28/1926	81/12419	0.345679	2.22897	4.75405	1.76306e-05	0.00433124	SEPTIN5/CAMK2A/STXBP1/SYT11/SYT4/FBXL20/SLC38A2/FBXO45/LRRK2/RAB3GAP1/FLOT1/TOR1A/SYT1/SLC4A8/CPLX3/KCNMB4/RAB5A/STXBP5/GIT1/PER2/ATP2A2/DVL1/SNCA/MEF2C/PNKD/BRAF/STX1A/SV2B	28
geneM1	BP	GO:0044089	positive regulation of cellular component biogenesis	96/1926	417/12419	0.230216	1.48445	4.31116	2.71664e-05	0.00637053	LDB2/ARPC2/SLITRK5/TWF2/TOGARAM1/RALB/SLITRK1/CDK5R1/AMBRA1/MAPT/UBAP2L/PTPRJ/SPAG5/MAPK9/CTTN/PSRC1/SUMO1/PIP4K2C/CBLN2/BDNF/ROCK2/VPS4A/FSCN1/SNX9/PAK1/GPM6A/CDKN1B/SLF1/CDC34/IL1RAP/CLASP2/CD47/RAB3GAP1/ACTR2/COBL/AGRN/WNT10B/FLOT1/SNX30/SYNPO/BAIAP2L2/TRABD2A/TERF1/SPIDR/PRKCE/NAV3/TPPP/P2RX7/HOPX/LRRTM2/CEP295/DHX33/BRK1/ATMIN/HGS/LIMK1/RASIP1/MPHOSPH8/ADGRB3/TTBK1/BIN1/MAPK8/SMAD3/DAB2IP/PI…	96
geneM1	BP	GO:0023061	signal release	85/1926	362/12419	0.234807	1.51405	4.25251	3.66759e-05	0.00822656	SEPTIN5/CAMK2A/NAPA/PICK1/SYT17/KCNB1/STXBP1/PLCB1/VIP/VSNL1/NEUROD1/ADCYAP1/CRY2/HTR2A/SIRT4/SYT11/SYN3/STX3/SYN2/SYT4/FBXL20/CRHR1/CHRM3/SLC38A2/CHRNA4/SPP1/RAB11FIP3/FBXO45/NR1D1/LRRK2/CAMK2G/TNFRSF11A/RAB3GAP1/ILDR2/FZD4/ENSA/KCNA2/NADK/GNAZ/PRKCE/BRSK2/SNAP29/P2RX7/IL1B/SLC25A22/SYT1/SYT5/PCLO/SLC4A8/CPLX3/CRH/KCNMB4/DOC2A/RAB5A/GPR68/BRSK1/SYT12/AACS/PIP5K1C/CRHR1/MYRIP/KLF7/GNA11/STXBP5/GI…	85
geneM1	BP	GO:0018107	peptidyl-threonine phosphorylation	26/1926	76/12419	0.342105	2.20592	4.51772	4.27074e-05	0.0091803	CAMK2A/ACVR1B/CDK5R1/PDPK1/STK39/LMTK2/ROCK2/MAP3K10/LRRK2/DMTN/MARK2/PRKDC/CDC42BPB/CAB39/CALM3/DYRK1A/TTBK1/AXIN1/MAPK8/UBE2K/SPRY2/CSNK2A2/APP/GSK3A/SPRED2/ATF2	26
geneM1	BP	GO:0043267	negative regulation of potassium ion transport	11/1926	22/12419	0.5	3.22404	4.47301	0.000162202	0.0334721	ANK3/NEDD4L/VIP/ATF4/HTR2A/SUMO1/STK39/CAB39/BIN1/GRP/KEL	11
geneM1	BP	GO:0016236	macroautophagy	72/1926	309/12419	0.23301	1.50246	3.83193	0.000180763	0.0345619	YOD1/EXOC8/RALB/CDK5R1/CHMP1A/PIK3R4/VTI1A/AMBRA1/CTTN/VTA1/MCOLN1/UBXN6/PIP4K2C/RETREG1/TRAF6/BNIP3L/VPS4A/CHMP4B/EI24/LRRK2/UVRAG/RAB3GAP1/VPS33A/UBA5/ULK2/SNX30/ATP6V1G2/SESN1/EXOC1/ATG2B/ULK3/DNM1L/ATG5/VPS13D/SNAP29/VPS37C/VPS36/ATP6V1H/HGS/GPSM1/WAC/DDRGK1/FEZ2/ARFIP2/RAB5A/PEX5/NSFL1C/MAPK8/ATG14/HTT/CSNK2A2/STBD1/TECPR1/SREBF2/STAM/SNX4/ATP2A2/SNX32/ATG12/ATP6V0A1/UBQLN4/ILRUN/FBXW7/EPHB2…	72
geneM1	BP	GO:1903530	regulation of secretion by cell	95/1926	432/12419	0.219907	1.41798	3.78832	0.000182357	0.0345619	SEPTIN5/CAMK2A/PICK1/SYT17/KCNB1/STXBP1/PLCB1/PDPK1/VSNL1/NEUROD1/ADCYAP1/CRY2/HTR2A/SIRT4/RAB12/SYT11/STXBP5L/SYT4/VPS4A/FBXL20/CRHR1/CHRM3/SLC38A2/CHRNA4/SPP1/RAB11FIP3/FBXO45/NR1D1/CDK5R2/LRRK2/PPID/PCSK1/TNFRSF11A/CLASP2/RAB3GAP1/CYP51A1/ENSA/KCNA2/DNM1L/NADK/GNAZ/PRKCE/BRSK2/P2RX7/IL1B/SLC25A22/SYT1/GRK2/SYT5/PCLO/HGS/SLC4A8/CPLX3/CRH/KCNMB4/DOC2A/RAB5A/GPR68/CD177/SYT12/AACS/CRHR1/AP1G1/MYR…	95
geneM1	BP	GO:0007034	vacuolar transport	41/1926	152/12419	0.269737	1.73928	3.92888	0.000187582	0.0345619	CHMP1A/PIK3R4/VTI1A/VPS11/VTA1/CACNG2/RAB12/UBXN6/VIPAS39/MGRN1/AP3S1/VPS4A/CHMP4B/SORT1/LRRK2/TRAK1/SLC30A3/VPS33A/TGFBRAP1/VPS13D/DENND3/SLC30A4/VPS37C/MON1A/VPS36/HGS/VPS52/CACNG3/BIN1/AP1G1/ATG14/EHD3/RBSN/STAM/NDFIP2/LYST/NAGPA/TMEM50A/ALS2/GGA3/VPS8	41
geneM1	BP	GO:0051046	regulation of secretion	100/1926	461/12419	0.21692	1.39872	3.73756	0.000212141	0.0377392	SEPTIN5/CAMK2A/PICK1/SYT17/KCNB1/STXBP1/PTGER3/PLCB1/VIP/PDPK1/VSNL1/NEUROD1/ACSL3/ADCYAP1/CRY2/HTR2A/SIRT4/RAB12/SYT11/STXBP5L/STK39/SYT4/VPS4A/FBXL20/CRHR1/CHRM3/SLC38A2/CHRNA4/SPP1/RAB11FIP3/FBXO45/NR1D1/CDK5R2/LRRK2/PPID/PCSK1/TNFRSF11A/CLASP2/RAB3GAP1/CYP51A1/ENSA/KCNA2/DNM1L/ATG5/NADK/GNAZ/PRKCE/BRSK2/P2RX7/IL1B/SLC25A22/SYT1/GRK2/SYT5/PCLO/HGS/SLC4A8/CPLX3/CRH/KCNMB4/DOC2A/RAB5A/GPR68/CD17…	100
geneM1	BP	GO:0000209	protein polyubiquitination	58/1926	239/12419	0.242678	1.56481	3.77727	0.000244896	0.0418826	UBE2J2/RNF111/NEDD4L/THOP1/PELI3/AMBRA1/ARIH2/FBXW11/HACE1/TRIM3/RNF167/TTC3/MGRN1/TRAF6/FBXO9/FBXO45/RNF115/PRPF19/ITCH/CDC34/MKRN1/UBE2R2/SKP1/ZNRF1/FBXO28/GPS2/RNF26/ANAPC7/UBE2E2/CUL3/UBE2W/UBE2E3/UBOX5/UBE2V2/KLHL42/LNPEP/FBXO38/RBX1/AXIN1/TRIM27/UBE3B/SPOP/UBE2D1/TRIP12/UBE2K/ARK2C/RNF19B/TCF25/UBE2B/TPP2/ANAPC11/NHLRC1/UBE2D3/LRSAM1/CUL1/MARCHF6/STUB1/ARIH1	58
geneM1	BP	GO:0018105	peptidyl-serine phosphorylation	53/1926	214/12419	0.247664	1.59695	3.77384	0.000261155	0.0418826	CAMK2A/HGF/CDK5R1/PDPK1/MAPK9/RPS6KB1/EIF2AK3/STK39/LMTK2/BDNF/ROCK2/MAP3K10/MAST3/PAK1/LRRK2/DMTN/SRPK1/SMG1/GADD45A/STK32C/MARK2/ULK2/NTRK3/PKD1/ULK3/PRKCE/PRKDC/OPRD1/GRK2/CAB39/DYRK1A/CAMK1D/TTBK1/AXIN1/CDC7/BRSK1/MAPK8/SPRY2/CSNK2A2/MAPK13/MARK1/SNCA/PRKCZ/CAMK1/MAST4/BRAF/RPS6KA4/SH2D3C/TLK1/APP/MAP3K12/GSK3A/FNIP2	53
geneM1	BP	GO:0034765	regulation of monoatomic ion transmembrane transport	60/1926	250/12419	0.24	1.54754	3.74681	0.000265443	0.0418826	CACNB3/METTL21C/ANK3/NEDD4L/PDPK1/KCNIP3/CORO1A/SUMO1/FXYD6/SLN/GOPC/SCN3B/HOMER1/STK39/CRHR1/TMEM38A/KCNJ4/FGF12/JPH4/PPP3R1/PTPN3/CALHM1/FXYD7/ATG5/PRKCE/DPP10/P2RX7/UBR3/ANTKMT/CACNB2/STAC2/FXYD2/TRPC1/CAB39/CALM3/KCNJ6/BIN1/CRHR1/CRBN/KCNJ3/GRP/HTT/YWHAH/PPP3CC/KCNJ12/CACNA1D/KCNS2/COA8/KCNAB3/GRIN2A/SNCA/SCN1B/EPHB2/NOS1AP/CACNB1/KCNJ9/KCNS1/RGS7/KEL/KCNAB2	60
geneM1	BP	GO:0051648	vesicle localization	49/1926	194/12419	0.252577	1.62864	3.78078	0.000267906	0.0418826	SEPTIN5/STXBP1/EXOC8/TRAPPC8/FBXW11/IRAG2/TMED2/SYT11/SYN3/SYN2/SYT4/AP3S1/VPS4A/LRRK2/CLASP2/FAM91A1/PPP6C/TRAK1/VPS33A/DCTN2/EXOC1/BICDL1/TOR1A/BRSK2/SNAP29/CUL3/DNM1/PCLO/HGS/MAP4K2/BRSK1/ARFGAP2/AP1G1/HTT/STAM/SYNDIG1/SNCA/PRKCZ/CLASP1/NDE1/C17orf75/NDEL1/BSN/SNAP25/EXOC3/DCTN1/PDCD6/EXOC4/EXOC6	49
geneM1	BP	GO:2000300	regulation of synaptic vesicle exocytosis	15/1926	38/12419	0.394737	2.54529	4.08723	0.000303687	0.0448517	SEPTIN5/SYT4/FBXL20/FBXO45/LRRK2/RAB3GAP1/SYT1/SLC4A8/RAB5A/STXBP5/GIT1/ATP2A2/DVL1/BRAF/SV2B	15
geneM1	BP	GO:0022898	regulation of transmembrane transporter activity	44/1926	170/12419	0.258824	1.66891	3.76226	0.000304285	0.0448517	CACNB3/ANK3/NEDD4L/ACTB/CACNG2/SUMO1/MAPK8IP2/FXYD6/SLN/GOPC/SCN3B/HOMER1/STK39/CRHR1/CHRM3/CNIH3/FGF12/JPH4/PTPN3/FXYD7/PRKCE/ANTKMT/CACNB2/STAC2/FXYD2/CAB39/CALM3/CRH/CACNG3/CRHR1/GRP/HTT/YWHAH/CACNA1D/KCNS2/COA8/SNCA/SCN1B/EPHB2/NOS1AP/CACNB1/MEF2C/APP/KCNS1	44
geneM1	BP	GO:1903305	regulation of regulated secretory pathway	30/1926	103/12419	0.291262	1.87808	3.83374	0.000320801	0.0459726	SEPTIN5/SYT17/KCNB1/STXBP1/PDPK1/SYT11/SYT4/FBXL20/FBXO45/CDK5R2/LRRK2/RAB3GAP1/SYT1/SYT5/SLC4A8/DOC2A/RAB5A/CD177/SYT12/AP1G1/STXBP5/GIT1/FERRY3/SNX4/ATP2A2/DVL1/BRAF/RAB15/STX1A/SV2B	30
geneM1	BP	GO:0017157	regulation of exocytosis	41/1926	156/12419	0.262821	1.69469	3.74074	0.000340891	0.0475312	SEPTIN5/SYT17/KCNB1/STXBP1/PDPK1/VSNL1/RAB12/SYT11/STXBP5L/SYT4/VPS4A/FBXL20/FBXO45/CDK5R2/LRRK2/CLASP2/RAB3GAP1/SYT1/SYT5/PCLO/HGS/SLC4A8/DOC2A/RAB5A/CD177/SYT12/AP1G1/STXBP5/GIT1/FERRY3/STAM/SNX4/ATP2A2/DVL1/SNCA/CLASP1/BRAF/RAB15/STX1A/SV2B/RAB27B	41
geneM1	BP	GO:1900242	regulation of synaptic vesicle endocytosis	9/1926	17/12419	0.529412	3.41369	4.26642	0.000377731	0.051282	SLC17A7/ACTB/AP2M1/SYT11/SNX9/LRRK2/TOR1A/PPP3CC/VAMP4	9
geneM1	BP	GO:0018210	peptidyl-threonine modification	26/1926	86/12419	0.302326	1.94942	3.7851	0.00041626	0.0519556	CAMK2A/ACVR1B/CDK5R1/PDPK1/STK39/LMTK2/ROCK2/MAP3K10/LRRK2/DMTN/MARK2/PRKDC/CDC42BPB/CAB39/CALM3/DYRK1A/TTBK1/AXIN1/MAPK8/UBE2K/SPRY2/CSNK2A2/APP/GSK3A/SPRED2/ATF2	26
geneM1	BP	GO:0070936	protein K48-linked ubiquitination	24/1926	77/12419	0.311688	2.00979	3.80792	0.000416313	0.0519556	NEDD4L/ARIH2/HACE1/TTC3/FBXO9/FBXO45/RNF115/ITCH/CDC34/UBE2R2/SKP1/ZNRF1/UBE2E2/CUL3/UBE2E3/FBXO38/RBX1/UBE2D1/UBE2K/TCF25/UBE2B/UBE2D3/CUL1/MARCHF6	24
geneM1	BP	GO:0048667	cell morphogenesis involved in neuron differentiation	103/1926	486/12419	0.211934	1.36657	3.53185	0.000418868	0.0519556	SLITRK5/ABI1/SEMA3B/TWF2/ANK3/STXBP1/SLITRK1/CDK5R1/ITPKA/CNTN1/NEDD4L/UNC5A/MAPT/CRPPA/NRXN3/CCK/CTTN/ACTB/PLXNA1/CTNND2/PLS1/FSTL4/MAPK8IP2/BDNF/DAB1/KIDINS220/CHL1/SPP1/FBXO45/PAK1/LHFPL5/CDK5R2/LRRK2/EFNB2/LMO4/MAP1S/TRAK1/TOP2B/COBL/YTHDF1/FZD4/STMN1/MARK2/TRIO/ULK2/FLOT1/FEZF2/ETV1/TTL/MEF2A/BRSK2/RAPGEF2/OLFM1/ATL1/ELAVL4/RTN4R/TBC1D24/RAP2A/ATOH7/NR4A2/TIAM2/DCLK1/SLC25A46/CNTN6/LIMK1/CNT…	103
geneM1	BP	GO:0090148	membrane fission	16/1926	43/12419	0.372093	2.39929	3.93781	0.000425985	0.0519556	EXOC8/CHMP1A/VPS4A/CHMP4B/EXOC1/DNM1L/VPS37C/DNM1/VPS36/HGS/SLC25A46/STAM/CORO1C/EXOC3/EXOC4/EXOC6	16
geneM1	BP	GO:0045921	positive regulation of exocytosis	21/1926	64/12419	0.328125	2.11578	3.83398	0.000434669	0.0519556	KCNB1/STXBP1/VSNL1/SYT4/VPS4A/CDK5R2/CLASP2/SYT1/HGS/SLC4A8/RAB5A/CD177/AP1G1/STXBP5/STAM/SNX4/SNCA/CLASP1/RAB15/STX1A/RAB27B	21
geneM1	BP	GO:0007416	synapse assembly	44/1926	173/12419	0.254335	1.63997	3.63155	0.000457932	0.0519556	SLITRK5/SLITRK1/GABRB3/NEGR1/KIRREL3/CBLN2/BDNF/LRFN1/FBXO45/GPM6A/IL1RAP/AGRN/ADGRL3/LRFN5/CRKL/NRG3/LRRTM2/RAP2A/PCLO/SLC25A46/GABRB2/ADGRB3/NECTIN1/PCDHB9/NTNG2/LRTM2/CNTN5/SYNDIG1/LINGO2/FLRT2/DVL1/PCDHB14/SNCA/EPHB2/MEF2C/CLSTN1/APP/BSN/PLXND1/LARGE1/SNAP25/CLSTN2/NRXN1/SEMA4A	44
geneM1	BP	GO:0051592	response to calcium ion	34/1926	124/12419	0.274194	1.76802	3.68234	0.000462333	0.0519556	SYT17/KCNB1/ITPKA/ITPKC/CACNG2/MCOLN1/SYT11/HOMER1/SYT4/ANXA11/RASAL1/DMTN/PCSK1/TNNT2/KCNMA1/ADD1/MEF2A/P2RX7/SYT1/SEC31A/TRPC1/NEUROD2/SYT5/CALM3/CPNE8/KCNMB4/SYT12/CPNE4/MEF2C/ADCY1/BRAF/KCNMB2/ECT2/PDCD6	34
geneM1	BP	GO:0031110	regulation of microtubule polymerization or depolymerization	25/1926	82/12419	0.304878	1.96588	3.75949	0.00046326	0.0519556	TOGARAM1/HAUS2/CDK5R1/MAPT/ARHGEF2/PSRC1/BMERB1/PAK1/CDKN1B/MAP1S/MAPRE2/CLASP2/STMN1/NAV3/KATNB1/DYRK1A/GIT1/STMN4/CLIP1/APC/HDGFL3/SNCA/CLASP1/ARHGEF7/DCTN1	25
geneM1	BP	GO:1990778	protein localization to cell periphery	70/1926	308/12419	0.227273	1.46547	3.54392	0.000473425	0.0519659	CACNB3/MYADM/RILPL1/ANK3/KCNB1/IFT80/STXBP1/TAMALIN/BSG/PDPK1/PIAS1/EFR3A/ACSL3/TMEM59/KCNIP3/ACTB/FLOT2/PLS1/AP2M1/CACNG2/RAB12/TMED2/PRKG2/RAB40B/STX3/SCN3B/ROCK2/VPS4A/RABEP1/CLASP2/FCHO2/FRMD8/PKDCC/FLOT1/PRPH2/C2CD5/PRKCE/DPP10/PPP1R9B/RAPGEF2/LZTFL1/ZDHHC3/CACNB2/STAC2/RAP2A/SPTBN1/TTC7B/ZDHHC5/RAB40C/CACNG3/ZDHHC7/PIK3R1/EPB41L3/EHD3/PHAF1/ARL6IP5/BCL2L1/GRIN2A/NHLRC1/SNCA/PRKCZ/BLZF1/EPHB…	70
geneM1	BP	GO:0007611	learning or memory	55/1926	230/12419	0.23913	1.54193	3.55409	0.000515135	0.0548696	PLCB1/VIP/MAPT/PIAS1/NRXN3/HTR2A/RIC8A/RPS6KB1/CPEB3/SYT11/MAPK8IP2/SYT4/BDNF/CCND2/NEDD9/B3GAT1/FEN1/TAFA2/JPH4/YTHDF1/PAK5/KCNK10/PPP1R9B/ELAVL4/RASGRF1/POMK/BRINP1/ATXN1/NEUROD2/B4GALT2/CHST10/ADGRB3/CRH/TTBK1/BRSK1/ATP8A1/GIT1/HTT/ABCC8/ARL6IP5/GRIN2A/PRKCZ/EPHB2/MEF2C/KCNK4/ADCY1/BRAF/TMOD2/NPTX2/APP/LARGE1/SNAP25/CLSTN2/NRXN1/DDHD2	55
geneM1	BP	GO:0031334	positive regulation of protein-containing complex assembly	41/1926	159/12419	0.257862	1.66271	3.60315	0.000521149	0.0548696	ARPC2/TOGARAM1/CDK5R1/AMBRA1/MAPT/MAPK9/CTTN/PSRC1/SUMO1/FSCN1/SNX9/PAK1/CDKN1B/SLF1/WNT10B/BAIAP2L2/TRABD2A/TERF1/SPIDR/PRKCE/NAV3/TPPP/DHX33/BRK1/RASIP1/TTBK1/BIN1/MAPK8/DAB2IP/GIT1/CRBN/CLIP1/FMN1/SNCA/CLASP1/FAF1/MLST8/NR1H2/STUB1/FNIP2/DCTN1	41
geneM1	BP	GO:0043269	regulation of monoatomic ion transport	75/1926	337/12419	0.222552	1.43503	3.46874	0.00058347	0.0602024	CACNB3/METTL21C/CAMK2A/ANK3/CNTN1/NEDD4L/VIP/PDPK1/ATF4/KCNIP3/HTR2A/CORO1A/PRKG2/SUMO1/FXYD6/SLN/GOPC/SCN3B/HOMER1/STK39/CRHR1/TMEM38A/MCHR1/KCNJ4/CAMK2G/FGF12/CA7/JPH4/PPP3R1/PTPN3/CALHM1/FXYD7/ATG5/PRKCE/DPP10/P2RX7/UBR3/ANTKMT/CACNB2/STAC2/OPRD1/FXYD2/TRPC1/CAB39/CALM3/KCNJ6/CRH/ATP2B1/TRIM27/NKAIN2/BIN1/CRHR1/CRBN/KCNJ3/GRP/HTT/YWHAH/PPP3CC/KCNJ12/CACNA1D/ABCC8/KCNS2/COA8/KCNAB3/GRIN2A/SNCA/…	75
geneM1	BP	GO:0032412	regulation of monoatomic ion transmembrane transporter activity	42/1926	165/12419	0.254545	1.64133	3.55294	0.000598454	0.0605377	CACNB3/ANK3/NEDD4L/CACNG2/SUMO1/MAPK8IP2/FXYD6/SLN/GOPC/SCN3B/HOMER1/STK39/CRHR1/CHRM3/CNIH3/FGF12/JPH4/PTPN3/FXYD7/PRKCE/ANTKMT/CACNB2/STAC2/FXYD2/CAB39/CALM3/CRH/CACNG3/CRHR1/GRP/HTT/YWHAH/CACNA1D/KCNS2/COA8/SCN1B/EPHB2/NOS1AP/CACNB1/MEF2C/APP/KCNS1	42
geneM1	BP	GO:0051963	regulation of synapse assembly	27/1926	93/12419	0.290323	1.87202	3.61628	0.000660789	0.0655578	SLITRK5/SLITRK1/NEGR1/CBLN2/BDNF/LRFN1/IL1RAP/AGRN/LRFN5/LRRTM2/RAP2A/ADGRB3/NECTIN1/NTNG2/LRTM2/SYNDIG1/LINGO2/FLRT2/SNCA/EPHB2/MEF2C/CLSTN1/APP/SNAP25/CLSTN2/NRXN1/SEMA4A	27
geneM1	BP	GO:0060078	regulation of postsynaptic membrane potential	31/1926	112/12419	0.276786	1.78474	3.57405	0.000678422	0.0660373	TMEM108/P2RX6/MTMR2/MAPK8IP2/CHRNA4/LRRK2/RAB3GAP1/GLRA3/KCNA2/GRM1/P2RX7/TBC1D24/SLC29A1/RGS7BP/GABRB2/INSYN1/HCN1/GLRB/GABRD/GRIN2A/GRIK1/DVL1/SNCA/PRKCZ/MEF2C/STX1A/APP/GRIA4/GSK3A/MPP2/NRXN1	31
geneM1	BP	GO:0061564	axon development	90/1926	421/12419	0.213777	1.37845	3.38453	0.000709007	0.0677365	SLITRK5/SEMA3B/TWF2/ANK3/STXBP1/SLITRK1/CDK5R1/CNTN1/UNC5A/MAPT/CRPPA/NEUROD1/NRXN3/CCK/RTN4RL1/CTTN/ACTB/PLXNA1/FSTL4/BDNF/DAB1/CHL1/SPP1/FBXO45/PAK1/CDK5R2/EFNB2/LMO4/MAP1S/TRAK1/TOP2B/COBL/YTHDF1/STMN1/MARK2/TRIO/ULK2/FLOT1/FEZF2/ETV1/TTL/BRSK2/OLFM1/ATL1/RTN4R/TBC1D24/PUM2/ATOH7/NR4A2/NEUROD2/TIAM2/DCLK1/SVBP/SLC25A46/CNTN6/LIMK1/CNTN4/RTN4RL2/FEZ2/BRSK1/SEMA7A/NECTIN1/NEUROD6/KLF7/NTNG2/LRTM…	90
geneM1	BP	GO:0048511	rhythmic process	54/1926	228/12419	0.236842	1.52718	3.44198	0.000734831	0.0679803	CDK5R1/ATF4/CHML/CRY2/FBXW11/MAPK9/USP2/KLF9/SRRD/HOMER1/CREBBP/FBXL3/KLF10/ROCK2/NAMPT/NR1D1/NDUFA9/TNFRSF11A/FOXO3/RORB/KAT5/FZD4/KCNA2/MYBBP1A/PROKR2/NR1D2/DNM1L/PRKDC/BMAL2/NCOR1/NOCT/SIAH2/ATOH7/KDM8/OPN3/DYRK1A/CRH/CCAR2/MAPK8/PLEKHA1/GNA11/ENOX1/PSPC1/PER2/SUV39H2/CASP2/NOS2/AHR/FBXW7/ADCY1/BMAL1/ID2/CLOCK/GNAQ	54
geneM1	BP	GO:0007264	small GTPase-mediated signal transduction	89/1926	416/12419	0.213942	1.37952	3.37316	0.000737914	0.0679803	MADD/NUCB1/RALB/CYTH2/SSX2IP/RALBP1/RHOT1/CHML/PLEKHG5/RASGEF1C/HACE1/ARHGEF2/SRGAP3/RHOV/RAB12/DOCK3/CDC42SE2/ARHGAP21/ARHGDIG/DAB1/DHCR24/ROCK2/RUNDC3A/KITLG/RASAL1/LRRK2/MAPRE2/MCF2L/ARHGEF3/CYRIB/STMN1/RND1/DNAJA3/TNFAIP1/TRIO/FLOT1/ARHGEF12/RAB35/GPR4/RALGDS/DENND4B/DENND3/RAB4B/RAPGEF2/CRKL/RAPGEF5/ARHGAP22/CUL3/RTN4R/GARNL3/RASGRF1/SIAH2/RAP2A/DOCK9/TIAM2/SGSM3/DOK6/BRK1/SH3BP1/RASA3/RAP1G…	89
geneM1	BP	GO:0032409	regulation of transporter activity	45/1926	182/12419	0.247253	1.59431	3.46029	0.000761759	0.0689459	CACNB3/ANK3/NEDD4L/ACTB/CACNG2/SUMO1/MAPK8IP2/FXYD6/SLN/GOPC/SCN3B/HOMER1/STK39/CRHR1/CHRM3/CNIH3/FGF12/JPH4/PTPN3/FXYD7/PRKCE/ANTKMT/CACNB2/STAC2/FXYD2/CAB39/CALM3/CRH/CACNG3/CRHR1/GRP/HTT/YWHAH/NDFIP2/CACNA1D/KCNS2/COA8/SNCA/SCN1B/EPHB2/NOS1AP/CACNB1/MEF2C/APP/KCNS1	45
geneM1	BP	GO:0072659	protein localization to plasma membrane	59/1926	255/12419	0.231373	1.49191	3.40032	0.000800948	0.071243	CACNB3/RILPL1/ANK3/KCNB1/STXBP1/TAMALIN/BSG/PDPK1/EFR3A/ACSL3/TMEM59/KCNIP3/ACTB/FLOT2/PLS1/AP2M1/RAB12/TMED2/PRKG2/RAB40B/STX3/SCN3B/ROCK2/VPS4A/CLASP2/FCHO2/FRMD8/PKDCC/FLOT1/PRPH2/C2CD5/PRKCE/DPP10/PPP1R9B/RAPGEF2/ZDHHC3/CACNB2/STAC2/RAP2A/SPTBN1/TTC7B/ZDHHC5/RAB40C/ZDHHC7/PIK3R1/EPB41L3/EHD3/PHAF1/ARL6IP5/BCL2L1/NHLRC1/PRKCZ/BLZF1/EPHB2/EHD4/LARGE1/GGA3/PACSIN1/ZDHHC8	59
geneM1	BP	GO:0006887	exocytosis	64/1926	282/12419	0.22695	1.46339	3.37228	0.000842314	0.0736525	SEPTIN5/NAPA/SYT17/KCNB1/STXBP1/EXOC8/RALB/PDPK1/VSNL1/VPS11/CORO1A/RAB12/SYT11/MICAL3/STXBP5L/STX3/SYN2/SYT4/VPS4A/FBXL20/FBXO45/PAK1/CDK5R2/LRRK2/CLASP2/RAB3GAP1/MYO1G/EXOC1/BRSK2/SNAP29/P2RX7/SYT1/SYT5/PCLO/HGS/SLC4A8/CPLX3/DOC2A/RAB5A/CD177/SYT12/PIP5K1C/AP1G1/STXBP5/GIT1/GRP/FERRY3/STAM/SNX4/ATP2A2/CHGA/ITSN1/DVL1/SNCA/CLASP1/BRAF/RAB15/STX1A/SV2B/RAB27B/SNAP25/EXOC3/EXOC4/EXOC6	64
geneM1	BP	GO:0006470	protein dephosphorylation	45/1926	183/12419	0.245902	1.58559	3.41905	0.000861593	0.0740826	PPP1R16B/PPP6R1/DUSP3/SPPL3/AMBRA1/PPM1A/PPM1L/CRY2/PTPRJ/FBXW11/NUAK1/DUSP8/MTMR2/PTPN1/DUSP12/DUSP7/ROCK2/PPP2R5E/SSH2/PPP6C/PTPRE/PPP3R1/PTPN3/ENSA/DUSP11/PPP1R12A/PPM1H/MAGI2/YWHAB/DUSP6/PPP2R5C/PTPN2/LRRC59/CALM3/PDP1/PTPRT/FAM220A/HTT/PPP3CC/ARPP19/PTPN4/PPM1K/SBF1/ANKLE2/PPP6R2	45
geneM1	BP	GO:0061025	membrane fusion	37/1926	143/12419	0.258741	1.66838	3.44405	0.000889274	0.074398	VCPIP1/NAPA/STXBP1/CHMP1A/VTI1A/VPS11/IRAG2/CORO1A/HACE1/GCA/RAB12/VIPAS39/SYT11/STX3/SYT4/VPS4A/CHMP4B/RABEP1/UVRAG/VPS33A/VAPA/TGFBRAP1/C2CD5/DNM1L/STX5/SNAP29/SYT1/CPLX3/DOC2A/NSFL1C/SNCA/RABIF/VAMP4/STX1A/UBXN2B/SNAP25/VPS8	37
geneM1	BP	GO:0050808	synapse organization	88/1926	413/12419	0.213075	1.37392	3.31104	0.000899771	0.074398	SLITRK5/STAU1/CACNB3/ANK3/PICK1/SLITRK1/CDK5R1/IGSF21/ITPKA/GABRB3/MAPT/TMEM108/CTTN/ACTB/CTNND2/NEGR1/CACNG2/MTMR2/KIRREL3/HOMER1/CBLN2/BDNF/LRFN1/SEPTIN11/FBXO45/GPM6A/SORT1/LRRK2/NEDD9/IL1RAP/AGRN/ASAP1/DNAJA3/ADGRL3/LRFN5/SYNPO/CRKL/NRG3/ARHGAP22/PPFIA4/CACNB2/LRRTM2/RAP2A/NEUROD2/CDH10/PCLO/SLC25A46/CNTN6/CNTN4/DLGAP3/GABRB2/ADGRB3/CAP2/PTPRT/LRP8/DAB2IP/NECTIN1/PCDHB9/NTNG2/LRTM2/GLRB/SNCB/…	88
geneM1	BP	GO:0018209	peptidyl-serine modification	53/1926	225/12419	0.235556	1.51888	3.36504	0.000935399	0.074398	CAMK2A/HGF/CDK5R1/PDPK1/MAPK9/RPS6KB1/EIF2AK3/STK39/LMTK2/BDNF/ROCK2/MAP3K10/MAST3/PAK1/LRRK2/DMTN/SRPK1/SMG1/GADD45A/STK32C/MARK2/ULK2/NTRK3/PKD1/ULK3/PRKCE/PRKDC/OPRD1/GRK2/CAB39/DYRK1A/CAMK1D/TTBK1/AXIN1/CDC7/BRSK1/MAPK8/SPRY2/CSNK2A2/MAPK13/MARK1/SNCA/PRKCZ/CAMK1/MAST4/BRAF/RPS6KA4/SH2D3C/TLK1/APP/MAP3K12/GSK3A/FNIP2	53
geneM1	BP	GO:0031109	microtubule polymerization or depolymerization	31/1926	114/12419	0.27193	1.75342	3.46223	0.000937031	0.074398	TUBG2/TOGARAM1/HAUS2/CDK5R1/MAPT/ARHGEF2/PSRC1/BMERB1/PAK1/CDKN1B/MAP1S/MAPRE2/CLASP2/STMN1/NAV3/TPPP/KATNB1/DYRK1A/TUBGCP4/GIT1/STMN4/CCSAP/CLIP1/APC/HDGFL3/SNCA/CLASP1/NDE1/NDEL1/ARHGEF7/DCTN1	31
geneM1	BP	GO:0044057	regulation of system process	85/1926	397/12419	0.214106	1.38057	3.30177	0.000937365	0.074398	CORO2B/PTGER3/PARP2/NEUROD1/TMEM108/CRY2/ZNF488/CTTN/HTR2A/RPS6KB1/MTMR2/ADRA1B/GJC1/GLS/DLGAP1/SLN/EIF2AK3/SCN3B/STK39/NUP155/ROCK2/CRHR1/CHRM3/SPP1/TMEM38A/LRRK2/YY1/CAMK2G/FGF12/FOXO3/TNNT2/HRH2/S100A1/RNLS/THRB/DLGAP2/MEF2A/GRM1/TPPP/HOPX/HDAC4/TBC1D24/CACNB2/TRPC1/GRK2/RNF10/CALM3/DLGAP3/CRH/KCNMB4/NMU/ATP2B1/TMEM65/BIN1/SMAD3/CRHR1/EHD3/KCNJ3/ADRA1D/PER2/ITGA9/KCNJ12/TNNI3K/ATP2A2/CACNA1D/C…	85
geneM1	BP	GO:0061709	reticulophagy	9/1926	19/12419	0.473684	3.05435	3.83924	0.00106903	0.0833443	RETREG1/UBA5/ULK2/SNX30/ATG2B/ULK3/DDRGK1/ATG9A/RETREG3	9
geneM1	BP	GO:0017158	regulation of calcium ion-dependent exocytosis	13/1926	34/12419	0.382353	2.46544	3.66576	0.00108239	0.0833443	SYT17/KCNB1/STXBP1/SYT11/SYT4/CDK5R2/RAB3GAP1/SYT1/SYT5/DOC2A/SYT12/ATP2A2/STX1A	13
geneM1	BP	GO:0015837	amine transport	24/1926	82/12419	0.292683	1.88724	3.45341	0.00113521	0.0842752	AQP9/SYT17/KCNB1/STXBP1/HTR2A/SYT11/SYT4/SLC38A2/CHRNA4/RAB3GAP1/KCNA2/TOR1A/P2RX7/SYT1/GRK2/SYT5/CRH/SYT12/PER2/CHGA/ARL6IP5/SNCA/RHCG/STX1A	24
geneM1	BP	GO:0007409	axonogenesis	80/1926	372/12419	0.215054	1.38668	3.24408	0.00114254	0.0842752	SLITRK5/SEMA3B/TWF2/ANK3/STXBP1/SLITRK1/CDK5R1/CNTN1/UNC5A/MAPT/CRPPA/NRXN3/CCK/CTTN/ACTB/PLXNA1/FSTL4/BDNF/DAB1/CHL1/SPP1/FBXO45/PAK1/CDK5R2/EFNB2/LMO4/MAP1S/TRAK1/TOP2B/COBL/YTHDF1/STMN1/MARK2/TRIO/ULK2/FLOT1/FEZF2/ETV1/TTL/BRSK2/OLFM1/ATL1/RTN4R/ATOH7/NR4A2/TIAM2/DCLK1/SLC25A46/CNTN6/LIMK1/CNTN4/FEZ2/BRSK1/SEMA7A/NECTIN1/KLF7/NTNG2/LRTM2/ARK2C/KALRN/APBB1/PITPNA/CNTN5/SIAH1/FLRT2/DVL1/SCN1B/RA…	80
geneM1	BP	GO:0000910	cytokinesis	37/1926	145/12419	0.255172	1.64537	3.34892	0.00117086	0.0842752	SEPTIN5/SPIRE1/ANK3/EXOC8/CHMP1A/PIK3R4/ANXA11/ROCK2/VPS4A/RAB11FIP3/SNX9/SEPTIN11/CHMP4B/UVRAG/FSD1/ACTR2/STMN1/CIT/RASA1/ALKBH4/EXOC1/RAB35/PRKCE/CUL3/SPTBN1/CALM3/GIT1/CENPV/APC/BCL2L1/INCENP/MYH10/RAB11FIP4/EXOC3/ECT2/EXOC4/EXOC6	37
geneM1	BP	GO:0032273	positive regulation of protein polymerization	22/1926	73/12419	0.30137	1.94326	3.46284	0.00117616	0.0842752	ARPC2/TOGARAM1/CDK5R1/AMBRA1/MAPT/CTTN/PSRC1/SNX9/PAK1/CDKN1B/BAIAP2L2/PRKCE/NAV3/TPPP/TTBK1/BIN1/GIT1/CLIP1/FMN1/CLASP1/MLST8/DCTN1	22
geneM1	BP	GO:0140029	exocytic process	22/1926	73/12419	0.30137	1.94326	3.46284	0.00117616	0.0842752	SEPTIN5/NAPA/KCNB1/STXBP1/EXOC8/RALB/VPS11/RAB12/STX3/EXOC1/SNAP29/SYT1/CPLX3/DOC2A/STXBP5/SNX4/SNCA/STX1A/SNAP25/EXOC3/EXOC4/EXOC6	22
geneM1	BP	GO:0001508	action potential	31/1926	116/12419	0.267241	1.72319	3.3526	0.00127787	0.0893427	CACNB3/ANK3/KCNB1/NEDD4L/GJC1/SUMO1/CACNA1I/SCN3B/NUP155/CHRNA4/FGF12/PTPN3/KCNA2/CACNB2/CALM3/GNA14/KCNMB4/HCN1/BIN1/SCN8A/GNA11/KCNJ3/YWHAH/ATP2A2/CACNA1D/SCN1B/NOS1AP/GNA15/KCNMB2/KCNAB2/GNAQ	31
geneM1	BP	GO:1903421	regulation of synaptic vesicle recycling	10/1926	23/12419	0.434783	2.80351	3.70891	0.0012865	0.0893427	SLC17A7/ACTB/AP2M1/SYT11/SNX9/LRRK2/TOR1A/PPP3CC/SNCA/VAMP4	10
geneM1	BP	GO:0032482	Rab protein signal transduction	8/1926	16/12419	0.5	3.22404	3.81367	0.00131615	0.0893427	MADD/RAB12/RAB35/DENND4B/DENND3/RAB4B/SGSM3/RAB15	8
geneM1	BP	GO:1901380	negative regulation of potassium ion transmembrane transport	8/1926	16/12419	0.5	3.22404	3.81367	0.00131615	0.0893427	ANK3/NEDD4L/SUMO1/STK39/CAB39/BIN1/GRP/KEL	8
geneM1	BP	GO:1905145	cellular response to acetylcholine	12/1926	31/12419	0.387097	2.49603	3.57293	0.00147587	0.0966815	CDK5R1/PLCB1/ROCK2/CHRM3/CHRNA4/AGRN/CRKL/GRK2/GNA11/GNA15/LARGE1/GNAQ	12
geneM1	BP	GO:0098926	postsynaptic signal transduction	13/1926	35/12419	0.371429	2.395	3.54064	0.00148049	0.0966815	KPNA1/CDK5R1/PLCB1/CHRM3/CHRNA4/AGRN/CRKL/GRK2/RNF10/GNA11/GNA15/LARGE1/GNAQ	13
geneM1	BP	GO:2000649	regulation of sodium ion transmembrane transporter activity	13/1926	35/12419	0.371429	2.395	3.54064	0.00148049	0.0966815	ANK3/NEDD4L/FXYD6/SCN3B/STK39/FGF12/PTPN3/FXYD7/PRKCE/FXYD2/GRP/YWHAH/SCN1B	13
geneM1	BP	GO:0051965	positive regulation of synapse assembly	17/1926	52/12419	0.326923	2.10803	3.43023	0.00155571	0.100324	SLITRK5/SLITRK1/CBLN2/BDNF/IL1RAP/AGRN/LRRTM2/ADGRB3/LRTM2/SYNDIG1/LINGO2/FLRT2/EPHB2/CLSTN1/CLSTN2/NRXN1/SEMA4A	17
geneM1	BP	GO:0043271	negative regulation of monoatomic ion transport	24/1926	84/12419	0.285714	1.84231	3.31853	0.00163692	0.104257	ANK3/NEDD4L/VIP/ATF4/HTR2A/PRKG2/SUMO1/SLN/GOPC/STK39/CRHR1/PPP3R1/PRKCE/UBR3/CAB39/CALM3/TRIM27/BIN1/CRHR1/CRBN/GRP/PPP3CC/EPHB2/KEL	24
geneM1	BP	GO:0043266	regulation of potassium ion transport	22/1926	75/12419	0.293333	1.89144	3.3174	0.00173612	0.109227	ANK3/NEDD4L/VIP/ATF4/KCNIP3/HTR2A/SUMO1/STK39/DPP10/FXYD2/CAB39/BIN1/GRP/CACNA1D/ABCC8/KCNS2/KCNAB3/NOS1AP/KCNS1/RGS7/KEL/KCNAB2	22
geneM1	BP	GO:0006513	protein monoubiquitination	15/1926	44/12419	0.340909	2.19821	3.41107	0.00180511	0.1122	NEDD4L/MGRN1/RAD18/ITCH/UBE2R2/SKP1/CUL3/UBE2W/RNF10/RBX1/UBE2D3/RNF220/CUL1/STUB1/PDCD6	15
geneM1	BP	GO:0070555	response to interleukin-1	23/1926	80/12419	0.2875	1.85382	3.28229	0.00185157	0.113717	PLCB1/TLE5/IL1RL2/TRAF6/NR1D1/YY1/PCSK1/IL1RAP/TNFRSF11A/CD47/MAPK11/IL1B/HDAC4/USP10/DAB2IP/MAPK13/SNCA/IRAK2/RPS6KA4/APP/YTHDC2/ZNF675/SIRPA	23
geneM1	BP	GO:0031146	SCF-dependent proteasomal ubiquitin-dependent protein catabolic process	14/1926	40/12419	0.35	2.25683	3.41088	0.00191186	0.116039	AMN1/FBXW11/FBXL3/FBXO9/FBXL20/SKP1/FBXL18/FBXL16/FBXO27/FBXO38/RBX1/FBXW5/FBXW7/CUL1	14
geneM1	BP	GO:0016241	regulation of macroautophagy	38/1926	154/12419	0.246753	1.59108	3.16213	0.00195553	0.117309	EXOC8/RALB/CDK5R1/PIK3R4/AMBRA1/CTTN/PIP4K2C/BNIP3L/LRRK2/UVRAG/RAB3GAP1/SNX30/ATP6V1G2/SESN1/EXOC1/DNM1L/ATG5/VPS13D/ATP6V1H/GPSM1/WAC/FEZ2/MAPK8/ATG14/HTT/CSNK2A2/TECPR1/SREBF2/SNX4/SNX32/ATG12/ATP6V0A1/UBQLN4/FBXW7/LRSAM1/GSK3A/STUB1/EXOC4	38
geneM1	BP	GO:0070507	regulation of microtubule cytoskeleton organization	35/1926	139/12419	0.251799	1.62362	3.1676	0.00200228	0.118733	TOGARAM1/HAUS2/CDK5R1/CHMP1A/MAPT/SPAG5/ARHGEF2/PSRC1/BMERB1/BICD2/PAK1/CHMP4B/CDKN1B/MAP1S/MAPRE2/FSD1/CLASP2/STMN1/MARK2/PKD1/NAV3/TPPP/KATNB1/DYRK1A/GIT1/STMN4/CCSAP/CLIP1/APC/HDGFL3/SNCA/CLASP1/GSK3A/ARHGEF7/DCTN1	35
geneM1	BP	GO:0031112	positive regulation of microtubule polymerization or depolymerization	12/1926	32/12419	0.375	2.41803	3.44097	0.00203231	0.119052	TOGARAM1/CDK5R1/MAPT/PSRC1/PAK1/CDKN1B/NAV3/KATNB1/GIT1/CLIP1/CLASP1/DCTN1	12
geneM1	BP	GO:1904062	regulation of monoatomic cation transmembrane transport	51/1926	222/12419	0.22973	1.48132	3.10016	0.00205382	0.119052	CACNB3/METTL21C/ANK3/NEDD4L/PDPK1/KCNIP3/CORO1A/SUMO1/FXYD6/SLN/SCN3B/HOMER1/STK39/CRHR1/TMEM38A/FGF12/JPH4/PPP3R1/PTPN3/FXYD7/ATG5/PRKCE/DPP10/P2RX7/UBR3/ANTKMT/CACNB2/STAC2/FXYD2/TRPC1/CAB39/CALM3/BIN1/CRHR1/GRP/HTT/YWHAH/PPP3CC/CACNA1D/KCNS2/COA8/KCNAB3/GRIN2A/SNCA/SCN1B/NOS1AP/CACNB1/KCNS1/RGS7/KEL/KCNAB2	51
geneM1	BP	GO:0051865	protein autoubiquitination	20/1926	67/12419	0.298507	1.9248	3.25178	0.00219228	0.125667	TRAF6/RAD18/RNF208/LRRK2/RNF115/ITCH/CUL3/RNF11/RNF10/LTN1/RBX1/RNF19B/UBE2B/SH3RF3/UBE2D3/UHRF2/LRSAM1/RNF220/STUB1/SH3RF1	20
geneM1	BP	GO:1901888	regulation of cell junction assembly	42/1926	176/12419	0.238636	1.53875	3.0839	0.0023228	0.130408	SLITRK5/SLITRK1/DUSP3/PTPRJ/NEGR1/CBLN2/BDNF/ROCK2/LRFN1/DMTN/IL1RAP/CLASP2/AGRN/FLOT1/LRFN5/GREM1/RAPGEF2/IL1B/HOPX/LRRTM2/RAP2A/ADGRB3/SMAD3/NECTIN1/NTNG2/LRTM2/FMN1/SYNDIG1/LINGO2/FLRT2/CORO1C/SNCA/EPHB2/CLASP1/MEF2C/DAPK3/CLSTN1/APP/SNAP25/CLSTN2/NRXN1/SEMA4A	42
geneM1	BP	GO:0050433	regulation of catecholamine secretion	15/1926	45/12419	0.333333	2.14936	3.30911	0.00232556	0.130408	SYT17/KCNB1/HTR2A/SYT11/SYT4/CHRNA4/KCNA2/SYT1/GRK2/SYT5/CRH/SYT12/CHGA/SNCA/STX1A	15
geneM1	BP	GO:0051258	protein polymerization	52/1926	229/12419	0.227074	1.46419	3.03751	0.00243026	0.134788	ARPC2/SPIRE1/TUBG2/TWF2/MYADM/TOGARAM1/HAUS2/CDK5R1/AMBRA1/MAPT/CTTN/CORO1A/PSRC1/SNX9/PAK1/CHMP4B/SSH2/CDKN1B/DMTN/CLASP2/COBL/CYRIB/STMN1/INF2/RASA1/BAIAP2L2/ADD1/PRKCE/NAV3/TPPP/SPTBN1/DYRK1A/TTBK1/BIN1/TMOD1/TUBGCP4/GIT1/UBE2K/ARPC5/CLIP1/FMN1/HDGFL3/SNCA/CLASP1/NDE1/WASF1/MLST8/TMOD2/NDEL1/ARHGEF7/DCTN1/GAS7	52
geneM1	BP	GO:0006903	vesicle targeting	19/1926	63/12419	0.301587	1.94466	3.2204	0.00245591	0.134788	SEPTIN5/EXOC8/TRAPPC8/IRAG2/TMED2/CLASP2/FAM91A1/PPP6C/EXOC1/SNAP29/CUL3/MAP4K2/ARFGAP2/CLASP1/C17orf75/EXOC3/PDCD6/EXOC4/EXOC6	19
geneM1	BP	GO:0051952	regulation of amine transport	22/1926	77/12419	0.285714	1.84231	3.17635	0.00250851	0.136225	SYT17/KCNB1/STXBP1/HTR2A/SYT11/SYT4/SLC38A2/CHRNA4/RAB3GAP1/KCNA2/TOR1A/P2RX7/SYT1/GRK2/SYT5/CRH/SYT12/PER2/CHGA/ARL6IP5/SNCA/STX1A	22
geneM1	BP	GO:0050890	cognition	58/1926	262/12419	0.221374	1.42744	2.99581	0.00262734	0.141192	PLCB1/VIP/MAPT/PIAS1/NRXN3/HTR2A/RIC8A/RPS6KB1/CPEB3/SYT11/MAPK8IP2/SYT4/BDNF/CHL1/CHRNA4/CCND2/NEDD9/B3GAT1/FEN1/TAFA2/JPH4/YTHDF1/PAK5/KCNK10/PPP1R9B/ELAVL4/RASGRF1/POMK/BRINP1/ATXN1/NEUROD2/B4GALT2/CHST10/SOBP/ADGRB3/CRH/TTBK1/BRSK1/ATP8A1/GIT1/HTT/ABCC8/ARL6IP5/GRIN2A/PRKCZ/EPHB2/MEF2C/KCNK4/ADCY1/BRAF/TMOD2/NPTX2/APP/LARGE1/SNAP25/CLSTN2/NRXN1/DDHD2	58
geneM1	BP	GO:0040001	establishment of mitotic spindle localization	12/1926	33/12419	0.363636	2.34476	3.3139	0.0027492	0.142561	FBXW11/CLASP2/KAT5/GPSM1/NSFL1C/HTT/SPRY2/CLASP1/NDE1/UBXN2B/NDEL1/DCTN1	12
geneM1	BP	GO:1905144	response to acetylcholine	12/1926	33/12419	0.363636	2.34476	3.3139	0.0027492	0.142561	CDK5R1/PLCB1/ROCK2/CHRM3/CHRNA4/AGRN/CRKL/GRK2/GNA11/GNA15/LARGE1/GNAQ	12
geneM1	BP	GO:0031116	positive regulation of microtubule polymerization	11/1926	29/12419	0.37931	2.44582	3.33951	0.00279097	0.142561	TOGARAM1/CDK5R1/MAPT/PSRC1/PAK1/CDKN1B/NAV3/GIT1/CLIP1/CLASP1/DCTN1	11
geneM1	BP	GO:0095500	acetylcholine receptor signaling pathway	11/1926	29/12419	0.37931	2.44582	3.33951	0.00279097	0.142561	CDK5R1/PLCB1/CHRM3/CHRNA4/AGRN/CRKL/GRK2/GNA11/GNA15/LARGE1/GNAQ	11
geneM1	BP	GO:1901524	regulation of mitophagy	11/1926	29/12419	0.37931	2.44582	3.33951	0.00279097	0.142561	AMBRA1/CTTN/BNIP3L/DNM1L/VPS13D/HTT/CSNK2A2/SREBF2/FBXW7/GSK3A/STUB1	11
geneM1	BP	GO:0043254	regulation of protein-containing complex assembly	72/1926	340/12419	0.211765	1.36548	2.92743	0.00297236	0.148553	ARPC2/TWF2/MYADM/NAPA/TOGARAM1/STXBP1/HAUS2/RALB/CDK5R1/AMBRA1/MAPT/VPS11/MAPK9/CTTN/CORO1A/PSRC1/SUMO1/FSCN1/SNX9/PAK1/SSH2/CDKN1B/LMO4/DMTN/SLF1/PYDC2/VPS33A/CYRIB/WNT10B/STMN1/TGFBRAP1/RASA1/BAIAP2L2/TRABD2A/ADD1/TERF1/SPIDR/PRKCE/NAV3/TPPP/OPRD1/SPTBN1/DHX33/BRK1/RASIP1/DYRK1A/TTBK1/PEX5/BIN1/MAPK8/TMOD1/DAB2IP/STXBP5/GIT1/CRBN/ARPC5/CLIP1/FMN1/RIOK3/SNCA/PRKCZ/CLASP1/FAF1/STX1A/MLST8/TMOD2/N…	72
geneM1	BP	GO:0060079	excitatory postsynaptic potential	22/1926	78/12419	0.282051	1.81869	3.10739	0.00299253	0.148553	TMEM108/P2RX6/MTMR2/MAPK8IP2/CHRNA4/LRRK2/RAB3GAP1/GLRA3/P2RX7/TBC1D24/SLC29A1/GLRB/GRIN2A/DVL1/SNCA/PRKCZ/MEF2C/STX1A/APP/GSK3A/MPP2/NRXN1	22
geneM1	BP	GO:0034766	negative regulation of monoatomic ion transmembrane transport	19/1926	64/12419	0.296875	1.91427	3.14159	0.00299467	0.148553	ANK3/NEDD4L/SUMO1/SLN/GOPC/STK39/CRHR1/PPP3R1/PRKCE/UBR3/CAB39/CALM3/BIN1/CRHR1/CRBN/GRP/PPP3CC/EPHB2/KEL	19
geneM1	BP	GO:0046785	microtubule polymerization	23/1926	83/12419	0.277108	1.78682	3.08127	0.00311996	0.153294	TUBG2/TOGARAM1/HAUS2/CDK5R1/MAPT/PSRC1/PAK1/CDKN1B/CLASP2/STMN1/NAV3/TPPP/DYRK1A/TUBGCP4/GIT1/CLIP1/HDGFL3/SNCA/CLASP1/NDE1/NDEL1/ARHGEF7/DCTN1	23
geneM1	BP	GO:0045055	regulated exocytosis	43/1926	184/12419	0.233696	1.50689	2.96772	0.003157	0.153651	SEPTIN5/NAPA/SYT17/KCNB1/STXBP1/PDPK1/CORO1A/SYT11/STX3/SYN2/SYT4/FBXL20/FBXO45/CDK5R2/LRRK2/RAB3GAP1/SNAP29/P2RX7/SYT1/SYT5/PCLO/SLC4A8/CPLX3/DOC2A/RAB5A/CD177/SYT12/PIP5K1C/AP1G1/STXBP5/GIT1/GRP/FERRY3/SNX4/ATP2A2/CHGA/DVL1/SNCA/BRAF/RAB15/STX1A/SV2B/SNAP25	43
geneM1	BP	GO:0042596	fear response	14/1926	42/12419	0.333333	2.14936	3.19652	0.0032174	0.15369	RPS6KB1/MAPK8IP2/FBXL20/CRHR1/BRINP1/NEUROD2/CRH/CRHR1/GRP/EPHB2/MEF2C/EIF4E/ALS2/LARGE1	14
geneM1	BP	GO:1990090	cellular response to nerve growth factor stimulus	14/1926	42/12419	0.333333	2.14936	3.19652	0.0032174	0.15369	MAPT/TMEM108/CORO1A/BDNF/KIDINS220/SORT1/FOXO3/NTRK3/RAB35/RAPGEF2/MAGI2/ELAVL4/WASF1/BRAF	14
geneM1	BP	GO:0048311	mitochondrion distribution	8/1926	18/12419	0.444444	2.86581	3.39375	0.00334906	0.158398	MAPT/LRRK2/TRAK1/PKD1/DNM1L/MEF2A/ARMC1/ATCAY	8
geneM1	BP	GO:0007612	learning	33/1926	133/12419	0.24812	1.5999	2.97991	0.00340132	0.158398	PLCB1/PIAS1/NRXN3/RIC8A/SYT11/MAPK8IP2/B3GAT1/TAFA2/JPH4/YTHDF1/PAK5/PPP1R9B/ELAVL4/ATXN1/NEUROD2/B4GALT2/CHST10/ADGRB3/CRH/BRSK1/ATP8A1/GIT1/HTT/ABCC8/GRIN2A/EPHB2/BRAF/NPTX2/APP/SNAP25/CLSTN2/NRXN1/DDHD2	33
geneM1	BP	GO:0060627	regulation of vesicle-mediated transport	86/1926	420/12419	0.204762	1.32032	2.86116	0.00340807	0.158398	SEPTIN5/PICK1/SYT17/KCNB1/STXBP1/TAMALIN/CDK5R1/SLC17A7/NEDD4L/PDPK1/VSNL1/VPS11/ACSL3/PTPRJ/ACTB/CD22/CORO1A/AP2M1/RAB12/MTMR2/PTPN1/SYT11/STXBP5L/SYT4/VPS4A/FBXL20/RAB11FIP3/SNX9/FBXO45/CDK5R2/LRRK2/EFNB2/CLASP2/CD47/RAB3GAP1/AAK1/PPP3R1/PKDCC/FLOT1/GREM1/TOR1A/C2CD5/ATG5/RAB4B/MAGI2/SYT1/AP2A1/LRRTM2/RINT1/SYT5/PCLO/HGS/SLC4A8/CPLX3/CAMK1D/DOC2A/RAB5A/CD177/SYT12/BIN1/SNX3/AP1G1/STXBP5/GIT1/DN…	86
geneM1	BP	GO:0022411	cellular component disassembly	90/1926	443/12419	0.20316	1.30999	2.84644	0.00351061	0.161707	DHX8/TWF2/NAPA/EXOC8/CHMP1A/PIK3R4/DUSP3/AMBRA1/CTTN/VTA1/ARHGEF2/MCOLN1/MICAL3/SLN/BMERB1/RETREG1/BNIP3L/VPS4A/FSCN1/MTIF3/CHMP4B/NEDD9/MAP1S/DMTN/UVRAG/MAPRE2/CLASP2/KLC1/KAT5/VPS33A/UBA5/STMN1/MARK2/ULK2/FLOT1/SNX30/ATG2B/ULK3/DNM1L/ATG5/ADD1/VPS13D/STX5/NAV3/PPP1R9B/SNAP29/GRWD1/KATNB1/FURIN/SPTBN1/USP10/SH3BP1/CIDEA/LTN1/ADGRB3/DDRGK1/ARFIP2/PEX5/IQSEC1/TMOD1/PIK3R1/HBS1L/ATG14/HTT/CSNK2A2/S…	90
geneM1	BP	GO:0051966	regulation of synaptic transmission, glutamatergic	19/1926	65/12419	0.292308	1.88482	3.06417	0.00362856	0.165557	STXBP1/HTR2A/CACNG2/RNF167/MAPK8IP2/HOMER1/SLC38A2/LRRK2/DGKI/RAB3GAP1/DGKZ/GRM1/SYT1/CACNG3/TSHZ3/GRIN2A/GRIK1/MEF2C/NRXN1	19
geneM1	BP	GO:0031111	negative regulation of microtubule polymerization or depolymerization	12/1926	34/12419	0.352941	2.27579	3.19136	0.00365836	0.165557	ARHGEF2/BMERB1/CLASP2/STMN1/NAV3/KATNB1/DYRK1A/APC/HDGFL3/SNCA/CLASP1/ARHGEF7	12
geneM1	BP	GO:0035493	SNARE complex assembly	9/1926	22/12419	0.409091	2.63785	3.29406	0.00370857	0.16637	STXBP1/VPS11/UVRAG/VPS33A/TGFBRAP1/SNCA/VAMP4/SNAP25/VPS8	9
geneM1	BP	GO:0016358	dendrite development	47/1926	207/12419	0.227053	1.46406	2.88448	0.00382086	0.169929	SLITRK5/ABI1/CAMK2A/CDK5R1/ITPKA/NEDD4L/CTNND2/CPEB3/FSTL4/MAPK8IP2/DAB1/KIDINS220/LRRK2/MAP1S/TRAK1/COBL/ASAP1/FZD4/FEZF2/MEF2A/PPP1R9B/RAPGEF2/MAPK6/CRKL/ELAVL4/TBC1D24/RAP2A/DCLK1/SLC25A46/ADGRB3/CAMK1D/IQSEC1/LRP8/DAB2IP/KLF7/YWHAH/BCL11A/MARK1/DVL1/EPHB2/MEF2C/SULT4A1/CAMK1/ZNF365/APP/NGEF/PACSIN1	47
geneM1	BP	GO:0016197	endosomal transport	57/1926	261/12419	0.218391	1.4082	2.8554	0.00388126	0.17114	TAMALIN/CHMP1A/PIK3R4/VTI1A/VPS11/CORO1A/VTA1/RAB12/MTMR2/UBXN6/SLC66A2/LMTK2/VPS4A/RAB11FIP3/SNX9/CHMP4B/SORT1/LRRK2/TMEM87B/RGP1/SNX30/RAB35/RAB14/STX5/VPS37C/VPS36/DCLK1/SGSM2/HGS/VPS52/TRIM27/RAB5A/SNX3/AP1G1/ATG14/EHD3/DNAJC13/RBSN/STAM/SNX4/LYST/SNX32/TBC1D10B/ITSN1/ARL4C/CORO1C/TBC1D17/TMEM50A/ITSN2/EHD4/VAMP4/ZFYVE9/ALS2/RAB11FIP4/SNAP25/GGA3/DCTN1	57
geneM1	BP	GO:0010959	regulation of metal ion transport	61/1926	283/12419	0.215548	1.38987	2.84235	0.00393973	0.171463	CACNB3/METTL21C/CAMK2A/ANK3/CNTN1/NEDD4L/VIP/PDPK1/ATF4/KCNIP3/HTR2A/CORO1A/SUMO1/FXYD6/SLN/SCN3B/HOMER1/STK39/CRHR1/TMEM38A/MCHR1/CAMK2G/FGF12/JPH4/PPP3R1/PTPN3/FXYD7/ATG5/PRKCE/DPP10/P2RX7/UBR3/CACNB2/STAC2/OPRD1/FXYD2/TRPC1/CAB39/CALM3/CRH/ATP2B1/TRIM27/NKAIN2/BIN1/CRHR1/GRP/HTT/YWHAH/PPP3CC/CACNA1D/ABCC8/KCNS2/KCNAB3/SNCA/SCN1B/NOS1AP/CACNB1/KCNS1/RGS7/KEL/KCNAB2	61
geneM1	BP	GO:0007041	lysosomal transport	30/1926	119/12419	0.252101	1.62557	2.93764	0.00395505	0.171463	CHMP1A/PIK3R4/VPS11/CACNG2/RAB12/UBXN6/VIPAS39/MGRN1/VPS4A/CHMP4B/SORT1/LRRK2/TRAK1/SLC30A3/VPS33A/TGFBRAP1/DENND3/SLC30A4/HGS/VPS52/CACNG3/BIN1/AP1G1/ATG14/EHD3/RBSN/LYST/NAGPA/ALS2/GGA3	30
geneM1	BP	GO:1901379	regulation of potassium ion transmembrane transport	18/1926	61/12419	0.295082	1.90271	3.02792	0.0040924	0.175939	ANK3/NEDD4L/KCNIP3/SUMO1/STK39/DPP10/FXYD2/CAB39/BIN1/GRP/CACNA1D/KCNS2/KCNAB3/NOS1AP/KCNS1/RGS7/KEL/KCNAB2	18
geneM1	BP	GO:0099565	chemical synaptic transmission, postsynaptic	23/1926	85/12419	0.270588	1.74477	2.9518	0.00431985	0.179483	TMEM108/P2RX6/MTMR2/MAPK8IP2/CHRNA4/LRRK2/RAB3GAP1/GLRA3/P2RX7/TBC1D24/SLC29A1/INSYN1/GLRB/GRIN2A/DVL1/SNCA/PRKCZ/MEF2C/STX1A/APP/GSK3A/MPP2/NRXN1	23
geneM1	BP	GO:0007626	locomotory behavior	39/1926	166/12419	0.23494	1.51491	2.86133	0.00433679	0.179483	CNTN1/USP2/NEGR1/NPY1R/DAB1/CHL1/CCND2/LGI4/LRRK2/FGF12/FZD4/APBA2/FEZF2/PAK5/PRKCE/GRM1/NCOR1/ELAVL4/OPRD1/NR4A2/B4GALT2/SLC25A46/SOBP/CRH/TMOD1/CLN6/GIT1/CRBN/GLRB/SNCA/ANKH/CEND1/ALS2/APP/LARGE1/ID2/SNAP25/DDHD2/ZDHHC8	39
geneM1	BP	GO:0032271	regulation of protein polymerization	39/1926	166/12419	0.23494	1.51491	2.86133	0.00433679	0.179483	ARPC2/TWF2/MYADM/TOGARAM1/HAUS2/CDK5R1/AMBRA1/MAPT/CTTN/CORO1A/PSRC1/SNX9/PAK1/SSH2/CDKN1B/DMTN/CYRIB/STMN1/RASA1/BAIAP2L2/ADD1/PRKCE/NAV3/TPPP/SPTBN1/DYRK1A/TTBK1/BIN1/TMOD1/GIT1/ARPC5/CLIP1/FMN1/SNCA/CLASP1/MLST8/TMOD2/ARHGEF7/DCTN1	39
geneM1	BP	GO:0035234	ectopic germ cell programmed cell death	7/1926	15/12419	0.466667	3.0091	3.33558	0.00434879	0.179483	KITLG/MAEL/PRKDC/IL1B/CASP2/BCL2L1/UBE2B	7
geneM1	BP	GO:0097091	synaptic vesicle clustering	7/1926	15/12419	0.466667	3.0091	3.33558	0.00434879	0.179483	SYN3/SYN2/BRSK2/PCLO/BRSK1/SYNDIG1/BSN	7
geneM1	BP	GO:0061640	cytoskeleton-dependent cytokinesis	25/1926	95/12419	0.263158	1.69686	2.92104	0.00447917	0.181953	SEPTIN5/SPIRE1/ANK3/EXOC8/CHMP1A/ROCK2/VPS4A/SNX9/SEPTIN11/CHMP4B/ACTR2/STMN1/CIT/RASA1/ALKBH4/EXOC1/RAB35/SPTBN1/APC/INCENP/MYH10/EXOC3/ECT2/EXOC4/EXOC6	25
geneM1	BP	GO:0071902	positive regulation of protein serine/threonine kinase activity	25/1926	95/12419	0.263158	1.69686	2.92104	0.00447917	0.181953	RALB/PSRC1/FLT1/PTPN1/TRAF6/MAP3K10/PAK1/CCND2/TCIM/LRRK2/TNFRSF11A/NTRK3/RAPGEF2/IL1B/CAB39/CALM3/MAP4K2/DAB2IP/MAP2K5/SNCA/CCNY/MAP3K4/CAMK1/MAP3K12/PDGFA	25
geneM1	BP	GO:0090174	organelle membrane fusion	28/1926	110/12419	0.254545	1.64133	2.89448	0.00454823	0.182748	VCPIP1/STXBP1/CHMP1A/VTI1A/VPS11/IRAG2/CORO1A/RAB12/VIPAS39/SYT11/STX3/SYT4/VPS4A/CHMP4B/UVRAG/VPS33A/TGFBRAP1/C2CD5/STX5/SNAP29/SYT1/CPLX3/DOC2A/SNCA/VAMP4/STX1A/SNAP25/VPS8	28
geneM1	BP	GO:0051650	establishment of vesicle localization	41/1926	177/12419	0.231638	1.49362	2.83374	0.00457645	0.182748	SEPTIN5/STXBP1/EXOC8/TRAPPC8/FBXW11/IRAG2/TMED2/SYT11/SYT4/AP3S1/VPS4A/LRRK2/CLASP2/FAM91A1/PPP6C/TRAK1/DCTN2/EXOC1/BICDL1/TOR1A/SNAP29/CUL3/DNM1/HGS/MAP4K2/ARFGAP2/AP1G1/HTT/STAM/SNCA/PRKCZ/CLASP1/NDE1/C17orf75/NDEL1/SNAP25/EXOC3/DCTN1/PDCD6/EXOC4/EXOC6	41
geneM1	BP	GO:0032410	negative regulation of transporter activity	15/1926	48/12419	0.3125	2.01502	3.01855	0.00467586	0.182748	ANK3/NEDD4L/SUMO1/SLN/GOPC/STK39/CRHR1/PRKCE/CAB39/CALM3/CRHR1/GRP/NDFIP2/SNCA/EPHB2	15
geneM1	BP	GO:0050432	catecholamine secretion	15/1926	48/12419	0.3125	2.01502	3.01855	0.00467586	0.182748	SYT17/KCNB1/HTR2A/SYT11/SYT4/CHRNA4/KCNA2/SYT1/GRK2/SYT5/CRH/SYT12/CHGA/SNCA/STX1A	15
geneM1	BP	GO:0051653	spindle localization	15/1926	48/12419	0.3125	2.01502	3.01855	0.00467586	0.182748	SPIRE1/FBXW11/SPAG5/CLASP2/ACTR2/KAT5/GPSM1/NSFL1C/HTT/SPRY2/CLASP1/NDE1/UBXN2B/NDEL1/DCTN1	15
geneM1	BP	GO:0051294	establishment of spindle orientation	12/1926	35/12419	0.342857	2.21077	3.07305	0.00479464	0.185982	FBXW11/SPAG5/KAT5/GPSM1/NSFL1C/HTT/SPRY2/CLASP1/NDE1/UBXN2B/NDEL1/DCTN1	12
geneM1	BP	GO:0098876	vesicle-mediated transport to the plasma membrane	33/1926	136/12419	0.242647	1.56461	2.8364	0.00492298	0.189535	ANK3/EXOC8/TAMALIN/VTI1A/ACSL3/RAB12/STX3/GOPC/LMTK2/RAB11FIP3/RABEP1/PKDCC/SNX30/EXOC1/RAB35/RAB14/SPTBN1/HGS/VPS52/SNX3/EHD3/PHAF1/SNX4/ARL4C/BLZF1/EHD4/VAMP4/CLSTN1/RAB11FIP4/SNAP25/GGA3/EXOC4/EXOC6	33
geneM1	BP	GO:0045740	positive regulation of DNA replication	11/1926	31/12419	0.354839	2.28803	3.07617	0.00507543	0.193252	MAP2K4/CTC1/CIZ1/CDKN1B/TNFAIP1/DNA2/NPM2/CDC7/FAF1/BRPF3/MAS1	11
geneM1	BP	GO:0034329	cell junction assembly	75/1926	364/12419	0.206044	1.32859	2.72598	0.00509445	0.193252	SLITRK5/CORO2B/SLITRK1/DUSP3/GABRB3/PTPRJ/CTTN/ACTB/NEGR1/GJC1/KIRREL3/CBLN2/BDNF/ROCK2/FSCN1/LRFN1/FBXO45/GPM6A/DMTN/IL1RAP/CDH12/CLASP2/AGRN/FLOT1/TLN2/ADGRL3/LRFN5/CDH18/GREM1/RAPGEF2/CRKL/NRG3/IL1B/HOPX/LRRTM2/RAP2A/SH3BP1/CDH10/PCLO/SLC25A46/GABRB2/ADGRB3/PIP5K1C/SMAD3/NECTIN1/EPB41L3/PCDHB9/NTNG2/LRTM2/FMN1/APC/CNTN5/SYNDIG1/LINGO2/FLRT2/CORO1C/DVL1/PCDHB14/SNCA/EPHB2/CLASP1/MEF2C/DAPK3/CLS…	75
geneM1	BP	GO:1990089	response to nerve growth factor	14/1926	44/12419	0.318182	2.05166	2.99388	0.00517356	0.193827	MAPT/TMEM108/CORO1A/BDNF/KIDINS220/SORT1/FOXO3/NTRK3/RAB35/RAPGEF2/MAGI2/ELAVL4/WASF1/BRAF	14
geneM1	BP	GO:0035249	synaptic transmission, glutamatergic	25/1926	96/12419	0.260417	1.67919	2.86201	0.00518476	0.193827	NAPA/STXBP1/SLC17A7/HTR2A/CACNG2/RNF167/MAPK8IP2/HOMER1/SLC38A2/LRRK2/DGKI/RAB3GAP1/DGKZ/NR3C1/GRM1/SYT1/CACNG3/TSHZ3/ABCC8/GRIN2A/GRIK1/MEF2C/ALS2/GRIA4/NRXN1	25
geneM1	BP	GO:0043507	positive regulation of JUN kinase activity	9/1926	23/12419	0.391304	2.52316	3.13237	0.00526562	0.194038	PTPN1/TRAF6/MAP3K10/PAK1/TNFRSF11A/MAP4K2/DAB2IP/MAP3K4/MAP3K12	9
geneM1	BP	GO:1990806	ligand-gated ion channel signaling pathway	9/1926	23/12419	0.391304	2.52316	3.13237	0.00526562	0.194038	CDK5R1/PLCB1/CHRM3/CPEB4/GNA11/GRIN2A/GRIK1/APP/GRIA4	9
geneM1	BP	GO:0000281	mitotic cytokinesis	20/1926	72/12419	0.277778	1.79113	2.88429	0.00546239	0.196348	ANK3/EXOC8/CHMP1A/ROCK2/VPS4A/SNX9/CHMP4B/STMN1/CIT/RASA1/EXOC1/RAB35/SPTBN1/APC/INCENP/MYH10/EXOC3/ECT2/EXOC4/EXOC6	20
geneM1	BP	GO:0042753	positive regulation of circadian rhythm	6/1926	12/12419	0.5	3.22404	3.3022	0.00548055	0.196348	FBXW11/KAT5/BMAL2/CRH/BMAL1/CLOCK	6
geneM1	BP	GO:0045956	positive regulation of calcium ion-dependent exocytosis	6/1926	12/12419	0.5	3.22404	3.3022	0.00548055	0.196348	KCNB1/STXBP1/SYT4/CDK5R2/SYT1/STX1A	6
geneM1	BP	GO:1901017	negative regulation of potassium ion transmembrane transporter activity	6/1926	12/12419	0.5	3.22404	3.3022	0.00548055	0.196348	ANK3/NEDD4L/SUMO1/STK39/CAB39/GRP	6
geneM1	BP	GO:0051937	catecholamine transport	17/1926	58/12419	0.293103	1.88995	2.91044	0.00559496	0.199065	SYT17/KCNB1/ACTB/HTR2A/SYT11/SYT4/CHRNA4/KCNA2/TOR1A/SYT1/GRK2/SYT5/CRH/SYT12/CHGA/SNCA/STX1A	17
geneM1	BP	GO:0030073	insulin secretion	36/1926	153/12419	0.235294	1.5172	2.75774	0.00581527	0.203651	PICK1/KCNB1/PLCB1/VSNL1/NEUROD1/ADCYAP1/SIRT4/CHRM3/NR1D1/CAMK2G/ILDR2/ENSA/NADK/GNAZ/PRKCE/BRSK2/IL1B/SLC25A22/PCLO/CPLX3/CRH/GPR68/AACS/MYRIP/KLF7/GNA11/PER2/MPC2/CHGA/ABCC8/NOS2/STX1A/PFKL/BMAL1/CLOCK/SNAP25	36
geneM1	BP	GO:0048285	organelle fission	70/1926	338/12419	0.207101	1.3354	2.6784	0.00587303	0.203651	SPIRE1/TUBG2/MTBP/SYCE1/CHMP1A/PLCB1/MAPT/RALBP1/NCAPH2/BAG6/SPAG5/TOM1L1/PSRC1/MARF1/RAD50/VPS4A/PSMG2/ZWILCH/RAD51C/CHMP4B/LRRK2/CDKN1B/CLASP2/TOP2B/RAD51D/ACTR2/KAT5/MAEL/CYRIB/KIFC2/INF2/DCTN2/DNM1L/TERF1/PPP1R9B/ANAPC7/IL1B/CUL3/KATNB1/CUL9/KLHDC3/NEK2/SLC25A46/NPM2/DDHD1/NSFL1C/FOXJ2/SLX4/FBXW5/CCSAP/TDRKH/GEN1/APC/UBE2B/INCENP/ANAPC11/CORO1C/STAT2/CLASP1/NDE1/TENT4A/DAPK3/ANKLE2/UBXN2B/NDE…	70
geneM1	BP	GO:0000422	autophagy of mitochondrion	23/1926	87/12419	0.264368	1.70466	2.82572	0.00588175	0.203651	AMBRA1/CTTN/RETREG1/BNIP3L/MARK2/ULK2/SNX30/ATG2B/ULK3/DNM1L/ATG5/VPS13D/ARFIP2/ATG14/HTT/CSNK2A2/SREBF2/ATG12/FBXW7/ATG9A/GSK3A/STUB1/CAMKK2	23
geneM1	BP	GO:0050000	chromosome localization	23/1926	87/12419	0.264368	1.70466	2.82572	0.00588175	0.203651	CHMP1A/SPAG5/PSRC1/VPS4A/ZWILCH/CHMP4B/MAP1S/ACTR2/KAT5/DCTN2/TERF1/TTL/CUL3/KATNB1/IFFO1/NEK2/APC/UBE2B/INCENP/NDE1/NDEL1/SEH1L/ECT2	23
geneM1	BP	GO:0001764	neuron migration	34/1926	143/12419	0.237762	1.53311	2.74701	0.00609527	0.208633	ABI1/CAMK2A/CDK5R1/SPOCK1/CCK/PLXNA1/ARHGEF2/KIRREL3/DAB1/CHL1/FBXO45/GPM6A/CDK5R2/TOP2B/MARK2/ADGRL3/FEZF2/RAPGEF2/CRKL/NRG3/TBC1D24/NR4A2/DCLK1/PEX5/DAB2IP/NTNG2/SATB2/FLRT2/MARK1/NDE1/MEF2C/NDEL1/LARGE1/SH3RF1	34
geneM1	BP	GO:0001662	behavioral fear response	12/1926	36/12419	0.333333	2.14936	2.95868	0.00619561	0.208633	RPS6KB1/MAPK8IP2/FBXL20/BRINP1/NEUROD2/CRH/GRP/EPHB2/MEF2C/EIF4E/ALS2/LARGE1	12
geneM1	BP	GO:0007019	microtubule depolymerization	12/1926	36/12419	0.333333	2.14936	2.95868	0.00619561	0.208633	ARHGEF2/BMERB1/MAP1S/CLASP2/STMN1/NAV3/KATNB1/STMN4/CCSAP/APC/HDGFL3/CLASP1	12
geneM1	BP	GO:1903146	regulation of autophagy of mitochondrion	12/1926	36/12419	0.333333	2.14936	2.95868	0.00619561	0.208633	AMBRA1/CTTN/BNIP3L/DNM1L/VPS13D/HTT/CSNK2A2/SREBF2/FBXW7/GSK3A/STUB1/CAMKK2	12
geneM1	BP	GO:0050806	positive regulation of synaptic transmission	33/1926	138/12419	0.23913	1.54193	2.74266	0.00622785	0.208633	STAU1/STXBP1/CACNG2/STX3/CA7/RAB3GAP1/YTHDF1/FLOT1/PRKCE/SYT1/ZDHHC3/LRRTM2/C22orf39/SLC4A8/CRH/NMU/CACNG3/SYT12/TSHZ3/GRIN2A/SNCA/PRKCZ/EPHB2/ADCY1/BRAF/STX1A/CLSTN1/APP/LARGE1/SNAP25/MPP2/CLSTN2/NRXN1	33
geneM1	BP	GO:0007528	neuromuscular junction development	14/1926	45/12419	0.311111	2.00607	2.89656	0.00645975	0.209961	CACNB3/ANK3/CACNG2/LRRK2/AGRN/DNAJA3/CRKL/CACNB2/DVL1/CACNB1/ALS2/APP/LARGE1/DCTN1	14
geneM1	BP	GO:0031648	protein destabilization	14/1926	45/12419	0.311111	2.00607	2.89656	0.00645975	0.209961	FBXW11/CREBBP/FBXL3/NR1D1/PRKDC/CUL3/KDM8/HTT/RAD23A/SNCA/FBXW7/SENP2/DERL1/GGA3	14
geneM1	BP	GO:0051293	establishment of spindle localization	14/1926	45/12419	0.311111	2.00607	2.89656	0.00645975	0.209961	SPIRE1/FBXW11/SPAG5/CLASP2/KAT5/GPSM1/NSFL1C/HTT/SPRY2/CLASP1/NDE1/UBXN2B/NDEL1/DCTN1	14
geneM1	BP	GO:0071985	multivesicular body sorting pathway	14/1926	45/12419	0.311111	2.00607	2.89656	0.00645975	0.209961	CHMP1A/VTA1/UBXN6/VPS4A/CHMP4B/SORT1/UVRAG/VPS37C/VPS36/HGS/STAM/LYST/TMEM50A/RAB27B	14
geneM1	BP	GO:0050796	regulation of insulin secretion	31/1926	128/12419	0.242188	1.56164	2.73638	0.00647099	0.209961	PICK1/KCNB1/PLCB1/VSNL1/NEUROD1/SIRT4/CHRM3/NR1D1/ENSA/NADK/GNAZ/PRKCE/BRSK2/IL1B/SLC25A22/CRH/GPR68/AACS/MYRIP/KLF7/GNA11/PER2/MPC2/CHGA/ABCC8/NOS2/STX1A/PFKL/BMAL1/CLOCK/SNAP25	31
geneM1	BP	GO:0034727	piecemeal microautophagy of the nucleus	7/1926	16/12419	0.4375	2.82103	3.12262	0.00670751	0.214932	ULK2/SNX30/ATG2B/ULK3/ATG5/ATG12/ATG9A	7
geneM1	BP	GO:0044804	nucleophagy	7/1926	16/12419	0.4375	2.82103	3.12262	0.00670751	0.214932	ULK2/SNX30/ATG2B/ULK3/ATG5/ATG12/ATG9A	7
geneM1	BP	GO:1904375	regulation of protein localization to cell periphery	28/1926	113/12419	0.247788	1.59775	2.73469	0.0067526	0.215041	TAMALIN/PDPK1/PIAS1/ACSL3/TMEM59/ACTB/PLS1/AP2M1/CACNG2/TMED2/STX3/VPS4A/PKDCC/PRKCE/DPP10/PPP1R9B/LZTFL1/STAC2/SPTBN1/ZDHHC5/ZDHHC7/PIK3R1/BCL2L1/NHLRC1/SNCA/PRKCZ/EPHB2/ZDHHC8	28
geneM1	BP	GO:0006906	vesicle fusion	27/1926	108/12419	0.25	1.61202	2.73675	0.00681497	0.215696	STXBP1/CHMP1A/VTI1A/VPS11/IRAG2/CORO1A/RAB12/VIPAS39/SYT11/STX3/SYT4/VPS4A/CHMP4B/UVRAG/VPS33A/TGFBRAP1/C2CD5/STX5/SNAP29/SYT1/CPLX3/DOC2A/SNCA/VAMP4/STX1A/SNAP25/VPS8	27
geneM1	BP	GO:0070588	calcium ion transmembrane transport	51/1926	235/12419	0.217021	1.39937	2.64801	0.00688699	0.216646	CACNB3/METTL21C/PLCH2/PLCB1/PDPK1/PKD2L1/HTR2A/CORO1A/P2RX6/CACNG2/MCOLN1/TRPC4AP/SLN/CACNA1A/CACNA1I/TRPV5/CRHR1/ERO1A/GPM6A/TMEM38A/JPH4/MICU1/PPP3R1/MICU3/CALHM1/PKD1/ATG5/PRKCE/P2RX7/PLCH1/UBR3/CACNB2/STAC2/TRPC1/CALM3/ATP2B1/CACNG3/BIN1/CRHR1/HTT/PPP3CC/ATP2A2/CACNA1D/NCS1/GRIN2A/MCUR1/SNCA/MAIP1/NOS1AP/CACNB1/ATP2B2	51
geneM1	BP	GO:0090140	regulation of mitochondrial fission	10/1926	28/12419	0.357143	2.30289	2.9569	0.00705819	0.218026	SPIRE1/MAPT/RALBP1/LRRK2/CYRIB/INF2/DNM1L/DDHD1/STAT2/DDHD2	10
geneM1	BP	GO:0030072	peptide hormone secretion	40/1926	176/12419	0.227273	1.46547	2.66447	0.0070915	0.218026	PICK1/KCNB1/PLCB1/VIP/VSNL1/NEUROD1/ADCYAP1/SIRT4/CRHR1/CHRM3/NR1D1/CAMK2G/ILDR2/ENSA/NADK/GNAZ/PRKCE/BRSK2/IL1B/SLC25A22/PCLO/CPLX3/CRH/GPR68/AACS/CRHR1/MYRIP/KLF7/GNA11/GRP/PER2/MPC2/CHGA/ABCC8/NOS2/STX1A/PFKL/BMAL1/CLOCK/SNAP25	40
geneM1	BP	GO:0032413	negative regulation of ion transmembrane transporter activity	13/1926	41/12419	0.317073	2.04451	2.87002	0.00716823	0.218026	ANK3/NEDD4L/SUMO1/SLN/GOPC/STK39/CRHR1/PRKCE/CAB39/CALM3/CRHR1/GRP/EPHB2	13
geneM1	BP	GO:0007213	G protein-coupled acetylcholine receptor signaling pathway	8/1926	20/12419	0.4	2.57923	3.02811	0.00722667	0.218026	CDK5R1/PLCB1/CHRM3/AGRN/GRK2/GNA11/GNA15/GNAQ	8
geneM1	BP	GO:0016237	microautophagy	8/1926	20/12419	0.4	2.57923	3.02811	0.00722667	0.218026	VPS4A/ULK2/SNX30/ATG2B/ULK3/ATG5/ATG12/ATG9A	8
geneM1	BP	GO:0048791	calcium ion-regulated exocytosis of neurotransmitter	8/1926	20/12419	0.4	2.57923	3.02811	0.00722667	0.218026	STXBP1/SYT11/SYT4/RAB3GAP1/SYT1/SYT5/ATP2A2/SNAP25	8
geneM1	BP	GO:1901385	regulation of voltage-gated calcium channel activity	8/1926	20/12419	0.4	2.57923	3.02811	0.00722667	0.218026	CACNB3/CRHR1/CACNB2/STAC2/CALM3/CRHR1/NOS1AP/CACNB1	8
geneM1	BP	GO:0071277	cellular response to calcium ion	21/1926	79/12419	0.265823	1.71405	2.72764	0.00773243	0.231928	SYT17/KCNB1/ITPKA/ITPKC/MCOLN1/SYT11/SYT4/RASAL1/DMTN/ADD1/MEF2A/SYT1/NEUROD2/SYT5/CPNE8/SYT12/CPNE4/MEF2C/ADCY1/BRAF/ECT2	21
geneM1	BP	GO:0002209	behavioral defense response	12/1926	37/12419	0.324324	2.09127	2.84801	0.00790118	0.23562	RPS6KB1/MAPK8IP2/FBXL20/BRINP1/NEUROD2/CRH/GRP/EPHB2/MEF2C/EIF4E/ALS2/LARGE1	12
geneM1	BP	GO:0010638	positive regulation of organelle organization	84/1926	422/12419	0.199052	1.2835	2.53853	0.008102	0.24022	ARPC2/SPIRE1/TOGARAM1/RALB/CDK5R1/PLCB1/AMBRA1/MAPT/RALBP1/UBAP2L/NCAPH2/SPAG5/MAPK9/CTTN/MCOLN1/PSRC1/PIP4K2C/RAD50/ROCK2/FSCN1/SNX9/PAK1/CDKN1B/UVRAG/SLF1/YY1/FEN1/CD47/RAB3GAP1/KAT5/LNPK/SNX30/SYNPO/BAIAP2L2/ADCK1/MCRS1/C2CD5/DNM1L/VPS13D/TERF1/PRKCE/NAV3/ANAPC7/P2RX7/IL1B/SYT1/CUL3/KATNB1/PDCD5/CEP295/BRK1/ATMIN/NEK2/LIMK1/NPM2/MPHOSPH8/DDHD1/DOC2A/TRIM27/BIN1/SMAD3/GIT1/HTT/SLX4/CLIP1/SNX4/F…	84
geneM1	BP	GO:0032480	negative regulation of type I interferon production	11/1926	33/12419	0.333333	2.14936	2.83238	0.00862957	0.253167	NPLOC4/ITCH/YY1/ATG5/CUL3/RBX1/TRIM27/ATG12/ILRUN/GPATCH3/SIRPA	11
geneM1	BP	GO:0000423	mitophagy	15/1926	51/12419	0.294118	1.89649	2.74844	0.00866473	0.253167	AMBRA1/CTTN/RETREG1/BNIP3L/DNM1L/ATG5/VPS13D/ARFIP2/ATG14/HTT/CSNK2A2/SREBF2/FBXW7/GSK3A/STUB1	15
geneM1	BP	GO:0007200	phospholipase C-activating G protein-coupled receptor signaling pathway	19/1926	70/12419	0.271429	1.75019	2.69656	0.0086859	0.253167	PLCH2/PTGER3/PLCB1/VIP/HTR2A/ADRA1B/HOMER1/CHRM3/GPR4/GRM1/OPRD1/GNA14/GNA11/ADRA1D/GRP/CHGA/CCKBR/GNA15/GNAQ	19
geneM1	BP	GO:0042921	glucocorticoid receptor signaling pathway	6/1926	13/12419	0.461538	2.97604	3.0539	0.00885582	0.25667	CRY2/NR3C1/PTGES3/YWHAH/BMAL1/CLOCK	6
geneM1	BP	GO:0051261	protein depolymerization	25/1926	100/12419	0.25	1.61202	2.63258	0.0089939	0.259215	TWF2/ARHGEF2/MICAL3/SLN/BMERB1/VPS4A/MAP1S/DMTN/CLASP2/STMN1/ADD1/NAV3/PPP1R9B/KATNB1/SPTBN1/SH3BP1/TMOD1/STMN4/SH3GL1/CCSAP/APC/HDGFL3/CLASP1/MICAL2/TMOD2	25
geneM1	BP	GO:1903076	regulation of protein localization to plasma membrane	23/1926	90/12419	0.255556	1.64784	2.6426	0.00907369	0.260062	TAMALIN/PDPK1/ACSL3/TMEM59/ACTB/PLS1/AP2M1/TMED2/STX3/VPS4A/PKDCC/PRKCE/DPP10/PPP1R9B/STAC2/SPTBN1/ZDHHC5/ZDHHC7/PIK3R1/BCL2L1/NHLRC1/EPHB2/ZDHHC8	23
geneM1	BP	GO:0031113	regulation of microtubule polymerization	16/1926	56/12419	0.285714	1.84231	2.7065	0.00920753	0.26244	TOGARAM1/HAUS2/CDK5R1/MAPT/PSRC1/PAK1/CDKN1B/STMN1/NAV3/DYRK1A/GIT1/CLIP1/SNCA/CLASP1/ARHGEF7/DCTN1	16
geneM1	BP	GO:0007059	chromosome segregation	64/1926	311/12419	0.205788	1.32694	2.50156	0.00940475	0.266589	TUBG2/HAUS2/SYCE1/CHMP1A/CENPT/DPF1/NCAPH2/BAG6/SPAG5/ACTB/PSRC1/RAD18/BCL7A/VPS4A/PSMG2/ZWILCH/CHMP4B/MAP1S/UVRAG/MAPRE2/CLASP2/SRPK1/TOP2B/ACTR2/KAT5/MAEL/TOP3B/SMARCA2/KIFC2/NR3C1/TOP3A/DCTN2/TERF1/TTL/ANAPC7/NCOR1/CUL3/KATNB1/PUM2/CENPN/NEK2/CTCF/TUBGCP4/RMI2/CSNK2A2/CCSAP/GEN1/APC/STARD9/UBE2B/INCENP/ANAPC11/RIOK3/SETDB2/CLASP1/NDE1/TENT4A/TLK1/NDEL1/SEH1L/PCID2/ECT2/ANAPC15/MMS19	64
geneM1	BP	GO:0090276	regulation of peptide hormone secretion	33/1926	142/12419	0.232394	1.4985	2.55956	0.00971211	0.273059	PICK1/KCNB1/PLCB1/VSNL1/NEUROD1/ADCYAP1/SIRT4/CHRM3/NR1D1/ENSA/NADK/GNAZ/PRKCE/BRSK2/IL1B/SLC25A22/CRH/GPR68/AACS/MYRIP/KLF7/GNA11/GRP/PER2/MPC2/CHGA/ABCC8/NOS2/STX1A/PFKL/BMAL1/CLOCK/SNAP25	33
geneM1	BP	GO:0031114	regulation of microtubule depolymerization	9/1926	25/12419	0.36	2.32131	2.83317	0.00984306	0.273059	ARHGEF2/BMERB1/MAP1S/CLASP2/NAV3/KATNB1/APC/HDGFL3/CLASP1	9
geneM1	BP	GO:0048499	synaptic vesicle membrane organization	9/1926	25/12419	0.36	2.32131	2.83317	0.00984306	0.273059	STXBP1/STX3/TOR1A/SNAP29/SYT1/CPLX3/DOC2A/STX1A/SNAP25	9
geneM1	BP	GO:1903779	regulation of cardiac conduction	7/1926	17/12419	0.411765	2.65509	2.92553	0.00989755	0.273059	TRPC1/ATP2B1/TMEM65/EHD3/TNNI3K/ATP2A2/ATP2B2	7
geneM1	BP	GO:0015844	monoamine transport	18/1926	66/12419	0.272727	1.75857	2.64718	0.00995054	0.273059	PICK1/SYT17/KCNB1/ACTB/HTR2A/SYT11/SYT4/CHRNA4/KCNA2/TOR1A/SYT1/GRK2/SYT5/CRH/SYT12/CHGA/SNCA/STX1A	18
geneM1	BP	GO:0099054	presynapse assembly	12/1926	38/12419	0.315789	2.03624	2.74079	0.00995316	0.273059	SLITRK5/SLITRK1/CBLN2/IL1RAP/LRFN5/PCLO/NTNG2/CNTN5/DVL1/SNCA/APP/BSN	12
geneM1	BP	GO:0051047	positive regulation of secretion	50/1926	234/12419	0.213675	1.37779	2.49951	0.0100035	0.273059	KCNB1/STXBP1/PLCB1/VIP/VSNL1/ACSL3/ADCYAP1/SYT4/VPS4A/CHRM3/SPP1/CDK5R2/PPID/PCSK1/TNFRSF11A/CLASP2/RAB3GAP1/DNM1L/ATG5/NADK/PRKCE/P2RX7/IL1B/SYT1/GRK2/HGS/SLC4A8/CRH/RAB5A/GPR68/CD177/AACS/AP1G1/MYRIP/GNA11/STXBP5/GRP/STAM/MPC2/SNX4/APBB1/ABCC8/SNCA/CLASP1/MYH10/RAB15/STX1A/RAB27B/NR1H2/SNAP25	50
geneM1	BP	GO:0031629	synaptic vesicle fusion to presynaptic active zone membrane	8/1926	21/12419	0.380952	2.45641	2.86169	0.0101129	0.273155	STXBP1/STX3/SNAP29/SYT1/CPLX3/DOC2A/STX1A/SNAP25	8
geneM1	BP	GO:0099500	vesicle fusion to plasma membrane	8/1926	21/12419	0.380952	2.45641	2.86169	0.0101129	0.273155	STXBP1/STX3/SNAP29/SYT1/CPLX3/DOC2A/STX1A/SNAP25	8
geneM1	BP	GO:0010256	endomembrane system organization	96/1926	495/12419	0.193939	1.25054	2.43706	0.0102157	0.274315	VCPIP1/COG5/ANK3/GET1/STXBP1/EXOC8/MFSD14A/CHMP1A/VTI1A/TRAPPC8/VPS11/BAG6/VTA1/HACE1/TMED2/ARHGAP21/SYT11/STX3/EIF2AK3/RETREG1/AP3S1/NUP155/VPS4A/NPLOC4/SNX9/CHMP4B/TMEM38A/LRRK2/CLASP2/RAB3GAP1/ASAP1/VAPA/LNPK/SPTSSB/FLOT1/TBPL1/RNF26/BAIAP2L2/NOMO1/TOR1A/XKR9/SGTA/CR1/STX5/SNAP29/P2RX7/SYT1/ATL1/VPS37C/SEC31A/DNM1/SPTBN1/VPS36/ATP6V1H/HGS/CPLX3/DOC2A/PEX5/NSFL1C/BIN1/SNX3/AP1G1/EMC1/EPB41L3/EH…	96
geneM1	BP	GO:0006892	post-Golgi vesicle-mediated transport	24/1926	96/12419	0.25	1.61202	2.57897	0.0103398	0.274315	ANK3/EXOC8/VTI1A/ACSL3/GOPC/AP3S1/SORT1/RABEP1/PKDCC/EXOC1/RAB14/AP2A1/SPTBN1/VPS52/AP1G1/EHD3/RBSN/PHAF1/BLZF1/DOP1A/RABIF/GGA3/EXOC4/EXOC6	24
geneM1	BP	GO:0034763	negative regulation of transmembrane transport	23/1926	91/12419	0.252747	1.62973	2.58307	0.0104069	0.274315	ANK3/NEDD4L/SUMO1/SLN/GOPC/STK39/CRHR1/OAZ2/PPP3R1/PRKCE/IL1B/UBR3/CAB39/CALM3/BIN1/CRHR1/CRBN/GRP/PPP3CC/ARL6IP5/EPHB2/GSK3A/KEL	23
geneM1	BP	GO:0002790	peptide secretion	40/1926	180/12419	0.222222	1.43291	2.50646	0.0104192	0.274315	PICK1/KCNB1/PLCB1/VIP/VSNL1/NEUROD1/ADCYAP1/SIRT4/CRHR1/CHRM3/NR1D1/CAMK2G/ILDR2/ENSA/NADK/GNAZ/PRKCE/BRSK2/IL1B/SLC25A22/PCLO/CPLX3/CRH/GPR68/AACS/CRHR1/MYRIP/KLF7/GNA11/GRP/PER2/MPC2/CHGA/ABCC8/NOS2/STX1A/PFKL/BMAL1/CLOCK/SNAP25	40
geneM1	BP	GO:1901890	positive regulation of cell junction assembly	22/1926	86/12419	0.255814	1.64951	2.58943	0.0104324	0.274315	SLITRK5/SLITRK1/PTPRJ/CBLN2/BDNF/IL1RAP/AGRN/FLOT1/HOPX/LRRTM2/ADGRB3/SMAD3/LRTM2/FMN1/SYNDIG1/LINGO2/FLRT2/EPHB2/CLSTN1/CLSTN2/NRXN1/SEMA4A	22
geneM1	BP	GO:0070201	regulation of establishment of protein localization	85/1926	432/12419	0.196759	1.26872	2.43551	0.0104749	0.274315	UBE2J2/YOD1/CORO2B/ANK3/PICK1/KCNB1/TAMALIN/CDK5R1/RANGAP1/PLCB1/VSNL1/MAPT/PPM1A/VPS11/ARIH2/NEUROD1/ACSL3/SIRT4/PTPN1/SUMO1/STXBP5L/PKIG/SYT4/BNIP3L/CHRM3/RAB11FIP3/NR1D1/LRRK2/DMTN/PPID/TM9SF4/PCSK1/OAZ2/PKDCC/CYP51A1/ENSA/C2CD5/DNM1L/NADK/GNAZ/TERF1/SPIDR/PRKCE/BRSK2/P2RX7/IL1B/SLC25A22/PDCD5/CEP295/CRH/GPR68/NSD2/AACS/SMAD3/PIK3R1/SNX3/MYRIP/KLF7/GNA11/STXBP5/PER2/CSNK2A2/BAP1/SREBF2/MPC2/ND…	85
geneM1	BP	GO:0050807	regulation of synapse organization	44/1926	202/12419	0.217822	1.40453	2.48342	0.0107357	0.278589	SLITRK5/SLITRK1/CDK5R1/ITPKA/NEGR1/HOMER1/CBLN2/BDNF/LRFN1/SEPTIN11/GPM6A/LRRK2/NEDD9/IL1RAP/AGRN/ASAP1/LRFN5/ARHGAP22/LRRTM2/RAP2A/NEUROD2/ADGRB3/PTPRT/LRP8/DAB2IP/NECTIN1/NTNG2/LRTM2/SYNDIG1/LINGO2/FLRT2/DVL1/SNCA/EPHB2/MEF2C/CAMK1/CLSTN1/APP/NGEF/SNAP25/CLSTN2/NRXN1/DCTN1/SEMA4A	44
geneM1	BP	GO:0048284	organelle fusion	33/1926	143/12419	0.230769	1.48802	2.51466	0.0107972	0.278589	VCPIP1/STXBP1/CHMP1A/VTI1A/VPS11/IRAG2/CORO1A/RAB12/VIPAS39/SYT11/STX3/SYT4/VPS4A/CHMP4B/UVRAG/MIGA1/VPS33A/TGFBRAP1/ADCK1/C2CD5/STX5/SNAP29/SYT1/CPLX3/CIDEA/DOC2A/MTCH2/SNCA/MFN1/VAMP4/STX1A/SNAP25/VPS8	33
geneM1	BP	GO:0045732	positive regulation of protein catabolic process	39/1926	175/12419	0.222857	1.437	2.49427	0.0108001	0.278589	NEDD4L/ZFAND2A/VIP/VPS11/PIAS1/BAG6/MAPK9/SUMO1/SNX9/LRRK2/CDKN1B/ITCH/OAZ2/COP1/SGTA/STX5/IL1B/UBR3/TNFSF12/FURIN/SGSM3/DCAF1/PSMC5/RBX1/AXIN1/DDRGK1/DAB2IP/SOCS5/APC/RAD23A/DVL1/FBXW7/SH3RF3/FAF1/GSK3A/STUB1/GGA3/SH3RF1/TRIB2	39
geneM1	BP	GO:0038179	neurotrophin signaling pathway	11/1926	34/12419	0.323529	2.08614	2.71696	0.0110071	0.279081	TMEM108/CORO1A/DOCK3/BDNF/KIDINS220/SORT1/NTRK3/RAPGEF2/MAGI2/SPRY2/WASF1	11
geneM1	BP	GO:0007215	glutamate receptor signaling pathway	13/1926	43/12419	0.302326	1.94942	2.67181	0.0110356	0.279081	KCNB1/CDK5R1/PLCB1/SSTR1/HOMER1/CPEB4/GRM1/DAGLA/GRIN2A/GRIK1/APP/GRIA4/GNAQ	13
geneM1	BP	GO:0099172	presynapse organization	13/1926	43/12419	0.302326	1.94942	2.67181	0.0110356	0.279081	SLITRK5/SLITRK1/CBLN2/IL1RAP/LRFN5/PCLO/CAP2/NTNG2/CNTN5/DVL1/SNCA/APP/BSN	13
geneM1	BP	GO:1903747	regulation of establishment of protein localization to mitochondrion	13/1926	43/12419	0.302326	1.94942	2.67181	0.0110356	0.279081	UBE2J2/MAPT/VPS11/ARIH2/BNIP3L/LRRK2/PDCD5/CSNK2A2/BAP1/SREBF2/FBXW7/UBE2D3/GSK3A	13
geneM1	BP	GO:0050803	regulation of synapse structure or activity	45/1926	208/12419	0.216346	1.39502	2.46137	0.0112523	0.283071	SLITRK5/SLITRK1/CDK5R1/ITPKA/SLC17A7/NEGR1/HOMER1/CBLN2/BDNF/LRFN1/SEPTIN11/GPM6A/LRRK2/NEDD9/IL1RAP/AGRN/ASAP1/LRFN5/ARHGAP22/LRRTM2/RAP2A/NEUROD2/ADGRB3/PTPRT/LRP8/DAB2IP/NECTIN1/NTNG2/LRTM2/SYNDIG1/LINGO2/FLRT2/DVL1/SNCA/EPHB2/MEF2C/CAMK1/CLSTN1/APP/NGEF/SNAP25/CLSTN2/NRXN1/DCTN1/SEMA4A	45
geneM1	BP	GO:0046834	lipid phosphorylation	5/1926	10/12419	0.5	3.22404	3.01424	0.011358	0.283071	DGKA/DGKI/DGKZ/AGK/DGKE	5
geneM1	BP	GO:0048012	hepatocyte growth factor receptor signaling pathway	5/1926	10/12419	0.5	3.22404	3.01424	0.011358	0.283071	HGF/PTPN1/PAK1/STMN1/PTPN2	5
geneM1	BP	GO:0007613	memory	26/1926	107/12419	0.242991	1.56682	2.52278	0.011434	0.283595	PLCB1/MAPT/HTR2A/RPS6KB1/CPEB3/SYT11/SYT4/BDNF/CCND2/FEN1/TAFA2/YTHDF1/PAK5/KCNK10/RASGRF1/BRINP1/ATXN1/B4GALT2/CHST10/ABCC8/GRIN2A/PRKCZ/KCNK4/ADCY1/LARGE1/SNAP25	26
geneM1	BP	GO:0008333	endosome to lysosome transport	18/1926	67/12419	0.268657	1.73232	2.57498	0.0116839	0.288409	CHMP1A/VPS11/CACNG2/RAB12/UBXN6/VIPAS39/MGRN1/VPS4A/CHMP4B/SORT1/TRAK1/VPS33A/TGFBRAP1/DENND3/CACNG3/BIN1/ATG14/LYST	18
geneM1	BP	GO:0002791	regulation of peptide secretion	33/1926	144/12419	0.229167	1.47768	2.47011	0.0119795	0.294296	PICK1/KCNB1/PLCB1/VSNL1/NEUROD1/ADCYAP1/SIRT4/CHRM3/NR1D1/ENSA/NADK/GNAZ/PRKCE/BRSK2/IL1B/SLC25A22/CRH/GPR68/AACS/MYRIP/KLF7/GNA11/GRP/PER2/MPC2/CHGA/ABCC8/NOS2/STX1A/PFKL/BMAL1/CLOCK/SNAP25	33
geneM1	BP	GO:0000132	establishment of mitotic spindle orientation	10/1926	30/12419	0.333333	2.14936	2.70024	0.012057	0.294798	FBXW11/KAT5/GPSM1/NSFL1C/HTT/SPRY2/NDE1/UBXN2B/NDEL1/DCTN1	10
geneM1	BP	GO:0032509	endosome transport via multivesicular body sorting pathway	12/1926	39/12419	0.307692	1.98402	2.63683	0.0123947	0.300207	CHMP1A/VTA1/UBXN6/VPS4A/CHMP4B/SORT1/VPS37C/VPS36/HGS/STAM/LYST/TMEM50A	12
geneM1	BP	GO:0099601	regulation of neurotransmitter receptor activity	12/1926	39/12419	0.307692	1.98402	2.63683	0.0123947	0.300207	CACNG2/DLGAP1/MAPK8IP2/CNIH3/DLGAP2/DLGAP3/CRH/CACNG3/EPHB2/LYNX1/MEF2C/APP	12
geneM1	BP	GO:0032434	regulation of proteasomal ubiquitin-dependent protein catabolic process	26/1926	108/12419	0.240741	1.55232	2.46977	0.0128985	0.310566	ZFAND2A/PIAS1/BAG6/MAPK9/PHF20L1/SUMO1/LRRK2/WNT10B/COP1/WAC/RBX1/AXIN1/CCAR2/DDRGK1/UBE2K/SOCS5/RAD23A/UBQLN4/DVL1/SH3RF3/GLMN/BAG5/GSK3A/STUB1/SH3RF1/TRIB2	26
geneM1	BP	GO:0010506	regulation of autophagy	63/1926	310/12419	0.203226	1.31042	2.37124	0.0129529	0.310566	HGF/DEPDC5/EXOC8/RALB/CDK5R1/PIK3R4/FOXK2/AMBRA1/MAPT/TMEM59/CTTN/MTMR9/PIP4K2C/BNIP3L/CHMP4B/LRRK2/UVRAG/VHL/FOXO3/RAB3GAP1/KAT5/ULK2/SNX30/ATP6V1G2/SESN1/EXOC1/KAT8/ULK3/DNM1L/ATG5/VPS13D/USP10/ERFE/ATP6V1H/RASIP1/GPSM1/WAC/TRIM27/FEZ2/MAPK8/ATG14/HTT/CSNK2A2/TECPR1/SREBF2/SNX4/SNX32/ATG12/ATP6V0A1/TRIM23/UBQLN4/SNCA/FBXW7/CCNY/RMC1/DAPK3/ACER2/MLST8/LRSAM1/GSK3A/STUB1/CAMKK2/EXOC4	63
geneM1	BP	GO:0046854	phosphatidylinositol phosphate biosynthetic process	16/1926	58/12419	0.275862	1.77878	2.54687	0.0130632	0.310566	SYNJ2/ITPKA/PIK3R4/ITPKC/EFR3A/PIP4K2C/IMPA1/UVRAG/SMG1/TTC7B/SOCS7/PI4KA/PIP5K1C/PIK3R1/ATG14/SOCS5	16
geneM1	BP	GO:1904063	negative regulation of cation transmembrane transport	16/1926	58/12419	0.275862	1.77878	2.54687	0.0130632	0.310566	ANK3/NEDD4L/SUMO1/SLN/STK39/CRHR1/PPP3R1/PRKCE/UBR3/CAB39/CALM3/BIN1/CRHR1/GRP/PPP3CC/KEL	16
geneM1	BP	GO:0090087	regulation of peptide transport	33/1926	145/12419	0.227586	1.46749	2.42589	0.0132652	0.311417	PICK1/KCNB1/PLCB1/VSNL1/NEUROD1/ADCYAP1/SIRT4/CHRM3/NR1D1/ENSA/NADK/GNAZ/PRKCE/BRSK2/IL1B/SLC25A22/CRH/GPR68/AACS/MYRIP/KLF7/GNA11/GRP/PER2/MPC2/CHGA/ABCC8/NOS2/STX1A/PFKL/BMAL1/CLOCK/SNAP25	33
geneM1	BP	GO:0001956	positive regulation of neurotransmitter secretion	6/1926	14/12419	0.428571	2.76346	2.82837	0.0134918	0.311417	STXBP1/RAB3GAP1/SYT1/SLC4A8/SNCA/STX1A	6
geneM1	BP	GO:0031958	corticosteroid receptor signaling pathway	6/1926	14/12419	0.428571	2.76346	2.82837	0.0134918	0.311417	CRY2/NR3C1/PTGES3/YWHAH/BMAL1/CLOCK	6
geneM1	BP	GO:0035542	regulation of SNARE complex assembly	6/1926	14/12419	0.428571	2.76346	2.82837	0.0134918	0.311417	STXBP1/VPS11/VPS33A/TGFBRAP1/SNCA/VPS8	6
geneM1	BP	GO:0061577	calcium ion transmembrane transport via high voltage-gated calcium channel	6/1926	14/12419	0.428571	2.76346	2.82837	0.0134918	0.311417	CACNB3/UBR3/CACNB2/BIN1/NOS1AP/CACNB1	6
geneM1	BP	GO:1902305	regulation of sodium ion transmembrane transport	13/1926	44/12419	0.295455	1.90511	2.57668	0.0134938	0.311417	ANK3/NEDD4L/FXYD6/SCN3B/STK39/FGF12/PTPN3/FXYD7/PRKCE/FXYD2/GRP/YWHAH/SCN1B	13
geneM1	BP	GO:0035418	protein localization to synapse	18/1926	68/12419	0.264706	1.70684	2.50398	0.0136479	0.311417	STAU1/TAMALIN/MAPT/CACNG2/STX3/HOMER1/DLG2/PCLO/CACNG3/GRIN2A/DVL1/PRKCZ/RAB27B/CLSTN1/BSN/MAPK8IP3/SNAP25/NRXN1	18
geneM1	BP	GO:1903008	organelle disassembly	35/1926	156/12419	0.224359	1.44668	2.4053	0.0136848	0.311417	AMBRA1/CTTN/RETREG1/BNIP3L/MTIF3/NEDD9/KLC1/KAT5/UBA5/MARK2/ULK2/SNX30/ATG2B/ULK3/DNM1L/ATG5/VPS13D/STX5/USP10/LTN1/DDRGK1/ARFIP2/HBS1L/ATG14/HTT/CSNK2A2/SREBF2/TCF25/ATG12/FBXW7/ATG9A/RETREG3/GSK3A/STUB1/CAMKK2	35
geneM1	BP	GO:0007026	negative regulation of microtubule depolymerization	8/1926	22/12419	0.363636	2.34476	2.70459	0.0137726	0.311417	ARHGEF2/BMERB1/CLASP2/NAV3/KATNB1/APC/HDGFL3/CLASP1	8
geneM1	BP	GO:0031338	regulation of vesicle fusion	8/1926	22/12419	0.363636	2.34476	2.70459	0.0137726	0.311417	STXBP1/CORO1A/SYT4/C2CD5/SYT1/CPLX3/DOC2A/SNCA	8
geneM1	BP	GO:0034390	smooth muscle cell apoptotic process	8/1926	22/12419	0.363636	2.34476	2.70459	0.0137726	0.311417	ATF4/MAP2K4/DNMT1/PDE1A/MAP2K5/GRP/GRIA4/STUB1	8
geneM1	BP	GO:0007188	adenylate cyclase-modulating G protein-coupled receptor signaling pathway	37/1926	167/12419	0.221557	1.42862	2.38906	0.0139992	0.311417	HTR5A/PTGER3/VIP/ADCYAP1/RIC8A/ADRA1B/GLP2R/NPY1R/CRHR1/CHRM3/MCHR1/ADGRB2/ADGRL3/VIPR1/GPR4/GNAZ/GRM1/RAPGEF2/ADGRL2/OPRD1/GPR26/GNA14/ADGRB3/GABBR2/ADGRF5/CRHR1/S1PR5/GNA11/ADRA1D/GNAO1/PTHLH/CACNA1D/CHGA/ADCY1/GNA15/GSK3A/GNAQ	37
geneM1	BP	GO:0006896	Golgi to vacuole transport	7/1926	18/12419	0.388889	2.50759	2.74217	0.0140648	0.311417	VTI1A/AP3S1/SORT1/VPS52/AP1G1/EHD3/RBSN	7
geneM1	BP	GO:0010804	negative regulation of tumor necrosis factor-mediated signaling pathway	7/1926	18/12419	0.388889	2.50759	2.74217	0.0140648	0.311417	PELI3/PYDC2/GPS2/CCDC3/PTPN2/PIAS4/ZNF675	7
geneM1	BP	GO:0016082	synaptic vesicle priming	7/1926	18/12419	0.388889	2.50759	2.74217	0.0140648	0.311417	NAPA/STXBP1/SNAP29/STXBP5/SNCA/STX1A/SNAP25	7
geneM1	BP	GO:0051988	regulation of attachment of spindle microtubules to kinetochore	7/1926	18/12419	0.388889	2.50759	2.74217	0.0140648	0.311417	SPAG5/ZWILCH/KAT5/NEK2/APC/INCENP/ECT2	7
geneM1	BP	GO:1903532	positive regulation of secretion by cell	47/1926	222/12419	0.211712	1.36513	2.35183	0.01441	0.317697	KCNB1/STXBP1/PLCB1/VSNL1/ADCYAP1/SYT4/VPS4A/CHRM3/SPP1/CDK5R2/PPID/PCSK1/TNFRSF11A/CLASP2/RAB3GAP1/DNM1L/NADK/PRKCE/P2RX7/IL1B/SYT1/GRK2/HGS/SLC4A8/CRH/RAB5A/GPR68/CD177/AACS/AP1G1/MYRIP/GNA11/STXBP5/GRP/STAM/MPC2/SNX4/APBB1/ABCC8/SNCA/CLASP1/MYH10/RAB15/STX1A/RAB27B/NR1H2/SNAP25	47
geneM1	BP	GO:0043547	positive regulation of GTPase activity	37/1926	168/12419	0.220238	1.42011	2.34876	0.0153481	0.334826	AGAP1/RANGAP1/RALBP1/ADCYAP1/RASGEF1C/SNX9/MAPRE2/RAB3GAP1/AGRN/RGP1/NTRK3/TBC1D7/RALGDS/RAPGEF2/RAPGEF5/ARHGAP22/RTN4R/RASGRF1/DOCK9/TIAM2/SGSM3/SH3BP1/SGSM2/LARS1/RGS6/TBC1D10B/CORO1C/TBC1D17/TBC1D13/RGL1/ALS2/NDEL1/AGAP3/RGS7/NGEF/ARHGEF7/ECT2	37
geneM1	BP	GO:1903749	positive regulation of establishment of protein localization to mitochondrion	10/1926	31/12419	0.322581	2.08003	2.5794	0.0153816	0.334826	UBE2J2/VPS11/ARIH2/PDCD5/CSNK2A2/BAP1/SREBF2/FBXW7/UBE2D3/GSK3A	10
geneM1	BP	GO:1903955	positive regulation of protein targeting to mitochondrion	10/1926	31/12419	0.322581	2.08003	2.5794	0.0153816	0.334826	UBE2J2/VPS11/ARIH2/PDCD5/CSNK2A2/BAP1/SREBF2/FBXW7/UBE2D3/GSK3A	10
geneM1	BP	GO:0016311	dephosphorylation	54/1926	262/12419	0.206107	1.32899	2.30584	0.0155703	0.33751	SYNJ2/PPP1R16B/PPP6R1/PPP2R3C/DUSP3/SPPL3/AMBRA1/PPM1A/PPM1L/CRY2/PTPRJ/FBXW11/NUAK1/MTMR12/DUSP8/MTMR2/MTMR9/PTPN1/DUSP12/DUSP7/PIP4P1/ROCK2/SMG5/PPP2R5E/SSH2/PPP6C/PTPRE/PPP3R1/PTPN3/ENSA/DUSP11/ALPL/PPP1R12A/PPM1H/MAGI2/YWHAB/DUSP6/PPP2R5C/PTPN2/LRRC59/CALM3/PDP1/PTPRT/FAM220A/HTT/PPP3CC/SGPP1/ARPP19/PTPN4/MEF2C/PPM1K/SBF1/ANKLE2/PPP6R2	54
geneM1	BP	GO:0009306	protein secretion	57/1926	279/12419	0.204301	1.31735	2.29686	0.0157303	0.338136	PICK1/KCNB1/PLCB1/VIP/VSNL1/NEUROD1/ADCYAP1/SIRT4/RAB12/TMED2/STXBP5L/SYT4/CHRM3/RAB11FIP3/NR1D1/PPID/PCSK1/CAMK2G/ILDR2/CYP51A1/ENSA/DNM1L/NADK/GNAZ/PRKCE/BRSK2/P2RX7/IL1B/SLC25A22/MON1A/SVBP/PCLO/SLC4A8/CPLX3/CRH/GPR68/AACS/AP1G1/MYRIP/KLF7/GNA11/STXBP5/PER2/MPC2/CHGA/APBB1/ABCC8/NOS2/NAGPA/NECAB3/MYH10/STX1A/NR1H2/PFKL/BMAL1/CLOCK/SNAP25	57
geneM1	BP	GO:0035592	establishment of protein localization to extracellular region	57/1926	279/12419	0.204301	1.31735	2.29686	0.0157303	0.338136	PICK1/KCNB1/PLCB1/VIP/VSNL1/NEUROD1/ADCYAP1/SIRT4/RAB12/TMED2/STXBP5L/SYT4/CHRM3/RAB11FIP3/NR1D1/PPID/PCSK1/CAMK2G/ILDR2/CYP51A1/ENSA/DNM1L/NADK/GNAZ/PRKCE/BRSK2/P2RX7/IL1B/SLC25A22/MON1A/SVBP/PCLO/SLC4A8/CPLX3/CRH/GPR68/AACS/AP1G1/MYRIP/KLF7/GNA11/STXBP5/PER2/MPC2/CHGA/APBB1/ABCC8/NOS2/NAGPA/NECAB3/MYH10/STX1A/NR1H2/PFKL/BMAL1/CLOCK/SNAP25	57
geneM1	BP	GO:0043087	regulation of GTPase activity	48/1926	229/12419	0.209607	1.35156	2.3005	0.0161463	0.344876	AGAP1/RANGAP1/RALBP1/ADCYAP1/KLRK1/PLXNA1/RASGEF1C/TMED2/SNX9/LRRK2/MAPRE2/RAB3GAP1/AGRN/STMN1/RGP1/NTRK3/TBC1D7/RALGDS/RAPGEF2/RAPGEF5/ARHGAP22/RTN4R/RASGRF1/DOCK9/TIAM2/SGSM3/SH3BP1/ADAP1/SGSM2/RASIP1/LARS1/GPSM1/DAB2IP/RGS6/RABGAP1L/TBC1D10B/CORO1C/TBC1D17/TBC1D13/RGL1/ALS2/NDEL1/PLXND1/AGAP3/RGS7/NGEF/ARHGEF7/ECT2	48
geneM1	BP	GO:0007254	JNK cascade	30/1926	131/12419	0.229008	1.47666	2.34967	0.0161775	0.344876	DUSP3/PLCB1/MAP2K4/MAPK9/MAPK8IP2/MAP3K10/LRRK2/ITCH/GADD45A/GPS2/NCOR1/CRKL/IL1B/RAP2A/MAP4K2/AXIN1/MAPK8/SMAD3/DAB2IP/SH3RF3/SH2D3C/APP/MAP3K12/MAP4K3/MAPK8IP3/WNT16/ZNF675/SH3RF1/ATF2/SIRPA	30
geneM1	BP	GO:0071900	regulation of protein serine/threonine kinase activity	44/1926	207/12419	0.21256	1.37061	2.30361	0.0163339	0.345725	RALB/CDK5R1/PTPRJ/ACTB/PSRC1/FLT1/PTPN1/PKIG/DUSP7/TRAF6/MAP3K10/PAK1/CCND2/CDK5R2/TCIM/LRRK2/CDKN1B/UVRAG/TNFRSF11A/GADD45A/CCNG2/NTRK3/RAPGEF2/IL1B/CAB39/HGS/CALM3/MAP4K2/RASIP1/CDKN2D/GTF2H1/DAB2IP/MAP2K5/HTT/SPRY2/APC/SNCA/CCNY/MAP3K4/CAMK1/MAP3K12/ZNF675/PDGFA/TRIB2	44
geneM1	BP	GO:0051646	mitochondrion localization	13/1926	45/12419	0.288889	1.86278	2.48402	0.0163514	0.345725	MAPT/RHOT1/LRRK2/MAP1S/TRAK1/MARK2/PKD1/DNM1L/MEF2A/ARMC1/MARK1/MFN1/ATCAY	13
geneM1	BP	GO:0009649	entrainment of circadian clock	9/1926	27/12419	0.333333	2.14936	2.56136	0.016909	0.356055	CRY2/USP2/FBXL3/BMAL2/ATOH7/GNA11/PER2/ID2/GNAQ	9
geneM1	BP	GO:0050708	regulation of protein secretion	43/1926	202/12419	0.212871	1.37261	2.28746	0.0170288	0.35712	PICK1/KCNB1/PLCB1/VSNL1/NEUROD1/SIRT4/STXBP5L/SYT4/CHRM3/RAB11FIP3/NR1D1/PPID/PCSK1/CYP51A1/ENSA/DNM1L/NADK/GNAZ/PRKCE/BRSK2/P2RX7/IL1B/SLC25A22/CRH/GPR68/AACS/MYRIP/KLF7/GNA11/STXBP5/PER2/MPC2/CHGA/APBB1/ABCC8/NOS2/MYH10/STX1A/NR1H2/PFKL/BMAL1/CLOCK/SNAP25	43
geneM1	BP	GO:0010976	positive regulation of neuron projection development	31/1926	137/12419	0.226277	1.45905	2.3147	0.0173291	0.361947	TWF2/ITPKA/CNTN1/NEGR1/BDNF/KIDINS220/COBL/TOX/MARK2/NTRK3/RAPGEF2/MAGI2/AP2A1/KATNB1/ELAVL4/PUM2/ATOH7/FBXO38/CAMK1D/LRP8/DAB2IP/SNX3/S100A9/APBB1/DVL1/SCN1B/EPHB2/RETREG3/CAMK1/BRAF/PACSIN1	31
geneM1	BP	GO:0042176	regulation of protein catabolic process	62/1926	309/12419	0.200647	1.29379	2.24051	0.0176373	0.366898	AZIN2/NEDD4L/ZFAND2A/VIP/VPS11/PIAS1/BAG6/MAPK9/PHF20L1/SUMO1/FBXL20/SNX9/LRRK2/AZIN1/CDKN1B/ITCH/WNT10B/OAZ2/RGP1/CYP51A1/PTPN3/COP1/PKD1/SGTA/STX5/IL1B/UBR3/TNFSF12/FURIN/SGSM3/HGS/DCAF1/WAC/PSMC5/RBX1/AXIN1/CCAR2/DDRGK1/SMAD3/DAB2IP/SNX3/UBE2K/NUDT15/SOCS5/APC/RAD23A/NOS2/UBQLN4/GRIN2A/DVL1/SNCA/FBXW7/SH3RF3/PSME3IP1/FAF1/GLMN/BAG5/GSK3A/STUB1/GGA3/SH3RF1/TRIB2	62
geneM1	BP	GO:0006816	calcium ion transport	60/1926	298/12419	0.201342	1.29827	2.23282	0.0180543	0.372626	CACNB3/METTL21C/CAMK2A/PLCH2/PLCB1/PDPK1/PKD2L1/HTR2A/CORO1A/P2RX6/CACNG2/MCOLN1/TRPC4AP/SLN/CACNA1A/CACNA1I/HOMER1/TRPV5/CRHR1/CHRNA4/ERO1A/GPM6A/TMEM38A/MCHR1/CAMK2G/JPH4/MICU1/PPP3R1/MICU3/CALHM1/PKD1/DNM1L/ATG5/PRKCE/P2RX7/PLCH1/UBR3/CACNB2/STAC2/OPRD1/TRPC1/CALM3/CRH/ATP2B1/TRIM27/CACNG3/BIN1/CRHR1/HTT/PPP3CC/ATP2A2/CACNA1D/NCS1/GRIN2A/MCUR1/SNCA/MAIP1/NOS1AP/CACNB1/ATP2B2	60
geneM1	BP	GO:0051303	establishment of chromosome localization	20/1926	80/12419	0.25	1.61202	2.35274	0.018173	0.372626	CHMP1A/SPAG5/PSRC1/VPS4A/ZWILCH/CHMP4B/MAP1S/KAT5/DCTN2/TERF1/TTL/CUL3/NEK2/APC/UBE2B/INCENP/NDE1/NDEL1/SEH1L/ECT2	20
geneM1	BP	GO:0006054	N-acetylneuraminate metabolic process	5/1926	11/12419	0.454545	2.93094	2.74486	0.018197	0.372626	ST6GAL1/AMDHD2/GNPDA2/GNE/ST3GAL1	5
geneM1	BP	GO:2000779	regulation of double-strand break repair	26/1926	111/12419	0.234234	1.51036	2.31392	0.0182138	0.372626	SPIRE1/DPF1/RIF1/ACTB/HDGFL2/BCL7A/SENP3/SLF1/TOP2B/ACTR2/KAT5/MRGBP/PPP4R2/SMARCA2/BRD8/SPIDR/PRKDC/UBE2V2/AUNIP/NSD2/PIAS4/OTUB2/RMI2/UBQLN4/ZNF365/EPC2	26
geneM1	BP	GO:0042059	negative regulation of epidermal growth factor receptor signaling pathway	8/1926	23/12419	0.347826	2.24281	2.55583	0.0183096	0.372626	DUSP3/PTPRJ/RNF115/ZFYVE28/PTPN3/PTPN2/DAB2IP/SOCS5	8
geneM1	BP	GO:0070972	protein localization to endoplasmic reticulum	18/1926	70/12419	0.257143	1.65808	2.36545	0.018346	0.372626	SRPRA/ZFAND2A/BAG6/SGTB/BCAP29/CHMP4B/LRRK2/RAB3GAP1/VAPA/SGTA/INSIG2/DDRGK1/SRP19/SNAP25-AS1/SRP68/SPCS3/RTN4/ANKRD13C	18
geneM1	BP	GO:0045599	negative regulation of fat cell differentiation	12/1926	41/12419	0.292683	1.88724	2.43788	0.0186219	0.375274	SORT1/PTGR3/WNT10B/TRIO/GPS2/ZFPM2/TLCD3B/AXIN1/SMAD3/LRP3/BMAL1/TRIB2	12
geneM1	BP	GO:1903214	regulation of protein targeting to mitochondrion	12/1926	41/12419	0.292683	1.88724	2.43788	0.0186219	0.375274	UBE2J2/VPS11/ARIH2/BNIP3L/LRRK2/PDCD5/CSNK2A2/BAP1/SREBF2/FBXW7/UBE2D3/GSK3A	12
geneM1	BP	GO:0000045	autophagosome assembly	24/1926	101/12419	0.237624	1.53222	2.30082	0.0191744	0.383915	RALB/AMBRA1/PIP4K2C/TRAF6/LRRK2/RAB3GAP1/ULK2/SNX30/ATG2B/ULK3/ATG5/FEZ2/ARFIP2/RAB5A/NSFL1C/ATG14/STBD1/SNX4/ATP2A2/ATG12/EPHB2/ATG9A/UBXN2B/LRSAM1	24
geneM1	BP	GO:0071692	protein localization to extracellular region	57/1926	282/12419	0.202128	1.30334	2.20747	0.0192979	0.383915	PICK1/KCNB1/PLCB1/VIP/VSNL1/NEUROD1/ADCYAP1/SIRT4/RAB12/TMED2/STXBP5L/SYT4/CHRM3/RAB11FIP3/NR1D1/PPID/PCSK1/CAMK2G/ILDR2/CYP51A1/ENSA/DNM1L/NADK/GNAZ/PRKCE/BRSK2/P2RX7/IL1B/SLC25A22/MON1A/SVBP/PCLO/SLC4A8/CPLX3/CRH/GPR68/AACS/AP1G1/MYRIP/KLF7/GNA11/STXBP5/PER2/MPC2/CHGA/APBB1/ABCC8/NOS2/NAGPA/NECAB3/MYH10/STX1A/NR1H2/PFKL/BMAL1/CLOCK/SNAP25	57
geneM1	BP	GO:0014059	regulation of dopamine secretion	10/1926	32/12419	0.3125	2.01502	2.46305	0.0193417	0.383915	SYT17/HTR2A/SYT11/SYT4/CHRNA4/KCNA2/SYT1/SYT5/SYT12/SNCA	10
geneM1	BP	GO:0010623	programmed cell death involved in cell development	7/1926	19/12419	0.368421	2.37561	2.57078	0.0193483	0.383915	KITLG/MAEL/PRKDC/IL1B/CASP2/BCL2L1/UBE2B	7
geneM1	BP	GO:0046883	regulation of hormone secretion	39/1926	182/12419	0.214286	1.38173	2.22259	0.0201022	0.397347	PICK1/KCNB1/PLCB1/VSNL1/NEUROD1/ADCYAP1/CRY2/SIRT4/CRHR1/CHRM3/SPP1/RAB11FIP3/NR1D1/ENSA/NADK/GNAZ/PRKCE/BRSK2/IL1B/SLC25A22/CRH/GPR68/AACS/CRHR1/MYRIP/KLF7/GNA11/GRP/PER2/MPC2/SNX4/CHGA/ABCC8/NOS2/STX1A/PFKL/BMAL1/CLOCK/SNAP25	39
geneM1	BP	GO:0010569	regulation of double-strand break repair via homologous recombination	15/1926	56/12419	0.267857	1.72716	2.33652	0.020823	0.410022	RIF1/ACTB/HDGFL2/SENP3/ACTR2/KAT5/MRGBP/PPP4R2/BRD8/SPIDR/PIAS4/RMI2/UBQLN4/ZNF365/EPC2	15
geneM1	BP	GO:0010975	regulation of neuron projection development	77/1926	398/12419	0.193467	1.24749	2.15	0.0209334	0.410564	SEMA3B/TWF2/SLITRK1/CDK5R1/ITPKA/CNTN1/SPOCK1/NEDD4L/MAPT/RTN4RL1/PLXNA1/NEGR1/FSTL4/BDNF/DAB1/KIDINS220/SPP1/PAK1/LRRK2/EFNB2/CAMK2G/TRAK1/COBL/YTHDF1/FZD4/TOX/MARK2/ULK2/NTRK3/FEZF2/BRSK2/RAPGEF2/CRKL/MAGI2/AP2A1/KATNB1/ELAVL4/RTN4R/TBC1D24/PUM2/RAP2A/ATOH7/TIAM2/LIMK1/RTN4RL2/FBXO38/ADGRB3/CAMK1D/BRSK1/LRP8/DAB2IP/SEMA7A/SNX3/S100A9/NTNG2/YWHAH/BCL11A/APBB1/NCS1/MARK1/DVL1/SCN1B/EPHB2/RETREG3/…	77
geneM1	BP	GO:0071347	cellular response to interleukin-1	16/1926	61/12419	0.262295	1.6913	2.31879	0.0210789	0.410564	PLCB1/IL1RL2/TRAF6/NR1D1/YY1/IL1RAP/CD47/MAPK11/IL1B/USP10/DAB2IP/MAPK13/IRAK2/RPS6KA4/ZNF675/SIRPA	16
geneM1	BP	GO:0000266	mitochondrial fission	11/1926	37/12419	0.297297	1.917	2.39319	0.0211688	0.410564	SPIRE1/MAPT/RALBP1/LRRK2/CYRIB/INF2/DNM1L/SLC25A46/DDHD1/STAT2/DDHD2	11
geneM1	BP	GO:1901016	regulation of potassium ion transmembrane transporter activity	11/1926	37/12419	0.297297	1.917	2.39319	0.0211688	0.410564	ANK3/NEDD4L/SUMO1/STK39/FXYD2/CAB39/GRP/CACNA1D/KCNS2/NOS1AP/KCNS1	11
geneM1	BP	GO:1905475	regulation of protein localization to membrane	33/1926	150/12419	0.22	1.41858	2.20964	0.0214677	0.413687	ANK3/KCNB1/TAMALIN/CDK5R1/PDPK1/ACSL3/TMEM59/ACTB/PLS1/AP2M1/CACNG2/TMED2/STX3/VPS4A/DMTN/PKDCC/C2CD5/PRKCE/DPP10/PPP1R9B/CRKL/LZTFL1/PDCD5/STAC2/SPTBN1/ZDHHC5/ZDHHC7/PIK3R1/BCL2L1/NHLRC1/PRKCZ/EPHB2/ZDHHC8	33
geneM1	BP	GO:0000280	nuclear division	59/1926	295/12419	0.2	1.28962	2.15682	0.0214902	0.413687	SPIRE1/TUBG2/MTBP/SYCE1/CHMP1A/PLCB1/NCAPH2/BAG6/SPAG5/TOM1L1/PSRC1/MARF1/RAD50/VPS4A/PSMG2/ZWILCH/RAD51C/CHMP4B/CDKN1B/CLASP2/TOP2B/RAD51D/ACTR2/KAT5/MAEL/KIFC2/DCTN2/TERF1/PPP1R9B/ANAPC7/IL1B/CUL3/KATNB1/CUL9/KLHDC3/NEK2/NPM2/NSFL1C/FOXJ2/SLX4/FBXW5/CCSAP/TDRKH/GEN1/APC/UBE2B/INCENP/ANAPC11/CLASP1/NDE1/TENT4A/DAPK3/ANKLE2/UBXN2B/NDEL1/SEH1L/PCID2/PPP2R2D/ANAPC15	59
geneM1	BP	GO:0006281	DNA repair	94/1926	498/12419	0.188755	1.21711	2.11854	0.0218701	0.417329	VCPIP1/SPIRE1/FANCI/POLG/MPG/RNF111/PDS5A/HINFP/DPF1/PARP2/RIF1/ACTB/TAF6/CHAF1A/HDGFL2/SUMO1/CCDC117/ATXN7L3/MARF1/RAD50/RAD18/BCL7A/CHRNA4/RAD51C/SENP3/ZGRF1/RFC3/PRPF19/UVRAG/SLF1/YY1/FEN1/TOP2B/RAD51D/SMG1/ACTR2/KAT5/GADD45A/MRGBP/TOP3B/PPP4R2/SMARCA2/INIP/USP43/BRD8/TOP3A/MPND/MCRS1/RFC2/SPIDR/PRKDC/DNA2/UBE2W/RFC5/TADA1/IFFO1/UBE2V2/USP10/AUNIP/EXOSC10/CDKN2D/GTF2H1/RBX1/NSD2/CDC7/PIAS4/OTU…	94
geneM1	BP	GO:0051054	positive regulation of DNA metabolic process	51/1926	250/12419	0.204	1.31541	2.15834	0.0219653	0.417329	SPIRE1/HGF/DPF1/MAP2K4/RIF1/ACTB/CTC1/HDGFL2/CCDC117/CIZ1/RAD50/BCL7A/RFC3/CDKN1B/SLF1/YY1/TOP2B/ACTR2/KAT5/MRGBP/TOX/SMARCA2/TNFAIP1/BRD8/MCRS1/GREM1/RFC2/TERF1/SPIDR/PRKDC/DNA2/RFC5/UBE2V2/NEK2/NPM2/NSD2/CDC7/PIAS4/SLX4/PTGES3/PMS2/UBE2B/EXOSC6/STAT6/MAP3K4/FAF1/TFPT/BRPF3/FAM168A/EPC2/MAS1	51
geneM1	BP	GO:0051056	regulation of small GTPase mediated signal transduction	51/1926	250/12419	0.204	1.31541	2.15834	0.0219653	0.417329	MADD/CYTH2/SSX2IP/RALBP1/PLEKHG5/ARHGEF2/SRGAP3/DOCK3/CDC42SE2/ARHGAP21/KITLG/RASAL1/MAPRE2/MCF2L/ARHGEF3/CYRIB/STMN1/TNFAIP1/TRIO/FLOT1/ARHGEF12/GPR4/DENND4B/DENND3/CRKL/ARHGAP22/CUL3/RTN4R/GARNL3/RASGRF1/TIAM2/SGSM3/SH3BP1/RASA3/RAP1GAP2/RASIP1/RASA2/IQSEC1/DAB2IP/GIT1/SPRY2/KALRN/ITSN1/ARHGAP26/SCAI/CYTH3/EPHB2/FAM13A/ALS2/NGEF/ECT2	51
geneM1	BP	GO:0070646	protein modification by small protein removal	23/1926	97/12419	0.237113	1.52893	2.2405	0.0220599	0.417329	VCPIP1/YOD1/SHMT2/USP2/ZRANB1/OTUD7A/USP15/SENP5/SENP3/ITCH/TOR1A/USP31/USP10/JOSD1/COPS7A/OTUB2/OTUD3/BAP1/USP12/USP28/SENP2/USPL1/COPS3	23
geneM1	BP	GO:0051051	negative regulation of transport	64/1926	324/12419	0.197531	1.27369	2.13865	0.0220839	0.417329	YOD1/ANK3/KCNB1/PTGER3/RANGAP1/NEDD4L/VIP/VSNL1/ATF4/CRY2/HTR2A/CORO1A/SIRT4/MTMR2/PRKG2/SUMO1/SYT11/PKIG/SLN/GOPC/STK39/SYT4/CRHR1/RAB11FIP3/LRRK2/CD47/OAZ2/PPP3R1/PKDCC/CYP51A1/ATG5/GNAZ/PRKCE/IL1B/UBR3/LRRTM2/NUP153/CAB39/CALM3/CRH/TRIM27/BIN1/SNX3/CRHR1/KLF7/CRBN/GRP/PPP3CC/SREBF2/NDFIP2/CHGA/ABCC8/ARL6IP5/SNCA/EPHB2/PNKD/BRAF/NR1H2/PFKL/LRSAM1/GSK3A/KEL/PACSIN1/SIRPA	64
geneM1	BP	GO:0007020	microtubule nucleation	12/1926	42/12419	0.285714	1.84231	2.34257	0.0224949	0.423544	TUBG2/HAUS2/PAK1/CLASP2/TPPP/TUBGCP4/GIT1/CLASP1/NDE1/NDEL1/ARHGEF7/DCTN1	12
geneM1	BP	GO:1903322	positive regulation of protein modification by small protein conjugation or removal	26/1926	113/12419	0.230088	1.48363	2.21257	0.0226256	0.424457	FANCI/RNF111/PIAS1/MAPK9/TRAF6/LRRK2/SKP1/TBC1D7/CUL3/HDAC4/DCUN1D1/UBE2V2/RBX1/AXIN1/PIAS4/UBE2D1/NDFIP2/NHLRC1/DCUN1D2/FBXW7/SENP2/DERL1/FBXO33/GSK3A/STUB1/PDCD6	26
geneM1	BP	GO:0007033	vacuole organization	43/1926	206/12419	0.208738	1.34596	2.14511	0.0233391	0.436255	CLVS2/RALB/CHMP1A/AMBRA1/VPS11/CORO1A/MCOLN1/VIPAS39/OCA2/PIP4K2C/TRAF6/VPS4A/CHMP4B/LRRK2/RAB3GAP1/VPS33A/ULK2/SNX30/ATG2B/ULK3/RAB14/ATG5/P2RX7/ATP6V1H/FEZ2/ARFIP2/RAB5A/NSFL1C/ATG14/CLN6/STBD1/SNX4/ATP2A2/ATG12/ATP6V0A1/NAGPA/EPHB2/ATG9A/B4GALNT1/UBXN2B/LRSAM1/TMEM199/ATF2	43
geneM1	BP	GO:0070498	interleukin-1-mediated signaling pathway	8/1926	24/12419	0.333333	2.14936	2.41458	0.0238225	0.442185	PLCB1/IL1RL2/TRAF6/IL1RAP/IL1B/IRAK2/RPS6KA4/ZNF675	8
geneM1	BP	GO:0140056	organelle localization by membrane tethering	19/1926	77/12419	0.246753	1.59108	2.22898	0.0239089	0.442185	KCNB1/STXBP1/EXOC8/RALB/VPS11/RAB12/STX3/VAPA/EXOC1/STX5/SNAP29/SYT1/ATG14/ATP2A2/STX1A/SNAP25/EXOC3/EXOC4/EXOC6	19
geneM1	BP	GO:0006605	protein targeting	58/1926	291/12419	0.199313	1.28518	2.10902	0.0239505	0.442185	UBE2J2/ANK3/KCNB1/SRPRA/CDK5R1/PIK3R4/ZFAND2A/VPS11/ARIH2/BAG6/CACNG2/SIRT4/SGTB/PITRM1/BNIP3L/VPS4A/CHMP4B/SORT1/LRRK2/DMTN/HACL1/TRAK1/TIMM44/SGTA/C2CD5/VPS13D/TOMM40L/DNLZ/KATNB1/ZDHHC3/VPS37C/PDCD5/MON1A/YWHAB/HGS/VPS52/CACNG3/SRP19/ZDHHC7/ATG14/SNAP25-AS1/CSNK2A2/BAP1/SREBF2/SRP68/AGK/RTP1/NAGPA/MTCH2/ZDHHC21/SPCS3/FBXW7/UBE2D3/TIMM29/GSK3A/LARGE1/GGA3/VPS8	58
geneM1	BP	GO:0140353	lipid export from cell	10/1926	33/12419	0.30303	1.95396	2.35086	0.0239992	0.442185	CRY2/CRHR1/SPP1/TNFRSF11A/FZD4/P2RX7/IL1B/CRH/CRHR1/NOS2	10
geneM1	BP	GO:1904377	positive regulation of protein localization to cell periphery	16/1926	62/12419	0.258065	1.66402	2.24556	0.0244452	0.4488	PDPK1/PIAS1/ACSL3/PLS1/CACNG2/STX3/PRKCE/DPP10/PPP1R9B/STAC2/SPTBN1/ZDHHC5/PIK3R1/SNCA/EPHB2/ZDHHC8	16
geneM1	BP	GO:0046879	hormone secretion	45/1926	218/12419	0.206422	1.33103	2.1125	0.0248306	0.454258	PICK1/KCNB1/PLCB1/VIP/VSNL1/NEUROD1/ADCYAP1/CRY2/SIRT4/CRHR1/CHRM3/SPP1/RAB11FIP3/NR1D1/CAMK2G/ILDR2/FZD4/ENSA/NADK/GNAZ/PRKCE/BRSK2/IL1B/SLC25A22/PCLO/CPLX3/CRH/GPR68/AACS/CRHR1/MYRIP/KLF7/GNA11/GRP/PER2/MPC2/SNX4/CHGA/ABCC8/NOS2/STX1A/PFKL/BMAL1/CLOCK/SNAP25	45
geneM1	BP	GO:1901875	positive regulation of post-translational protein modification	26/1926	114/12419	0.22807	1.47061	2.16262	0.0251225	0.457974	FANCI/RNF111/PIAS1/MAPK9/TRAF6/LRRK2/SKP1/TBC1D7/CUL3/HDAC4/DCUN1D1/UBE2V2/RBX1/AXIN1/PIAS4/UBE2D1/NDFIP2/NHLRC1/DCUN1D2/FBXW7/SENP2/DERL1/FBXO33/GSK3A/STUB1/PDCD6	26
geneM1	BP	GO:0046488	phosphatidylinositol metabolic process	31/1926	141/12419	0.219858	1.41766	2.13686	0.0254299	0.461946	SYNJ2/PLCH2/ITPKA/PIK3R4/ITPKC/PLCB1/EFR3A/HTR2A/MTMR12/MTMR2/MTMR9/PIP4K2C/PIP4P1/IMPA1/UVRAG/SMG1/PGAP3/PLCH1/TTC7B/PITPNM3/SOCS7/DDHD1/PI4KA/PIP5K1C/PIK3R1/ATG14/SOCS5/DPM2/DGKE/PDGFA/PITPNM2	31
geneM1	BP	GO:0016050	vesicle organization	62/1926	315/12419	0.196825	1.26915	2.07292	0.0256467	0.46425	STXBP1/EXOC8/MFSD14A/CHMP1A/VTI1A/TRAPPC8/VPS11/IRAG2/CORO1A/VTA1/AP2M1/RAB12/TMED2/VIPAS39/SYT11/STX3/SYT4/AP3S1/VPS4A/SEC24C/CHMP4B/SORT1/UVRAG/PPP6C/VPS33A/VAPA/TGFBRAP1/ATP6V1G2/TBPL1/RNF26/C2CD5/RAB14/STX5/SNAP29/P2RX7/BACE2/SYT1/CUL3/VPS37C/SEC31A/DNM1/VPS36/ATP6V1H/HGS/CPLX3/TYRP1/DOC2A/ARFGAP2/SNX3/AP1G1/DNAJC13/STAM/LYST/ATP6V0A1/CORO1C/SNCA/VAMP4/STX1A/ALS2/SNAP25/PDCD6/VPS8	62
geneM1	BP	GO:1903307	positive regulation of regulated secretory pathway	11/1926	38/12419	0.289474	1.86655	2.29198	0.0257382	0.464277	KCNB1/STXBP1/SYT4/CDK5R2/SYT1/SLC4A8/CD177/AP1G1/SNX4/RAB15/STX1A	11
geneM1	BP	GO:0044772	mitotic cell cycle phase transition	66/1926	339/12419	0.19469	1.25538	2.04246	0.0271482	0.472225	CAMK2A/MTBP/ACVR1B/ZNF324/HINFP/KCNH5/DPF1/PLCB1/AMBRA1/PIAS1/ACTB/CTC1/RPS6KB1/RAD50/BCL7A/KLHL18/VPS4A/PSMG2/ZWILCH/RAD51C/CCND2/CHMP4B/CDKN1B/CDC34/CLASP2/PPP6C/WNT10B/CCNG2/SMARCA2/INIP/ENSA/PKD1/LSM11/PRKDC/PPP1R9B/BRSK2/ANAPC7/UBE2E2/CUL3/MBLAC1/RINT1/JADE1/KDM8/CALM3/NPM2/CDKN2D/WAC/CDK14/CDC7/BRSK1/MTA3/GEN1/APC/CASP2/ARPP19/INCENP/ANAPC11/CCNY/CLASP1/EIF4E/APP/ID2/CUL1/PCID2/PPP2R2D/ANAP…	66
geneM1	BP	GO:0033555	multicellular organismal response to stress	19/1926	78/12419	0.24359	1.57069	2.16607	0.0271594	0.472225	AQP9/RPS6KB1/MAPK8IP2/FBXL20/CRHR1/ADAM11/BRINP1/NR4A2/NEUROD2/CRH/HCN1/CRHR1/GRP/EPHB2/MEF2C/EIF4E/ALS2/LARGE1/TMEM74	19
geneM1	BP	GO:0007100	mitotic centrosome separation	5/1926	12/12419	0.416667	2.6867	2.50437	0.0272801	0.472225	NEK2/NSFL1C/NDE1/UBXN2B/NDEL1	5
geneM1	BP	GO:0034058	endosomal vesicle fusion	5/1926	12/12419	0.416667	2.6867	2.50437	0.0272801	0.472225	VPS11/VPS4A/VPS33A/TGFBRAP1/VPS8	5
geneM1	BP	GO:0090158	endoplasmic reticulum membrane organization	5/1926	12/12419	0.416667	2.6867	2.50437	0.0272801	0.472225	VCPIP1/TMED2/ATL1/REEP5/RTN4	5
geneM1	BP	GO:1902259	regulation of delayed rectifier potassium channel activity	5/1926	12/12419	0.416667	2.6867	2.50437	0.0272801	0.472225	ANK3/SUMO1/KCNS2/NOS1AP/KCNS1	5
geneM1	BP	GO:1902514	regulation of calcium ion transmembrane transport via high voltage-gated calcium channel	5/1926	12/12419	0.416667	2.6867	2.50437	0.0272801	0.472225	UBR3/CACNB2/BIN1/NOS1AP/CACNB1	5
geneM1	BP	GO:1904779	regulation of protein localization to centrosome	5/1926	12/12419	0.416667	2.6867	2.50437	0.0272801	0.472225	RAB11FIP3/CEP72/NSFL1C/APC/UBXN2B	5
geneM1	BP	GO:0006991	response to sterol depletion	6/1926	16/12419	0.375	2.41803	2.43157	0.0273149	0.472225	TMED2/PIP4P1/INSIG2/EIF2A/SREBF2/FBXW7	6
geneM1	BP	GO:0007289	spermatid nucleus differentiation	6/1926	16/12419	0.375	2.41803	2.43157	0.0273149	0.472225	MFSD14A/SRPK1/KAT5/TBPL1/PYGO2/CHD5	6
geneM1	BP	GO:0042438	melanin biosynthetic process	6/1926	16/12419	0.375	2.41803	2.43157	0.0273149	0.472225	CHML/OCA2/RAPGEF2/TRPC1/OPN3/TYRP1	6
geneM1	BP	GO:0071467	cellular response to pH	6/1926	16/12419	0.375	2.41803	2.43157	0.0273149	0.472225	PKD2L1/MCOLN1/GPR68/GNA11/SCNN1D/KCNK4	6
geneM1	BP	GO:0009914	hormone transport	46/1926	225/12419	0.204444	1.31827	2.06406	0.0274344	0.472225	PICK1/KCNB1/PLCB1/VIP/VSNL1/NEUROD1/ADCYAP1/CRY2/SIRT4/CRHR1/CHRM3/SPP1/RAB11FIP3/NR1D1/CAMK2G/ILDR2/SLCO4A1/FZD4/ENSA/NADK/GNAZ/PRKCE/BRSK2/IL1B/SLC25A22/PCLO/CPLX3/CRH/GPR68/AACS/CRHR1/MYRIP/KLF7/GNA11/GRP/PER2/MPC2/SNX4/CHGA/ABCC8/NOS2/STX1A/PFKL/BMAL1/CLOCK/SNAP25	46
geneM1	BP	GO:0000018	regulation of DNA recombination	23/1926	99/12419	0.232323	1.49804	2.13147	0.0276357	0.472225	KPNA1/RIF1/ACTB/HDGFL2/RAD50/SENP3/ACTR2/KAT5/MRGBP/PPP4R2/BRD8/SPIDR/NSD2/PIAS4/RMI2/PMS2/ZRANB3/UBE2B/UBQLN4/EXOSC6/STAT6/ZNF365/EPC2	23
geneM1	BP	GO:0010562	positive regulation of phosphorus metabolic process	93/1926	497/12419	0.187123	1.20658	2.01373	0.0276433	0.472225	ABI1/HGF/PPP1R16B/RALB/SPPL3/PDPK1/AMBRA1/MAPT/RALBP1/MAP2K4/THPO/ACSL3/ADCYAP1/PTPRJ/FIZ1/TOM1L1/HTR2A/BTBD10/ARHGEF2/PSRC1/FLT1/MTMR9/PTPN1/RAD50/TRAF6/BDNF/ROCK2/KITLG/MAP3K10/SNX9/PAK1/CCND2/TCIM/LRRK2/NEDD9/CDKN1B/LMO4/TNFRSF11A/MARK2/FLOT1/NTRK3/GREM1/PPP1R12A/RAPGEF2/CRKL/P2RX7/MAGI2/IL1B/OPRD1/RAP2A/CAB39/CALM3/MAP4K2/CRH/KCTD20/TTBK1/AXIN1/DDRGK1/LRP8/DAB2IP/ADGRF5/SEMA7A/ATG14/MAP2K5/UB…	93
geneM1	BP	GO:0045937	positive regulation of phosphate metabolic process	93/1926	497/12419	0.187123	1.20658	2.01373	0.0276433	0.472225	ABI1/HGF/PPP1R16B/RALB/SPPL3/PDPK1/AMBRA1/MAPT/RALBP1/MAP2K4/THPO/ACSL3/ADCYAP1/PTPRJ/FIZ1/TOM1L1/HTR2A/BTBD10/ARHGEF2/PSRC1/FLT1/MTMR9/PTPN1/RAD50/TRAF6/BDNF/ROCK2/KITLG/MAP3K10/SNX9/PAK1/CCND2/TCIM/LRRK2/NEDD9/CDKN1B/LMO4/TNFRSF11A/MARK2/FLOT1/NTRK3/GREM1/PPP1R12A/RAPGEF2/CRKL/P2RX7/MAGI2/IL1B/OPRD1/RAP2A/CAB39/CALM3/MAP4K2/CRH/KCTD20/TTBK1/AXIN1/DDRGK1/LRP8/DAB2IP/ADGRF5/SEMA7A/ATG14/MAP2K5/UB…	93
geneM1	BP	GO:0017156	calcium-ion regulated exocytosis	15/1926	58/12419	0.258621	1.66761	2.18329	0.0282604	0.479591	SYT17/KCNB1/STXBP1/SYT11/SYN2/SYT4/CDK5R2/RAB3GAP1/SYT1/SYT5/DOC2A/SYT12/ATP2A2/STX1A/SNAP25	15
geneM1	BP	GO:0070534	protein K63-linked ubiquitination	15/1926	58/12419	0.258621	1.66761	2.18329	0.0282604	0.479591	PELI3/ARIH2/TRIM3/RNF167/TRAF6/RNF115/PRPF19/ITCH/GPS2/UBE2E2/UBE2E3/UBE2V2/TRIM27/UBE2B/STUB1	15
geneM1	BP	GO:1902414	protein localization to cell junction	22/1926	94/12419	0.234043	1.50912	2.12275	0.0284566	0.481337	STAU1/TAMALIN/MAPT/MAPK9/ACTB/CACNG2/STX3/HOMER1/DLG2/PCLO/CACNG3/ZDHHC7/NECTIN1/GRIN2A/DVL1/PRKCZ/RAB27B/CLSTN1/BSN/MAPK8IP3/SNAP25/NRXN1	22
geneM1	BP	GO:0035303	regulation of dephosphorylation	21/1926	89/12419	0.235955	1.52146	2.11512	0.0292548	0.489814	PPP1R16B/PPP6R1/PPP2R3C/SPPL3/AMBRA1/CRY2/NUAK1/MTMR2/MTMR9/ROCK2/SMG5/ENSA/PPP1R12A/MAGI2/YWHAB/CALM3/HTT/ARPP19/MEF2C/ANKLE2/PPP6R2	21
geneM1	BP	GO:0043506	regulation of JUN kinase activity	10/1926	34/12419	0.294118	1.89649	2.24255	0.0294125	0.489814	PTPN1/TRAF6/MAP3K10/PAK1/TNFRSF11A/MAP4K2/DAB2IP/MAP3K4/MAP3K12/ZNF675	10
geneM1	BP	GO:0045324	late endosome to vacuole transport	10/1926	34/12419	0.294118	1.89649	2.24255	0.0294125	0.489814	CHMP1A/PIK3R4/VTA1/VPS4A/CHMP4B/VPS37C/VPS36/HGS/STAM/TMEM50A	10
geneM1	BP	GO:0097484	dendrite extension	10/1926	34/12419	0.294118	1.89649	2.24255	0.0294125	0.489814	SYT17/RNF157/NEDD4L/TMEM108/SYT4/RASAL1/SYT1/BCL11A/ITSN2/WASF1	10
geneM1	BP	GO:0045787	positive regulation of cell cycle	46/1926	226/12419	0.20354	1.31244	2.03082	0.0294325	0.489814	MTBP/DUSP3/PLCB1/NCAPH2/SPAG5/USP2/RPS6KB1/PSRC1/RAD18/ROCK2/KLHL18/RAD51C/CCND2/SLF1/FEN1/KAT5/WNT10B/CIT/LSM11/TTL/PRKCE/ANAPC7/UBE2E2/IL1B/CUL3/MBLAC1/CEP295/NPM2/DDRGK1/NSFL1C/CDC7/MTA3/CENPV/GEN1/RAD23A/UBE2B/INCENP/ANAPC11/ZPR1/CCNY/EIF4E/UBXN2B/APP/YTHDC2/PCID2/ECT2	46
geneM1	BP	GO:0001893	maternal placenta development	8/1926	25/12419	0.32	2.06339	2.28013	0.030401	0.502689	BSG/PARP2/PPARD/TMED2/SPP1/STOX2/CTSB/ASH1L	8
geneM1	BP	GO:1903859	regulation of dendrite extension	8/1926	25/12419	0.32	2.06339	2.28013	0.030401	0.502689	SYT17/RNF157/NEDD4L/SYT4/RASAL1/SYT1/BCL11A/ITSN2	8
geneM1	BP	GO:2001257	regulation of cation channel activity	19/1926	79/12419	0.240506	1.5508	2.10405	0.0307321	0.506539	CACNB3/ANK3/SUMO1/HOMER1/CRHR1/FGF12/JPH4/ANTKMT/CACNB2/STAC2/CALM3/CRHR1/GRP/HTT/KCNS2/SCN1B/NOS1AP/CACNB1/KCNS1	19
geneM1	BP	GO:0006476	protein deacetylation	11/1926	39/12419	0.282051	1.81869	2.19379	0.0309803	0.509004	MAPT/SIRT4/TPPP/HDAC4/DYRK1A/CCAR2/KAT14/YEATS2/TADA2A/HDAC9/SPRED2	11
geneM1	BP	GO:0043406	positive regulation of MAP kinase activity	15/1926	59/12419	0.254237	1.63934	2.10889	0.0326404	0.531848	FLT1/PTPN1/TRAF6/MAP3K10/PAK1/LRRK2/TNFRSF11A/NTRK3/IL1B/MAP4K2/DAB2IP/MAP2K5/MAP3K4/MAP3K12/PDGFA	15
geneM1	BP	GO:0048278	vesicle docking	15/1926	59/12419	0.254237	1.63934	2.10889	0.0326404	0.531848	KCNB1/STXBP1/EXOC8/RALB/VPS11/RAB12/STX3/EXOC1/STX5/SYT1/STX1A/SNAP25/EXOC3/EXOC4/EXOC6	15
geneM1	BP	GO:0045911	positive regulation of DNA recombination	14/1926	54/12419	0.259259	1.67172	2.11931	0.0327096	0.531848	RIF1/ACTB/HDGFL2/ACTR2/KAT5/MRGBP/BRD8/NSD2/PIAS4/PMS2/UBE2B/EXOSC6/STAT6/EPC2	14
geneM1	BP	GO:1903828	negative regulation of protein localization	37/1926	177/12419	0.20904	1.3479	1.99721	0.032783	0.531848	YOD1/CORO2B/KCNB1/RANGAP1/NEDD4L/VSNL1/MAPT/TMEM59/AP2M1/SIRT4/TMED2/SUMO1/PKIG/GOPC/SYT4/ROCK2/RAB11FIP3/LRRK2/DMTN/PKDCC/CYP51A1/GNAZ/TERF1/IL1B/LZTFL1/DCLK1/NSFL1C/PIAS4/SNX3/KLF7/NDFIP2/CHGA/ABCC8/BCL2L1/ILRUN/UBXN2B/PFKL	37
geneM1	BP	GO:1904950	negative regulation of establishment of protein localization	24/1926	106/12419	0.226415	1.45994	2.03741	0.0330501	0.534061	YOD1/CORO2B/KCNB1/RANGAP1/VSNL1/MAPT/SIRT4/SUMO1/PKIG/SYT4/RAB11FIP3/LRRK2/DMTN/PKDCC/CYP51A1/GNAZ/TERF1/IL1B/SNX3/KLF7/NDFIP2/CHGA/ABCC8/PFKL	24
geneM1	BP	GO:0051301	cell division	92/1926	495/12419	0.185859	1.19843	1.93021	0.0331265	0.534061	SEPTIN5/SPIRE1/ANK3/EXOC8/HAUS2/RALB/SYCE1/PDS5A/CHMP1A/PIK3R4/CENPT/SPAG5/ARHGEF2/PSRC1/ZBTB16/MICAL3/ANXA11/ROCK2/KLHL18/VPS4A/TUBA1C/ZWILCH/RAB11FIP3/SNX9/SENP5/SEPTIN11/CCND2/CHMP4B/NEDD9/UVRAG/MAPRE2/FSD1/CLASP2/ACTR2/STMN1/CCNG2/CIT/ENSA/NR3C1/ETV5/RASA1/ALKBH4/EXOC1/RAB35/TERF1/PRKCE/GAREM1/TPPP/BRSK2/ANAPC7/IL1B/CUL3/TACC1/KATNB1/SPTBN1/KLHL42/NEK2/CALM3/CDK14/CDC7/GIT1/KAT14/TUBA1B/CCSAP…	92
geneM1	BP	GO:0034391	regulation of smooth muscle cell apoptotic process	7/1926	21/12419	0.333333	2.14936	2.25836	0.0337566	0.542524	ATF4/DNMT1/PDE1A/MAP2K5/GRP/GRIA4/STUB1	7
geneM1	BP	GO:0044770	cell cycle phase transition	79/1926	419/12419	0.188544	1.21575	1.92472	0.034094	0.546245	CAMK2A/MTBP/ACVR1B/ZNF324/HINFP/KCNH5/DPF1/PLCB1/AMBRA1/PIAS1/ACTB/CTC1/RPS6KB1/RAD50/BCL7A/KLHL18/VPS4A/PSMG2/ZWILCH/RAD51C/CCND2/CHMP4B/TCIM/PRPF19/CDKN1B/CDC34/CLASP2/PPP6C/WNT10B/CCNG2/SMARCA2/INIP/ENSA/PKD1/LSM11/PRKDC/PPP1R9B/BRSK2/ANAPC7/DNA2/UBE2E2/CUL3/MBLAC1/RINT1/JADE1/KDM8/CALM3/NPM2/CDKN2D/WAC/CCAR2/CDK14/DDRGK1/CDC7/BRSK1/ING4/MTA3/GEN1/APC/CASP2/APBB1/ARPP19/INCENP/ANAPC11/USP28/FB…	79
geneM1	BP	GO:0051495	positive regulation of cytoskeleton organization	32/1926	150/12419	0.213333	1.37559	1.98271	0.0346915	0.554097	ARPC2/TOGARAM1/CDK5R1/MAPT/SPAG5/CTTN/PSRC1/ROCK2/SNX9/PAK1/CDKN1B/CD47/SYNPO/BAIAP2L2/PRKCE/NAV3/P2RX7/KATNB1/CEP295/BRK1/LIMK1/TRIM27/BIN1/SMAD3/GIT1/CLIP1/FMN1/CLASP1/WASF1/BRAF/MLST8/DCTN1	32
geneM1	BP	GO:1903522	regulation of blood circulation	39/1926	189/12419	0.206349	1.33056	1.96185	0.0349083	0.555839	HTR2A/ADRA1B/GJC1/SCN3B/NUP155/CHRM3/TMEM38A/TNNT2/HRH2/S100A1/RNLS/THRB/MEF2A/HOPX/CACNB2/TRPC1/GRK2/CALM3/KCNMB4/ATP2B1/TMEM65/BIN1/EHD3/KCNJ3/ADRA1D/PER2/ITGA9/KCNJ12/TNNI3K/ATP2A2/CACNA1D/CHGA/ZDHHC21/SCN1B/NOS1AP/KCNMB2/GSK3A/DOCK5/ATP2B2	39
geneM1	BP	GO:0140014	mitotic nuclear division	42/1926	206/12419	0.203883	1.31466	1.95103	0.0352456	0.559483	TUBG2/MTBP/CHMP1A/NCAPH2/SPAG5/TOM1L1/PSRC1/VPS4A/PSMG2/ZWILCH/CHMP4B/CDKN1B/CLASP2/KAT5/KIFC2/DCTN2/PPP1R9B/ANAPC7/IL1B/CUL3/KATNB1/CUL9/NEK2/NPM2/NSFL1C/FBXW5/CCSAP/GEN1/APC/INCENP/ANAPC11/CLASP1/NDE1/TENT4A/DAPK3/ANKLE2/UBXN2B/NDEL1/SEH1L/PCID2/PPP2R2D/ANAPC15	42
geneM1	BP	GO:2000781	positive regulation of double-strand break repair	18/1926	75/12419	0.24	1.54754	2.03761	0.0355063	0.561893	SPIRE1/DPF1/RIF1/ACTB/HDGFL2/BCL7A/SLF1/TOP2B/ACTR2/KAT5/MRGBP/SMARCA2/BRD8/SPIDR/PRKDC/UBE2V2/PIAS4/EPC2	18
geneM1	BP	GO:0014046	dopamine secretion	10/1926	35/12419	0.285714	1.84231	2.13786	0.0356357	0.562217	SYT17/HTR2A/SYT11/SYT4/CHRNA4/KCNA2/SYT1/SYT5/SYT12/SNCA	10
geneM1	BP	GO:0032436	positive regulation of proteasomal ubiquitin-dependent protein catabolic process	17/1926	70/12419	0.242857	1.56596	2.03434	0.0362898	0.565492	ZFAND2A/PIAS1/MAPK9/SUMO1/LRRK2/COP1/RBX1/AXIN1/DDRGK1/SOCS5/RAD23A/DVL1/SH3RF3/GSK3A/STUB1/SH3RF1/TRIB2	17
geneM1	BP	GO:1903533	regulation of protein targeting	17/1926	70/12419	0.242857	1.56596	2.03434	0.0362898	0.565492	UBE2J2/ANK3/KCNB1/CDK5R1/VPS11/ARIH2/BNIP3L/LRRK2/DMTN/C2CD5/PDCD5/CSNK2A2/BAP1/SREBF2/FBXW7/UBE2D3/GSK3A	17
geneM1	BP	GO:1905037	autophagosome organization	24/1926	107/12419	0.224299	1.4463	1.98635	0.0365579	0.565492	RALB/AMBRA1/PIP4K2C/TRAF6/LRRK2/RAB3GAP1/ULK2/SNX30/ATG2B/ULK3/ATG5/FEZ2/ARFIP2/RAB5A/NSFL1C/ATG14/STBD1/SNX4/ATP2A2/ATG12/EPHB2/ATG9A/UBXN2B/LRSAM1	24
geneM1	BP	GO:0031398	positive regulation of protein ubiquitination	21/1926	91/12419	0.230769	1.48802	2.00177	0.0365901	0.565492	FANCI/RNF111/MAPK9/TRAF6/LRRK2/SKP1/TBC1D7/CUL3/UBE2V2/RBX1/AXIN1/UBE2D1/NDFIP2/NHLRC1/FBXW7/SENP2/DERL1/FBXO33/GSK3A/STUB1/PDCD6	21
geneM1	BP	GO:0006582	melanin metabolic process	6/1926	17/12419	0.352941	2.27579	2.25508	0.0368152	0.565492	CHML/OCA2/RAPGEF2/TRPC1/OPN3/TYRP1	6
geneM1	BP	GO:0035929	steroid hormone secretion	6/1926	17/12419	0.352941	2.27579	2.25508	0.0368152	0.565492	CRY2/CRHR1/SPP1/FZD4/CRH/CRHR1	6
geneM1	BP	GO:0044550	secondary metabolite biosynthetic process	6/1926	17/12419	0.352941	2.27579	2.25508	0.0368152	0.565492	CHML/OCA2/RAPGEF2/TRPC1/OPN3/TYRP1	6
geneM1	BP	GO:0046697	decidualization	6/1926	17/12419	0.352941	2.27579	2.25508	0.0368152	0.565492	BSG/PARP2/PPARD/SPP1/CTSB/ASH1L	6
geneM1	BP	GO:0048588	developmental cell growth	41/1926	201/12419	0.20398	1.31528	1.93063	0.0368791	0.565492	SEMA3B/TWF2/SYT17/RNF157/EMX1/NEDD4L/MAPT/ARIH2/PARP2/TMEM108/MAP2K4/CTTN/PLXNA1/FSTL4/SYT4/BDNF/SPP1/RASAL1/YY1/COBL/ULK2/TTL/OLFM1/SYT1/RTN4R/PUM2/DCLK1/LIMK1/SEMA7A/BCL11A/DVL1/FOXP1/PRKCZ/RAPH1/ITSN2/WASF1/APP/NDEL1/RTN4/GSK3A/SEMA4A	41
geneM1	BP	GO:0006904	vesicle docking involved in exocytosis	11/1926	40/12419	0.275	1.77322	2.09843	0.0369395	0.565492	KCNB1/STXBP1/EXOC8/RALB/VPS11/RAB12/EXOC1/SNAP25/EXOC3/EXOC4/EXOC6	11
geneM1	BP	GO:0071248	cellular response to metal ion	34/1926	162/12419	0.209877	1.3533	1.93916	0.0374308	0.56964	ANK3/SYT17/KCNB1/ITPKA/ITPKC/ATF4/MAPK9/MCOLN1/SUMO1/SYT11/EIF2AK3/STK39/SYT4/RASAL1/LRRK2/CDKN1B/DMTN/DLG2/ADD1/MEF2A/SYT1/NEUROD2/SYT5/CPNE8/SYT12/MAPK8/EIF2S1/CPNE4/SNCA/MEF2C/ADCY1/BRAF/GSK3A/ECT2	34
geneM1	BP	GO:0072666	establishment of protein localization to vacuole	15/1926	60/12419	0.25	1.61202	2.03589	0.0374951	0.56964	PIK3R4/CACNG2/VPS4A/SORT1/VPS13D/VPS37C/MON1A/VPS36/HGS/CACNG3/ATG14/STAM/NAGPA/GGA3/VPS8	15
geneM1	BP	GO:0010821	regulation of mitochondrion organization	28/1926	129/12419	0.217054	1.39958	1.95447	0.0376744	0.56964	SPIRE1/HGF/AMBRA1/MAPT/RALBP1/RHOT1/CTTN/BNIP3L/LRRK2/CYRIB/INF2/ADCK1/DNM1L/VPS13D/PDCD5/DDHD1/HTT/CSNK2A2/SREBF2/BCL2L1/MTCH2/STAT2/FBXW7/BBC3/GSK3A/STUB1/DDHD2/CAMKK2	28
geneM1	BP	GO:0051260	protein homooligomerization	32/1926	151/12419	0.211921	1.36648	1.94114	0.0376985	0.56964	KCNF1/KCNB1/PRMT8/SHMT2/PKD2L1/MCOLN1/GLS/ALDH1A2/SGTB/TRPV5/MICU1/GLRA3/TNFAIP1/KCNA2/KCNV1/CALHM1/PRPH2/ACACA/ATL1/DNM1/HCN1/EHD3/KCNJ12/KCNS2/KCNS3/KCTD1/EHD4/ALS2/KCNS1/KCTD16/MPP2/ECT2	32
geneM1	BP	GO:0022406	membrane docking	20/1926	86/12419	0.232558	1.49955	1.99159	0.0377625	0.56964	KCNB1/STXBP1/EXOC8/RALB/VPS11/RAB12/STX3/VAPA/EXOC1/STX5/SNAP29/SYT1/SNX3/ATG14/ATP2A2/STX1A/SNAP25/EXOC3/EXOC4/EXOC6	20
geneM1	BP	GO:0009268	response to pH	8/1926	26/12419	0.307692	1.98402	2.15183	0.0381239	0.571127	PKD2L1/MCOLN1/GPR4/GPR68/GNA11/SCNN1D/ABCC8/KCNK4	8
geneM1	BP	GO:0090311	regulation of protein deacetylation	8/1926	26/12419	0.307692	1.98402	2.15183	0.0381239	0.571127	MAPT/TPPP/DYRK1A/CCAR2/KAT14/YEATS2/TADA2A/SPRED2	8
geneM1	BP	GO:0048167	regulation of synaptic plasticity	37/1926	179/12419	0.206704	1.33284	1.92167	0.0381932	0.571127	STAU1/CAMK2A/PICK1/KCNB1/STXBP1/ITPKA/MAPT/ATF4/CPEB3/STX3/SYT4/RAB3GAP1/JPH4/YTHDF1/RAPGEF2/RASGRF1/LRRTM2/NEUROD2/C22orf39/CNTN4/CRH/RAB5A/BRSK1/SYT12/YWHAH/TSHZ3/GRIN2A/SNCA/PRKCZ/EPHB2/MEF2C/ADCY1/BRAF/APP/LARGE1/SNAP25/MPP2	37
geneM1	BP	GO:0051299	centrosome separation	5/1926	13/12419	0.384615	2.48003	2.28734	0.0387953	0.573481	NEK2/NSFL1C/NDE1/UBXN2B/NDEL1	5
geneM1	BP	GO:0071218	cellular response to misfolded protein	5/1926	13/12419	0.384615	2.48003	2.28734	0.0387953	0.573481	DNAJC18/CUL3/UBE2W/DERL1/STUB1	5
geneM1	BP	GO:1900006	positive regulation of dendrite development	5/1926	13/12419	0.384615	2.48003	2.28734	0.0387953	0.573481	COBL/ELAVL4/LRP8/DAB2IP/PACSIN1	5
geneM1	BP	GO:1903599	positive regulation of autophagy of mitochondrion	5/1926	13/12419	0.384615	2.48003	2.28734	0.0387953	0.573481	AMBRA1/VPS13D/HTT/STUB1/CAMKK2	5
geneM1	BP	GO:0051493	regulation of cytoskeleton organization	80/1926	428/12419	0.186916	1.20525	1.85131	0.0396461	0.584383	ARPC2/CORO2B/TWF2/MYADM/TOGARAM1/PICK1/HAUS2/CDK5R1/CHMP1A/MAPT/SPAG5/CTTN/CORO1A/ARHGEF2/PSRC1/BMERB1/ROCK2/FSCN1/BICD2/SNX9/PAK1/CHMP4B/SSH2/NEDD9/CDKN1B/MAP1S/DMTN/MAPRE2/FSD1/CLASP2/CD47/CYRIB/STMN1/RND1/MARK2/RASA1/SYNPO/BAIAP2L2/PKD1/ADD1/PRKCE/NAV3/TPPP/P2RX7/KATNB1/SPTBN1/CEP295/BRK1/SH3BP1/LIMK1/DYRK1A/TRIM27/ARFIP2/BIN1/SMAD3/TMOD1/PIK3R1/SCHIP1/GIT1/S100A9/STMN4/ARPC5/CCSAP/CLIP1/FMN1/…	80
geneM1	BP	GO:0007005	mitochondrion organization	84/1926	452/12419	0.185841	1.19832	1.84008	0.0403574	0.593173	SPIRE1/CAMK2A/HGF/POLG/MFSD14A/NDUFA10/AMBRA1/MAPT/IFI6/RALBP1/RHOT1/SDHAF1/CTTN/SUPV3L1/SIRT4/COX7A1/NDUFS2/RETREG1/BNIP3L/LRRK2/NDUFA9/NDUFS1/TRAK1/MIGA1/CYRIB/UQCC4/ND5/MARK2/DNAJA3/ULK2/SNX30/INF2/TOP3A/ATG2B/ADCK1/PKD1/ATAD3A/ULK3/DNM1L/ATG5/VPS13D/MEF2A/DNA2/P2RX7/PDCD5/PUM2/PTCD2/SLC25A46/DDHD1/CCAR2/ARFIP2/PEX5/ATG14/HTT/CSNK2A2/FOXRED1/ARMC1/SREBF2/ATG12/AGK/COA8/BCL2L1/MTCH2/STAT2/SNCA/…	84
geneM1	BP	GO:0007029	endoplasmic reticulum organization	21/1926	92/12419	0.228261	1.47184	1.94611	0.0407303	0.596953	VCPIP1/GET1/BAG6/TMED2/EIF2AK3/RETREG1/TMEM38A/LRRK2/RAB3GAP1/VAPA/LNPK/SPTSSB/NOMO1/SGTA/ATL1/SEC31A/PEX5/EMC1/REEP5/RETREG3/RTN4	21
geneM1	BP	GO:0010799	regulation of peptidyl-threonine phosphorylation	9/1926	31/12419	0.290323	1.87202	2.08263	0.0409724	0.597109	DMTN/CAB39/CALM3/AXIN1/UBE2K/SPRY2/APP/GSK3A/SPRED2	9
geneM1	BP	GO:0046627	negative regulation of insulin receptor signaling pathway	9/1926	31/12419	0.290323	1.87202	2.08263	0.0409724	0.597109	RPS6KB1/PTPN1/PIP4K2C/PTPRE/IL1B/PTPN2/PRKCZ/GRB14/GSK3A	9
geneM1	BP	GO:0051656	establishment of organelle localization	73/1926	388/12419	0.188144	1.21317	1.82765	0.04202	0.607239	SEPTIN5/SPIRE1/STXBP1/EXOC8/CHMP1A/PDPK1/MAPT/TRAPPC8/RHOT1/FBXW11/SPAG5/IRAG2/TMED2/PSRC1/ARHGAP21/SYT11/SYT4/AP3S1/VPS4A/BICD2/ZWILCH/CHMP4B/LRRK2/MAP1S/CLASP2/FAM91A1/PPP6C/TRAK1/KAT5/DCTN2/EXOC1/BICDL1/PKD1/TOR1A/DNM1L/TERF1/TTL/SNAP29/CUL3/DNM1/NEK2/HGS/MAP4K2/GPSM1/NSFL1C/ARFGAP2/AP1G1/GRP/HTT/SPRY2/FERRY3/STAM/SNX4/CHGA/APC/UBE2B/INCENP/MARK1/SNCA/PRKCZ/CLASP1/NDE1/C17orf75/UBXN2B/NDEL1/SE…	73
geneM1	BP	GO:0002028	regulation of sodium ion transport	16/1926	66/12419	0.242424	1.56317	1.9653	0.0420206	0.607239	ANK3/CNTN1/NEDD4L/FXYD6/SCN3B/STK39/FGF12/PTPN3/FXYD7/PRKCE/P2RX7/FXYD2/NKAIN2/GRP/YWHAH/SCN1B	16
geneM1	BP	GO:0051899	membrane depolarization	16/1926	66/12419	0.242424	1.56317	1.9653	0.0420206	0.607239	ANK3/PPP2R3C/NEDD4L/IFI6/CACNG2/SCN3B/CHRNA4/LRRK2/PTPN3/P2RX7/CACNB2/HCN1/YWHAH/CACNA1D/SCN1B/PRKCZ	16
geneM1	BP	GO:0051345	positive regulation of hydrolase activity	67/1926	353/12419	0.189802	1.22386	1.82801	0.0423989	0.610994	AGAP1/RANGAP1/PDPK1/MAPT/RALBP1/ADCYAP1/HTR2A/RASGEF1C/FLT1/MTMR9/EIF2AK3/ROCK2/BCL2L13/SNX9/MAPRE2/RAB3GAP1/AGRN/RGP1/NTRK3/GPIHBP1/PPP1R12A/CR1/TBC1D7/RALGDS/RAPGEF2/MAGI2/RAPGEF5/ARHGAP22/RTN4R/PDCD5/RASGRF1/DOCK9/TIAM2/SGSM3/SH3BP1/SGSM2/CALM3/LARS1/TTBK1/DDRGK1/SMAD3/IFT57/RGS6/S100A9/TBC1D10B/CASP2/ARL6IP5/CORO1C/GRIN2A/TBC1D17/SNCA/TBC1D13/BBC3/MEF2C/GNA15/ACER2/RGL1/NR1H2/ALS2/NDEL1/AGAP3…	67
geneM1	BP	GO:0003254	regulation of membrane depolarization	10/1926	36/12419	0.277778	1.79113	2.03654	0.042717	0.613864	ANK3/PPP2R3C/NEDD4L/IFI6/SCN3B/LRRK2/PTPN3/P2RX7/HCN1/SCN1B	10
geneM1	BP	GO:0044090	positive regulation of vacuole organization	7/1926	22/12419	0.318182	2.05166	2.11511	0.0430824	0.615685	RALB/MCOLN1/PIP4K2C/RAB3GAP1/SNX30/SNX4/LRSAM1	7
geneM1	BP	GO:1903861	positive regulation of dendrite extension	7/1926	22/12419	0.318182	2.05166	2.11511	0.0430824	0.615685	SYT17/RNF157/NEDD4L/SYT4/RASAL1/SYT1/ITSN2	7
geneM1	BP	GO:0007218	neuropeptide signaling pathway	14/1926	56/12419	0.25	1.61202	1.96653	0.0435001	0.617044	ADCYAP1/SSTR1/NPY1R/SSTR3/SORT1/MCHR1/PROKR2/RAPGEF2/OPRD1/MCHR2/NXPH2/NMU/GRP/GLRB	14
geneM1	BP	GO:0097352	autophagosome maturation	14/1926	56/12419	0.25	1.61202	1.96653	0.0435001	0.617044	CHMP1A/PIK3R4/MCOLN1/VPS4A/CHMP4B/UVRAG/VPS33A/ATG5/SNAP29/ATG14/TECPR1/ATP2A2/ATG12/UBQLN4	14
geneM1	BP	GO:1901800	positive regulation of proteasomal protein catabolic process	22/1926	98/12419	0.22449	1.44753	1.90552	0.0435476	0.617044	ZFAND2A/PIAS1/BAG6/MAPK9/SUMO1/LRRK2/COP1/SGTA/PSMC5/RBX1/AXIN1/DDRGK1/DAB2IP/SOCS5/RAD23A/DVL1/FBXW7/SH3RF3/GSK3A/STUB1/SH3RF1/TRIB2	22
geneM1	BP	GO:0051306	mitotic sister chromatid separation	11/1926	41/12419	0.268293	1.72997	2.00575	0.0436559	0.617044	NCAPH2/PSMG2/ZWILCH/ANAPC7/CUL3/GEN1/APC/INCENP/ANAPC11/PCID2/ANAPC15	11
geneM1	BP	GO:1903078	positive regulation of protein localization to plasma membrane	13/1926	51/12419	0.254902	1.64363	1.97321	0.0439132	0.61856	PDPK1/ACSL3/PLS1/STX3/PRKCE/DPP10/PPP1R9B/STAC2/SPTBN1/ZDHHC5/PIK3R1/EPHB2/ZDHHC8	13
geneM1	BP	GO:0086002	cardiac muscle cell action potential involved in contraction	12/1926	46/12419	0.26087	1.68211	1.98563	0.044003	0.61856	NEDD4L/GJC1/SCN3B/NUP155/FGF12/CACNB2/BIN1/SCN8A/KCNJ3/CACNA1D/SCN1B/NOS1AP	12
geneM1	BP	GO:0015833	peptide transport	40/1926	198/12419	0.20202	1.30264	1.83913	0.044405	0.622514	PICK1/KCNB1/PLCB1/VIP/VSNL1/NEUROD1/ADCYAP1/SIRT4/CRHR1/CHRM3/NR1D1/CAMK2G/ILDR2/ENSA/NADK/GNAZ/PRKCE/BRSK2/IL1B/SLC25A22/PCLO/CPLX3/CRH/GPR68/AACS/CRHR1/MYRIP/KLF7/GNA11/GRP/PER2/MPC2/CHGA/ABCC8/NOS2/STX1A/PFKL/BMAL1/CLOCK/SNAP25	40
geneM1	BP	GO:0072594	establishment of protein localization to organelle	76/1926	407/12419	0.186732	1.20406	1.79333	0.0448291	0.626756	RGPD6/UBE2J2/KPNA1/SRPRA/PIK3R4/SPRN/ZFAND2A/MAPT/VPS11/ARIH2/TNPO2/BAG6/CRY2/CACNG2/SIRT4/SUMO1/PKIG/SGTB/PITRM1/BNIP3L/NUP155/VPS4A/CHMP4B/SORT1/LRRK2/HACL1/RGPD5/NUP85/RAB3GAP1/PPP3R1/TIMM44/SGTA/VPS13D/TERF1/SPIDR/TOMM40L/DNLZ/VPS37C/PDCD5/RGPD8/PEX5L/MON1A/NUP153/VPS36/WBP2/HGS/CACNG3/PEX5/SRP19/RANBP2/SMAD3/PIK3R1/ATG14/SNAP25-AS1/CSNK2A2/BAP1/SREBF2/STAM/SRP68/AGK/NAGPA/ZPR1/MTCH2/MAIP1/SP…	76
geneM1	BP	GO:0032984	protein-containing complex disassembly	44/1926	221/12419	0.199095	1.28378	1.82364	0.0451382	0.628577	DHX8/TWF2/NAPA/CHMP1A/PIK3R4/VTA1/ARHGEF2/MCOLN1/MICAL3/SLN/BMERB1/VPS4A/CHMP4B/MAP1S/DMTN/UVRAG/CLASP2/KLC1/VPS33A/STMN1/ATG5/ADD1/NAV3/PPP1R9B/SNAP29/GRWD1/KATNB1/SPTBN1/SH3BP1/PEX5/TMOD1/ATG14/STMN4/SH3GL1/CCSAP/TECPR1/ATP2A2/APC/ATG12/HDGFL3/UBQLN4/CLASP1/MICAL2/TMOD2	44
geneM1	BP	GO:0034219	carbohydrate transmembrane transport	21/1926	93/12419	0.225806	1.45602	1.89111	0.0452029	0.628577	AQP9/RTN2/MFSD4A/CHML/PPARD/RPS6KB1/SLC2A6/SLC5A11/SORT1/C2CD5/MEF2A/RAB4B/IL1B/ERFE/OPN3/SLC45A4/ZDHHC7/PIK3R1/ARPP19/BRAF/GSK3A	21
geneM1	BP	GO:0001934	positive regulation of protein phosphorylation	75/1926	402/12419	0.186567	1.203	1.77262	0.046783	0.643938	ABI1/HGF/RALB/PDPK1/RALBP1/MAP2K4/THPO/ADCYAP1/PTPRJ/FIZ1/TOM1L1/HTR2A/ARHGEF2/PSRC1/FLT1/PTPN1/RAD50/TRAF6/BDNF/ROCK2/KITLG/MAP3K10/SNX9/PAK1/CCND2/TCIM/LRRK2/NEDD9/CDKN1B/TNFRSF11A/MARK2/FLOT1/NTRK3/GREM1/RAPGEF2/CRKL/P2RX7/IL1B/OPRD1/RAP2A/CAB39/CALM3/MAP4K2/CRH/TTBK1/AXIN1/DDRGK1/LRP8/DAB2IP/SEMA7A/ATG14/MAP2K5/UBE2K/SPRY2/FGF17/DVL1/SNCA/FBXW7/CCNY/MAP3K4/CAMK1/EHD4/BRAF/MLST8/SH2D3C/ALS2/AP…	75
geneM1	BP	GO:0007032	endosome organization	20/1926	88/12419	0.227273	1.46547	1.87733	0.046882	0.643938	EXOC8/CHMP1A/VTI1A/VPS11/VTA1/VPS4A/CHMP4B/RNF26/VPS37C/DNM1/VPS36/ATP6V1H/HGS/SNX3/DNAJC13/STAM/ATP6V0A1/CORO1C/VAMP4/ALS2	20
geneM1	BP	GO:0045116	protein neddylation	8/1926	27/12419	0.296296	1.91054	2.02916	0.0470565	0.643938	DCUN1D1/UBE2M/RBX1/COPS7A/UBA3/DCUN1D2/COPS3/NEDD8	8
geneM1	BP	GO:0099174	regulation of presynapse organization	8/1926	27/12419	0.296296	1.91054	2.02916	0.0470565	0.643938	SLITRK5/SLITRK1/CBLN2/IL1RAP/LRFN5/NTNG2/SNCA/APP	8
geneM1	BP	GO:1901185	negative regulation of ERBB signaling pathway	8/1926	27/12419	0.296296	1.91054	2.02916	0.0470565	0.643938	DUSP3/PTPRJ/RNF115/ZFYVE28/PTPN3/PTPN2/DAB2IP/SOCS5	8
geneM1	BP	GO:1905606	regulation of presynapse assembly	8/1926	27/12419	0.296296	1.91054	2.02916	0.0470565	0.643938	SLITRK5/SLITRK1/CBLN2/IL1RAP/LRFN5/NTNG2/SNCA/APP	8
geneM1	BP	GO:0045859	regulation of protein kinase activity	69/1926	367/12419	0.188011	1.21231	1.76879	0.0475553	0.649042	ABI1/RALB/CDK5R1/DUSP3/PDPK1/ADCYAP1/PTPRJ/TOM1L1/ACTB/PSRC1/FLT1/PTPN1/PKIG/DUSP7/TRAF6/MAP3K10/SNX9/PAK1/CCND2/CDK5R2/TCIM/LRRK2/NEDD9/CDKN1B/UVRAG/ZFYVE28/TNFRSF11A/GADD45A/CCNG2/MARK2/NTRK3/RAPGEF2/IL1B/CAB39/HGS/CALM3/MAP4K2/RASIP1/CDKN2D/GTF2H1/TTBK1/AXIN1/TRIM27/PTPRT/LRP8/DAB2IP/MAP2K5/HTT/SPRY2/SOCS5/APC/DBNDD1/CORO1C/SNCA/FBXW7/CCNY/EPHB2/MAP3K4/CAMK1/ALS2/APP/MAP3K12/CCNYL1/ZNF675/ECT2…	69
geneM1	BP	GO:0007189	adenylate cyclase-activating G protein-coupled receptor signaling pathway	22/1926	99/12419	0.222222	1.43291	1.85272	0.0480938	0.649124	HTR5A/PTGER3/VIP/ADCYAP1/ADRA1B/CRHR1/ADGRB2/ADGRL3/GPR4/RAPGEF2/ADGRL2/GPR26/ADGRB3/ADGRF5/CRHR1/S1PR5/ADRA1D/PTHLH/CHGA/ADCY1/GSK3A/GNAQ	22
geneM1	BP	GO:0014048	regulation of glutamate secretion	6/1926	18/12419	0.333333	2.14936	2.09059	0.0481904	0.649124	STXBP1/SYT4/SLC38A2/RAB3GAP1/P2RX7/SNCA	6
geneM1	BP	GO:0035235	ionotropic glutamate receptor signaling pathway	6/1926	18/12419	0.333333	2.14936	2.09059	0.0481904	0.649124	CDK5R1/CPEB4/GRIN2A/GRIK1/APP/GRIA4	6
geneM1	BP	GO:0036499	PERK-mediated unfolded protein response	6/1926	18/12419	0.333333	2.14936	2.09059	0.0481904	0.649124	ATF4/TMED2/PTPN1/EIF2AK3/PTPN2/EIF2S1	6
geneM1	BP	GO:2000786	positive regulation of autophagosome assembly	6/1926	18/12419	0.333333	2.14936	2.09059	0.0481904	0.649124	RALB/PIP4K2C/RAB3GAP1/SNX30/SNX4/LRSAM1	6
geneM1	BP	GO:1902905	positive regulation of supramolecular fiber organization	30/1926	143/12419	0.20979	1.35274	1.81762	0.0484731	0.651231	ARPC2/TOGARAM1/CDK5R1/MAPT/CTTN/PSRC1/ROCK2/SNX9/PAK1/CDKN1B/CD47/SYNPO/BAIAP2L2/PRKCE/NAV3/KATNB1/BRK1/LIMK1/TRIM27/BIN1/SMAD3/GIT1/CLIP1/FMN1/CLASP1/WASF1/BRAF/MLST8/APP/DCTN1	30
geneM1	BP	GO:0008643	carbohydrate transport	24/1926	110/12419	0.218182	1.40685	1.83623	0.0487435	0.653163	AQP9/RTN2/MFSD4A/CHML/PPARD/PLS1/RPS6KB1/SLC2A6/SLC5A11/SORT1/C2CD5/MEF2A/RAB4B/IL1B/ERFE/OPN3/SLC45A4/ZDHHC7/PIK3R1/SLC37A3/ARPP19/BRAF/SLC37A4/GSK3A	24
geneM1	BP	GO:0051938	L-glutamate import	9/1926	32/12419	0.28125	1.81352	1.97408	0.0494366	0.657328	STXBP1/SLC17A7/SLC38A2/RAB3GAP1/GRM1/SLC25A22/PER2/ABCC8/ARL6IP5	9
geneM1	BP	GO:1900077	negative regulation of cellular response to insulin stimulus	9/1926	32/12419	0.28125	1.81352	1.97408	0.0494366	0.657328	RPS6KB1/PTPN1/PIP4K2C/PTPRE/IL1B/PTPN2/PRKCZ/GRB14/GSK3A	9
geneM1	BP	GO:1990000	amyloid fibril formation	9/1926	32/12419	0.28125	1.81352	1.97408	0.0494366	0.657328	MAPT/PFDN4/VHL/PFDN1/SIAH2/FURIN/SIAH1/SNCA/APP	9
geneM1	CC	GO:0098793	presynapse	130/2025	486/12986	0.26749	1.71537	6.90878	9.27943e-11	6.00379e-08	SEPTIN5/NAPA/PICK1/STXBP1/SYNJ2/CDK5R1/IGSF21/SLC17A7/VTI1A/CNTN1/KIF1B/NRXN3/ACTB/HTR2A/AP2M1/RAB12/MTMR2/KIRREL3/RAB40B/SYT11/SYN3/STX3/SYN2/FXYD6/SYT4/BDNF/AP3S1/FBXL20/SNX9/FBXO45/GPM6A/LRRK2/BTBD8/EFNB2/DGKI/PCSK1/ZNRF1/FCHO2/SLC30A3/AAK1/TRIM9/TRIO/FLOT1/KCNQ5/KCNA2/APBA2/ATP6V1G2/TOR1A/ICA1/DNM1L/ADAM11/SNAP29/P2RX7/SYT1/RTN4R/PPFIA4/TBC1D24/CACNB2/SLC29A1/OPRD1/DNM1/GRK2/SYT5/ATP6V1H/CDH1…	130
geneM1	CC	GO:0008021	synaptic vesicle	58/2025	185/12986	0.313514	2.01051	5.94996	5.15873e-08	1.66885e-05	SEPTIN5/PICK1/SLC17A7/VTI1A/KIF1B/RAB12/MTMR2/KIRREL3/RAB40B/SYT11/SYN3/STX3/SYN2/SYT4/BDNF/LRRK2/BTBD8/DGKI/ZNRF1/SLC30A3/TRIM9/ATP6V1G2/TOR1A/ICA1/DNM1L/SYT1/OPRD1/SYT5/ATP6V1H/SLC4A8/CPLX3/RAB40C/ATP2B1/DOC2A/RAB5A/BRSK1/IQSEC1/SYT12/KCNK9/BIN1/ATP8A1/STXBP5/PHAF1/ABCC8/ATP6V0A1/BCL2L1/SYNDIG1/SLC6A17/GRIN2A/SNCA/STX1A/SV2B/ROGDI/RAB27B/APP/NDEL1/BSN/SNAP25	58
geneM1	CC	GO:0098984	neuron to neuron synapse	89/2025	336/12986	0.264881	1.69864	5.57681	1.45414e-07	2.91924e-05	ABI1/CAMK2A/KPNA1/PICK1/SLITRK1/TAMALIN/CDK5R1/VTI1A/SPOCK1/PDPK1/TMEM108/CTNND2/CACNG2/MTMR2/CPEB3/SYT11/DLGAP1/SYN3/MAPK8IP2/SYN2/GOPC/HOMER1/LRFN1/SEPTIN11/FBXO45/SLC39A3/SORT1/EFNB2/DGKI/DMTN/PCBP1/CPEB1/CPEB4/SLC30A3/PPP3R1/LRFN5/SLC16A7/SYNPO/DLG2/ADD1/DLGAP2/PPP1R9B/GRM1/MAGI2/SYT1/LRRTM2/OPRD1/SPTBN1/DCLK1/RNF10/RGS7BP/PCLO/PLEKHA5/SLC4A8/DLGAP3/ADGRB3/INSYN1/CACNG3/CAP2/IQSEC1/SYT12/PTPR…	89
geneM1	CC	GO:0098978	glutamatergic synapse	96/2025	372/12986	0.258065	1.65493	5.50866	1.80479e-07	2.91924e-05	ARPC2/STAU1/NAPA/KPNA1/STXBP1/SLITRK1/TAMALIN/ITPKA/PLCB1/ACTB/FLOT2/HTR2A/CORO1A/AP2M1/P2RX6/RPS6KB1/CACNG2/DLGAP1/SYN3/STX3/SYN2/FXYD6/HOMER1/SYT4/CBLN2/FBXL20/SEPTIN11/FBXO45/GPM6A/SORT1/LRRK2/EFNB2/NPTXR/IL1RAP/SLC30A3/ASAP1/FZD4/PPP3R1/TRIO/FLOT1/ADGRL3/LRFN5/KCNA2/SLC16A7/DLGAP2/GRM1/PPM1H/NRG3/ARHGAP22/SYT1/CUL3/ELAVL4/RTN4R/LRRTM2/DNM1/SPTBN1/RNF10/CDH10/RGS7BP/PCLO/PLEKHA5/SLC4A8/DLGAP3/…	96
geneM1	CC	GO:0097060	synaptic membrane	87/2025	331/12986	0.26284	1.68555	5.43038	2.89292e-07	3.13511e-05	ANK3/PICK1/HTR5A/KCNB1/STXBP1/SLITRK1/TAMALIN/IGSF21/CNTN1/SLC6A7/GABRB3/NRXN3/HTR2A/AP2M1/P2RX6/CACNG2/MTMR2/SYT11/STX3/FXYD6/CHRM3/CHRNA4/LRFN1/FBXO45/CNIH3/GPM6A/KCNJ4/KCNK1/EFNB2/DGKI/FCHO2/GLRA3/DNAJA3/KCNQ5/LRFN5/KCNA2/KCNMA1/SLC16A7/DLG2/PPP1R9B/GRM1/ADAM11/CRKL/SYT1/LRRTM2/OPRD1/RAP2A/DNM1/RNF10/CDH10/RGS7BP/TMEM240/SLC4A8/CNTN6/CPLX3/GABRB2/ADGRB3/GABBR2/ATP2B1/CACNG3/HCN1/PTPRT/SCN8A/NE…	87
geneM1	CC	GO:0034703	cation channel complex	48/2025	149/12986	0.322148	2.06588	5.62443	2.90736e-07	3.13511e-05	CACNB3/KCNF1/KCNB1/KCNH5/PKD2L1/KCNIP3/CTTN/CACNG2/SUMO1/CACNA1A/CACNA1I/SCN3B/KCNJ4/KCNK1/MICU1/KCNQ5/KCNA2/MICU3/KCNMA1/KCNV1/DLG2/PKD1/DPP10/CACNB2/TRPC1/CALM3/KCNJ6/KCNMB4/CACNG3/HCN1/SCN8A/KCNJ3/SCNN1D/CACNA1D/ABCC8/KCNS2/KCNAB3/GRIK1/SCN1B/CACNB1/KCNK4/KCNS3/STX1A/KCNS1/KCNMB2/SNAP25/KCNAB2/KCNN1	48
geneM1	CC	GO:0070382	exocytic vesicle	59/2025	200/12986	0.295	1.89179	5.46283	4.18385e-07	3.86707e-05	SEPTIN5/PICK1/SYT17/SLC17A7/VTI1A/KIF1B/RAB12/MTMR2/KIRREL3/RAB40B/SYT11/SYN3/STX3/SYN2/SYT4/BDNF/LRRK2/BTBD8/DGKI/ZNRF1/SLC30A3/TRIM9/ATP6V1G2/TOR1A/ICA1/DNM1L/SYT1/OPRD1/SYT5/ATP6V1H/SLC4A8/CPLX3/RAB40C/ATP2B1/DOC2A/RAB5A/BRSK1/IQSEC1/SYT12/KCNK9/BIN1/ATP8A1/STXBP5/PHAF1/ABCC8/ATP6V0A1/BCL2L1/SYNDIG1/SLC6A17/GRIN2A/SNCA/STX1A/SV2B/ROGDI/RAB27B/APP/NDEL1/BSN/SNAP25	59
geneM1	CC	GO:0034705	potassium channel complex	31/2025	81/12986	0.382716	2.4543	5.64319	5.85884e-07	4.61088e-05	KCNF1/KCNB1/KCNH5/KCNIP3/CTTN/SUMO1/KCNJ4/KCNK1/KCNQ5/KCNA2/KCNMA1/KCNV1/DLG2/DPP10/CALM3/KCNJ6/KCNMB4/HCN1/KCNJ3/ABCC8/KCNS2/KCNAB3/GRIK1/KCNK4/KCNS3/STX1A/KCNS1/KCNMB2/SNAP25/KCNAB2/KCNN1	31
geneM1	CC	GO:0099572	postsynaptic specialization	83/2025	317/12986	0.26183	1.67907	5.26117	6.42771e-07	4.61088e-05	ABI1/CAMK2A/KPNA1/PICK1/HTR5A/KCNB1/SLITRK1/TAMALIN/CDK5R1/SPOCK1/PDPK1/TMEM108/CTNND2/P2RX6/CACNG2/MTMR2/CPEB3/SYT11/DLGAP1/SYN3/MAPK8IP2/SYN2/GOPC/HOMER1/LRFN1/SEPTIN11/FBXO45/EFNB2/DGKI/DMTN/PCBP1/CPEB1/CPEB4/LRFN5/SLC16A7/SYNPO/DLG2/ADD1/DLGAP2/PPP1R9B/GRM1/MAGI2/LRRTM2/OPRD1/SPTBN1/DCLK1/RNF10/CDH10/RGS7BP/PCLO/PLEKHA5/DLGAP3/ZDHHC5/GABRB2/ADGRB3/INSYN1/CACNG3/CAP2/IQSEC1/PTPRT/SCN8A/GIT1/AN…	83
geneM1	CC	GO:0008076	voltage-gated potassium channel complex	28/2025	70/12986	0.4	2.56514	5.64346	7.12655e-07	4.61088e-05	KCNF1/KCNB1/KCNH5/KCNIP3/CTTN/SUMO1/KCNJ4/KCNK1/KCNQ5/KCNA2/KCNMA1/KCNV1/DLG2/DPP10/CALM3/KCNJ6/KCNMB4/HCN1/KCNJ3/KCNS2/KCNAB3/KCNS3/STX1A/KCNS1/KCNMB2/SNAP25/KCNAB2/KCNN1	28
geneM1	CC	GO:0031461	cullin-RING ubiquitin ligase complex	48/2025	158/12986	0.303797	1.9482	5.15418	1.96354e-06	0.000115492	DEPDC5/DCAF4/AMN1/AMBRA1/ARIH2/FBXW11/FBXO25/ELOC/DCAF8/TRPC4AP/TMEM183BP/FBXL3/FBXO9/FBXL20/FBXO45/TMEM183A/CDKN1B/SKP1/DCAF11/KLHL2/TNFAIP1/COP1/APPBP2/ANAPC7/FBXL18/FBXL16/CUL3/FEM1A/CUL9/KLHDC3/KLHL42/SPSB3/FBXO27/FBXO38/DCAF1/RBX1/SPOP/CRBN/FBXW5/ANAPC11/KLHL8/FBXW7/GLMN/CUL1/PDCD6/ANAPC15/ARIH1/FBXL19	48
geneM1	CC	GO:0034702	monoatomic ion channel complex	64/2025	234/12986	0.273504	1.75394	5.00223	2.54069e-06	0.000136986	CACNB3/KCNF1/KCNB1/SLC17A7/KCNH5/GABRB3/PKD2L1/KCNIP3/CTTN/CACNG2/SUMO1/CACNA1A/CACNA1I/SCN3B/CHRNA4/CNIH3/KCNJ4/KCNK1/MICU1/GLRA3/KCNQ5/KCNA2/KCNH3/MICU3/KCNMA1/KCNV1/DLG2/KCNK10/PKD1/DPP10/CACNB2/TRPC1/CALM3/OLFM3/KCNJ6/GABRB2/KCNMB4/CACNG3/HCN1/SCN8A/STXBP5/KCNJ3/SCNN1D/KCNJ12/GLRB/CACNA1D/ABCC8/GABRD/KCNS2/KCNAB3/GRIN2A/GRIK1/SCN1B/CACNB1/KCNJ9/KCNK4/KCNS3/STX1A/GRIA4/KCNS1/KCNMB2/SNAP25/KCNA…	64
geneM1	CC	GO:0014069	postsynaptic density	75/2025	293/12986	0.255973	1.64151	4.77381	5.41417e-06	0.000251136	ABI1/CAMK2A/KPNA1/PICK1/SLITRK1/TAMALIN/CDK5R1/SPOCK1/PDPK1/TMEM108/CTNND2/CACNG2/MTMR2/CPEB3/SYT11/DLGAP1/SYN3/MAPK8IP2/SYN2/GOPC/HOMER1/LRFN1/FBXO45/EFNB2/DGKI/DMTN/PCBP1/CPEB1/CPEB4/LRFN5/SLC16A7/SYNPO/DLG2/ADD1/DLGAP2/PPP1R9B/GRM1/MAGI2/LRRTM2/OPRD1/SPTBN1/DCLK1/RNF10/RGS7BP/PCLO/PLEKHA5/DLGAP3/ADGRB3/INSYN1/CACNG3/CAP2/IQSEC1/PTPRT/SCN8A/GIT1/ANKS1B/KALRN/NCS1/SYNDIG1/DAGLA/FAM81A/GRIN2A/GRI…	75
geneM1	CC	GO:0032279	asymmetric synapse	78/2025	308/12986	0.253247	1.62403	4.76392	5.43417e-06	0.000251136	ABI1/CAMK2A/KPNA1/PICK1/SLITRK1/TAMALIN/CDK5R1/SPOCK1/PDPK1/TMEM108/CTNND2/CACNG2/MTMR2/CPEB3/SYT11/DLGAP1/SYN3/MAPK8IP2/SYN2/GOPC/HOMER1/LRFN1/FBXO45/SORT1/EFNB2/DGKI/DMTN/PCBP1/CPEB1/CPEB4/LRFN5/SLC16A7/SYNPO/DLG2/ADD1/DLGAP2/PPP1R9B/GRM1/MAGI2/LRRTM2/OPRD1/SPTBN1/DCLK1/RNF10/RGS7BP/PCLO/PLEKHA5/SLC4A8/DLGAP3/ADGRB3/INSYN1/CACNG3/CAP2/IQSEC1/PTPRT/SCN8A/GIT1/ANKS1B/YWHAH/KALRN/NCS1/SYNDIG1/DAGL…	78
geneM1	CC	GO:0030426	growth cone	44/2025	146/12986	0.30137	1.93264	4.87096	6.52004e-06	0.000281231	ABI1/TWF2/EXOC8/CYTH2/CDK5R1/MAPT/CTTN/STX3/LMTK2/FSCN1/GPM6A/CDK5R2/LRRK2/KLC1/TRAK1/CPEB4/COBL/DCTN2/TOR1A/PPP1R9B/OLFM1/KATNB1/ELAVL4/RTN4R/RASGRF1/NRSN1/TIAM2/NECTIN1/STMN4/TSHZ3/APBB1/ZPR1/DVL1/SNCA/ATCAY/ALS2/APP/MAP3K12/MAPK8IP3/NGEF/SNAP25/EXOC3/EXOC4/EXOC6	44
geneM1	CC	GO:0042734	presynaptic membrane	44/2025	147/12986	0.29932	1.91949	4.8189	7.92161e-06	0.00030271	PICK1/STXBP1/IGSF21/CNTN1/NRXN3/HTR2A/AP2M1/SYT11/STX3/FXYD6/FBXO45/GPM6A/EFNB2/FCHO2/KCNQ5/KCNA2/ADAM11/SYT1/OPRD1/DNM1/CDH10/RGS7BP/SLC4A8/CNTN6/CPLX3/ATP2B1/HCN1/SCN8A/NECTIN1/KCNJ3/NTNG2/ITSN1/CNTN5/GRIN2A/GRIK1/ITSN2/EPHB2/KCNJ9/STX1A/KCTD16/SNAP25/EXOC3/NRXN1/ATP2B2	44
geneM1	CC	GO:0000151	ubiquitin ligase complex	71/2025	276/12986	0.257246	1.64968	4.6891	7.95375e-06	0.00030271	UBE2J2/DEPDC5/DCAF4/AMN1/AMBRA1/ARIH2/FBXW11/FBXO25/ELOC/DCAF8/TRPC4AP/TMEM183BP/FBXL3/FBXO9/RAD18/FBXL20/FBXO45/TMEM183A/CDKN1B/RNF40/MED8/SKP1/DCAF11/KLHL2/TNFAIP1/COP1/ABTB1/APPBP2/ANAPC7/FBXL18/FBXL16/CUL3/UBR3/CBX6/RNF11/FEM1A/DCUN1D1/CUL9/KLHDC3/KLHL42/SPSB3/FBXO27/FBXO38/DCAF1/RBX1/WDR26/SPOP/FBXO11/CRBN/UBE2D1/FBXW5/RMND5B/RNF19B/UBE2B/MED10/ANAPC11/KLHL8/DCUN1D2/FBXW7/UBE2D3/DERL1/GLMN/Y…	71
geneM1	CC	GO:0150034	distal axon	62/2025	235/12986	0.26383	1.6919	4.60058	1.26468e-05	0.000454583	ABI1/TWF2/EXOC8/CYTH2/CDK5R1/MAPT/CTTN/ACTB/STX3/LMTK2/FSCN1/GPM6A/CDK5R2/LRRK2/PCSK1/KLC1/TRAK1/CPEB4/COBL/AAK1/KCNQ5/KCNA2/DCTN2/TOR1A/PPP1R9B/BRSK2/OLFM1/KATNB1/ELAVL4/RTN4R/TBC1D24/RASGRF1/NRSN1/OPRD1/TIAM2/SLC4A8/CPLX3/NMU/RAB5A/BRSK1/BIN1/NECTIN1/TSPOAP1/GIT1/STMN4/TSHZ3/APBB1/SNCB/ZPR1/DVL1/SNCA/ATCAY/ALS2/APP/MAP3K12/MAPK8IP3/NGEF/SNAP25/EXOC3/EXOC4/PACSIN1/EXOC6	62
geneM1	CC	GO:0030427	site of polarized growth	44/2025	150/12986	0.293333	1.8811	4.66513	1.39681e-05	0.000475651	ABI1/TWF2/EXOC8/CYTH2/CDK5R1/MAPT/CTTN/STX3/LMTK2/FSCN1/GPM6A/CDK5R2/LRRK2/KLC1/TRAK1/CPEB4/COBL/DCTN2/TOR1A/PPP1R9B/OLFM1/KATNB1/ELAVL4/RTN4R/RASGRF1/NRSN1/TIAM2/NECTIN1/STMN4/TSHZ3/APBB1/ZPR1/DVL1/SNCA/ATCAY/ALS2/APP/MAP3K12/MAPK8IP3/NGEF/SNAP25/EXOC3/EXOC4/EXOC6	44
geneM1	CC	GO:0098688	parallel fiber to Purkinje cell synapse	10/2025	16/12986	0.625	4.00802	5.17464	2.68993e-05	0.000870192	STXBP1/P2RX6/GPM6A/PPP3R1/SLC16A7/CNTN6/SCN8A/KCNJ3/KCNJ9/ATP2B2	10
geneM1	CC	GO:0030133	transport vesicle	84/2025	356/12986	0.235955	1.51314	4.21958	4.17662e-05	0.00127846	SEPTIN5/AZIN2/PICK1/SYT17/SLC17A7/VTI1A/KIF1B/RAB12/MTMR2/TMED2/KIRREL3/RAB40B/SYT11/SYN3/STX3/SYN2/GOPC/SYT4/BDNF/AP3S1/SEC24C/CNIH3/SORT1/LRRK2/BTBD8/DGKI/PCSK1/ZNRF1/SLC30A3/TRIM9/ATP6V1G2/TGOLN2/TOR1A/ICA1/DNM1L/RAB14/AFTPH/STX5/SYT1/AP2A1/SEC31A/NRSN1/OPRD1/FURIN/SYT5/ATP6V1H/SLC4A8/CPLX3/SNTB2/RAB40C/ATP2B1/DOC2A/RAB5A/BRSK1/IQSEC1/SYT12/KCNK9/BIN1/ATP8A1/AP1G1/MYRIP/STXBP5/SREBF2/PHAF1/CHG…	84
geneM1	CC	GO:0048787	presynaptic active zone membrane	13/2025	26/12986	0.5	3.20642	4.84039	4.34715e-05	0.00127846	STXBP1/SYT11/STX3/GPM6A/CDH10/CPLX3/HCN1/SCN8A/NECTIN1/NTNG2/STX1A/SNAP25/ATP2B2	13
geneM1	CC	GO:0060076	excitatory synapse	21/2025	56/12986	0.375	2.40481	4.52816	5.39801e-05	0.00151848	STXBP1/SLC17A7/P2RX6/SYT11/HOMER1/GPM6A/SORT1/PPP3R1/SLC16A7/SYT1/LRRTM2/CNTN6/ADGRB3/CACNG3/SCN8A/KCNJ3/YWHAH/SYNDIG1/KCNJ9/BSN/ATP2B2	21
geneM1	CC	GO:0019005	SCF ubiquitin ligase complex	21/2025	58/12986	0.362069	2.32189	4.33663	9.78307e-05	0.00263735	AMN1/FBXW11/FBXO25/TMEM183BP/FBXL3/FBXO9/FBXL20/FBXO45/TMEM183A/SKP1/FBXL18/FBXL16/SPSB3/FBXO27/FBXO38/RBX1/FBXW5/FBXW7/CUL1/ARIH1/FBXL19	21
geneM1	CC	GO:0030672	synaptic vesicle membrane	33/2025	111/12986	0.297297	1.90652	4.12262	0.000119652	0.0029775	SLC17A7/SYN3/SYN2/SYT4/LRRK2/DGKI/ZNRF1/SLC30A3/ATP6V1G2/ICA1/DNM1L/SYT1/OPRD1/SYT5/ATP6V1H/SLC4A8/CPLX3/ATP2B1/DOC2A/SYT12/BIN1/ATP8A1/PHAF1/ABCC8/ATP6V0A1/BCL2L1/SYNDIG1/SLC6A17/SNCA/STX1A/SV2B/RAB27B/BSN	33
geneM1	CC	GO:0099501	exocytic vesicle membrane	33/2025	111/12986	0.297297	1.90652	4.12262	0.000119652	0.0029775	SLC17A7/SYN3/SYN2/SYT4/LRRK2/DGKI/ZNRF1/SLC30A3/ATP6V1G2/ICA1/DNM1L/SYT1/OPRD1/SYT5/ATP6V1H/SLC4A8/CPLX3/ATP2B1/DOC2A/SYT12/BIN1/ATP8A1/PHAF1/ABCC8/ATP6V0A1/BCL2L1/SYNDIG1/SLC6A17/SNCA/STX1A/SV2B/RAB27B/BSN	33
geneM1	CC	GO:0097470	ribbon synapse	8/2025	13/12986	0.615385	3.94636	4.56821	0.000212151	0.00508376	CACNB2/DNM1/CPLX3/ATP2B1/ATP2A2/BSN/SNAP25/PACSIN1	8
geneM1	CC	GO:0080008	Cul4-RING E3 ubiquitin ligase complex	13/2025	30/12986	0.433333	2.7789	4.19261	0.000271154	0.00626559	DCAF4/AMBRA1/DCAF8/TRPC4AP/CDKN1B/DCAF11/COP1/DCAF1/RBX1/CRBN/FBXW5/GLMN/ARIH1	13
geneM1	CC	GO:1902495	transmembrane transporter complex	73/2025	321/12986	0.227414	1.45837	3.57418	0.00042138	0.00940114	CACNB3/KCNF1/KCNB1/SLC17A7/KCNH5/NDUFA10/GABRB3/PKD2L1/KCNIP3/CTTN/CACNG2/SUMO1/NDUFS2/CACNA1A/CACNA1I/SCN3B/CHRNA4/CNIH3/NDUFA9/KCNJ4/NDUFS1/KCNK1/MICU1/ND5/GLRA3/KCNQ5/KCNA2/KCNH3/MICU3/KCNMA1/KCNV1/DLG2/KCNK10/PKD1/DPP10/CACNB2/FXYD2/TRPC1/ATP6V1H/CALM3/OLFM3/KCNJ6/GABRB2/KCNMB4/CACNG3/HCN1/SCN8A/STXBP5/KCNJ3/S100A9/SCNN1D/FOXRED1/KCNJ12/GLRB/CACNA1D/ABCC8/GABRD/KCNS2/KCNAB3/GRIN2A/GRIK1/SCN1B…	73
geneM1	CC	GO:0031464	Cul4A-RING E3 ubiquitin ligase complex	7/2025	12/12986	0.583333	3.74082	4.08266	0.000850602	0.0177529	TRPC4AP/CDKN1B/COP1/RBX1/CRBN/GLMN/ARIH1	7
geneM1	CC	GO:0042405	nuclear inclusion body	7/2025	12/12986	0.583333	3.74082	4.08266	0.000850602	0.0177529	PABPN1/RAD18/SLF1/ATXN1/NUP153/RANBP2/STUB1	7
geneM1	CC	GO:0043025	neuronal cell body	87/2025	409/12986	0.212714	1.3641	3.2159	0.00120987	0.0244622	BRINP2/STAU1/AZIN2/HTR5A/KCNB1/CDK5R1/VTI1A/STRN3/UNC5A/MAPT/MAP2K4/RTN4RL1/ADCYAP1/FBXW11/CD22/HTR2A/CTNND2/P2RX6/NEGR1/TXNRD2/SYT11/MAPK8IP2/CACNA1A/HOMER1/SYT4/LMTK2/SLC38A2/CHRNA4/GPM6A/LRRK2/KCNK1/MAP1S/PCSK1/COBL/MOB4/GLRA3/PDE1A/ENO2/KCNA2/SYNPO/DLG2/MCRS1/PPP1R9B/ADAM11/RAPGEF2/OLFM1/P2RX7/KATNB1/ELAVL4/RTN4R/PUM2/SIAH2/NRSN1/BRINP1/ATOH7/TIAM2/SYT5/RGS7BP/SLC4A8/RTN4RL2/CRH/TTBK1/RAB5A/L…	87
geneM1	CC	GO:1990351	transporter complex	75/2025	344/12986	0.218023	1.39815	3.2168	0.00126896	0.0248793	CACNB3/KCNF1/KCNB1/SLC17A7/KCNH5/NDUFA10/GABRB3/PKD2L1/KCNIP3/CTTN/CACNG2/SUMO1/NDUFS2/CACNA1A/CACNA1I/SCN3B/CHRNA4/CNIH3/NDUFA9/KCNJ4/NDUFS1/KCNK1/MICU1/ND5/GLRA3/KCNQ5/KCNA2/KCNH3/MICU3/KCNMA1/KCNV1/DLG2/KCNK10/PKD1/DPP10/CACNB2/FXYD2/TRPC1/ATP6V1H/CALM3/OLFM3/KCNJ6/GABRB2/KCNMB4/CACNG3/HCN1/ATP8A1/SCN8A/STXBP5/KCNJ3/S100A9/SCNN1D/FOXRED1/KCNJ12/GLRB/CACNA1D/ATP11B/ABCC8/GABRD/KCNS2/KCNAB3/GRIN…	75
geneM1	CC	GO:0030658	transport vesicle membrane	47/2025	196/12986	0.239796	1.53777	3.26062	0.00134277	0.0254819	SLC17A7/VTI1A/TMED2/SYN3/SYN2/SYT4/SEC24C/CNIH3/LRRK2/DGKI/ZNRF1/SLC30A3/ATP6V1G2/ICA1/DNM1L/AFTPH/STX5/SYT1/AP2A1/SEC31A/OPRD1/SYT5/ATP6V1H/SLC4A8/CPLX3/SNTB2/ATP2B1/DOC2A/SYT12/BIN1/ATP8A1/AP1G1/SREBF2/PHAF1/ABCC8/ATP6V0A1/BCL2L1/SYNDIG1/SLC6A17/SNCA/NCALD/STX1A/SV2B/RAB27B/BSN/SPRED2/PDCD6	47
geneM1	CC	GO:0000123	histone acetyltransferase complex	23/2025	78/12986	0.294872	1.89097	3.39224	0.00137846	0.0254819	PHF20/ACTB/TAF6/PHF20L1/ATXN7L3/CREBBP/KAT5/MRGBP/BRD8/KAT8/MCRS1/TADA1/JADE1/MSL1/ING4/KAT14/YEATS2/JADE2/TAF5/TADA2A/BRPF3/EPC2/ATF2	23
geneM1	CC	GO:0045211	postsynaptic membrane	53/2025	228/12986	0.232456	1.4907	3.21295	0.00146436	0.0263179	ANK3/HTR5A/KCNB1/SLITRK1/TAMALIN/IGSF21/CNTN1/GABRB3/HTR2A/P2RX6/CACNG2/FXYD6/CHRM3/CHRNA4/LRFN1/FBXO45/CNIH3/KCNJ4/EFNB2/GLRA3/DNAJA3/LRFN5/KCNA2/KCNMA1/SLC16A7/DLG2/GRM1/CRKL/LRRTM2/OPRD1/RNF10/CDH10/RGS7BP/GABRB2/ADGRB3/GABBR2/CACNG3/HCN1/PTPRT/SCN8A/GLRB/GABRD/SYNDIG1/DAGLA/GRIN2A/GRIK1/EPHB2/ADCY1/CLSTN1/GRIA4/KCTD16/CLSTN2/ATP2B2	53
geneM1	CC	GO:0048786	presynaptic active zone	21/2025	70/12986	0.3	1.92385	3.33116	0.00172442	0.0301541	STXBP1/SLC17A7/SYT11/STX3/GPM6A/TRIO/FLOT1/PPFIA4/CDH10/PCLO/CPLX3/HCN1/BRSK1/SCN8A/NECTIN1/NTNG2/STX1A/APP/BSN/SNAP25/ATP2B2	21
geneM1	CC	GO:0044297	cell body	96/2025	465/12986	0.206452	1.32394	3.0576	0.0018855	0.0321031	BRINP2/STAU1/AZIN2/HTR5A/KCNB1/CDK5R1/RNF157/VTI1A/STRN3/UNC5A/MAPT/MAP2K4/RTN4RL1/ADCYAP1/FBXW11/CD22/HTR2A/CTNND2/P2RX6/GNB4/NEGR1/TXNRD2/SYT11/MAPK8IP2/CACNA1A/HOMER1/STK39/SYT4/LMTK2/SLC38A2/CHRNA4/GPM6A/LRRK2/KCNK1/MAP1S/PCSK1/COBL/MOB4/GLRA3/PDE1A/ENO2/KCNA2/SYNPO/DLG2/MCRS1/GNAZ/PPP1R9B/ADAM11/RAPGEF2/OLFM1/P2RX7/KATNB1/ELAVL4/RTN4R/PUM2/SIAH2/NRSN1/BRINP1/ATOH7/TIAM2/SYT5/PITPNM3/RGS7BP/S…	96
geneM1	CC	GO:0098686	hippocampal mossy fiber to CA3 synapse	14/2025	40/12986	0.35	2.24449	3.38816	0.00201834	0.0334837	VTI1A/CACNG2/SLC39A3/SLC30A3/PPP3R1/SLC16A7/SYT1/LRRTM2/SYT12/NECTIN1/STXBP5/EPHB2/ADCY1/ROGDI	14
geneM1	CC	GO:0099634	postsynaptic specialization membrane	29/2025	110/12986	0.263636	1.69066	3.12663	0.00245217	0.0386349	HTR5A/KCNB1/SLITRK1/P2RX6/CACNG2/LRFN1/EFNB2/LRFN5/SLC16A7/DLG2/GRM1/LRRTM2/OPRD1/RNF10/CDH10/RGS7BP/GABRB2/ADGRB3/CACNG3/PTPRT/SCN8A/SYNDIG1/DAGLA/GRIN2A/GRIK1/ADCY1/GRIA4/CLSTN2/ATP2B2	29
geneM1	CC	GO:0031248	protein acetyltransferase complex	24/2025	86/12986	0.27907	1.78963	3.15781	0.00249992	0.0386349	PHF20/ACTB/NAA35/TAF6/PHF20L1/ATXN7L3/CREBBP/KAT5/MRGBP/BRD8/KAT8/MCRS1/TADA1/JADE1/MSL1/ING4/KAT14/YEATS2/JADE2/TAF5/TADA2A/BRPF3/EPC2/ATF2	24
geneM1	CC	GO:0031252	cell leading edge	80/2025	380/12986	0.210526	1.35007	2.97693	0.00250798	0.0386349	LDB2/ARPC2/ABI1/TWF2/MYADM/KCNB1/EXOC8/SSX2IP/UNC5A/MAPT/ATF4/PTPRJ/PLEKHG5/CTTN/ACTB/FLOT2/CORO1A/FAM89B/ARHGEF2/MTMR9/STX3/KITLG/FSCN1/SNX9/PAK1/NEDD9/LMO4/CLASP2/KLHL2/COBL/DGKZ/JCAD/AAK1/MYO1G/FLOT1/TLN2/KCNA2/RASA1/C2CD5/PPP1R9B/VEZT/CDC42BPB/OPRD1/SPTBN1/TIAM2/BRK1/SH3BP1/LIMK1/ARFIP2/RAB5A/CD177/PIP5K1C/PLEKHA1/GIT1/EPB41L3/SPRY2/ARPC5/CLIP1/APC/APBB1/ITSN1/CYTH3/DAGLA/CORO1C/PRKCZ/RAPH1/M…	80
geneM1	CC	GO:0000145	exocyst	7/2025	14/12986	0.5	3.20642	3.55023	0.00276359	0.0415824	EXOC8/EXOC1/SH3BP1/MYRIP/EXOC3/EXOC4/EXOC6	7
geneM1	CC	GO:1902562	H4 histone acetyltransferase complex	12/2025	33/12986	0.363636	2.33194	3.2928	0.00288372	0.0424037	PHF20/ACTB/PHF20L1/KAT5/MRGBP/BRD8/KAT8/MCRS1/MSL1/YEATS2/EPC2/ATF2	12
geneM1	CC	GO:1902493	acetyltransferase complex	24/2025	87/12986	0.275862	1.76906	3.0935	0.0029522	0.0424461	PHF20/ACTB/NAA35/TAF6/PHF20L1/ATXN7L3/CREBBP/KAT5/MRGBP/BRD8/KAT8/MCRS1/TADA1/JADE1/MSL1/ING4/KAT14/YEATS2/JADE2/TAF5/TADA2A/BRPF3/EPC2/ATF2	24
geneM1	CC	GO:0099523	presynaptic cytosol	6/2025	11/12986	0.545455	3.49791	3.56228	0.00324382	0.045625	STXBP1/FBXO45/LRRK2/HTT/ARL6IP5/PNKD	6
geneM1	CC	GO:0099522	cytosolic region	8/2025	18/12986	0.444444	2.85015	3.3761	0.00347059	0.047776	STXBP1/PLCB1/HOMER1/FBXO45/LRRK2/HTT/ARL6IP5/PNKD	8
geneM1	CC	GO:0000407	phagophore assembly site	12/2025	35/12986	0.342857	2.19869	3.05209	0.00502038	0.0676706	ULK2/SNX30/ATG2B/ULK3/ATG5/ATG14/STBD1/PHAF1/ATG12/ILRUN/ATG9A/BCAS3	12
geneM1	CC	GO:0034045	phagophore assembly site membrane	8/2025	19/12986	0.421053	2.70014	3.18751	0.00518457	0.0684574	ULK2/ATG2B/ULK3/ATG5/ATG14/STBD1/ATG12/ATG9A	8
geneM1	CC	GO:0030140	trans-Golgi network transport vesicle	11/2025	31/12986	0.354839	2.27552	3.05604	0.00529969	0.068578	RAB12/GOPC/SORT1/TGOLN2/RAB14/AFTPH/AP2A1/FURIN/AP1G1/NCALD/RAB27B	11
geneM1	CC	GO:0019898	extrinsic component of membrane	34/2025	142/12986	0.239437	1.53547	2.75763	0.00593356	0.0752747	STXBP1/PIK3R4/AP2M1/GNB4/JAK3/SYN3/TRAF6/UVRAG/CDH12/MCF2L/TRIO/CDH18/GNAZ/CRKL/RNF10/ATP6V1H/CDH10/SOCS7/NRBF2/GNA14/DOC2A/BIN1/PIK3R1/ATG14/GNA11/STXBP5/GNAO1/SOCS5/KALRN/APC/GNA15/SNAP25/CDH13/GNAQ	34
geneM1	CC	GO:0098839	postsynaptic density membrane	24/2025	93/12986	0.258065	1.65493	2.72437	0.00735759	0.0915454	SLITRK1/CACNG2/LRFN1/EFNB2/LRFN5/SLC16A7/DLG2/GRM1/LRRTM2/OPRD1/RNF10/RGS7BP/ADGRB3/CACNG3/PTPRT/SCN8A/SYNDIG1/DAGLA/GRIN2A/GRIK1/ADCY1/GRIA4/CLSTN2/ATP2B2	24
geneM1	CC	GO:0005798	Golgi-associated vesicle	21/2025	80/12986	0.2625	1.68337	2.6352	0.00956841	0.116807	SPPL3/RAB12/TMED2/GOPC/SORT1/LRRK2/TGOLN2/PKD1/RAB14/AFTPH/AP2A1/FURIN/SCYL1/PI4KA/AP1G1/DOP1A/NCALD/RAB27B/APP/PACSIN1/TMEM199	21
geneM1	CC	GO:0033391	chromatoid body	5/2025	10/12986	0.5	3.20642	3.00003	0.0116287	0.139329	SMG1/MAEL/EIF4E/BMAL1/CLOCK	5
geneM1	CC	GO:0099023	vesicle tethering complex	17/2025	62/12986	0.274194	1.75836	2.57265	0.0120262	0.141077	COG5/EXOC8/TRAPPC8/VPS11/VIPAS39/VPS33A/TGFBRAP1/EXOC1/RINT1/SH3BP1/VPS52/MYRIP/COG6/EXOC3/EXOC4/VPS8/EXOC6	17
geneM1	CC	GO:0043204	perikaryon	31/2025	133/12986	0.233083	1.49472	2.46487	0.0123466	0.141077	AZIN2/HTR5A/KCNB1/CDK5R1/MAP2K4/RTN4RL1/ADCYAP1/CTNND2/SYT11/LRRK2/KCNK1/PCSK1/GLRA3/ENO2/KCNA2/SYNPO/DLG2/MCRS1/ADAM11/OLFM1/ELAVL4/RTN4R/ATOH7/TIAM2/RGS7BP/RTN4RL2/CRH/ZPR1/SCN1B/ROGDI/APP	31
geneM1	CC	GO:0005776	autophagosome	25/2025	102/12986	0.245098	1.57177	2.49177	0.0124287	0.141077	CHMP1A/PIK3R4/VTI1A/AMBRA1/VPS11/RAB12/PIP4K2C/CHMP4B/LRRK2/UVRAG/VPS33A/ULK2/ULK3/ATG5/SNAP29/NRBF2/ATG14/HTT/TECPR1/ATG12/UBQLN4/TBC1D17/ENTPD4/ATG9A/TMEM74	25
geneM1	CC	GO:0030027	lamellipodium	40/2025	184/12986	0.217391	1.3941	2.31409	0.0162937	0.181759	ARPC2/ABI1/TWF2/PLEKHG5/CTTN/ACTB/FLOT2/CORO1A/FAM89B/STX3/KITLG/FSCN1/PAK1/NEDD9/KLHL2/DGKZ/MYO1G/FLOT1/KCNA2/PPP1R9B/CDC42BPB/TIAM2/BRK1/SH3BP1/LIMK1/CD177/GIT1/ARPC5/APC/APBB1/ITSN1/CORO1C/RAPH1/MYH10/WASF1/ALS2/PLXND1/ARHGEF7/SNAP25/SH3RF1	40
geneM1	CC	GO:0030136	clathrin-coated vesicle	38/2025	174/12986	0.218391	1.40051	2.28603	0.0175626	0.192594	CLVS2/SLC17A7/VTI1A/VPS11/PANK1/AP2M1/RAB12/SYT11/GOPC/SNX9/SORT1/BTBD8/FCHO2/VPS33A/FZD4/AAK1/AP2A2/ATP6V1G2/TGOLN2/RAB35/RAB14/AFTPH/SYT1/AP2A1/FURIN/ATP6V1H/EPN1/TYRP1/RAB5A/SFTPC/SNX3/AP1G1/ATP6V0A1/DVL1/NCALD/VAMP4/RAB27B/GPR107	38
geneM1	CC	GO:0031463	Cul3-RING ubiquitin ligase complex	11/2025	36/12986	0.305556	1.95948	2.47777	0.0179085	0.193113	DEPDC5/KLHL2/TNFAIP1/CUL3/KLHL42/RBX1/SPOP/KLHL8/GLMN/PDCD6/ARIH1	11
geneM1	CC	GO:0016234	inclusion body	16/2025	61/12986	0.262295	1.68206	2.29498	0.0221183	0.234599	PABPN1/RANGAP1/MAPT/ATF4/RAD18/SLF1/ATXN1/NUP153/RANBP2/HTT/SNCB/SNCA/BAG5/EEF2/STUB1/ARIH1	16
geneM1	CC	GO:0031201	SNARE complex	13/2025	47/12986	0.276596	1.77376	2.2841	0.0244138	0.25477	NAPA/VTI1A/STXBP5L/STX3/SYN2/STX5/SNAP29/CPLX3/STXBP5/SNX4/VAMP4/STX1A/SNAP25	13
geneM1	CC	GO:0005938	cell cortex	52/2025	257/12986	0.202335	1.29754	2.07073	0.0264915	0.268961	SEPTIN5/SPIRE1/MYADM/STXBP1/EXOC8/CTTN/ACTB/FLOT2/CORO1A/PLS1/MICAL3/STK39/TRAF6/FSCN1/SNX9/SEPTIN11/NEDD9/DMTN/ITCH/CLASP2/TRAK1/ACTR2/COBL/PLA2G4C/FLOT1/EXOC1/C2CD5/PPP1R9B/SPTBN1/SH3BP1/PCLO/GPSM1/AXIN1/ARFIP2/TMOD1/MYRIP/CLIP1/NOS2/CORO1C/SNCA/PRKCZ/CLASP1/FMNL1/MYH10/BSN/ARHGEF7/SNAP25/EXOC3/ECT2/DCTN1/EXOC4/EXOC6	52
geneM1	CC	GO:0031462	Cul2-RING ubiquitin ligase complex	7/2025	20/12986	0.35	2.24449	2.39394	0.0266051	0.268961	ELOC/APPBP2/FEM1A/KLHDC3/RBX1/GLMN/ARIH1	7
geneM1	CC	GO:0005905	clathrin-coated pit	17/2025	68/12986	0.25	1.60321	2.14355	0.0293541	0.292186	CTTN/AP2M1/SNX9/SORT1/BTBD8/FCHO2/AAK1/AP2A2/RAB35/DNM1L/AP2A1/DNM1/EPN1/AP1G1/LRP3/ITSN1/APP	17
geneM1	CC	GO:0034704	calcium channel complex	13/2025	49/12986	0.265306	1.70137	2.11414	0.0338442	0.331775	CACNB3/PKD2L1/CACNG2/CACNA1A/CACNA1I/MICU1/MICU3/PKD1/CACNB2/CALM3/CACNG3/CACNA1D/CACNB1	13
geneM1	CC	GO:0000776	kinetochore	29/2025	133/12986	0.218045	1.39829	1.9844	0.0352494	0.337933	MTBP/CHMP1A/CENPT/RANGAP1/FBXW11/SPAG5/ACTB/ZWILCH/CHMP4B/CLASP2/NUP85/FBXO28/KAT5/DCTN5/DCTN2/KAT8/PPP1R12A/CENPN/NEK2/CENPV/CLIP1/APC/INCENP/NUDCD2/CLASP1/NDE1/NDEL1/SEH1L/DCTN1	29
geneM1	CC	GO:0098685	Schaffer collateral - CA1 synapse	20/2025	85/12986	0.235294	1.5089	2.02321	0.0355169	0.337933	TAMALIN/MAPK9/ACTB/CACNG2/STX3/SYN2/FBXL20/EFNB2/PPP3R1/APBA2/SLC16A7/GRM1/LRRTM2/RAP2A/CACNG3/NTNG2/DVL1/PRKCZ/ADCY1/BSN	20
geneM1	CC	GO:0000159	protein phosphatase type 2A complex	6/2025	17/12986	0.352941	2.26336	2.24029	0.0377154	0.348598	IER5/PPP2R5E/PPP2R5C/PPP2R2C/PPP2R2B/PPP2R2D	6
geneM1	CC	GO:0005828	kinetochore microtubule	6/2025	17/12986	0.352941	2.26336	2.24029	0.0377154	0.348598	CHMP1A/ZWILCH/CHMP4B/CLASP2/BBLN/CLASP1	6
geneM1	CC	GO:0032809	neuronal cell body membrane	8/2025	26/12986	0.307692	1.97318	2.13494	0.0392469	0.351222	KCNB1/UNC5A/CD22/KCNA2/SLC4A8/DAB2IP/CADM2/ATP2B2	8
geneM1	CC	GO:0099243	extrinsic component of synaptic membrane	5/2025	13/12986	0.384615	2.46648	2.27371	0.0396278	0.351222	STXBP1/AP2M1/CRKL/RNF10/SNAP25	5
geneM1	CC	GO:1990909	Wnt signalosome	5/2025	13/12986	0.384615	2.46648	2.27371	0.0396278	0.351222	LRRK2/AXIN1/APC/WNT2/DVL1	5
geneM1	CC	GO:0031045	dense core granule	9/2025	31/12986	0.290323	1.86179	2.06478	0.0422621	0.366861	SYT4/SYT1/OPRD1/SYT5/MYRIP/STXBP5/GRP/CHGA/DVL1	9
geneM1	CC	GO:0098982	GABA-ergic synapse	17/2025	71/12986	0.239437	1.53547	1.94457	0.0429838	0.366861	SLITRK1/PLCB1/SEPTIN11/FLOT1/LRFN5/LRRTM2/CDH10/PCLO/ZDHHC5/GABRB2/GLRB/GABRD/CNTN5/SLC6A17/BSN/CDH13/ATP2B2	17
geneM1	CC	GO:0035267	NuA4 histone acetyltransferase complex	7/2025	22/12986	0.318182	2.04045	2.09928	0.0442274	0.366861	ACTB/KAT5/MRGBP/BRD8/KAT8/YEATS2/EPC2	7
geneM1	CC	GO:0043189	H4/H2A histone acetyltransferase complex	7/2025	22/12986	0.318182	2.04045	2.09928	0.0442274	0.366861	ACTB/KAT5/MRGBP/BRD8/KAT8/YEATS2/EPC2	7
geneM1	CC	GO:0098992	neuronal dense core vesicle	7/2025	22/12986	0.318182	2.04045	2.09928	0.0442274	0.366861	SYT4/OPRD1/SYT5/STXBP5/GRP/CHGA/DVL1	7
geneM1	CC	GO:0120111	neuron projection cytoplasm	19/2025	82/12986	0.231707	1.4859	1.89715	0.0457055	0.374322	STAU1/RANGAP1/KIF1B/MAPT/TMEM108/MAP2K4/FBXW11/FLOT2/AP3S1/LRRK2/TRAK1/DLG2/ZC3H14/KIF17/RAB27B/NDEL1/MAPK8IP3/SPG7/ABHD13	19
geneM1	CC	GO:0071339	MLL1 complex	8/2025	27/12986	0.296296	1.9001	2.01231	0.0484042	0.390508	PHF20/TAF6/SENP3/ASH2L/KAT8/MCRS1/RBBP5/PELP1	8
geneM1	CC	GO:0043197	dendritic spine	33/2025	159/12986	0.207547	1.33097	1.8048	0.0488889	0.390508	CAMK2A/CDK5R1/ITPKA/MAPT/CTTN/P2RX6/MTMR2/SYT11/HOMER1/SEPTIN11/NR1D1/GPM6A/DGKI/CPEB4/ASAP1/MOB4/APBA2/SYNPO/PPP1R9B/OPRD1/RGS7BP/ANKS1B/SYNDIG1/DAGLA/GRIN2A/STRN4/DVL1/EPHB2/ALS2/APP/GRIA4/MPP2/ATP2B2	33
geneM1	MF	GO:0022843	voltage-gated monoatomic cation channel activity	38/1964	105/12612	0.361905	2.324	5.85085	1.73275e-07	0.000171022	CACNB3/KCNF1/KCNB1/KCNH5/CACNG2/CACNA1A/CACNA1I/KCNJ4/KCNK1/KCNQ5/KCNA2/KCNH3/KCNMA1/KCNV1/CALHM1/KCNK10/CACNB2/KCNJ6/CACNG3/HCN1/KCNK9/TSPOAP1/KCNJ3/KCNJ12/CACNA1D/ABCC8/KCNS2/NCS1/KCNAB3/CACNB1/KCNJ9/KCNK4/KCNS3/KCNT1/KCNS1/SNAP25/KCNAB2/KCNN1	38
geneM1	MF	GO:0005267	potassium channel activity	33/1964	88/12612	0.375	2.4081	5.69264	4.29366e-07	0.000211892	KCNF1/KCNB1/KCNH5/PKD2L1/KCNIP3/TMEM38A/KCNJ4/KCNK1/KCNQ5/KCNA2/KCNH3/KCNMA1/KCNV1/KCNK10/KCNJ6/KCNMB4/HCN1/KCNK9/KCNJ3/KCNJ12/ABCC8/KCNS2/KCNAB3/GRIK1/KCNJ9/KCNK4/KCNS3/KCNT1/KCNS1/KCNMB2/SNAP25/KCNAB2/KCNN1	33
geneM1	MF	GO:0022836	gated channel activity	57/1964	200/12612	0.285	1.83015	5.08234	2.10247e-06	0.000554502	CACNB3/KCNF1/KCNB1/KCNH5/TMEM150C/GABRB3/PKD2L1/P2RX6/CACNG2/MCOLN1/CACNA1A/CACNA1I/CHRNA4/KCNJ4/KCNK1/GLRA3/KCNQ5/KCNA2/KCNH3/KCNMA1/KCNV1/CALHM1/KCNK10/P2RX7/CACNB2/RASA3/KCNJ6/GABRB2/KCNMB4/CACNG3/HCN1/KCNK9/TSPOAP1/KCNJ3/SCNN1D/KCNJ12/GLRB/CACNA1D/ABCC8/GABRD/KCNS2/NCS1/KCNAB3/GRIN2A/GRIK1/CACNB1/KCNJ9/KCNK4/KCNS3/KCNT1/GRIA4/KCNS1/KCNMB2/TMC6/SNAP25/KCNAB2/KCNN1	57
geneM1	MF	GO:0005244	voltage-gated monoatomic ion channel activity	40/1964	124/12612	0.322581	2.07148	5.14944	2.56924e-06	0.000554502	CACNB3/KCNF1/KCNB1/KCNH5/CACNG2/CACNA1A/CACNA1I/KCNJ4/KCNK1/KCNQ5/KCNA2/KCNH3/KCNMA1/KCNV1/CALHM1/KCNK10/CACNB2/KCNJ6/KCNMB4/CACNG3/HCN1/KCNK9/TSPOAP1/KCNJ3/KCNJ12/CACNA1D/ABCC8/KCNS2/NCS1/KCNAB3/GRIN2A/CACNB1/KCNJ9/KCNK4/KCNS3/KCNT1/KCNS1/SNAP25/KCNAB2/KCNN1	40
geneM1	MF	GO:0022832	voltage-gated channel activity	40/1964	125/12612	0.32	2.05491	5.0904	3.21793e-06	0.000554502	CACNB3/KCNF1/KCNB1/KCNH5/CACNG2/CACNA1A/CACNA1I/KCNJ4/KCNK1/KCNQ5/KCNA2/KCNH3/KCNMA1/KCNV1/CALHM1/KCNK10/CACNB2/KCNJ6/KCNMB4/CACNG3/HCN1/KCNK9/TSPOAP1/KCNJ3/KCNJ12/CACNA1D/ABCC8/KCNS2/NCS1/KCNAB3/GRIN2A/CACNB1/KCNJ9/KCNK4/KCNS3/KCNT1/KCNS1/SNAP25/KCNAB2/KCNN1	40
geneM1	MF	GO:0005249	voltage-gated potassium channel activity	27/1964	71/12612	0.380282	2.44201	5.23291	3.46257e-06	0.000554502	KCNF1/KCNB1/KCNH5/KCNJ4/KCNK1/KCNQ5/KCNA2/KCNH3/KCNMA1/KCNV1/KCNK10/KCNJ6/HCN1/KCNK9/KCNJ3/KCNJ12/ABCC8/KCNS2/KCNAB3/KCNJ9/KCNK4/KCNS3/KCNT1/KCNS1/SNAP25/KCNAB2/KCNN1	27
geneM1	MF	GO:0106310	protein serine kinase activity	77/1964	301/12612	0.255814	1.64273	4.84706	3.93264e-06	0.000554502	CAMK2A/CDK18/PIK3R4/PDPK1/MAP2K4/HUNK/MAPK9/NUAK1/RPS6KB1/PRKG2/EIF2AK3/AATK/STK39/LMTK2/ROCK2/CLK4/MAP3K10/MAST3/PAK1/LMTK3/LRRK2/CAMK2G/SRPK1/SMG1/STK32C/AAK1/MARK2/TRIO/ULK2/CIT/PAK5/MAPK11/ULK3/PRKCE/PRKDC/CAMKK1/SIK2/RPS6KL1/BRSK2/MAPK6/CDC42BPB/DCLK1/NEK2/MAP4K2/LIMK1/DYRK1A/DCAF1/CAMK1D/TTBK1/CDK14/CDC7/BRSK1/CDKL1/MAPK8/RPS6KC1/MAP2K5/CSNK2A2/SBK1/TNNI3K/MAPK13/KALRN/RIOK3/MARK1/NIM1K/PRK…	77
geneM1	MF	GO:0004674	protein serine/threonine kinase activity	86/1964	354/12612	0.242938	1.56005	4.59016	9.96762e-06	0.00113416	CAMK2A/CDK18/ACVR1B/ITPKA/PIK3R4/PDPK1/MAP2K4/HUNK/MAPK9/NUAK1/RPS6KB1/PRKG2/EIF2AK3/AATK/STK39/LMTK2/ROCK2/CLK4/MAP3K10/MAST3/PAK1/LMTK3/LRRK2/CAMK2G/SRPK1/SMG1/STK32C/AAK1/MARK2/TRIO/ULK2/CIT/ADCK2/ADCK1/PAK5/MAPK11/ULK3/PRKCE/PRKDC/CAMKK1/TGFBR3L/SIK2/RPS6KL1/BRSK2/MAPK6/CDC42BPB/DCLK1/GRK2/NEK2/MAP4K2/LIMK1/DYRK1A/DCAF1/SOSTDC1/CAMK1D/TTBK1/CDK14/CDC7/BRSK1/CDKL1/MAPK8/RPS6KC1/MAP2K5/CSNK2A2/…	86
geneM1	MF	GO:0030695	GTPase regulator activity	96/1964	407/12612	0.235872	1.51467	4.53286	1.1491e-05	0.00113416	MADD/RGPD6/NUCB1/DEPDC5/CYTH2/AGAP1/RANGAP1/PLCB1/RALBP1/CHML/SMAP2/PLEKHG5/RASAL2/VPS9D1/RASGEF1C/ARHGEF2/RIC8A/SRGAP3/DOCK3/ARHGAP21/STXBP5L/ARHGDIG/RUNDC3A/RASAL1/LRRK2/RABEP1/SH3BP5/RGPD5/MCF2L/ARHGEF3/RAB3GAP1/ASAP1/RGP1/DNAJA3/TRIO/GPS2/ARHGEF12/RASA1/DNM1L/TBC1D7/RALGDS/DENND4B/DENND3/RAPGEF2/RAPGEF5/ARHGAP22/GARNL3/RGPD8/TBC1D24/RASGRF1/MON1A/DOCK9/TIAM2/SGSM3/SH3BP1/RASA3/ADAP1/SGSM2/RAP…	96
geneM1	MF	GO:0060589	nucleoside-triphosphatase regulator activity	96/1964	407/12612	0.235872	1.51467	4.53286	1.1491e-05	0.00113416	MADD/RGPD6/NUCB1/DEPDC5/CYTH2/AGAP1/RANGAP1/PLCB1/RALBP1/CHML/SMAP2/PLEKHG5/RASAL2/VPS9D1/RASGEF1C/ARHGEF2/RIC8A/SRGAP3/DOCK3/ARHGAP21/STXBP5L/ARHGDIG/RUNDC3A/RASAL1/LRRK2/RABEP1/SH3BP5/RGPD5/MCF2L/ARHGEF3/RAB3GAP1/ASAP1/RGP1/DNAJA3/TRIO/GPS2/ARHGEF12/RASA1/DNM1L/TBC1D7/RALGDS/DENND4B/DENND3/RAPGEF2/RAPGEF5/ARHGAP22/GARNL3/RGPD8/TBC1D24/RASGRF1/MON1A/DOCK9/TIAM2/SGSM3/SH3BP1/RASA3/ADAP1/SGSM2/RAP…	96
geneM1	MF	GO:0005261	monoatomic cation channel activity	59/1964	226/12612	0.261062	1.67643	4.40681	2.71786e-05	0.00243866	CACNB3/KCNF1/KCNB1/KCNH5/PKD2L1/KCNIP3/P2RX6/CACNG2/MCOLN1/TRPC4AP/CACNA1A/CACNA1I/SCN3B/TRPV5/CHRNA4/GPM6A/TMEM38A/KCNJ4/KCNK1/KCNQ5/KCNA2/KCNH3/KCNMA1/KCNV1/CALHM1/KCNK10/PKD1/P2RX7/CACNB2/TRPC1/RASA3/KCNJ6/KCNMB4/CACNG3/HCN1/KCNK9/SCN8A/TSPOAP1/KCNJ3/SCNN1D/KCNJ12/CACNA1D/ABCC8/KCNS2/NCS1/KCNAB3/GRIN2A/GRIK1/SCN1B/CACNB1/KCNJ9/KCNK4/KCNS3/KCNT1/KCNS1/KCNMB2/SNAP25/KCNAB2/KCNN1	59
geneM1	MF	GO:0005096	GTPase activator activity	58/1964	222/12612	0.261261	1.67771	4.3752	3.09357e-05	0.00254446	RGPD6/DEPDC5/AGAP1/RANGAP1/PLCB1/RALBP1/CHML/SMAP2/RASAL2/VPS9D1/SRGAP3/DOCK3/ARHGAP21/STXBP5L/ARHGDIG/RASAL1/LRRK2/RABEP1/RGPD5/RAB3GAP1/ASAP1/ARHGEF12/RASA1/DNM1L/TBC1D7/RAPGEF2/ARHGAP22/GARNL3/RGPD8/TBC1D24/TIAM2/SGSM3/SH3BP1/RASA3/ADAP1/SGSM2/RAP1GAP2/LARS1/ADGRB3/RASA2/ARFGAP2/RANBP2/DAB2IP/STXBP5/GIT1/RGS6/RABGAP1L/TBC1D10B/ARHGAP26/TBC1D17/TBC1D13/FAM13A/ALS2/AGAP3/RGS7/ECT2/DOCK5/GNAQ	58
geneM1	MF	GO:0015079	potassium ion transmembrane transporter activity	34/1964	111/12612	0.306306	1.96697	4.39456	4.74173e-05	0.00360007	KCNF1/KCNB1/SLC17A7/KCNH5/PKD2L1/KCNIP3/TMEM38A/KCNJ4/KCNK1/KCNQ5/KCNA2/KCNH3/KCNMA1/KCNV1/KCNK10/KCNJ6/KCNMB4/HCN1/KCNK9/KCNJ3/KCNJ12/ABCC8/KCNS2/KCNAB3/GRIK1/KCNJ9/KCNK4/KCNS3/KCNT1/KCNS1/KCNMB2/SNAP25/KCNAB2/KCNN1	34
geneM1	MF	GO:0005216	monoatomic ion channel activity	71/1964	292/12612	0.243151	1.56141	4.16851	5.61816e-05	0.00396081	CACNB3/KCNF1/KCNB1/SLC17A7/KCNH5/TMEM150C/GABRB3/PKD2L1/KCNIP3/P2RX6/CACNG2/MCOLN1/GJC1/TRPC4AP/OCA2/CACNA1A/CACNA1I/SCN3B/TRPV5/CHRNA4/GPM6A/TMEM38A/KCNJ4/KCNK1/GLRA3/KCNQ5/KCNA2/KCNH3/KCNMA1/KCNV1/CALHM1/KCNK10/PKD1/P2RX7/CACNB2/TRPC1/RASA3/KCNJ6/GABRB2/KCNMB4/CACNG3/HCN1/KCNK9/SCN8A/TSPOAP1/KCNJ3/SCNN1D/KCNJ12/GLRB/CACNA1D/ABCC8/GABRD/KCNS2/NCS1/KCNAB3/GRIN2A/GRIK1/SCN1B/ANO5/CACNB1/KCNJ9/KCNK…	71
geneM1	MF	GO:0046873	metal ion transmembrane transporter activity	72/1964	299/12612	0.240803	1.54634	4.10605	6.96195e-05	0.00458097	CACNB3/KCNF1/KCNB1/SLC17A7/KCNH5/SLC6A7/PKD2L1/KCNIP3/CACNG2/MCOLN1/SLC5A11/TRPC4AP/CACNA1A/CACNA1I/SCN3B/TRPV5/SLC38A2/NIPAL2/GPM6A/SLC39A3/TMEM38A/KCNJ4/KCNK1/SLC30A3/KCNQ5/KCNA2/KCNH3/KCNMA1/KCNV1/CALHM1/KCNK10/PKD1/SLC30A4/SLC39A14/CACNB2/SLC29A1/TRPC1/RASA3/SLC4A8/KCNJ6/KCNMB4/ATP2B1/CACNG3/HCN1/KCNK9/SCN8A/TSPOAP1/KCNJ3/SCNN1D/KCNJ12/ATP2A2/CACNA1D/ABCC8/KCNS2/NCS1/KCNAB3/GRIN2A/GRIK1/SCN1B…	72
geneM1	MF	GO:0004672	protein kinase activity	100/1964	453/12612	0.220751	1.41757	3.88723	0.000125891	0.00691193	CAMK2A/CDK18/ACVR1B/CDK5R1/ITPKA/PIK3R4/PDPK1/PRKAB1/MAP2K4/HUNK/MAPK9/NUAK1/JAK3/RPS6KB1/FLT1/PRKG2/EIF2AK3/AATK/STK39/LMTK2/ROCK2/CLK4/MAP3K10/MAST3/PAK1/LMTK3/LRRK2/CAMK2G/SRPK1/SMG1/STK32C/AAK1/PKDCC/MARK2/TRIO/ULK2/NTRK3/CIT/ADCK2/ADCK1/PAK5/MAPK11/ULK3/PRKCE/PRKDC/CAMKK1/PPP1R9B/TGFBR3L/SIK2/RPS6KL1/BRSK2/MAPK6/CDC42BPB/PDK2/POMK/SCYL1/DCLK1/GRK2/NEK2/MAP4K2/LIMK1/DYRK1A/DCAF1/SOSTDC1/CAMK1…	100
geneM1	MF	GO:0015267	channel activity	75/1964	320/12612	0.234375	1.50506	3.93023	0.000126054	0.00691193	CACNB3/KCNF1/AQP9/KCNB1/SLC17A7/KCNH5/TMEM150C/GABRB3/PKD2L1/KCNIP3/P2RX6/CACNG2/MCOLN1/GJC1/TRPC4AP/OCA2/CACNA1A/CACNA1I/SCN3B/TRPV5/CHRNA4/GPM6A/TMEM38A/KCNJ4/KCNK1/GLRA3/KCNQ5/KCNA2/KCNH3/KCNMA1/KCNV1/CALHM1/PANX2/KCNK10/PKD1/TOMM40L/P2RX7/CACNB2/TRPC1/RASA3/KCNJ6/GABRB2/KCNMB4/CACNG3/HCN1/KCNK9/SCN8A/TSPOAP1/KCNJ3/SCNN1D/KCNJ12/GLRB/CACNA1D/ABCC8/GABRD/KCNS2/NCS1/KCNAB3/GRIN2A/GRIK1/SCN1B/ANO…	75
geneM1	MF	GO:0022803	passive transmembrane transporter activity	75/1964	320/12612	0.234375	1.50506	3.93023	0.000126054	0.00691193	CACNB3/KCNF1/AQP9/KCNB1/SLC17A7/KCNH5/TMEM150C/GABRB3/PKD2L1/KCNIP3/P2RX6/CACNG2/MCOLN1/GJC1/TRPC4AP/OCA2/CACNA1A/CACNA1I/SCN3B/TRPV5/CHRNA4/GPM6A/TMEM38A/KCNJ4/KCNK1/GLRA3/KCNQ5/KCNA2/KCNH3/KCNMA1/KCNV1/CALHM1/PANX2/KCNK10/PKD1/TOMM40L/P2RX7/CACNB2/TRPC1/RASA3/KCNJ6/GABRB2/KCNMB4/CACNG3/HCN1/KCNK9/SCN8A/TSPOAP1/KCNJ3/SCNN1D/KCNJ12/GLRB/CACNA1D/ABCC8/GABRD/KCNS2/NCS1/KCNAB3/GRIN2A/GRIK1/SCN1B/ANO…	75
geneM1	MF	GO:0015459	potassium channel regulator activity	15/1964	36/12612	0.416667	2.67566	4.32392	0.000155808	0.00809382	NEDD4L/KCNIP3/SUMO1/ENSA/KCNV1/RASA1/DPP10/KCNMB4/ARPP19/KCNAB3/PRKCZ/KCNS3/KCNS1/KCNMB2/KCNAB2	15
geneM1	MF	GO:0019787	ubiquitin-like protein transferase activity	88/1964	397/12612	0.221662	1.42343	3.6816	0.00027162	0.0134044	UBE2J2/RNF111/RNF157/NEDD4L/NEURL4/PELI3/VPS11/ARIH2/PIAS1/ZMIZ2/FBXO25/HACE1/TRIM3/RNF167/TTC3/MGRN1/FBXL3/TRAF6/FBXO9/RAD18/RNF208/RNF115/PRPF19/ITCH/CDC34/RNF40/MED8/MKRN1/UBE2R2/VHL/ZNRF1/KCMF1/FBXW2/TRIM9/TNFAIP1/HERC6/RNF26/LNX1/COP1/ATG5/UBE2E2/CUL3/HDAC4/UBE2W/UBR3/RNF11/UBE2E3/SIAH2/UBOX5/CUL9/KLHL42/RNF10/ARK2N/FBXO40/UBE2M/RNF38/FBXO27/LTN1/RBX1/TRIM27/UBE3B/RANBP2/PIAS4/FBXO11/UBE2D1/…	88
geneM1	MF	GO:0016755	aminoacyltransferase activity	88/1964	405/12612	0.217284	1.39531	3.47272	0.000539678	0.0253648	UBE2J2/RNF111/RNF157/NEDD4L/NEURL4/PELI3/VPS11/ARIH2/PIAS1/ZMIZ2/FBXO25/HACE1/TRIM3/RNF167/TTC3/MGRN1/FBXL3/TRAF6/FBXO9/RAD18/RNF208/RNF115/PRPF19/ITCH/CDC34/RNF40/MED8/MKRN1/UBE2R2/VHL/ZNRF1/KCMF1/FBXW2/TRIM9/TNFAIP1/HERC6/RNF26/LNX1/COP1/ATG5/UBE2E2/CUL3/HDAC4/UBE2W/UBR3/RNF11/UBE2E3/SIAH2/UBOX5/CUL9/KLHL42/RNF10/ARK2N/FBXO40/UBE2M/RNF38/FBXO27/LTN1/RBX1/TRIM27/UBE3B/RANBP2/PIAS4/FBXO11/UBE2D1/…	88
geneM1	MF	GO:1990756	ubiquitin ligase-substrate adaptor activity	17/1964	48/12612	0.354167	2.27431	3.79878	0.000584418	0.0262191	AMBRA1/FBXW11/TRPC4AP/FBXO9/FBXO45/VHL/SKP1/KLHL2/APPBP2/FEM1A/KLHDC3/DCAF1/AXIN1/SUV39H2/FBXW7/PDCD6/FBXL19	17
geneM1	MF	GO:0019894	kinesin binding	15/1964	41/12612	0.365854	2.34936	3.71661	0.000822671	0.0353033	KIF1B/ACTB/MAPK8IP2/DCP1A/KLC1/KCNA2/TOR1A/LRP8/AP1G1/PLEKHM2/SNCA/ATCAY/CLSTN1/MAPK8IP3/CLSTN2	15
geneM1	MF	GO:0140767	enzyme-substrate adaptor activity	19/1964	58/12612	0.327586	2.10362	3.61789	0.000864384	0.0355478	AMBRA1/FBXW11/TRPC4AP/FBXO9/FBXO45/VHL/SKP1/KLHL2/APPBP2/ANAPC7/FEM1A/KLHDC3/DCAF1/AXIN1/PIK3R1/SUV39H2/FBXW7/PDCD6/FBXL19	19
geneM1	MF	GO:0004842	ubiquitin-protein transferase activity	80/1964	368/12612	0.217391	1.396	3.31105	0.000930772	0.0357323	UBE2J2/RNF111/RNF157/NEDD4L/NEURL4/PELI3/VPS11/ARIH2/FBXO25/HACE1/TRIM3/RNF167/TTC3/MGRN1/FBXL3/TRAF6/FBXO9/RAD18/RNF208/RNF115/PRPF19/ITCH/CDC34/RNF40/MED8/MKRN1/UBE2R2/VHL/ZNRF1/KCMF1/FBXW2/TRIM9/TNFAIP1/HERC6/RNF26/LNX1/COP1/UBE2E2/CUL3/UBE2W/UBR3/RNF11/UBE2E3/SIAH2/UBOX5/CUL9/KLHL42/RNF10/ARK2N/FBXO40/UBE2M/RNF38/FBXO27/LTN1/RBX1/TRIM27/UBE3B/FBXO11/UBE2D1/TRIP12/UBE2K/RMND5B/ARK2C/RNF19B/MAR…	80
geneM1	MF	GO:0061659	ubiquitin-like protein ligase activity	67/1964	298/12612	0.224832	1.44378	3.32957	0.000941275	0.0357323	RNF111/RNF157/NEDD4L/NEURL4/PELI3/VPS11/ARIH2/PIAS1/ZMIZ2/HACE1/TRIM3/RNF167/MGRN1/TRAF6/RAD18/RNF208/RNF115/PRPF19/ITCH/RNF40/MED8/MKRN1/ZNRF1/KCMF1/TRIM9/HERC6/RNF26/COP1/ATG5/CUL3/UBR3/RNF11/SIAH2/UBOX5/CUL9/RNF10/ARK2N/FBXO40/RNF38/FBXO27/LTN1/RBX1/TRIM27/UBE3B/RANBP2/PIAS4/UBE2D1/TRIP12/UBE2K/RMND5B/ARK2C/RNF19B/ATG12/TRIM23/MED10/ANAPC11/SIAH1/NHLRC1/SH3RF3/UBE2D3/UHRF2/LRSAM1/RNF220/MARCHF…	67
geneM1	MF	GO:0008047	enzyme activator activity	99/1964	476/12612	0.207983	1.33558	3.20536	0.00119861	0.0422977	MADD/RGPD6/ABI1/AZIN2/DEPDC5/AGAP1/CDK5R1/RANGAP1/PLCB1/PDPK1/RALBP1/CHML/SMAP2/TOM1L1/HTR2A/RASAL2/VPS9D1/SRGAP3/DOCK3/ARHGAP21/STXBP5L/ARHGDIG/PITRM1/DCP1A/BCL2L13/PPP2R5E/RASAL1/CCND2/CDK5R2/LRRK2/AZIN1/CDKN1B/RABEP1/RGPD5/RAB3GAP1/ASAP1/MARK2/ARHGEF12/RASA1/GPIHBP1/GUCA1B/GREM1/DNM1L/TBC1D7/PRKCE/RAPGEF2/NRG3/ARHGAP22/GARNL3/PDCD5/RGPD8/TBC1D24/MMP17/TIAM2/SGSM3/PPP2R5C/SH3BP1/RASA3/CAB39/SVB…	99
geneM1	MF	GO:0000149	SNARE binding	27/1964	96/12612	0.28125	1.80607	3.40477	0.00119993	0.0422977	NAPA/SYT17/KCNB1/STXBP1/VTI1A/VPS11/SYT11/STXBP5L/STX3/CACNA1A/SYT4/SEC24C/LRRK2/UVRAG/STX5/SNAP29/SYT1/SYT5/PTPN2/CPLX3/VPS52/SYT12/STXBP5/SNCA/STX1A/SNAP25/EXOC3	27
geneM1	MF	GO:0015276	ligand-gated monoatomic ion channel activity	29/1964	107/12612	0.271028	1.74043	3.30328	0.00152125	0.048795	GABRB3/PKD2L1/P2RX6/MCOLN1/CHRNA4/KCNJ4/KCNK1/GLRA3/KCNMA1/CALHM1/P2RX7/RASA3/KCNJ6/GABRB2/KCNMB4/HCN1/KCNJ3/SCNN1D/KCNJ12/GLRB/ABCC8/GABRD/GRIN2A/GRIK1/KCNJ9/KCNT1/GRIA4/KCNMB2/KCNN1	29
geneM1	MF	GO:0016247	channel regulator activity	30/1964	112/12612	0.267857	1.72007	3.2873	0.00155947	0.048795	CACNB3/NEDD4L/KCNIP3/CACNG2/SUMO1/FXYD6/SCN3B/FGF12/PTPN3/ENSA/KCNV1/RASA1/FXYD7/DPP10/FXYD2/KCNMB4/CACNG3/GLRX/YWHAH/ARPP19/KCNAB3/SCN1B/PRKCZ/LYNX1/KCNS3/STX1A/KCNS1/KCNMB2/NRXN1/KCNAB2	30
geneM1	MF	GO:0141108	transporter regulator activity	30/1964	112/12612	0.267857	1.72007	3.2873	0.00155947	0.048795	CACNB3/NEDD4L/KCNIP3/CACNG2/SUMO1/FXYD6/SCN3B/FGF12/PTPN3/ENSA/KCNV1/RASA1/FXYD7/DPP10/FXYD2/KCNMB4/CACNG3/GLRX/YWHAH/ARPP19/KCNAB3/SCN1B/PRKCZ/LYNX1/KCNS3/STX1A/KCNS1/KCNMB2/NRXN1/KCNAB2	30
geneM1	MF	GO:0051428	peptide hormone receptor binding	7/1964	13/12612	0.538462	3.45778	3.80766	0.00158201	0.048795	VIP/CCK/ADCYAP1/CRH/PSMC5/GNAO1/PTHLH	7
geneM1	MF	GO:0051020	GTPase binding	62/1964	278/12612	0.223022	1.43215	3.1291	0.00175762	0.0525689	RILPL1/DEPDC5/EXOC8/TAMALIN/ITPKA/PPP6R1/STRN3/RANGAP1/AMBRA1/RALBP1/TNPO2/CHML/VPS9D1/HACE1/ARHGEF2/DOCK3/CDC42SE2/ROCK2/BICD2/RAB11FIP3/PAK1/LRRK2/RGPD5/RAB3GAP1/CYRIB/RGP1/TNFAIP1/INF2/RASA1/BICDL1/DNM1L/TBC1D7/CDC42BPB/RGPD8/PEX5L/SPTBN1/SGSM3/BRK1/SGSM2/RASIP1/ARFIP2/PEX5/RANBP2/BIN1/AP1G1/MYRIP/ATG14/GIT1/RABGAP1L/RUSC2/RBSN/CORO1C/DVL1/TBC1D13/FMNL1/WASF1/DAPK3/ALS2/RAB11FIP4/GGA3/ECT2/DOC…	62
geneM1	MF	GO:0061629	RNA polymerase II-specific DNA-binding transcription factor binding	62/1964	279/12612	0.222222	1.42702	3.09761	0.00192456	0.0558688	MEF2D/TCERG1/MED4/NEUROD1/MED16/ATF4/CRY2/FIZ1/ACTB/TAF6/CREBBP/NCOA6/NIF3L1/C1D/PPID/SRARP/HDAC5/BRD8/KAT8/SNW1/ADD1/PRKDC/MEF2A/NCOR1/CRKL/TACC1/HDAC4/MED24/SDR16C5/NR4A2/WBP2/PTPN2/ZFPM2/DCAF1/GTF2H1/RBX1/DDRGK1/PTPRT/SMAD3/TRIP12/FAM220A/ZBTB8A/COMMD7/YWHAH/TAF11/AHR/FOXP1/MEF2C/FAF1/ZBTB7A/CCDC62/UHRF2/NR1H2/BCAS3/BMAL1/ID2/ANKRD2/HDAC9/MMS19/TRIB2/ATF2/ETS2	62
geneM1	MF	GO:0022834	ligand-gated channel activity	29/1964	109/12612	0.266055	1.7085	3.19047	0.00206762	0.0583068	GABRB3/PKD2L1/P2RX6/MCOLN1/CHRNA4/KCNJ4/KCNK1/GLRA3/KCNMA1/CALHM1/P2RX7/RASA3/KCNJ6/GABRB2/KCNMB4/HCN1/KCNJ3/SCNN1D/KCNJ12/GLRB/ABCC8/GABRD/GRIN2A/GRIK1/KCNJ9/KCNT1/GRIA4/KCNMB2/KCNN1	29
geneM1	MF	GO:0031267	small GTPase binding	56/1964	248/12612	0.225806	1.45004	3.07401	0.00213456	0.0585225	RILPL1/DEPDC5/EXOC8/TAMALIN/ITPKA/PPP6R1/STRN3/RANGAP1/RALBP1/TNPO2/CHML/VPS9D1/HACE1/ARHGEF2/DOCK3/CDC42SE2/ROCK2/BICD2/RAB11FIP3/PAK1/LRRK2/RGPD5/RAB3GAP1/CYRIB/RGP1/TNFAIP1/INF2/BICDL1/DNM1L/TBC1D7/CDC42BPB/RGPD8/PEX5L/SGSM3/BRK1/SGSM2/ARFIP2/PEX5/RANBP2/AP1G1/MYRIP/GIT1/RABGAP1L/RUSC2/RBSN/CORO1C/DVL1/TBC1D13/FMNL1/WASF1/DAPK3/ALS2/RAB11FIP4/GGA3/ECT2/DOCK5	56
geneM1	MF	GO:0034450	ubiquitin-ubiquitin ligase activity	7/1964	14/12612	0.5	3.21079	3.55446	0.00274088	0.0718849	TRAF6/PRPF19/UBOX5/RBX1/UBE2K/ANAPC11/STUB1	7
geneM1	MF	GO:0022890	inorganic cation transmembrane transporter activity	82/1964	393/12612	0.208651	1.33987	2.93973	0.0027676	0.0718849	CACNB3/KCNF1/NNT/KCNB1/SLC17A7/KCNH5/SLC6A7/PKD2L1/KCNIP3/CACNG2/MCOLN1/COX7A1/SLC5A11/TRPC4AP/CACNA1A/CACNA1I/SCN3B/TRPV5/SLC38A2/NIPAL2/GPM6A/SLC39A3/TMEM38A/KCNJ4/KCNK1/SLC30A3/KCNQ5/KCNA2/KCNH3/ATP6V1G2/KCNMA1/KCNV1/CALHM1/KCNK10/PKD1/SLC30A4/SLC25A22/SLC39A14/CACNB2/SLC29A1/TRPC1/RASA3/ATP6V1H/SLC4A8/KCNJ6/KCNMB4/ATP2B1/CACNG3/SLC45A4/HCN1/KCNK9/SCN8A/TSPOAP1/KCNJ3/SCNN1D/KCNJ12/ATP2A2/CACNA…	82
geneM1	MF	GO:0061630	ubiquitin protein ligase activity	61/1964	279/12612	0.218638	1.404	2.93065	0.00309564	0.0763005	RNF111/RNF157/NEDD4L/NEURL4/PELI3/VPS11/ARIH2/HACE1/TRIM3/RNF167/MGRN1/TRAF6/RAD18/RNF208/RNF115/PRPF19/ITCH/RNF40/MED8/MKRN1/ZNRF1/KCMF1/TRIM9/HERC6/RNF26/COP1/CUL3/UBR3/RNF11/SIAH2/UBOX5/CUL9/RNF10/ARK2N/FBXO40/RNF38/FBXO27/LTN1/RBX1/TRIM27/UBE3B/UBE2D1/TRIP12/UBE2K/RMND5B/ARK2C/RNF19B/TRIM23/MED10/ANAPC11/SIAH1/NHLRC1/SH3RF3/UBE2D3/UHRF2/LRSAM1/RNF220/MARCHF6/STUB1/SH3RF1/ARIH1	61
geneM1	MF	GO:0008134	transcription factor binding	100/1964	496/12612	0.201613	1.29468	2.87552	0.0031542	0.0763005	CNOT7/MEF2D/TCERG1/MED4/NEUROD1/PIAS1/MED16/ATF4/CRY2/PPARD/FIZ1/ACTB/FAM89B/ELOC/TAF6/CXXC5/MED29/SUMO1/BDP1/ZBTB16/CREBBP/NCOA6/NIF3L1/GRHL1/MAP3K10/NR1D1/C1D/LMO4/MED12L/PPID/YY1/SRARP/VHL/FOXO3/HDAC5/KAT5/CIT/BRD8/NR3C1/KAT8/SNW1/ADD1/THRB/PRKDC/MEF2A/NCOR1/CRKL/TACC1/HDAC4/MED24/SDR16C5/NR4A2/DHX33/WBP2/PTPN2/ZFPM2/DCAF1/GTF2H1/PSMC5/FHL2/RBX1/PURB/DDRGK1/CTCF/PTPRT/SMAD3/TRIP12/FAM220A/ZBTB…	100
geneM1	MF	GO:0099106	ion channel regulator activity	28/1964	107/12612	0.261682	1.68042	3.03554	0.00316952	0.0763005	CACNB3/NEDD4L/KCNIP3/SUMO1/FXYD6/SCN3B/FGF12/PTPN3/ENSA/KCNV1/RASA1/FXYD7/DPP10/FXYD2/KCNMB4/GLRX/YWHAH/ARPP19/KCNAB3/SCN1B/PRKCZ/LYNX1/KCNS3/STX1A/KCNS1/KCNMB2/NRXN1/KCNAB2	28
geneM1	MF	GO:0005242	inward rectifier potassium channel activity	8/1964	18/12612	0.444444	2.85404	3.38053	0.00343954	0.0789493	KCNJ4/KCNK1/KCNJ6/KCNJ3/KCNJ12/ABCC8/KCNJ9/KCNN1	8
geneM1	MF	GO:0051427	hormone receptor binding	8/1964	18/12612	0.444444	2.85404	3.38053	0.00343954	0.0789493	VIP/CCK/ADCYAP1/JAK3/CRH/PSMC5/GNAO1/PTHLH	8
geneM1	MF	GO:0099094	ligand-gated monoatomic cation channel activity	23/1964	84/12612	0.27381	1.75829	2.99465	0.00387966	0.0839324	PKD2L1/P2RX6/MCOLN1/CHRNA4/KCNJ4/KCNK1/KCNMA1/CALHM1/P2RX7/RASA3/KCNJ6/KCNMB4/HCN1/KCNJ3/SCNN1D/KCNJ12/ABCC8/GRIN2A/GRIK1/KCNJ9/KCNT1/KCNMB2/KCNN1	23
geneM1	MF	GO:0046966	nuclear thyroid hormone receptor binding	10/1964	26/12612	0.384615	2.46984	3.222	0.00395397	0.0839324	MED4/MED16/NCOA6/BRD8/NCOR1/TACC1/MED24/GTF2H1/TRIP12/TAF11	10
geneM1	MF	GO:0051721	protein phosphatase 2A binding	10/1964	26/12612	0.384615	2.46984	3.222	0.00395397	0.0839324	STRN3/MAPT/RPS6KB1/PTPN1/SMG5/ENSA/DAB2IP/ARPP19/STRN4/ANKLE2	10
geneM1	MF	GO:0140297	DNA-binding transcription factor binding	80/1964	387/12612	0.206718	1.32746	2.80997	0.00399678	0.0839324	CNOT7/MEF2D/TCERG1/MED4/NEUROD1/PIAS1/MED16/ATF4/CRY2/PPARD/FIZ1/ACTB/TAF6/CXXC5/CREBBP/NCOA6/NIF3L1/GRHL1/MAP3K10/C1D/LMO4/PPID/YY1/SRARP/VHL/HDAC5/KAT5/BRD8/KAT8/SNW1/ADD1/PRKDC/MEF2A/NCOR1/CRKL/TACC1/HDAC4/MED24/SDR16C5/NR4A2/DHX33/WBP2/PTPN2/ZFPM2/DCAF1/GTF2H1/PSMC5/FHL2/RBX1/PURB/DDRGK1/PTPRT/SMAD3/TRIP12/FAM220A/ZBTB8A/COMMD7/YWHAH/TAF11/ZBTB17/AHR/FOXP1/MEF2C/EIF4E/FAF1/ZBTB7A/CGGBP1/DAPK3…	80
geneM1	MF	GO:0015318	inorganic molecular entity transmembrane transporter activity	93/1964	461/12612	0.201735	1.29546	2.7756	0.00423572	0.087097	CACNB3/KCNF1/NNT/AQP9/KCNB1/SLC17A7/KCNH5/SLC6A7/GABRB3/PKD2L1/KCNIP3/CACNG2/MCOLN1/COX7A1/SLC5A11/TRPC4AP/OCA2/CACNA1A/CACNA1I/SCN3B/TRPV5/SLC38A2/NIPAL2/GPM6A/SLC39A3/TMEM38A/KCNJ4/KCNK1/SLC30A3/GLRA3/KCNQ5/KCNA2/KCNH3/ATP6V1G2/KCNMA1/KCNV1/ADAMTS8/CALHM1/KCNK10/PKD1/SLC30A4/SLC25A22/SLC39A14/CACNB2/SLC29A1/TRPC1/RASA3/ATP6V1H/SLC4A8/KCNJ6/GABRB2/KCNMB4/ATP2B1/CACNG3/SLC45A4/HCN1/KCNK9/SCN8A/TS…	93
geneM1	MF	GO:0008331	high voltage-gated calcium channel activity	6/1964	12/12612	0.5	3.21079	3.29052	0.00559728	0.112745	CACNB3/CACNA1A/CACNA1I/CACNB2/CACNA1D/CACNB1	6
geneM1	MF	GO:0008324	monoatomic cation transmembrane transporter activity	84/1964	416/12612	0.201923	1.29667	2.64252	0.00618985	0.120236	CACNB3/KCNF1/NNT/KCNB1/SLC17A7/KCNH5/SLC6A7/PKD2L1/KCNIP3/P2RX6/CACNG2/MCOLN1/COX7A1/SLC5A11/TRPC4AP/CACNA1A/CACNA1I/SCN3B/TRPV5/SLC38A2/CHRNA4/NIPAL2/GPM6A/SLC39A3/TMEM38A/KCNJ4/KCNK1/SLC30A3/KCNQ5/KCNA2/KCNH3/ATP6V1G2/KCNMA1/KCNV1/CALHM1/KCNK10/PKD1/P2RX7/SLC30A4/SLC25A22/SLC39A14/CACNB2/SLC29A1/TRPC1/RASA3/ATP6V1H/SLC4A8/KCNJ6/KCNMB4/ATP2B1/CACNG3/SLC45A4/HCN1/KCNK9/ATP8A1/SCN8A/TSPOAP1/KCNJ3/…	84
geneM1	MF	GO:0015075	monoatomic ion transmembrane transporter activity	97/1964	490/12612	0.197959	1.27121	2.62986	0.00621282	0.120236	CACNB3/KCNF1/NNT/KCNB1/SLC17A7/KCNH5/SLC6A7/TMEM150C/GABRB3/PKD2L1/KCNIP3/P2RX6/CACNG2/MCOLN1/GJC1/COX7A1/SLC5A11/TRPC4AP/OCA2/CACNA1A/CACNA1I/SCN3B/TRPV5/SLC38A2/CHRNA4/NIPAL2/GPM6A/SLC39A3/TMEM38A/KCNJ4/KCNK1/SLC30A3/GLRA3/KCNQ5/KCNA2/KCNH3/ATP6V1G2/KCNMA1/KCNV1/CALHM1/KCNK10/PKD1/P2RX7/SLC30A4/SLC25A22/SLC39A14/CACNB2/SLC29A1/TRPC1/RASA3/ATP6V1H/SLC4A8/KCNJ6/GABRB2/KCNMB4/ATP2B1/CACNG3/SLC45A4…	97
geneM1	MF	GO:0070888	E-box binding	12/1964	36/12612	0.333333	2.14053	2.94305	0.00640804	0.121629	NEUROD1/NR1D1/MYBBP1A/BMAL2/ATOH7/NEUROD2/NEUROD6/SREBF2/AHR/TCF4/BMAL1/CLOCK	12
geneM1	MF	GO:0005245	voltage-gated calcium channel activity	11/1964	32/12612	0.34375	2.20742	2.93701	0.00688398	0.128198	CACNB3/CACNG2/CACNA1A/CACNA1I/CALHM1/CACNB2/CACNG3/TSPOAP1/CACNA1D/NCS1/CACNB1	11
geneM1	MF	GO:0061631	ubiquitin conjugating enzyme activity	10/1964	28/12612	0.357143	2.29342	2.94254	0.00727018	0.132883	UBE2J2/CDC34/UBE2R2/UBE2E2/UBE2W/UBE2E3/UBE2D1/UBE2K/UBE2B/UBE2D3	10
geneM1	MF	GO:0005544	calcium-dependent phospholipid binding	13/1964	42/12612	0.309524	1.98763	2.75337	0.00925268	0.1608	SYT17/SYT11/SYT4/ANXA11/PLA2G4C/C2CD5/SYT1/SYT5/PCLO/CPNE8/DOC2A/SYT12/CPNE4	13
geneM1	MF	GO:0048156	tau protein binding	13/1964	42/12612	0.309524	1.98763	2.75337	0.00925268	0.1608	ACTB/ROCK2/MARK2/BRSK2/DYRK1A/TTBK1/BRSK1/BIN1/MARK1/SNCA/GSK3A/STUB1/DCTN1	13
geneM1	MF	GO:0044325	transmembrane transporter binding	27/1964	110/12612	0.245455	1.57621	2.60674	0.00928632	0.1608	ANK3/KCNB1/KCNH5/NEDD4L/PKD2L1/AP2M1/GOPC/SCN3B/HOMER1/LRRK2/FGF12/PKD1/DPP10/PPP1R9B/USP10/CALM3/CRBN/HTT/YWHAH/ATP2A2/ABCC8/KCNAB3/SCN1B/ID2/SNAP25/KCNAB2/TMEM74	27
geneM1	MF	GO:0005085	guanyl-nucleotide exchange factor activity	42/1964	190/12612	0.221053	1.41951	2.50227	0.0103849	0.176723	MADD/NUCB1/CYTH2/PLEKHG5/VPS9D1/RASGEF1C/ARHGEF2/RIC8A/DOCK3/SH3BP5/MCF2L/ARHGEF3/RAB3GAP1/RGP1/TRIO/ARHGEF12/RALGDS/DENND4B/DENND3/RAPGEF2/RAPGEF5/RASGRF1/MON1A/DOCK9/TIAM2/IQSEC1/MCF2L2/DENND11/KALRN/ITSN1/CYTH3/ELMO1/ITSN2/RABIF/SBF1/RGL1/SH2D3C/ALS2/NGEF/ARHGEF7/ECT2/DOCK5	42
geneM1	MF	GO:0019888	protein phosphatase regulator activity	21/1964	81/12612	0.259259	1.66486	2.57804	0.0108965	0.182286	ELFN2/PPP1R16B/PPP6R1/LMTK2/PPP2R5E/PPP1R37/PPP4R2/PPP3R1/ENSA/PPP1R9B/PPP2R5C/CALM3/PDP1/PPP1R14C/PPP2R2C/ARPP19/RCAN2/ANKLE2/PPP2R2B/PPP2R2D/PPP6R2	21
geneM1	MF	GO:0061650	ubiquitin-like protein conjugating enzyme activity	11/1964	34/12612	0.323529	2.07757	2.70204	0.0113467	0.18403	UBE2J2/CDC34/UBE2R2/UBE2E2/UBE2W/UBE2E3/UBE2M/UBE2D1/UBE2K/UBE2B/UBE2D3	11
geneM1	MF	GO:0019903	protein phosphatase binding	29/1964	122/12612	0.237705	1.52644	2.50935	0.0113737	0.18403	STAU1/PPP6R1/STRN3/AMBRA1/MAPT/CD22/JAK3/RPS6KB1/MTMR9/PTPN1/EIF2AK3/SMG5/CDKN1B/ENSA/PPP1R9B/ANAPC7/NEK2/PTPRT/MAPK8/DAB2IP/PIK3R1/SNX3/GTF2F1/ARPP19/STRN4/STAT6/ANKLE2/PPP6R2/SIRPA	29
geneM1	MF	GO:0004143	ATP-dependent diacylglycerol kinase activity	5/1964	10/12612	0.5	3.21079	3.00359	0.0115602	0.184031	DGKA/DGKI/DGKZ/AGK/DGKE	5
geneM1	MF	GO:0016410	N-acyltransferase activity	18/1964	67/12612	0.268657	1.7252	2.55607	0.0121753	0.190747	BAAT/CREBBP/NMT1/KAT5/KAT8/CERS4/JADE1/GNPNAT1/TLCD3B/ING4/KAT14/TMEM68/JADE2/CERS6/TADA2A/CLOCK/BRPF3/ATF2	18
geneM1	MF	GO:0050321	tau-protein kinase activity	8/1964	22/12612	0.363636	2.33512	2.69173	0.0141094	0.211809	ROCK2/MARK2/BRSK2/DYRK1A/TTBK1/BRSK1/MARK1/GSK3A	8
geneM1	MF	GO:0019208	phosphatase regulator activity	23/1964	93/12612	0.247312	1.58813	2.44481	0.0141988	0.211809	ELFN2/PPP1R16B/PPP6R1/LMTK2/PPP2R5E/PPP1R37/PPP4R2/PPP3R1/ENSA/PPP1R12A/PPP1R9B/PPP2R5C/CALM3/PDP1/PPP1R14C/PPP2R2C/GTF2F1/ARPP19/RCAN2/ANKLE2/PPP2R2B/PPP2R2D/PPP6R2	23
geneM1	MF	GO:0004402	histone acetyltransferase activity	11/1964	35/12612	0.314286	2.01821	2.59057	0.0142729	0.211809	CREBBP/KAT5/KAT8/JADE1/ING4/KAT14/JADE2/TADA2A/CLOCK/BRPF3/ATF2	11
geneM1	MF	GO:0015271	outward rectifier potassium channel activity	7/1964	18/12612	0.388889	2.49728	2.73005	0.0143781	0.211809	KCNB1/KCNK1/KCNA2/KCNK10/KCNK9/KCNK4/KCNT1	7
geneM1	MF	GO:0015085	calcium ion transmembrane transporter activity	23/1964	94/12612	0.244681	1.57124	2.38741	0.0161068	0.233785	CACNB3/PKD2L1/CACNG2/MCOLN1/TRPC4AP/CACNA1A/CACNA1I/TRPV5/GPM6A/CALHM1/PKD1/CACNB2/TRPC1/RASA3/ATP2B1/CACNG3/TSPOAP1/ATP2A2/CACNA1D/NCS1/GRIN2A/CACNB1/ATP2B2	23
geneM1	MF	GO:0005262	calcium channel activity	20/1964	79/12612	0.253165	1.62572	2.39594	0.0165669	0.236979	CACNB3/PKD2L1/CACNG2/MCOLN1/TRPC4AP/CACNA1A/CACNA1I/TRPV5/GPM6A/CALHM1/PKD1/CACNB2/TRPC1/RASA3/CACNG3/TSPOAP1/CACNA1D/NCS1/GRIN2A/CACNB1	20
geneM1	MF	GO:0043995	histone H4K5 acetyltransferase activity	5/1964	11/12612	0.454545	2.9189	2.73438	0.0185101	0.257317	KAT8/JADE1/ING4/JADE2/BRPF3	5
geneM1	MF	GO:0043996	histone H4K8 acetyltransferase activity	5/1964	11/12612	0.454545	2.9189	2.73438	0.0185101	0.257317	KAT8/JADE1/ING4/JADE2/BRPF3	5
geneM1	MF	GO:0017080	sodium channel regulator activity	10/1964	32/12612	0.3125	2.00675	2.44887	0.0198727	0.272422	NEDD4L/FXYD6/SCN3B/FGF12/PTPN3/FXYD7/FXYD2/GLRX/YWHAH/SCN1B	10
geneM1	MF	GO:0140993	histone modifying activity	37/1964	171/12612	0.216374	1.38947	2.20218	0.0212601	0.287449	VCPKMT/PRMT8/PRDM2/SIRT4/CREBBP/NSD3/HDAC5/KAT5/KAT8/SETBP1/PRKDC/HDAC4/ANTKMT/KDM7A/JADE1/KDM8/DYRK1A/DCAF1/NSD2/ING4/KDM2B/KAT14/SUV39H2/BAP1/HR/JADE2/EZH1/MYSM1/SETDB2/RPS6KA4/TADA2A/ASH1L/CLOCK/BRPF3/HDAC9/ATF2/FBXL19	37
geneM1	MF	GO:0016922	nuclear receptor binding	27/1964	118/12612	0.228814	1.46935	2.19986	0.0230119	0.306929	MED4/MED16/CRY2/NCOA6/C1D/PPID/SRARP/BRD8/SNW1/NCOR1/TACC1/MED24/NR4A2/WBP2/DCAF1/GTF2H1/SMAD3/TRIP12/YWHAH/TAF11/FOXP1/ZBTB7A/CCDC62/NR1H2/BCAS3/MMS19/ETS2	27
geneM1	MF	GO:0030971	receptor tyrosine kinase binding	16/1964	62/12612	0.258065	1.65718	2.22778	0.0253242	0.330942	DUSP3/FIZ1/TRADD/PTPN1/SHC3/CRKL/NRG3/PITPNM3/PTPN2/PIK3R1/PSPN/SOCS5/SHC2/ZPR1/GRB14/PITPNM2	16
geneM1	MF	GO:0010485	histone H4 acetyltransferase activity	7/1964	20/12612	0.35	2.24756	2.39794	0.02642	0.330942	KAT5/KAT8/JADE1/ING4/JADE2/BRPF3/ATF2	7
geneM1	MF	GO:0061733	peptide-lysine-N-acetyltransferase activity	11/1964	38/12612	0.289474	1.85888	2.27719	0.0264659	0.330942	CREBBP/KAT5/KAT8/JADE1/ING4/KAT14/JADE2/TADA2A/CLOCK/BRPF3/ATF2	11
geneM1	MF	GO:0019902	phosphatase binding	35/1964	163/12612	0.214724	1.37887	2.09087	0.0272878	0.330942	STAU1/PPP6R1/STRN3/AMBRA1/MAPT/CRY2/CD22/JAK3/RPS6KB1/MTMR9/PTPN1/TRPC4AP/EIF2AK3/SMG5/CDKN1B/ELL/PPP3R1/ENSA/PPP1R9B/ANAPC7/MAGI2/NEK2/PTPRT/MAPK8/SMAD3/DAB2IP/PIK3R1/SNX3/GTF2F1/ARPP19/STRN4/STAT6/ANKLE2/PPP6R2/SIRPA	35
geneM1	MF	GO:0044389	ubiquitin-like protein ligase binding	58/1964	292/12612	0.19863	1.27552	2.04575	0.0274728	0.330942	UBE2J2/YOD1/ACVR1B/RALB/RANGAP1/AMBRA1/PIAS1/BAG6/HAPSTR1/USP2/SUMO1/SYT11/NDUFS2/RAD18/SMG5/NPLOC4/SNX9/CDKN1B/ITCH/SLF1/RNF40/FZD4/PA2G4/DNM1L/CUL3/UBE2W/UBOX5/CUL9/HGS/RBX1/AXIN1/DDRGK1/SMAD3/SPOP/PIAS4/UBE2D1/UBE2K/TUBA1B/STAM/APC/APBB1/UBE2B/STAT2/FBXW7/BLZF1/UBE2D3/DERL1/FAF1/GLMN/BAG5/NEDD8/DIO2/RTN4/ZNF675/CUL1/STUB1/ARIH1/TRIB2	58
geneM1	MF	GO:0035259	nuclear glucocorticoid receptor binding	5/1964	12/12612	0.416667	2.67566	2.49404	0.0277336	0.330942	TACC1/NR4A2/SMAD3/YWHAH/ETS2	5
geneM1	MF	GO:0008200	ion channel inhibitor activity	9/1964	29/12612	0.310345	1.99291	2.29894	0.0277667	0.330942	NEDD4L/SCN3B/ENSA/KCNV1/RASA1/SCN1B/LYNX1/STX1A/KCNMB2	9
geneM1	MF	GO:0031624	ubiquitin conjugating enzyme binding	9/1964	29/12612	0.310345	1.99291	2.29894	0.0277667	0.330942	ARIH2/TRAF6/SIAH2/DCUN1D1/RNF19B/SIAH1/DCUN1D2/MARCHF6/ARIH1	9
geneM1	MF	GO:0031683	G-protein beta/gamma-subunit complex binding	6/1964	16/12612	0.375	2.4081	2.4204	0.02783	0.330942	GNAZ/GNA14/GNA11/GNAO1/GNA15/GNAQ	6
geneM1	MF	GO:0004222	metalloendopeptidase activity	16/1964	63/12612	0.253968	1.63088	2.15588	0.029195	0.343041	THOP1/NLN/PITRM1/ADAM32/ADAMTS3/ADAMTS19/ADAMTS8/ADAMTS14/TRABD2A/ADAM11/ADAM19/MMP17/KLK7/ADAM22/KEL/SPG7	16
geneM1	MF	GO:0051879	Hsp90 protein binding	10/1964	34/12612	0.294118	1.8887	2.22844	0.0301828	0.350476	MAPT/EIF2AK3/PPID/NR3C1/CYP2E1/UNC45A/PTGES3/AHR/BMAL1/STUB1	10
geneM1	MF	GO:0019783	ubiquitin-like protein peptidase activity	21/1964	90/12612	0.233333	1.49837	2.03774	0.0341049	0.385278	VCPIP1/YOD1/USP2/ZRANB1/OTUD7A/USP15/SENP5/SENP3/USP43/MPND/USP31/USP10/JOSD1/OTUB2/OTUD3/BAP1/USP12/USP28/MYSM1/SENP2/USPL1	21
geneM1	MF	GO:0016248	channel inhibitor activity	9/1964	30/12612	0.3	1.92648	2.18188	0.034351	0.385278	NEDD4L/SCN3B/ENSA/KCNV1/RASA1/SCN1B/LYNX1/STX1A/KCNMB2	9
geneM1	MF	GO:0141110	transporter inhibitor activity	9/1964	30/12612	0.3	1.92648	2.18188	0.034351	0.385278	NEDD4L/SCN3B/ENSA/KCNV1/RASA1/SCN1B/LYNX1/STX1A/KCNMB2	9
geneM1	MF	GO:0044390	ubiquitin-like protein conjugating enzyme binding	10/1964	35/12612	0.285714	1.83474	2.12377	0.0365468	0.4053	TCERG1/ARIH2/TRAF6/SIAH2/DCUN1D1/RNF19B/SIAH1/DCUN1D2/MARCHF6/ARIH1	10
geneM1	MF	GO:0019905	syntaxin binding	15/1964	60/12612	0.25	1.6054	2.0187	0.0387186	0.422884	NAPA/SYT17/STXBP1/VPS11/STXBP5L/CACNA1A/LRRK2/SNAP29/SYT1/SYT5/PTPN2/CPLX3/VPS52/STXBP5/SNAP25	15
geneM1	MF	GO:0008080	N-acetyltransferase activity	13/1964	50/12612	0.26	1.66961	2.03747	0.0390414	0.422884	CREBBP/KAT5/KAT8/JADE1/GNPNAT1/ING4/KAT14/TMEM68/JADE2/TADA2A/CLOCK/BRPF3/ATF2	13
geneM1	MF	GO:0042809	nuclear vitamin D receptor binding	5/1964	13/12612	0.384615	2.46984	2.27712	0.0394177	0.422884	MED4/MED16/SNW1/MED24/TAF11	5
geneM1	MF	GO:0004879	nuclear receptor activity	10/1964	36/12612	0.277778	1.78377	2.02247	0.0437827	0.464662	PPARD/NR1D1/RORB/NR3C1/NR1D2/NR2C2/THRB/NR4A2/AHR/NR1H2	10
geneM1	MF	GO:0034212	peptide N-acetyltransferase activity	11/1964	41/12612	0.268293	1.72287	1.99102	0.0448081	0.469567	CREBBP/KAT5/KAT8/JADE1/ING4/KAT14/JADE2/TADA2A/CLOCK/BRPF3/ATF2	11
geneM1	MF	GO:0030276	clathrin binding	13/1964	51/12612	0.254902	1.63688	1.95722	0.0451964	0.469567	SYT17/TOM1L1/SYT11/SYT4/LRRK2/AFTPH/SYT1/SYT5/EPN1/SYT12/BIN1/NCALD/GPR107	13
geneM1	MF	GO:0005227	calcium-activated cation channel activity	6/1964	18/12612	0.333333	2.14053	2.07956	0.0490425	0.504218	PKD2L1/KCNMA1/CALHM1/KCNMB4/KCNMB2/KCNN1	6
geneM2	BP	GO:0044782	cilium organization	164/1214	351/12419	0.467236	4.77974	23.6444	3.30941e-74	1.5498e-70	RSPH4A/CFAP54/CFAP65/KIF24/CCDC57/UBXN10/LRRC43/TTC8/DNAH7/ARL13B/DNAAF10/ODAD3/RSPH9/TEKT2/TTC21A/IFT43/CPLANE2/IFT22/LRGUK/IFT88/TMEM138/NOTCH1/DNAAF11/PIERCE2/TBC1D32/CFAP100/CEP131/FNBP1L/ODF2L/CCDC65/DNAL1/VANGL2/SPAG17/CFAP73/RFX3/DZIP1L/KIF27/DRC7/PIERCE1/ARMC9/IFT172/ENKD1/TMEM17/TMEM216/YAP1/CEP126/DNAI3/BBS5/IFT46/CEP250/MKS1/RSPH1/DNAI1/IQCG/CFAP61/IFT56/TCTN1/BBOF1/TMEM107/DNAI4/MAPK1…	164
geneM2	BP	GO:0060271	cilium assembly	156/1214	329/12419	0.474164	4.85061	23.2994	1.18426e-71	2.77294e-68	RSPH4A/CFAP54/CFAP65/KIF24/CCDC57/UBXN10/LRRC43/TTC8/DNAH7/ARL13B/DNAAF10/ODAD3/RSPH9/TEKT2/IFT43/CPLANE2/IFT22/LRGUK/IFT88/TMEM138/NOTCH1/DNAAF11/PIERCE2/TBC1D32/CFAP100/CEP131/FNBP1L/ODF2L/CCDC65/DNAL1/VANGL2/SPAG17/CFAP73/RFX3/DZIP1L/KIF27/DRC7/PIERCE1/ARMC9/IFT172/ENKD1/TMEM17/TMEM216/YAP1/CEP126/DNAI3/BBS5/IFT46/CEP250/MKS1/RSPH1/DNAI1/IQCG/CFAP61/IFT56/TCTN1/BBOF1/TMEM107/DNAI4/MAPK15/SPAG1…	156
geneM2	BP	GO:0003341	cilium movement	92/1214	139/12419	0.661871	6.77082	22.5203	1.77292e-59	2.76752e-56	ARMC3/CFAP251/RSPH4A/CFAP54/CFAP65/SPA17/DNAH7/ODAD3/RSPH9/TEKT2/CFAP52/PLTP/TTC21A/DNAAF11/PIERCE2/NEK10/CFAP100/CEP131/DNAH10/CCDC65/SPAG17/CFAP73/RFX3/KIF27/DRC7/PIERCE1/DNAI3/KATNIP/DNAI1/IQCG/CFAP61/DNAH6/BBOF1/DNAI4/TTLL3/SPAG6/NME5/CFAP58/DNAAF4/TTC29/SPEF2/CFAP46/TMEM232/TCTE1/TTLL9/MNS1/DAW1/DNAH3/CFAP221/DNAH1/CLXN/DNAH2/KIF9/CFAP70/ODAD1/JHY/DNAAF1/DYNC2H1/HYDIN/DZIP1/DNAAF2/GAS2L2/CYB…	92
geneM2	BP	GO:0120031	plasma membrane bounded cell projection assembly	172/1214	493/12419	0.348884	3.56902	19.159	7.21205e-55	8.4435e-52	RSPH4A/CFAP54/CFAP65/KIF24/CD2AP/CCDC57/UBXN10/LRRC43/TTC8/DNAH7/ARL13B/DNAAF10/AUTS2/ODAD3/RSPH9/TEKT2/IFT43/CPLANE2/IFT22/LRGUK/IFT88/TMEM138/NOTCH1/DNAAF11/PIERCE2/NTN1/TBC1D32/CFAP100/CEP131/FNBP1L/ODF2L/CCDC65/DNAL1/VANGL2/SPAG17/CFAP73/RFX3/DZIP1L/KIF27/DRC7/PIERCE1/ARMC9/IFT172/ENKD1/TMEM17/TMEM216/YAP1/CEP126/DNAI3/BBS5/IFT46/CEP250/MKS1/ABITRAM/RSPH1/DNAI1/SLIT2/IQCG/CFAP61/IFT56/TCTN1/B…	172
geneM2	BP	GO:0035082	axoneme assembly	65/1214	79/12419	0.822785	8.41694	21.7676	1.52893e-52	1.43199e-49	RSPH4A/CFAP65/LRRC43/DNAH7/DNAAF10/ODAD3/RSPH9/TEKT2/CPLANE2/LRGUK/DNAAF11/PIERCE2/CFAP100/CEP131/CCDC65/DNAL1/SPAG17/CFAP73/DRC7/PIERCE1/DNAI3/RSPH1/DNAI1/IQCG/IFT56/BBOF1/DNAI4/SPAG1/TTLL3/SPAG6/CFAP58/DNAAF4/SPEF2/CFAP46/MNS1/CLUAP1/DAW1/DNAAF8/DNAH1/CLXN/DNAH2/ODAD1/JHY/DNAAF1/HYDIN/DNAAF2/SPAG16/STK36/ZMYND10/ODAD4/LRRC61/DRC1/CFAP69/FOXJ1/SPACA9/CFAP157/CCDC40/CFAP43/CFAP91/ARMC2/ODAD2/DNAH…	65
geneM2	BP	GO:0001578	microtubule bundle formation	67/1214	105/12419	0.638095	6.5276	18.7224	6.00775e-42	4.68905e-39	RSPH4A/CFAP65/LRRC43/DNAH7/DNAAF10/ODAD3/RSPH9/TEKT2/CPLANE2/LRGUK/DNAAF11/PIERCE2/CFAP100/CEP131/CCDC65/DNAL1/SPAG17/CFAP73/DRC7/PIERCE1/DNAI3/RSPH1/DNAI1/IQCG/IFT56/BBOF1/DNAI4/SPAG1/TTLL3/SPAG6/CFAP58/DNAAF4/SPEF2/CFAP46/MNS1/CLUAP1/DAW1/DNAAF8/DNAH1/CLXN/DNAH2/ODAD1/JHY/DNAAF1/HYDIN/DNAAF2/GAS2L2/SPAG16/STK36/ZMYND10/ODAD4/LRRC61/DRC1/CFAP69/FOXJ1/SPACA9/CFAP157/CCDC40/CFAP43/CFAP91/ARMC2/ODA…	67
geneM2	BP	GO:0007018	microtubule-based movement	122/1214	331/12419	0.36858	3.77051	16.8161	1.44205e-41	9.64733e-39	ARMC3/CFAP251/RSPH4A/CFAP54/CFAP65/SPA17/KIF24/DNAH7/ODAD3/RSPH9/TEKT2/CFAP52/PLTP/TTC21A/IFT43/IFT22/IFT88/DNAAF11/PIERCE2/NEK10/KIF11/CFAP100/CEP131/DNAH10/CCDC65/SPAG17/CFAP73/RFX3/KIF27/DRC7/PIERCE1/IFT172/DNAI3/KATNIP/IFT46/DNAI1/IQCG/CFAP61/DNAH6/IFT56/BBOF1/DNAI4/DYNLT5/TTLL3/SPAG6/NME5/CFAP58/DNAAF4/TTC29/LCA5/IFT52/IFT122/SPEF2/CFAP46/TMEM232/IFT140/KIF7/TCTE1/TTLL9/MNS1/IFT70B/CLUAP1/DA…	122
geneM2	BP	GO:0001539	cilium or flagellum-dependent cell motility	66/1214	104/12419	0.634615	6.492	18.5123	4.11629e-41	2.14184e-38	ARMC3/CFAP251/RSPH4A/CFAP54/CFAP65/DNAH7/ODAD3/RSPH9/TEKT2/CFAP52/PLTP/TTC21A/DNAAF11/CEP131/DNAH10/CCDC65/RFX3/DRC7/DNAI3/DNAI1/IQCG/CFAP61/DNAH6/BBOF1/TTLL3/SPAG6/CFAP58/SPEF2/CFAP46/TMEM232/TCTE1/TTLL9/MNS1/DNAH3/CFAP221/DNAH1/CLXN/DNAH2/KIF9/EFHC1/DYNC2H1/DZIP1/DNAAF2/GAS2L2/IQUB/DNALI1/SPAG16/DNAH11/IFT81/TACR3/DNAH9/ENKUR/SORD/BBS4/ROPN1L/DRC1/CFAP69/CFAP157/CCDC40/CFAP43/NPHP4/TEKT1/ARMC2/…	66
geneM2	BP	GO:0060285	cilium-dependent cell motility	66/1214	104/12419	0.634615	6.492	18.5123	4.11629e-41	2.14184e-38	ARMC3/CFAP251/RSPH4A/CFAP54/CFAP65/DNAH7/ODAD3/RSPH9/TEKT2/CFAP52/PLTP/TTC21A/DNAAF11/CEP131/DNAH10/CCDC65/RFX3/DRC7/DNAI3/DNAI1/IQCG/CFAP61/DNAH6/BBOF1/TTLL3/SPAG6/CFAP58/SPEF2/CFAP46/TMEM232/TCTE1/TTLL9/MNS1/DNAH3/CFAP221/DNAH1/CLXN/DNAH2/KIF9/EFHC1/DYNC2H1/DZIP1/DNAAF2/GAS2L2/IQUB/DNALI1/SPAG16/DNAH11/IFT81/TACR3/DNAH9/ENKUR/SORD/BBS4/ROPN1L/DRC1/CFAP69/CFAP157/CCDC40/CFAP43/NPHP4/TEKT1/ARMC2/…	66
geneM2	BP	GO:0060294	cilium movement involved in cell motility	61/1214	99/12419	0.616162	6.30322	17.4374	5.6454e-37	2.64374e-34	ARMC3/CFAP251/RSPH4A/CFAP54/CFAP65/DNAH7/ODAD3/RSPH9/TEKT2/CFAP52/PLTP/TTC21A/DNAAF11/CEP131/DNAH10/DRC7/DNAI3/DNAI1/IQCG/CFAP61/DNAH6/BBOF1/TTLL3/SPAG6/CFAP58/SPEF2/CFAP46/TMEM232/TCTE1/TTLL9/MNS1/DNAH3/CFAP221/DNAH1/CLXN/DNAH2/KIF9/DYNC2H1/DZIP1/GAS2L2/IQUB/DNALI1/SPAG16/DNAH11/IFT81/TACR3/DNAH9/ENKUR/SORD/BBS4/ROPN1L/CFAP69/CFAP157/CCDC40/CFAP43/NPHP4/TEKT1/ARMC2/DNAH5/CFAP206/DPCD	61
geneM2	BP	GO:0030317	flagellated sperm motility	47/1214	80/12419	0.5875	6.01002	14.797	1.97721e-27	7.71607e-25	ARMC3/CFAP251/CFAP54/CFAP65/ODAD3/TEKT2/CFAP52/PLTP/TTC21A/DNAAF11/CEP131/DRC7/DNAI1/IQCG/CFAP61/BBOF1/TTLL3/SPAG6/CFAP58/SPEF2/TMEM232/TCTE1/TTLL9/MNS1/CFAP221/DNAH1/CLXN/KIF9/DZIP1/IQUB/DNALI1/SPAG16/DNAH11/IFT81/TACR3/ENKUR/SORD/ROPN1L/CFAP69/CFAP157/CCDC40/CFAP43/NPHP4/ARMC2/DNAH5/CFAP206/DPCD	47
geneM2	BP	GO:0097722	sperm motility	47/1214	80/12419	0.5875	6.01002	14.797	1.97721e-27	7.71607e-25	ARMC3/CFAP251/CFAP54/CFAP65/ODAD3/TEKT2/CFAP52/PLTP/TTC21A/DNAAF11/CEP131/DRC7/DNAI1/IQCG/CFAP61/BBOF1/TTLL3/SPAG6/CFAP58/SPEF2/TMEM232/TCTE1/TTLL9/MNS1/CFAP221/DNAH1/CLXN/KIF9/DZIP1/IQUB/DNALI1/SPAG16/DNAH11/IFT81/TACR3/ENKUR/SORD/ROPN1L/CFAP69/CFAP157/CCDC40/CFAP43/NPHP4/ARMC2/DNAH5/CFAP206/DPCD	47
geneM2	BP	GO:0003351	epithelial cilium movement involved in extracellular fluid movement	32/1214	39/12419	0.820513	8.3937	15.2217	2.59665e-26	9.35393e-24	RSPH4A/CFAP54/SPA17/ODAD3/DNAAF11/NEK10/SPAG17/RFX3/KIF27/KATNIP/DNAI1/SPAG6/NME5/DNAAF4/SPEF2/DAW1/CFAP221/DNAH1/JHY/DNAAF1/DNAAF2/SPAG16/DNAH11/STK36/DNAH9/ODAD4/ROPN1L/CCDC40/CFAP43/CFAP53/DNAH5/DPCD	32
geneM2	BP	GO:0070286	axonemal dynein complex assembly	29/1214	34/12419	0.852941	8.72543	14.8472	6.5381e-25	2.18699e-22	DNAH7/DNAAF10/ODAD3/TEKT2/DNAAF11/CFAP100/CCDC65/DNAL1/CFAP73/DNAI3/DNAI1/DNAI4/SPAG1/DNAAF4/DAW1/DNAAF8/DNAH1/CLXN/DNAH2/ODAD1/DNAAF1/DNAAF2/ZMYND10/ODAD4/LRRC61/DRC1/CCDC40/ODAD2/DNAH5	29
geneM2	BP	GO:0006858	extracellular transport	32/1214	42/12419	0.761905	7.79415	14.5171	1.85647e-24	5.7959e-22	RSPH4A/CFAP54/SPA17/ODAD3/DNAAF11/NEK10/SPAG17/RFX3/KIF27/KATNIP/DNAI1/SPAG6/NME5/DNAAF4/SPEF2/DAW1/CFAP221/DNAH1/JHY/DNAAF1/DNAAF2/SPAG16/DNAH11/STK36/DNAH9/ODAD4/ROPN1L/CCDC40/CFAP43/CFAP53/DNAH5/DPCD	32
geneM2	BP	GO:0044458	motile cilium assembly	35/1214	52/12419	0.673077	6.88545	13.9984	1.2157e-23	3.55819e-21	CFAP54/CFAP65/RSPH9/DNAAF11/CEP131/SPAG17/DRC7/ENKD1/BBS5/MKS1/IQCG/CFAP61/BBOF1/SPAG6/CFAP58/SPEF2/MNS1/CFAP221/DNAH1/JHY/DNAAF1/DZIP1/DNALI1/SPAG16/IFT81/SPATA6/ZMYND10/CFAP69/FOXJ1/CFAP157/CCDC40/CFAP43/ARMC2/INTU/CFAP206	35
geneM2	BP	GO:0042073	intraciliary transport	28/1214	45/12419	0.622222	6.36522	11.8677	8.46543e-18	2.33198e-15	TTC21A/IFT43/IFT22/IFT88/CEP131/IFT172/IFT46/IFT56/LCA5/IFT52/IFT122/IFT140/IFT70B/CLUAP1/DAW1/IFT74/WDR35/DYNC2H1/DYNC2I2/IFT81/DYNLT2B/DYNC2LI1/DYNC2I1/IFT70A/RABL2B/INTU/WDR19/FUZ	28
geneM2	BP	GO:0099111	microtubule-based transport	60/1214	196/12419	0.306122	3.13158	9.90078	2.18365e-16	5.68112e-14	RSPH4A/CFAP54/SPA17/ODAD3/TTC21A/IFT43/IFT22/IFT88/DNAAF11/NEK10/CEP131/SPAG17/RFX3/KIF27/IFT172/KATNIP/IFT46/DNAI1/IFT56/SPAG6/NME5/DNAAF4/LCA5/IFT52/IFT122/SPEF2/IFT140/IFT70B/CLUAP1/DAW1/CFAP221/DNAH1/IFT74/WDR35/JHY/DNAAF1/DYNC2H1/DYNC2I2/DNAAF2/SPAG16/DNAH11/IFT81/STK36/DNAH9/DYNLT2B/ODAD4/DYNC2LI1/ROPN1L/DYNC2I1/IFT70A/CCDC40/CFAP43/CFAP53/RABL2B/MGARP/INTU/DNAH5/WDR19/DPCD/FUZ	60
geneM2	BP	GO:0060972	left/right pattern formation	41/1214	102/12419	0.401961	4.11199	10.3876	3.21841e-16	7.93252e-14	ARL13B/ODAD3/CFAP52/NOTCH1/DNAAF11/PIERCE2/TBC1D32/VANGL2/RFX3/PIERCE1/IFT172/BBS5/MKS1/DNAI1/TMEM107/SUFU/DNAAF4/IFT52/APLNR/IFT122/IFT140/MNS1/CLUAP1/DAW1/IFT74/DNAAF1/DYNC2H1/DNAAF2/RPGRIP1L/DNAH11/ENKUR/ODAD4/DYNC2LI1/DRC1/FOXJ1/CCDC40/CFAP53/CIMAP3/ODAD2/DNAH5/DPCD	41
geneM2	BP	GO:0120316	sperm flagellum assembly	22/1214	32/12419	0.6875	7.033	11.2475	1.25525e-15	2.93916e-13	CFAP54/CFAP65/CEP131/DRC7/IQCG/CFAP61/BBOF1/SPAG6/CFAP58/SPEF2/MNS1/CFAP221/DNAH1/DZIP1/DNALI1/SPAG16/IFT81/CFAP69/CFAP157/CFAP43/ARMC2/CFAP206	22
geneM2	BP	GO:0007368	determination of left/right symmetry	38/1214	96/12419	0.395833	4.0493	9.87205	7.17171e-15	1.59929e-12	ARL13B/ODAD3/CFAP52/NOTCH1/DNAAF11/PIERCE2/TBC1D32/VANGL2/RFX3/PIERCE1/IFT172/BBS5/MKS1/DNAI1/TMEM107/SUFU/DNAAF4/IFT52/APLNR/IFT140/CLUAP1/DAW1/IFT74/DNAAF1/DYNC2H1/DNAAF2/RPGRIP1L/DNAH11/ENKUR/ODAD4/DYNC2LI1/DRC1/FOXJ1/CCDC40/CFAP53/ODAD2/DNAH5/DPCD	38
geneM2	BP	GO:0007286	spermatid development	43/1214	120/12419	0.358333	3.66569	9.65815	8.23406e-15	1.75273e-12	ARMC3/IQCN/CFAP54/CFAP65/TTC21A/CEP131/SPAG17/CFAP73/DRC7/RSPH1/IQCG/CFAP61/IFT56/REC8/BBOF1/SUFU/KDM3A/SPAG6/NME5/CFAP58/RFX2/DPY19L2/ADGB/SPEF2/MNS1/CFAP221/DNAH1/PACRG/CIB1/DZIP1/DNALI1/SPAG16/FNDC3A/IFT81/PTCH1/BBS4/ROPN1L/CFAP69/CFAP157/CFAP43/ARMC2/SLC9A8/CFAP206	43
geneM2	BP	GO:0048515	spermatid differentiation	44/1214	127/12419	0.346457	3.54419	9.4857	1.64012e-14	3.33942e-12	ARMC3/IQCN/CFAP54/CFAP65/TTC21A/NPHP1/CEP131/SPAG17/CFAP73/DRC7/RSPH1/IQCG/CFAP61/IFT56/REC8/BBOF1/SUFU/KDM3A/SPAG6/NME5/CFAP58/RFX2/DPY19L2/ADGB/SPEF2/MNS1/CFAP221/DNAH1/PACRG/CIB1/DZIP1/DNALI1/SPAG16/FNDC3A/IFT81/PTCH1/BBS4/ROPN1L/CFAP69/CFAP157/CFAP43/ARMC2/SLC9A8/CFAP206	44
geneM2	BP	GO:0007283	spermatogenesis	82/1214	356/12419	0.230337	2.35631	8.54642	6.66759e-14	1.30101e-11	ARMC3/IQCN/CFAP54/DLEC1/CFAP65/SPA17/TSNAXIP1/ODAD3/TTC21A/LRGUK/NOTCH1/PGAM2/NPHP1/CEP131/SPAG17/CFAP73/DRC7/MYCBPAP/RSPH1/IQCG/CFAP61/IFT56/REC8/SPATA25/BBOF1/SUFU/SOHLH2/KDM3A/DNMT3A/SPAG6/NME5/CFAP58/SPMIP6/RFX2/SLC4A2/DPY19L2/ADGB/SPEF2/MYCBP/TMEM232/TSGA10/MORN2/MNS1/ODF2/CFAP221/DNAH1/NPAP1/SPATA6L/TXNRD3/SYNE1/PACRG/BTG1/CIB1/DZIP1/TEX15/ZSCAN2/DNALI1/SPAG16/FNDC3A/IFT81/TDRP/PTCH1/SPATA6…	82
geneM2	BP	GO:0009799	specification of symmetry	38/1214	104/12419	0.365385	3.73782	9.22855	1.47893e-13	2.66378e-11	ARL13B/ODAD3/CFAP52/NOTCH1/DNAAF11/PIERCE2/TBC1D32/VANGL2/RFX3/PIERCE1/IFT172/BBS5/MKS1/DNAI1/TMEM107/SUFU/DNAAF4/IFT52/APLNR/IFT140/CLUAP1/DAW1/IFT74/DNAAF1/DYNC2H1/DNAAF2/RPGRIP1L/DNAH11/ENKUR/ODAD4/DYNC2LI1/DRC1/FOXJ1/CCDC40/CFAP53/ODAD2/DNAH5/DPCD	38
geneM2	BP	GO:0009855	determination of bilateral symmetry	38/1214	104/12419	0.365385	3.73782	9.22855	1.47893e-13	2.66378e-11	ARL13B/ODAD3/CFAP52/NOTCH1/DNAAF11/PIERCE2/TBC1D32/VANGL2/RFX3/PIERCE1/IFT172/BBS5/MKS1/DNAI1/TMEM107/SUFU/DNAAF4/IFT52/APLNR/IFT140/CLUAP1/DAW1/IFT74/DNAAF1/DYNC2H1/DNAAF2/RPGRIP1L/DNAH11/ENKUR/ODAD4/DYNC2LI1/DRC1/FOXJ1/CCDC40/CFAP53/ODAD2/DNAH5/DPCD	38
geneM2	BP	GO:0036158	outer dynein arm assembly	16/1214	20/12419	0.8	8.18386	10.583	2.10376e-13	3.64885e-11	ODAD3/DNAAF11/DNAL1/DNAI1/DNAAF4/DAW1/DNAAF8/CLXN/ODAD1/DNAAF1/DNAAF2/ZMYND10/ODAD4/LRRC61/ODAD2/DNAH5	16
geneM2	BP	GO:0048232	male gamete generation	82/1214	364/12419	0.225275	2.30452	8.31471	2.42571e-13	4.057e-11	ARMC3/IQCN/CFAP54/DLEC1/CFAP65/SPA17/TSNAXIP1/ODAD3/TTC21A/LRGUK/NOTCH1/PGAM2/NPHP1/CEP131/SPAG17/CFAP73/DRC7/MYCBPAP/RSPH1/IQCG/CFAP61/IFT56/REC8/SPATA25/BBOF1/SUFU/SOHLH2/KDM3A/DNMT3A/SPAG6/NME5/CFAP58/SPMIP6/RFX2/SLC4A2/DPY19L2/ADGB/SPEF2/MYCBP/TMEM232/TSGA10/MORN2/MNS1/ODF2/CFAP221/DNAH1/NPAP1/SPATA6L/TXNRD3/SYNE1/PACRG/BTG1/CIB1/DZIP1/TEX15/ZSCAN2/DNALI1/SPAG16/FNDC3A/IFT81/TDRP/PTCH1/SPATA6…	82
geneM2	BP	GO:0003352	regulation of cilium movement	16/1214	22/12419	0.727273	7.43987	9.95083	2.67819e-12	4.32481e-10	RSPH4A/CCDC65/CLXN/KIF9/DNAAF1/GAS2L2/CYB5D1/DNAH11/TACR3/BBS4/DRC1/CFAP69/CCDC40/CFAP43/ODAD2/CFAP206	16
geneM2	BP	GO:0036159	inner dynein arm assembly	13/1214	15/12419	0.866667	8.86584	10.0332	6.10714e-12	9.53325e-10	DNAH7/TEKT2/DNAAF11/CFAP100/CFAP73/DNAI3/DNAAF4/DNAH1/DNAH2/DNAAF1/DNAAF2/ZMYND10/CCDC40	13
geneM2	BP	GO:0007224	smoothened signaling pathway	39/1214	121/12419	0.322314	3.29721	8.35807	6.85371e-12	1.03385e-09	DISP3/ARL13B/CPLANE2/TBC1D32/NOG/DZIP1L/ARMC9/IFT172/TMEM17/MKS1/IFT56/TCTN1/SUFU/IFT52/IFT122/IFT140/KIF7/CLUAP1/DCDC2/EVC/B9D1/HIPK1/DYNC2H1/HHAT/PTCH2/DZIP1/TCTN2/RPGRIP1L/IQUB/IFT81/STK36/ZIC1/PTCH1/CDON/TCTN3/INTU/WDR19/TMEM231/FUZ	39
geneM2	BP	GO:1905515	non-motile cilium assembly	26/1214	59/12419	0.440678	4.50806	8.89022	7.06451e-12	1.03385e-09	TTC8/ARL13B/IFT88/TBC1D32/CEP131/VANGL2/IFT172/ENKD1/TMEM17/TMEM216/CEP126/CEP250/MKS1/TMEM107/CEP89/PIBF1/IFT52/IFT122/IFT140/CCDC13/IFT74/DYNC2H1/RPGRIP1L/BBS4/INTU/FUZ	26
geneM2	BP	GO:0007288	sperm axoneme assembly	16/1214	23/12419	0.695652	7.1164	9.6638	8.00113e-12	1.13543e-09	CFAP65/CEP131/DRC7/IQCG/BBOF1/SPAG6/CFAP58/SPEF2/MNS1/DNAH1/SPAG16/CFAP69/CFAP157/CFAP43/ARMC2/CFAP206	16
geneM2	BP	GO:0007389	pattern specification process	68/1214	299/12419	0.227425	2.32651	7.64232	1.81037e-11	2.49351e-09	SEMA3C/PGAP1/TTC8/ARL13B/ODAD3/CFAP52/RARG/NOTCH1/DNAAF11/PIERCE2/TBC1D32/NOG/VANGL2/ROBO1/RFX3/DZIP1L/PIERCE1/BMPR1A/FGFR1/IFT172/BBS5/MKS1/DNAI1/NRP2/TCTN1/TMEM107/ASCL1/SUFU/EYA1/DNAAF4/IFT52/APLNR/IFT122/IFT140/STC1/MNS1/CLUAP1/DAW1/HES6/IFT74/HIPK1/DNAAF1/DYNC2H1/DNAAF2/RPGRIP1L/DNAH11/CRB2/ENKUR/ZIC1/PTCH1/ODAD4/DYNC2LI1/RING1/CDON/HEYL/DRC1/FOXJ1/DCHS1/CCDC40/CFAP53/CIMAP3/INTU/ODAD2/DNAH5…	68
geneM2	BP	GO:0003002	regionalization	63/1214	273/12419	0.230769	2.36073	7.48282	5.29127e-11	7.07972e-09	SEMA3C/PGAP1/ARL13B/ODAD3/CFAP52/RARG/NOTCH1/DNAAF11/PIERCE2/TBC1D32/NOG/VANGL2/ROBO1/RFX3/DZIP1L/PIERCE1/BMPR1A/FGFR1/IFT172/BBS5/MKS1/DNAI1/NRP2/TCTN1/TMEM107/ASCL1/SUFU/DNAAF4/IFT52/APLNR/IFT122/IFT140/MNS1/CLUAP1/DAW1/HES6/IFT74/HIPK1/DNAAF1/DYNC2H1/DNAAF2/RPGRIP1L/DNAH11/CRB2/ENKUR/PTCH1/ODAD4/DYNC2LI1/RING1/CDON/HEYL/DRC1/FOXJ1/CCDC40/CFAP53/CIMAP3/INTU/ODAD2/DNAH5/SOX1/WDR19/DPCD/FUZ	63
geneM2	BP	GO:0090660	cerebrospinal fluid circulation	11/1214	13/12419	0.846154	8.656	9.09048	4.84084e-10	6.29713e-08	CFAP54/ODAD3/DNAAF11/KATNIP/DAW1/CFAP221/JHY/SPAG16/DNAH9/ODAD4/CFAP43	11
geneM2	BP	GO:0007276	gamete generation	87/1214	465/12419	0.187097	1.91397	6.61194	1.49643e-09	1.894e-07	ARMC3/IQCN/CFAP54/DLEC1/CFAP65/SPA17/TSNAXIP1/ODAD3/TTC21A/LRGUK/NOTCH1/PGAM2/NPHP1/CEP131/SPAG17/CFAP73/DRC7/KDM1B/MYCBPAP/RSPH1/IQCG/CFAP61/IFT56/REC8/SPATA25/BBOF1/SUFU/SOHLH2/KDM3A/DNMT3A/SPAG6/NME5/CFAP58/SPMIP6/RFX2/SLC4A2/WNT4/DPY19L2/ADGB/SPEF2/MYCBP/TMEM232/TSGA10/MORN2/MNS1/ODF2/CFAP221/DNAH1/PAQR7/NPAP1/SPATA6L/TXNRD3/SYNE1/PACRG/BTG1/CIB1/DZIP1/TEX15/ZSCAN2/DNALI1/SPAG16/FNDC3A/IFT81/…	87
geneM2	BP	GO:0007281	germ cell development	50/1214	211/12419	0.236967	2.42413	6.86748	2.02173e-09	2.47183e-07	ARMC3/IQCN/CFAP54/CFAP65/TTC21A/CEP131/SPAG17/CFAP73/DRC7/KDM1B/RSPH1/IQCG/CFAP61/IFT56/REC8/BBOF1/SUFU/SOHLH2/KDM3A/DNMT3A/SPAG6/NME5/CFAP58/RFX2/WNT4/DPY19L2/ADGB/SPEF2/MNS1/CFAP221/DNAH1/PAQR7/PACRG/CIB1/DZIP1/DNALI1/SPAG16/FNDC3A/IFT81/PTCH1/BBS4/ROPN1L/CFAP69/HEXB/CFAP157/CFAP43/ARMC2/SLC9A8/INHBB/CFAP206	50
geneM2	BP	GO:0035721	intraciliary retrograde transport	11/1214	14/12419	0.785714	8.03771	8.67215	2.05853e-09	2.47183e-07	TTC21A/IFT43/IFT122/IFT140/WDR35/DYNC2H1/DYNC2I2/DYNLT2B/DYNC2LI1/DYNC2I1/WDR19	11
geneM2	BP	GO:0060632	regulation of microtubule-based movement	17/1214	35/12419	0.485714	4.96877	7.73907	5.00551e-09	5.8602e-07	RSPH4A/CCDC65/CLXN/KIF9/DNAAF1/GAS2L2/CYB5D1/DNAH11/TACR3/DYNLT2B/BBS4/DRC1/CFAP69/CCDC40/CFAP43/ODAD2/CFAP206	17
geneM2	BP	GO:0061512	protein localization to cilium	23/1214	63/12419	0.365079	3.7347	7.16258	9.77167e-09	1.11612e-06	ARL13B/TTC21A/DNAAF11/TBC1D32/DZIP1L/IFT56/TCTN1/TMEM107/MAPK15/CFAP58/IFT122/IFT140/WDR35/RAB8A/DYNC2H1/DZIP1/TCTN2/DNAH11/ZMYND10/ODAD4/BBS4/NPHP4/WDR19	23
geneM2	BP	GO:0022412	cellular process involved in reproduction in multicellular organism	55/1214	263/12419	0.209125	2.13932	6.1469	3.65895e-08	4.07973e-06	ARMC3/IQCN/CFAP54/CFAP65/TTC21A/NPHP1/CEP131/SPAG17/CFAP73/DRC7/KDM1B/RSPH1/SLIT2/IQCG/CFAP61/IFT56/REC8/BBOF1/SUFU/SOHLH2/KDM3A/DNMT3A/SPAG6/NME5/CFAP58/RFX2/WNT4/DPY19L2/ADGB/SPEF2/MNS1/CFAP221/DNAH1/PAQR7/PACRG/CIB1/DZIP1/TEX15/DNALI1/SPAG16/FNDC3A/IFT81/PTCH1/BBS4/ROPN1L/CFAP69/HEXB/SPIRE2/CFAP157/CFAP43/CCNA1/ARMC2/SLC9A8/INHBB/CFAP206	55
geneM2	BP	GO:0035720	intraciliary anterograde transport	11/1214	18/12419	0.611111	6.25156	7.3388	1.24166e-07	1.35225e-05	IFT22/IFT88/IFT172/IFT46/IFT56/IFT52/IFT122/IFT70B/CLUAP1/IFT74/IFT81	11
geneM2	BP	GO:0060287	epithelial cilium movement involved in determination of left/right asymmetry	8/1214	10/12419	0.8	8.18386	7.48029	3.06756e-07	3.26486e-05	ODAD3/DNAAF11/RFX3/DNAAF1/DNAH11/ODAD4/CCDC40/CFAP53	8
geneM2	BP	GO:0003356	regulation of cilium beat frequency	9/1214	13/12419	0.692308	7.08218	7.22178	3.93743e-07	4.09755e-05	DNAAF1/GAS2L2/CYB5D1/DNAH11/BBS4/CCDC40/CFAP43/ODAD2/CFAP206	9
geneM2	BP	GO:0031503	protein-containing complex localization	39/1214	173/12419	0.225434	2.30614	5.69438	4.80648e-07	4.89321e-05	TTC21A/IFT43/IFT22/IFT88/CEP131/SPAG17/GRIP2/IFT172/CEP112/IFT46/IFT56/LCA5/IFT52/IFT122/TMEM232/IFT140/AKAP9/IFT70B/CLUAP1/DAW1/IFT74/SYNE1/WDR35/RAB8A/DYNC2H1/DYNC2I2/DZIP1/IFT81/LGI1/DYNLT2B/DYNC2LI1/DYNC2I1/IFT70A/RABL2B/KLHL21/INTU/WDR19/SHISA6/FUZ	39
geneM2	BP	GO:0007507	heart development	79/1214	469/12419	0.168443	1.72315	5.25482	8.5335e-07	8.24849e-05	SEMA3C/HCN4/IGF1R/ARL13B/ODAD3/CPLANE2/NOTCH1/PI16/TBC1D32/LRRC27/NOG/VANGL2/ROBO1/AKAP13/RYR1/BMPR1A/ADRA1A/FGFR1/IFT172/YAP1/COL11A1/ZFP36L1/BBS5/MKS1/DNAI1/NRP2/SLIT2/PDLIM3/MYH7/ASCL1/FHOD3/SUFU/SOX4/FZD7/SCN5A/EPOR/EYA1/DNAAF4/PLEC/CNTRL/TTN/IFT52/APLNR/IFT122/GREB1L/SOX11/NEB/PKP2/IFT140/CLUAP1/DAW1/PTK7/MYLK3/IFT74/TGFBR3/SYNE1/DNAAF1/DYNC2H1/DZIP1/RPGRIP1L/NFATC4/DNAH11/PDCD4/PTCH1/ODAD4/…	79
geneM2	BP	GO:0035107	appendage morphogenesis	28/1214	107/12419	0.261682	2.67696	5.73429	8.63071e-07	8.24849e-05	SEMA3C/HDAC1/FLVCR1/DLX6/ZNF219/RARG/NOTCH1/RDH10/TBC1D32/NOG/SP9/BMPR1A/FGFR1/MKS1/TMEM107/IFT52/IFT122/IFT140/DLX5/IQCE/ZNF141/B9D1/DYNC2H1/RPGRIP1L/PTCH1/INTU/WDR19/TMEM231	28
geneM2	BP	GO:0035108	limb morphogenesis	28/1214	107/12419	0.261682	2.67696	5.73429	8.63071e-07	8.24849e-05	SEMA3C/HDAC1/FLVCR1/DLX6/ZNF219/RARG/NOTCH1/RDH10/TBC1D32/NOG/SP9/BMPR1A/FGFR1/MKS1/TMEM107/IFT52/IFT122/IFT140/DLX5/IQCE/ZNF141/B9D1/DYNC2H1/RPGRIP1L/PTCH1/INTU/WDR19/TMEM231	28
geneM2	BP	GO:0030326	embryonic limb morphogenesis	24/1214	84/12419	0.285714	2.92281	5.82016	9.33623e-07	8.57286e-05	HDAC1/FLVCR1/DLX6/RARG/NOTCH1/RDH10/TBC1D32/NOG/SP9/BMPR1A/FGFR1/MKS1/TMEM107/IFT52/IFT122/IFT140/DLX5/B9D1/DYNC2H1/RPGRIP1L/PTCH1/INTU/WDR19/TMEM231	24
geneM2	BP	GO:0035113	embryonic appendage morphogenesis	24/1214	84/12419	0.285714	2.92281	5.82016	9.33623e-07	8.57286e-05	HDAC1/FLVCR1/DLX6/RARG/NOTCH1/RDH10/TBC1D32/NOG/SP9/BMPR1A/FGFR1/MKS1/TMEM107/IFT52/IFT122/IFT140/DLX5/B9D1/DYNC2H1/RPGRIP1L/PTCH1/INTU/WDR19/TMEM231	24
geneM2	BP	GO:0048736	appendage development	32/1214	133/12419	0.240602	2.46131	5.57689	1.12247e-06	9.91793e-05	SEMA3C/HDAC1/FLVCR1/DLX6/ZNF219/CPLANE2/RARG/NOTCH1/RDH10/TBC1D32/RSPO4/NOG/SP9/BMPR1A/FGFR1/IFT172/MKS1/TMEM107/IFT52/IFT122/IFT140/DLX5/IQCE/ZNF141/ITGB4/B9D1/DYNC2H1/RPGRIP1L/PTCH1/INTU/WDR19/TMEM231	32
geneM2	BP	GO:0060173	limb development	32/1214	133/12419	0.240602	2.46131	5.57689	1.12247e-06	9.91793e-05	SEMA3C/HDAC1/FLVCR1/DLX6/ZNF219/CPLANE2/RARG/NOTCH1/RDH10/TBC1D32/RSPO4/NOG/SP9/BMPR1A/FGFR1/IFT172/MKS1/TMEM107/IFT52/IFT122/IFT140/DLX5/IQCE/ZNF141/ITGB4/B9D1/DYNC2H1/RPGRIP1L/PTCH1/INTU/WDR19/TMEM231	32
geneM2	BP	GO:0008589	regulation of smoothened signaling pathway	20/1214	71/12419	0.28169	2.88164	5.23355	9.41661e-06	0.000816629	CPLANE2/ARMC9/IFT172/MKS1/TCTN1/SUFU/IFT122/IFT140/KIF7/DCDC2/EVC/DYNC2H1/PTCH2/RPGRIP1L/IFT81/STK36/ZIC1/PTCH1/INTU/FUZ	20
geneM2	BP	GO:0021915	neural tube development	29/1214	130/12419	0.223077	2.28204	4.83663	1.70249e-05	0.0014496	SEMA3C/ARL13B/RARG/NOTCH1/TBC1D32/NOG/VANGL2/DZIP1L/PLXNB2/IFT172/ZFP36L1/MKS1/TCTN1/TMEM107/SUFU/IFT52/IFT122/IFT140/CLUAP1/PTK7/RPGRIP1L/PTCH1/BBS4/DCHS1/FZD1/INTU/WDR19/FUZ/CBY1	29
geneM2	BP	GO:0060295	regulation of cilium movement involved in cell motility	7/1214	12/12419	0.583333	5.96739	5.6665	4.26903e-05	0.00350735	CLXN/KIF9/GAS2L2/TACR3/BBS4/CFAP69/CFAP206	7
geneM2	BP	GO:1902019	regulation of cilium-dependent cell motility	7/1214	12/12419	0.583333	5.96739	5.6665	4.26903e-05	0.00350735	CLXN/KIF9/GAS2L2/TACR3/BBS4/CFAP69/CFAP206	7
geneM2	BP	GO:0021515	cell differentiation in spinal cord	10/1214	26/12419	0.384615	3.93455	4.93025	9.42555e-05	0.00761032	NOTCH1/IFT172/TCTN1/ASCL1/SUFU/DRAXIN/MDGA1/DYNC2H1/PTCH1/SOX1	10
geneM2	BP	GO:0048562	embryonic organ morphogenesis	34/1214	178/12419	0.191011	1.95401	4.21972	0.00010105	0.00802064	FLVCR1/ARL13B/DLX6/RARG/NOTCH1/RDH10/NTN1/NOG/VANGL2/FGFR1/IFT172/YAP1/COL11A1/BBS5/SUFU/EYA1/MYO7A/IFT52/APLNR/SOX11/IFT140/DLX5/CLUAP1/PTK7/USH1C/HIPK1/DNAAF1/CRB2/ZIC1/MYO3A/DYNC2I1/CCDC40/WDR19/FUZ	34
geneM2	BP	GO:0021532	neural tube patterning	9/1214	22/12419	0.409091	4.18493	4.92132	0.000121073	0.00944979	ARL13B/TBC1D32/DZIP1L/TCTN1/TMEM107/IFT140/RPGRIP1L/PTCH1/WDR19	9
geneM2	BP	GO:0003007	heart morphogenesis	36/1214	195/12419	0.184615	1.88858	4.11659	0.000131982	0.0101323	SEMA3C/ARL13B/CPLANE2/NOTCH1/NOG/VANGL2/ROBO1/RYR1/BMPR1A/IFT172/YAP1/COL11A1/BBS5/MKS1/NRP2/SLIT2/MYH7/SUFU/SOX4/EYA1/TTN/IFT52/APLNR/SOX11/PKP2/CLUAP1/TGFBR3/DNAAF1/DNAH11/PDCD4/PTCH1/HEYL/DCHS1/CCDC40/FZD1/HAS2	36
geneM2	BP	GO:1902017	regulation of cilium assembly	17/1214	66/12419	0.257576	2.63495	4.38349	0.000147808	0.0111643	KIF24/ODAD3/IFT88/ODF2L/YAP1/MAPK15/IFT140/MNS1/DCDC2/ODF2/DZIP1/DYNLT2B/ZMYND10/DYNC2LI1/BBS4/INTU/FUZ	17
geneM2	BP	GO:0042733	embryonic digit morphogenesis	13/1214	43/12419	0.302326	3.09274	4.52468	0.000155461	0.0115559	HDAC1/FLVCR1/NOTCH1/TBC1D32/NOG/BMPR1A/MKS1/TMEM107/IFT52/IFT140/B9D1/INTU/TMEM231	13
geneM2	BP	GO:0060411	cardiac septum morphogenesis	15/1214	55/12419	0.272727	2.78995	4.37897	0.000180281	0.0129896	SEMA3C/NOTCH1/NOG/ROBO1/BMPR1A/MKS1/NRP2/SLIT2/SOX4/APLNR/SOX11/TGFBR3/DNAH11/HEYL/FZD1	15
geneM2	BP	GO:0021510	spinal cord development	17/1214	67/12419	0.253731	2.59563	4.31051	0.000180296	0.0129896	ACTL6A/NOTCH1/NOG/IFT172/TCTN1/ASCL1/SUFU/SOX4/IFT122/SOX11/DRAXIN/MDGA1/DYNC2H1/ZIC1/PTCH1/INTU/SOX1	17
geneM2	BP	GO:0046051	UTP metabolic process	6/1214	11/12419	0.545455	5.5799	5.00185	0.000258335	0.01833	NME6/NME5/ENTPD7/NME4/NME7/NME9	6
geneM2	BP	GO:0010970	transport along microtubule	30/1214	159/12419	0.188679	1.93015	3.88542	0.000315392	0.0220445	TTC21A/IFT43/IFT22/IFT88/CEP131/SPAG17/IFT172/IFT46/IFT56/LCA5/IFT52/IFT122/IFT140/IFT70B/CLUAP1/DAW1/IFT74/WDR35/DYNC2H1/DYNC2I2/IFT81/DYNLT2B/DYNC2LI1/DYNC2I1/IFT70A/RABL2B/MGARP/INTU/WDR19/FUZ	30
geneM2	BP	GO:0090596	sensory organ morphogenesis	34/1214	189/12419	0.179894	1.84028	3.83154	0.000332147	0.0228742	HDAC1/TTC8/TMEM215/DLX6/RARG/NOTCH1/NTN1/NOG/FGFR1/IFT172/COL11A1/SOX4/EYA1/MYO7A/IFT122/SOX11/SDK1/DLX5/MFRP/PTK7/USH1C/PROM1/HIPK1/RPGRIP1L/CRB2/ZIC1/MYO3A/BBS4/RING1/CDON/INTU/SOX1/WDR19/CNTF	34
geneM2	BP	GO:0060412	ventricular septum morphogenesis	11/1214	35/12419	0.314286	3.21509	4.3194	0.000340274	0.0230942	NOTCH1/NOG/ROBO1/BMPR1A/SLIT2/SOX4/APLNR/SOX11/TGFBR3/HEYL/FZD1	11
geneM2	BP	GO:0060219	camera-type eye photoreceptor cell differentiation	8/1214	20/12419	0.4	4.09193	4.55491	0.000350475	0.0234468	TTC8/NOTCH1/USH1C/PROM1/RPGRIP1L/CRB2/BBS4/CNTF	8
geneM2	BP	GO:0048729	tissue morphogenesis	64/1214	429/12419	0.149184	1.52613	3.65039	0.00037606	0.0248041	SEMA3C/NPNT/TTC8/ARL13B/POFUT2/CPLANE2/CYP7B1/RARG/EXT2/NOTCH1/RDH10/NPHP1/NTN1/NOG/LAMA1/VANGL2/ROBO1/BMPR1A/FGFR1/PLXNB2/IFT172/YAP1/COL11A1/BBS5/MKS1/NRP2/IGFBP5/SLIT2/TCTN1/MYH7/SUFU/CD44/TNC/EYA1/WNT4/TTN/IFT52/APLNR/IFT122/GREB1L/SOX11/PKP2/STC1/CLUAP1/PTK7/ITGB4/TGFBR3/JHY/DNAAF1/RPGRIP1L/NFATC4/CRB2/PTCH1/BBS4/NGFR/HEYL/DCHS1/CCDC40/FZD1/CTSH/VEGFC/INTU/PDPN/FUZ	64
geneM2	BP	GO:0009953	dorsal/ventral pattern formation	15/1214	59/12419	0.254237	2.6008	4.0568	0.000416214	0.0270712	ARL13B/TBC1D32/NOG/BMPR1A/IFT172/TCTN1/ASCL1/SUFU/IFT52/IFT122/DYNC2H1/PTCH1/INTU/SOX1/WDR19	15
geneM2	BP	GO:0030705	cytoskeleton-dependent intracellular transport	33/1214	184/12419	0.179348	1.8347	3.75461	0.00042712	0.0274	TTC21A/IFT43/IFT22/IFT88/CEP131/FNBP1L/SPAG17/IFT172/IFT46/IFT56/MYO5C/LCA5/IFT52/IFT122/IFT140/IFT70B/CLUAP1/DAW1/IFT74/WDR35/DYNC2H1/DYNC2I2/IFT81/DYNLT2B/DYNC2LI1/DYNC2I1/MYO5B/IFT70A/RABL2B/MGARP/INTU/WDR19/FUZ	33
geneM2	BP	GO:0048598	embryonic morphogenesis	63/1214	426/12419	0.147887	1.51286	3.54543	0.000527162	0.0333608	HDAC1/FLVCR1/ARL13B/POFUT2/DLX6/RARG/EXT2/NOTCH1/RDH10/NTN1/TBC1D32/NOG/VANGL2/SP9/BMPR1A/FGFR1/TGIF2/PLXNB2/IFT172/YAP1/COL11A1/NCOA1/ZFP36L1/BBS5/MKS1/TCTN1/TMEM107/SUFU/FZD7/EYA1/MYO7A/WNT4/IFT52/APLNR/IFT122/SOX11/IFT140/DLX5/CLUAP1/PTK7/ITGB4/USH1C/B9D1/SUPT20H/HIPK1/DNAAF1/NR4A3/DYNC2H1/RPGRIP1L/CRB2/ZIC1/PTCH1/MYO3A/BBS4/CDON/DYNC2I1/CCDC40/FZD1/VEGFC/INTU/WDR19/TMEM231/FUZ	63
geneM2	BP	GO:0003231	cardiac ventricle development	20/1214	94/12419	0.212766	2.17656	3.76888	0.000638817	0.0398877	SEMA3C/NOTCH1/NOG/ROBO1/BMPR1A/COL11A1/SLIT2/MYH7/SUFU/SOX4/SCN5A/CNTRL/APLNR/GREB1L/SOX11/PKP2/PTK7/TGFBR3/HEYL/FZD1	20
geneM2	BP	GO:0003016	respiratory system process	10/1214	33/12419	0.30303	3.09995	3.97584	0.000869929	0.0536037	CFAP54/NEK10/MTG2/CFAP221/SELENON/SPAG16/DNAH9/ECEL1/ODAD4/CFAP43	10
geneM2	BP	GO:0061371	determination of heart left/right asymmetry	12/1214	45/12419	0.266667	2.72795	3.82219	0.000976625	0.0588352	ARL13B/ODAD3/NOTCH1/VANGL2/IFT172/BBS5/SUFU/IFT52/APLNR/CLUAP1/DNAAF1/CCDC40	12
geneM2	BP	GO:0010837	regulation of keratinocyte proliferation	9/1214	28/12419	0.321429	3.28816	3.9897	0.000979958	0.0588352	IFT172/YAP1/ZFP36L1/PRKD1/IFT52/IFT74/PTCH1/HAS2/INTU	9
geneM2	BP	GO:0003281	ventricular septum development	14/1214	58/12419	0.241379	2.46927	3.69162	0.00111844	0.0658463	NOTCH1/NOG/ROBO1/BMPR1A/SLIT2/SUFU/SOX4/CNTRL/APLNR/SOX11/PTK7/TGFBR3/HEYL/FZD1	14
geneM2	BP	GO:0001754	eye photoreceptor cell differentiation	10/1214	34/12419	0.294118	3.00877	3.86057	0.00112587	0.0658463	TTC8/NOTCH1/MYO7A/MFRP/USH1C/PROM1/RPGRIP1L/CRB2/BBS4/CNTF	10
geneM2	BP	GO:0007156	homophilic cell adhesion via plasma membrane adhesion molecules	25/1214	134/12419	0.186567	1.90855	3.4805	0.00113892	0.0658463	PCDHGA11/CDH4/PCDHB16/PCDHGA6/PCDHGA7/PCDHGB2/ROBO1/PCDHB7/PLXNB2/CDHR3/PCDHB6/PCDHGA10/PCDHGA1/PCDHGB5/FAT2/CDH7/SDK1/PCDHB5/PTK7/PCDHGA12/PCDHGB7/DCHS1/CADM1/PCDHB4/PCDHGA8	25
geneM2	BP	GO:0003279	cardiac septum development	18/1214	85/12419	0.211765	2.16631	3.55142	0.00123778	0.0706894	SEMA3C/NOTCH1/NOG/ROBO1/BMPR1A/MKS1/NRP2/SLIT2/SUFU/SOX4/CNTRL/APLNR/SOX11/PTK7/TGFBR3/DNAH11/HEYL/FZD1	18
geneM2	BP	GO:0046036	CTP metabolic process	6/1214	14/12419	0.428571	4.38421	4.17015	0.0012971	0.0731846	NME6/NME5/ENTPD7/NME4/NME7/NME9	6
geneM2	BP	GO:0003205	cardiac chamber development	24/1214	128/12419	0.1875	1.91809	3.43658	0.00131876	0.0735208	SEMA3C/IGF1R/NOTCH1/NOG/ROBO1/BMPR1A/COL11A1/MKS1/NRP2/SLIT2/MYH7/SUFU/SOX4/SCN5A/CNTRL/APLNR/GREB1L/SOX11/PKP2/PTK7/TGFBR3/DNAH11/HEYL/FZD1	24
geneM2	BP	GO:0035050	embryonic heart tube development	14/1214	59/12419	0.237288	2.42741	3.6174	0.00133691	0.0736561	ARL13B/NOTCH1/VANGL2/IFT172/YAP1/BBS5/SUFU/IFT52/APLNR/IFT122/CLUAP1/DNAAF1/CCDC40/CIMAP3	14
geneM2	BP	GO:0006183	GTP biosynthetic process	5/1214	10/12419	0.5	5.11491	4.28471	0.00146552	0.079528	NME6/NME5/NME4/NME7/NME9	5
geneM2	BP	GO:0046530	photoreceptor cell differentiation	12/1214	47/12419	0.255319	2.61187	3.64408	0.00147746	0.079528	TTC8/NOTCH1/MYO7A/IFT140/MFRP/USH1C/PROM1/RPGRIP1L/CRB2/BBS4/NPHP4/CNTF	12
geneM2	BP	GO:0007585	respiratory gaseous exchange by respiratory system	14/1214	60/12419	0.233333	2.38696	3.54467	0.00158992	0.0846091	CFAP54/PASK/NEK10/NMBR/MTG2/SFTPD/CFAP221/SELENON/SPAG16/NMB/DNAH9/ECEL1/ODAD4/CFAP43	14
geneM2	BP	GO:0001736	establishment of planar polarity	9/1214	30/12419	0.3	3.06895	3.7344	0.00169718	0.0873396	TTC8/NPHP1/VANGL2/PTK7/JHY/RPGRIP1L/FZD1/INTU/FUZ	9
geneM2	BP	GO:0007164	establishment of tissue polarity	9/1214	30/12419	0.3	3.06895	3.7344	0.00169718	0.0873396	TTC8/NPHP1/VANGL2/PTK7/JHY/RPGRIP1L/FZD1/INTU/FUZ	9
geneM2	BP	GO:0021591	ventricular system development	9/1214	30/12419	0.3	3.06895	3.7344	0.00169718	0.0873396	KIF27/NME5/HYDIN/RPGRIP1L/BBS4/AK8/ODAD2/DNAH5/DPCD	9
geneM2	BP	GO:0048568	embryonic organ development	45/1214	297/12419	0.151515	1.54997	3.15763	0.00193797	0.0986467	FLVCR1/ARL13B/DLX6/RARG/NOTCH1/RDH10/NTN1/NOG/VANGL2/BMPR1A/FGFR1/IFT172/YAP1/COL11A1/NCOA1/ZFP36L1/BBS5/MKS1/SUFU/PLCD3/EYA1/MYO7A/RARRES2/IFT52/APLNR/IFT122/SOX11/IFT140/DLX5/CLUAP1/PTK7/USH1C/HIPK1/DNAAF1/KRT19/SOX15/CRB2/ZIC1/PTCH1/MYO3A/DYNC2I1/CCDC40/CIMAP3/WDR19/FUZ	45
geneM2	BP	GO:0001708	cell fate specification	13/1214	55/12419	0.236364	2.41796	3.46892	0.00203879	0.102663	HDAC1/NOTCH1/BMPR1A/FGFR1/ASCL1/SUFU/FZD7/EYA1/PTCH2/PTCH1/GATAD2A/CDON/SOX1	13
geneM2	BP	GO:0006743	ubiquinone metabolic process	7/1214	20/12419	0.35	3.58044	3.8014	0.00207101	0.103176	AIFM2/UBIAD1/COQ8B/COQ4/PDSS2/FDXR/COQ10A	7
geneM2	BP	GO:0003143	embryonic heart tube morphogenesis	12/1214	49/12419	0.244898	2.50526	3.475	0.00217304	0.107119	ARL13B/NOTCH1/VANGL2/IFT172/YAP1/BBS5/SUFU/IFT52/APLNR/CLUAP1/DNAAF1/CCDC40	12
geneM2	BP	GO:0001947	heart looping	11/1214	43/12419	0.255814	2.61693	3.49595	0.00226374	0.110428	ARL13B/NOTCH1/VANGL2/IFT172/BBS5/SUFU/IFT52/APLNR/CLUAP1/DNAAF1/CCDC40	11
[truncated: 9,438 more rows]
