# Supplementary material for: A neuro-immune axis of transcriptomic dysregulation within the subgenual anterior cingulate cortex in schizophrenia
Source: bioRxiv. 2025 Feb 16:2025.02.14.638357. Preprint. [Version 1] doi: 10.1101/2025.02.14.638357 (PMC11844519; doi:10.1101/2025.02.14.638357)
Supplement: Supplement 10 [file media-10.xlsx]

## Sheet: Key
Supplemental Table 9. Gene-level RCCA results (without the grouping vector)
	Table legend is the same as Table S2

## Sheet: A.RCCA results
varx	correl	pval	l2x	l2y
0.1	0.2556	0.3596	0.9999	0
0.2	0.3881	0.0709	0.9999	0
0.3	0.4518	0.1379	0.9999	0
0.4	0.6122	0.002	0.9999	0
0.5	0.6468	0.007	0.9999	0
0.6	0.7323	0.003	0.9999	0
0.7	0.8078	0.005	0.9999	0
0.8	0.8582	0.023	0.9999	0
0.9	0.903	0.0779	0.9999	0
1	0.9291	0.4675	0.9999	0

## Sheet: B.Covariate (Y) results
covariate	weight	sd	z_score	structure_correlation	p_value	p_adj	significant
SCZ	0.0633167	0.0183469	3.45108	0.917312	4.16221e-75	4.57843e-74	1
Dim 2	-0.0335534	0.0196833	-1.70467	0.453968	8.58447e-11	4.72146e-10	0
Dim 1	-0.0155573	0.0191887	-0.810755	-0.336773	2.76957e-06	1.01551e-05	0
MDD	0.0140808	0.0188966	0.745148	-0.259758	0.000356119	0.000979326	0
Dim 6	0.0065996	0.0177373	0.372075	-0.243548	0.000835977	0.00183915	0
Dim 4	0.0181978	0.0183373	0.992394	0.186651	0.0109618	0.0200966	0
Dim 7	0.0141886	0.0167533	0.846913	-0.161944	0.0276442	0.043441	0
Dim 3	0.00521355	0.0185527	0.281013	-0.130835	0.0758778	0.104332	0
Dim 8	0.0110572	0.0168963	0.654413	0.115848	0.116342	0.142196	0
Dim 5	0.0304412	0.0149115	2.04145	0.104098	0.158504	0.174354	0
BD	0.027542	0.0188387	1.46199	0.0691709	0.349494	0.349494	0

## Sheet: C.Gene (X) results
ensembl_gene_id	gene_symbol	module	weight	sd	z_score	structure_correlation	p_value	p_adj	significant
ENSG00000108799	EZH1	geneM1	0.0132623	0.00251975	5.26333	0.574029	1.32281e-17	2.4706e-13	1
ENSG00000110987	BCL7A	geneM1	0.0115037	0.00245797	4.68015	0.550882	4.49544e-16	4.19806e-12	1
ENSG00000112159	MDN1	geneM0	0.0134225	0.00342755	3.91606	0.528767	1.02168e-14	6.36064e-11	1
ENSG00000066933	MYO9A	geneM4	0.0115488	0.00327977	3.52124	0.521812	2.60517e-14	1.0156e-10	1
ENSG00000169313	P2RY12	geneM6	-0.0098214	0.00302106	-3.25098	-0.520116	3.26262e-14	1.0156e-10	1
ENSG00000168329	CX3CR1	geneM6	-0.00993566	0.00311391	-3.19074	-0.520818	2.97289e-14	1.0156e-10	1
ENSG00000184574	LPAR5	geneM6	-0.0102594	0.00312847	-3.27937	-0.512953	8.32658e-14	2.22165e-10	1
ENSG00000187193	MT1X	geneM0	0.0131183	0.00344084	3.81251	0.505319	2.2065e-13	5.15135e-10	1
ENSG00000110876	SELPLG	geneM6	-0.0093884	0.00309062	-3.03771	-0.501071	3.75614e-13	7.79482e-10	1
ENSG00000183160	TMEM119	geneM6	-0.0101426	0.00315962	-3.21008	-0.497767	5.65248e-13	1.05571e-09	1
ENSG00000076003	MCM6	geneM4	0.0120504	0.0028149	4.28094	0.495046	7.8876e-13	1.22764e-09	1
ENSG00000136161	RCBTB2	geneM6	-0.0107924	0.00293087	-3.6823	-0.495529	7.43668e-13	1.22764e-09	1
ENSG00000196663	TECPR2	geneM1	0.0100555	0.00255543	3.93495	0.492072	1.13153e-12	1.62566e-09	1
ENSG00000115042	FAHD2A	geneM0	0.0129609	0.00277421	4.67193	0.49075	1.32698e-12	1.76072e-09	1
ENSG00000164010	ERMAP	geneM2	-0.011581	0.00278955	-4.15155	-0.490221	1.41409e-12	1.76072e-09	1
ENSG00000171811	CFAP46	geneM2	-0.0102819	0.00262617	-3.91519	-0.483617	3.09811e-12	3.61646e-09	1
ENSG00000280339	RP11-736K20.4	geneM1	0.0123519	0.00289269	4.27006	0.480637	4.3898e-12	4.82284e-09	1
ENSG00000242258	LINC00996	geneM6	-0.00926425	0.0027308	-3.39251	-0.476737	6.89122e-12	7.0381e-09	1
ENSG00000095303	PTGS1	geneM6	-0.00936985	0.00286699	-3.26818	-0.475531	7.91349e-12	7.0381e-09	1
ENSG00000271605	MILR1	geneM6	-0.00909812	0.00280779	-3.24031	-0.476127	7.39127e-12	7.0381e-09	1
ENSG00000066294	CD84	geneM6	-0.00927301	0.00298587	-3.10563	-0.475699	7.7634e-12	7.0381e-09	1
ENSG00000136643	RPS6KC1	geneM1	0.00881948	0.00256936	3.43256	0.473386	1.01079e-11	8.58117e-09	1
ENSG00000115840	SLC25A12	geneM4	0.0111547	0.00266402	4.18718	0.47243	1.12654e-11	9.148e-09	1
ENSG00000184056	VPS33B	geneM4	0.0115547	0.00281168	4.10956	0.469015	1.65545e-11	1.23675e-08	1
ENSG00000163106	HPGDS	geneM6	-0.00912626	0.00290582	-3.14069	-0.469071	1.64501e-11	1.23675e-08	1
ENSG00000181631	P2RY13	geneM6	-0.0082401	0.00280352	-2.9392	-0.468141	1.82557e-11	1.31139e-08	1
ENSG00000120875	DUSP4	geneM0	-0.0130296	0.00334661	-3.89338	-0.466411	2.21353e-11	1.49976e-08	1
ENSG00000197629	MPEG1	geneM6	-0.00777714	0.00285432	-2.72469	-0.466271	2.2484e-11	1.49976e-08	1
ENSG00000169403	PTAFR	geneM6	-0.00804222	0.00307808	-2.61274	-0.464921	2.61125e-11	1.68174e-08	1
ENSG00000099625	C19orf26	geneM2	-0.0100454	0.00328905	-3.05419	-0.463595	3.02275e-11	1.88187e-08	1
ENSG00000157303	SUSD3	geneM6	-0.00826751	0.00301056	-2.74617	-0.463036	3.21446e-11	1.93666e-08	1
ENSG00000173486	FKBP2	geneM0	-0.0121824	0.00282906	-4.30617	-0.462247	3.50534e-11	2.04591e-08	1
ENSG00000133059	DSTYK	geneM4	0.00873094	0.00275133	3.17336	0.460964	4.03365e-11	2.28292e-08	1
ENSG00000153012	LGI2	geneM7	-0.0122777	0.00286514	-4.28522	-0.459413	4.77581e-11	2.62346e-08	1
ENSG00000159314	ARHGAP27	geneM6	-0.00937322	0.00276502	-3.38993	-0.457842	5.66224e-11	3.02153e-08	1
ENSG00000081237	PTPRC	geneM6	-0.00875665	0.00292414	-2.99461	-0.457468	5.89551e-11	3.05862e-08	1
ENSG00000198223	CSF2RA	geneM6	-0.0102907	0.00299042	-3.44122	-0.456443	6.58403e-11	3.31131e-08	1
ENSG00000157106	SMG1	geneM1	0.0109327	0.00344854	3.17024	0.456135	6.80611e-11	3.31131e-08	1
ENSG00000118777	ABCG2	geneM5	-0.0107501	0.00362707	-2.96385	-0.455988	6.91444e-11	3.31131e-08	1
ENSG00000140749	IGSF6	geneM6	-0.00858216	0.00304485	-2.81858	-0.455381	7.37984e-11	3.44583e-08	1
ENSG00000168918	INPP5D	geneM6	-0.0089328	0.00310236	-2.87935	-0.453606	8.92236e-11	4.06446e-08	1
ENSG00000163872	YEATS2	geneM1	0.0114888	0.00258971	4.43635	0.452277	1.02775e-10	4.46403e-08	1
ENSG00000121895	TMEM156	geneM6	-0.00931091	0.00267888	-3.47567	-0.452357	1.01906e-10	4.46403e-08	1
ENSG00000123338	NCKAP1L	geneM6	-0.00866827	0.00303713	-2.8541	-0.449402	1.39248e-10	5.91075e-08	1
ENSG00000125730	C3	geneM6	-0.00925075	0.00317701	-2.91178	-0.448857	1.47462e-10	6.12031e-08	1
ENSG00000113532	ST8SIA4	geneM6	-0.00923259	0.00285413	-3.23481	-0.448345	1.55599e-10	6.20838e-08	1
ENSG00000164691	TAGAP	geneM6	-0.00897074	0.00290405	-3.08904	-0.448306	1.56232e-10	6.20838e-08	1
ENSG00000255471	RP11-736K20.5	geneM1	0.0113183	0.00282044	4.01295	0.447496	1.70051e-10	6.61677e-08	1
ENSG00000132744	ACY3	geneM6	-0.00813206	0.00277445	-2.93105	-0.447168	1.75991e-10	6.70811e-08	1
ENSG00000067596	DHX8	geneM1	0.0118403	0.0029296	4.04161	0.446871	1.81526e-10	6.78071e-08	1
ENSG00000138722	MMRN1	geneM2	-0.00891292	0.00239652	-3.7191	-0.445736	2.04299e-10	7.48176e-08	1
ENSG00000150782	IL18	geneM6	-0.00937367	0.00281858	-3.32568	-0.44408	2.42541e-10	8.7114e-08	1
ENSG00000166428	PLD4	geneM6	-0.0084692	0.00331962	-2.55126	-0.443694	2.52421e-10	8.89523e-08	1
ENSG00000173085	COQ2	geneM6	-0.0103541	0.00231614	-4.4704	-0.442611	2.82218e-10	9.76107e-08	1
ENSG00000135097	MSI1	geneM16	-0.00737911	0.00231701	-3.18475	-0.442067	2.98449e-10	1.01348e-07	1
ENSG00000148429	USP6NL	geneM6	-0.0126761	0.00251093	-5.04839	-0.441574	3.13939e-10	1.01717e-07	1
ENSG00000270441	RP11-694I15.7	geneM0	0.0116107	0.00274749	4.22592	0.441629	3.12189e-10	1.01717e-07	1
ENSG00000163131	CTSS	geneM6	-0.00880215	0.0029374	-2.99657	-0.441512	3.15937e-10	1.01717e-07	1
ENSG00000114013	CD86	geneM6	-0.00764057	0.00292458	-2.61254	-0.441347	3.21321e-10	1.01717e-07	1
ENSG00000184922	FMNL1	geneM1	-0.0128341	0.00366341	-3.50332	-0.439724	3.793e-10	1.1807e-07	1
ENSG00000071246	VASH1	geneM6	-0.0121573	0.00330648	-3.6768	-0.439537	3.86592e-10	1.18367e-07	1
ENSG00000091986	CCDC80	geneM5	-0.0088495	0.00269818	-3.2798	-0.4391	4.04185e-10	1.21758e-07	1
ENSG00000128059	PPAT	geneM1	0.0099315	0.00258593	3.84059	0.437887	4.57135e-10	1.35522e-07	1
ENSG00000240445	FOXO3B	geneM1	0.0113625	0.00258629	4.39338	0.437643	4.68549e-10	1.36736e-07	1
ENSG00000095585	BLNK	geneM6	-0.00761484	0.00298648	-2.54977	-0.437106	4.94742e-10	1.42159e-07	1
ENSG00000011600	TYROBP	geneM6	-0.00824322	0.0027399	-3.00858	-0.436759	5.1237e-10	1.44993e-07	1
ENSG00000080546	SESN1	geneM1	0.0101987	0.00273259	3.73225	0.436144	5.45133e-10	1.51355e-07	1
ENSG00000170270	C14orf142	geneM2	-0.00958498	0.0025818	-3.71252	-0.436037	5.51059e-10	1.51355e-07	1
ENSG00000101096	NFATC2	geneM6	-0.00893384	0.00256982	-3.47645	-0.43381	6.8903e-10	1.86507e-07	1
ENSG00000083097	DOPEY1	geneM1	0.00847098	0.00292316	2.89789	0.433518	7.09438e-10	1.89288e-07	1
ENSG00000212384	SNORD113-2	geneM0	-0.0120926	0.0023766	-5.0882	-0.433069	7.41934e-10	1.9517e-07	1
ENSG00000283217	ENSG00000283217	geneM0	-0.0112605	0.00303042	-3.71583	-0.432913	7.53588e-10	1.95483e-07	1
ENSG00000134516	DOCK2	geneM6	-0.00894539	0.0030646	-2.91894	-0.432165	8.11871e-10	2.07717e-07	1
ENSG00000134759	ELP2	geneM4	0.0111045	0.00275873	4.02524	0.432024	8.23281e-10	2.07789e-07	1
ENSG00000205835	GMNC	geneM2	-0.00706696	0.00218321	-3.23696	-0.431606	8.5819e-10	2.11088e-07	1
ENSG00000197943	PLCG2	geneM6	-0.00884997	0.00295649	-2.99341	-0.431597	8.58954e-10	2.11088e-07	1
ENSG00000100307	CBX7	geneM4	0.0112985	0.00297014	3.80402	0.431242	8.89802e-10	2.15829e-07	1
ENSG00000135298	BAI3	geneM1	0.00869578	0.00230668	3.76983	0.431048	9.0701e-10	2.17182e-07	1
ENSG00000125285	SOX21	geneM3	-0.00966486	0.0028792	-3.35678	-0.430749	9.34346e-10	2.20896e-07	1
ENSG00000124766	SOX4	geneM2	-0.00988684	0.00252963	-3.90842	-0.430205	9.85974e-10	2.30188e-07	1
ENSG00000178718	RPP25	geneM9	-0.00861305	0.00243954	-3.5306	-0.4294	1.06746e-09	2.44173e-07	1
ENSG00000136750	GAD2	geneM9	-0.00833823	0.00280535	-2.97225	-0.429357	1.07202e-09	2.44173e-07	1
ENSG00000145623	OSMR	geneM5	0.0103197	0.00359707	2.86893	0.428714	1.14199e-09	2.55499e-07	1
ENSG00000011028	MRC2	geneM2	-0.00722825	0.00272442	-2.65313	-0.428651	1.14911e-09	2.55499e-07	1
ENSG00000103091	WDR59	geneM0	0.0112899	0.00285663	3.95216	0.428373	1.18091e-09	2.5948e-07	1
ENSG00000120899	PTK2B	geneM4	0.00920448	0.00308078	2.98771	0.427715	1.25975e-09	2.72301e-07	1
ENSG00000145526	CDH18	geneM1	0.00783822	0.00275635	2.84369	0.427645	1.26841e-09	2.72301e-07	1
ENSG00000087299	L2HGDH	geneM1	0.00877419	0.00278886	3.14615	0.427003	1.35072e-09	2.86675e-07	1
ENSG00000129654	FOXJ1	geneM2	-0.00773189	0.0026326	-2.93698	-0.426622	1.40191e-09	2.91273e-07	1
ENSG00000165025	SYK	geneM6	-0.00750497	0.00297332	-2.5241	-0.42661	1.40357e-09	2.91273e-07	1
ENSG00000082074	FYB	geneM6	-0.00908137	0.00297938	-3.04808	-0.426398	1.43286e-09	2.94082e-07	1
ENSG00000138756	BMP2K	geneM3	-0.00724135	0.00262924	-2.75416	-0.425771	1.52328e-09	3.09243e-07	1
ENSG00000198408	MGEA5	geneM4	0.0103032	0.00336877	3.05845	0.425367	1.58425e-09	3.18163e-07	1
ENSG00000109832	DDX25	geneM0	0.0121624	0.00312574	3.89105	0.425062	1.63198e-09	3.24261e-07	1
ENSG00000261824	LINC00662	geneM1	0.00940053	0.0026109	3.6005	0.42421	1.77269e-09	3.4488e-07	1
ENSG00000182578	CSF1R	geneM6	-0.00758594	0.00298868	-2.53823	-0.424258	1.76433e-09	3.4488e-07	1
ENSG00000005100	DHX33	geneM1	0.00862933	0.00255098	3.38275	0.423557	1.88833e-09	3.63591e-07	1
ENSG00000112799	LY86	geneM6	-0.00704363	0.00300714	-2.3423	-0.423334	1.9294e-09	3.63994e-07	1
ENSG00000242574	HLA-DMB	geneM6	-0.00705301	0.00308113	-2.2891	-0.423357	1.92519e-09	3.63994e-07	1
ENSG00000100311	PDGFB	geneM5	-0.0102286	0.00338744	-3.01958	-0.422277	2.13656e-09	3.99046e-07	1
ENSG00000101442	ACTR5	geneM0	0.0124297	0.00263599	4.71539	0.421528	2.29618e-09	4.20449e-07	1
ENSG00000135040	NAA35	geneM1	0.00819294	0.00310036	2.64257	0.421575	2.28578e-09	4.20449e-07	1
ENSG00000241684	ADAMTS9-AS2	geneM5	0.0121733	0.00311637	3.90626	0.420902	2.43816e-09	4.42113e-07	1
ENSG00000156049	GNA14	geneM1	0.0112983	0.00277352	4.07364	0.420728	2.47922e-09	4.42132e-07	1
ENSG00000197322	C17orf102	geneM1	0.0116325	0.00295941	3.93067	0.420602	2.50929e-09	4.42132e-07	1
ENSG00000157005	SST	geneM7	-0.00910702	0.00296301	-3.07357	-0.420686	2.48911e-09	4.42132e-07	1
ENSG00000110446	SLC15A3	geneM6	-0.00727644	0.00282791	-2.57309	-0.420318	2.57859e-09	4.50097e-07	1
ENSG00000171812	COL8A2	geneM6	-0.00724984	0.00254472	-2.84898	-0.41888	2.95767e-09	5.11485e-07	1
ENSG00000174804	FZD4	geneM1	0.00935698	0.00281197	3.32755	0.418696	3.00996e-09	5.15752e-07	1
ENSG00000203727	SAMD5	geneM0	-0.0113352	0.00268912	-4.21522	-0.418358	3.10835e-09	5.2777e-07	1
ENSG00000184486	POU3F2	geneM3	-0.0100297	0.00297755	-3.36843	-0.418104	3.1844e-09	5.35812e-07	1
ENSG00000198890	PRMT6	geneM2	-0.00994465	0.00253024	-3.93031	-0.417911	3.24324e-09	5.4084e-07	1
ENSG00000116745	RPE65	geneM2	-0.00823351	0.00230409	-3.57343	-0.417146	3.48719e-09	5.76374e-07	1
ENSG00000249087	ZNF436-AS1	geneM0	0.0115912	0.00278065	4.16854	0.416732	3.62651e-09	5.88976e-07	1
ENSG00000187678	SPRY4	geneM0	-0.0103922	0.0032944	-3.15452	-0.416814	3.59866e-09	5.88976e-07	1
ENSG00000144199	FAHD2B	geneM0	0.0122393	0.00289974	4.22084	0.415763	3.97409e-09	6.23731e-07	1
ENSG00000248954	RP11-304F15.4	geneM0	0.00911785	0.00260441	3.50093	0.416022	3.87786e-09	6.23731e-07	1
ENSG00000174130	TLR6	geneM6	-0.0082167	0.00270789	-3.03436	-0.415783	3.96626e-09	6.23731e-07	1
ENSG00000140678	ITGAX	geneM6	-0.00717933	0.0029726	-2.41517	-0.415887	3.92776e-09	6.23731e-07	1
ENSG00000131791	PRKAB2	geneM1	0.0102989	0.00259077	3.97523	0.415415	4.1063e-09	6.39112e-07	1
ENSG00000162511	LAPTM5	geneM6	-0.00724943	0.00304933	-2.37738	-0.414811	4.34629e-09	6.70873e-07	1
ENSG00000230989	HSBP1	geneM14	-0.0113773	0.00276852	-4.10951	-0.414494	4.47756e-09	6.8547e-07	1
ENSG00000107862	GBF1	geneM4	0.00931155	0.00290539	3.20492	0.41435	4.53851e-09	6.89153e-07	1
ENSG00000204287	HLA-DRA	geneM6	-0.00695033	0.0031189	-2.22845	-0.41404	4.67249e-09	7.03775e-07	1
ENSG00000145703	IQGAP2	geneM2	-0.006929	0.00232101	-2.98534	-0.413791	4.78283e-09	7.14631e-07	1
ENSG00000085465	OVGP1	geneM0	0.00903363	0.00290569	3.10895	0.413561	4.88693e-09	7.2439e-07	1
ENSG00000162980	ARL5A	geneM2	-0.00811789	0.00289275	-2.80629	-0.413389	4.96616e-09	7.30338e-07	1
ENSG00000132613	MTSS1L	geneM2	-0.00870554	0.00275495	-3.15996	-0.412531	5.3807e-09	7.8512e-07	1
ENSG00000162367	TAL1	geneM6	-0.00749192	0.00270067	-2.7741	-0.412373	5.46038e-09	7.9057e-07	1
ENSG00000110324	IL10RA	geneM6	-0.00789477	0.0027959	-2.8237	-0.411617	5.85833e-09	8.41662e-07	1
ENSG00000227502	LINC01268	geneM6	-0.00727502	0.00273061	-2.66425	-0.411477	5.93527e-09	8.46207e-07	1
ENSG00000083857	FAT1	geneM3	-0.00905217	0.00284035	-3.18699	-0.41137	5.99475e-09	8.48212e-07	1
ENSG00000127511	SIN3B	geneM4	0.00871134	0.0029012	3.00267	0.410781	6.33134e-09	8.82893e-07	1
ENSG00000162992	NEUROD1	geneM1	0.00911694	0.00329321	2.76841	0.410776	6.3344e-09	8.82893e-07	1
ENSG00000159958	TNFRSF13C	geneM6	-0.00786213	0.0029064	-2.70511	-0.410199	6.68237e-09	9.24493e-07	1
ENSG00000140386	SCAPER	geneM12	0.0106366	0.00277318	3.83552	0.409775	6.94964e-09	9.544e-07	1
ENSG00000100027	YPEL1	geneM4	0.0104003	0.00304885	3.41121	0.408659	7.70317e-09	1.05016e-06	1
ENSG00000105576	TNPO2	geneM1	0.00943908	0.00262743	3.59251	0.408498	7.81816e-09	1.05811e-06	1
ENSG00000110092	CCND1	geneM5	-0.00907075	0.00354001	-2.56235	-0.408296	7.9648e-09	1.07021e-06	1
ENSG00000178573	MAF	geneM6	-0.00709079	0.00276262	-2.56669	-0.408185	8.04662e-09	1.07348e-06	1
ENSG00000171860	C3AR1	geneM6	-0.00732149	0.0029103	-2.51571	-0.40794	8.22942e-09	1.09008e-06	1
ENSG00000136250	AOAH	geneM6	-0.00677521	0.00297402	-2.27813	-0.407375	8.66784e-09	1.14006e-06	1
ENSG00000185774	KCNIP4	geneM4	0.00772979	0.00271628	2.84573	0.406683	9.2347e-09	1.20613e-06	1
ENSG00000165801	ARHGEF40	geneM2	-0.00690014	0.00261334	-2.64036	-0.40562	1.01762e-08	1.31986e-06	1
ENSG00000151023	ENKUR	geneM2	-0.00619407	0.00256403	-2.41575	-0.405366	1.04142e-08	1.34143e-06	1
ENSG00000130489	SCO2	geneM2	-0.010922	0.00275192	-3.96887	-0.405206	1.0567e-08	1.34259e-06	1
ENSG00000205364	MT1M	geneM0	0.011809	0.0033025	3.57577	0.405219	1.05544e-08	1.34259e-06	1
ENSG00000048707	VPS13D	geneM1	0.00636996	0.00255845	2.48977	0.405101	1.0669e-08	1.34639e-06	1
ENSG00000272321	KB-1517D11.4	geneM1	0.00653463	0.00224823	2.90657	0.404751	1.10142e-08	1.38062e-06	1
ENSG00000141968	VAV1	geneM6	-0.00835179	0.00275384	-3.03278	-0.404166	1.16153e-08	1.44626e-06	1
ENSG00000186314	PRELID2	geneM1	0.00964363	0.00252694	3.81633	0.403788	1.20203e-08	1.45781e-06	1
ENSG00000264885	RP11-815I9.4	geneM1	0.00921188	0.00259297	3.55263	0.403929	1.18671e-08	1.45781e-06	1
ENSG00000059377	TBXAS1	geneM6	-0.00793163	0.00286397	-2.76945	-0.403792	1.20154e-08	1.45781e-06	1
ENSG00000197653	DNAH10	geneM2	-0.00805921	0.00308394	-2.61328	-0.403901	1.18973e-08	1.45781e-06	1
ENSG00000091317	CMTM6	geneM6	-0.00749882	0.00257789	-2.9089	-0.403242	1.26288e-08	1.52173e-06	1
ENSG00000104450	SPAG1	geneM2	-0.0077074	0.00251803	-3.06088	-0.40282	1.31198e-08	1.57076e-06	1
ENSG00000019582	CD74	geneM6	-0.00718985	0.0032423	-2.21752	-0.402522	1.34776e-08	1.60331e-06	1
ENSG00000166887	VPS39	geneM4	0.00923103	0.00274729	3.36005	0.40226	1.38008e-08	1.63138e-06	1
ENSG00000122012	SV2C	geneM9	-0.00738194	0.00260646	-2.83217	-0.401936	1.42095e-08	1.66912e-06	1
ENSG00000183648	NDUFB1	geneM7	-0.008918	0.00255801	-3.4863	-0.401638	1.45962e-08	1.70383e-06	1
ENSG00000169896	ITGAM	geneM6	-0.00662145	0.00293016	-2.25975	-0.401366	1.49565e-08	1.73505e-06	1
ENSG00000141026	MED9	geneM4	0.0116262	0.00277256	4.19332	0.401197	1.51857e-08	1.74003e-06	1
ENSG00000227082	CH17-437K3.1	geneM6	-0.00848912	0.0024806	-3.4222	-0.401223	1.515e-08	1.74003e-06	1
ENSG00000173141	MRPL57	geneM7	-0.00892669	0.0028467	-3.13581	-0.401094	1.53274e-08	1.74555e-06	1
ENSG00000254712	RP11-560B16.5	geneM2	-0.00917208	0.00238657	-3.8432	-0.400799	1.57387e-08	1.78152e-06	1
ENSG00000205929	C21orf62	geneM2	-0.00846244	0.00222165	-3.80908	-0.400292	1.6471e-08	1.85318e-06	1
ENSG00000175787	ZNF169	geneM1	0.00859097	0.00239535	3.58652	0.399659	1.74297e-08	1.9493e-06	1
ENSG00000137841	PLCB2	geneM6	-0.00756892	0.00274676	-2.75558	-0.399318	1.79699e-08	1.97426e-06	1
ENSG00000244509	APOBEC3C	geneM6	-0.00678702	0.00275782	-2.46101	-0.39937	1.7886e-08	1.97426e-06	1
ENSG00000169413	RNASE6	geneM6	-0.00675979	0.00285039	-2.37153	-0.39942	1.7806e-08	1.97426e-06	1
ENSG00000175220	ARHGAP1	geneM8	0.00910873	0.00293114	3.10757	0.399204	1.81524e-08	1.98265e-06	1
ENSG00000283652	ENSG00000283652	geneM6	-0.00792541	0.00291701	-2.71697	-0.399037	1.8425e-08	2.00072e-06	1
ENSG00000103274	NUBP1	geneM6	-0.00945995	0.00253218	-3.7359	-0.398903	1.86478e-08	2.0132e-06	1
ENSG00000237684	RPSAP35	geneM1	0.00827361	0.0023796	3.4769	0.398614	1.91345e-08	2.05388e-06	1
ENSG00000168081	PNOC	geneM7	-0.00922012	0.00293254	-3.14408	-0.397811	2.0551e-08	2.19332e-06	1
ENSG00000169508	GPR183	geneM6	-0.0078912	0.00329503	-2.39488	-0.397578	2.09808e-08	2.22647e-06	1
ENSG00000181773	GPR3	geneM0	-0.0109675	0.00326339	-3.36077	-0.397407	2.13012e-08	2.23507e-06	1
ENSG00000175899	A2M	geneM6	-0.00807528	0.00396909	-2.03454	-0.397448	2.12241e-08	2.23507e-06	1
ENSG00000213654	GPSM3	geneM6	-0.00804036	0.00299264	-2.68671	-0.396884	2.23114e-08	2.32799e-06	1
ENSG00000119508	NR4A3	geneM2	-0.00852887	0.00302078	-2.8234	-0.396542	2.29975e-08	2.38625e-06	1
ENSG00000231389	HLA-DPA1	geneM6	-0.00644204	0.00308131	-2.09068	-0.396416	2.32566e-08	2.3998e-06	1
ENSG00000126838	PZP	geneM2	-0.00758857	0.00252859	-3.00111	-0.39628	2.35378e-08	2.41335e-06	1
ENSG00000100490	CDKL1	geneM1	0.00632308	0.00249865	2.53059	0.396228	2.36463e-08	2.41335e-06	1
ENSG00000127951	FGL2	geneM6	-0.00694372	0.00303766	-2.28588	-0.396142	2.38268e-08	2.41855e-06	1
ENSG00000087301	TXNDC16	geneM1	0.00835514	0.00229925	3.63385	0.395632	2.49239e-08	2.50271e-06	1
ENSG00000258584	FAM181A-AS1	geneM16	-0.0072921	0.00230543	-3.16302	-0.395664	2.4853e-08	2.50271e-06	1
ENSG00000171606	ZNF274	geneM0	0.0134813	0.00298595	4.5149	0.395493	2.5231e-08	2.51999e-06	1
ENSG00000071575	TRIB2	geneM1	-0.0124119	0.00363114	-3.4182	-0.394942	2.64852e-08	2.60364e-06	1
ENSG00000198774	RASSF9	geneM2	-0.00732826	0.0027213	-2.69293	-0.394942	2.64866e-08	2.60364e-06	1
ENSG00000010610	CD4	geneM6	-0.00599529	0.00292705	-2.04824	-0.394995	2.63626e-08	2.60364e-06	1
ENSG00000095970	TREM2	geneM6	-0.00659919	0.00305297	-2.16157	-0.394475	2.75966e-08	2.69854e-06	1
ENSG00000060140	STYK1	geneM4	0.00730008	0.00255395	2.85835	0.394401	2.77755e-08	2.7019e-06	1
ENSG00000135077	HAVCR2	geneM6	-0.00801045	0.00311344	-2.57286	-0.393985	2.88098e-08	2.78798e-06	1
ENSG00000157107	FCHO2	geneM1	0.00828285	0.00265197	3.12328	0.393722	2.94803e-08	2.83817e-06	1
ENSG00000181790	BAI1	geneM0	-0.00969668	0.00331867	-2.92186	-0.392962	3.15107e-08	3.01808e-06	1
ENSG00000138678	AGPAT9	geneM0	-0.00961801	0.0026344	-3.65093	-0.3923	3.33834e-08	3.18114e-06	1
ENSG00000102804	TSC22D1	geneM1	0.00799171	0.00260984	3.06214	0.39224	3.3561e-08	3.18182e-06	1
ENSG00000102878	HSF4	geneM1	0.0110322	0.00260342	4.23756	0.392173	3.37577e-08	3.18431e-06	1
ENSG00000150347	ARID5B	geneM1	0.00552573	0.00276605	1.99769	0.391927	3.44872e-08	3.23677e-06	1
ENSG00000155307	SAMSN1	geneM6	-0.00830734	0.00307668	-2.7001	-0.391869	3.46644e-08	3.23714e-06	1
ENSG00000158023	WDR66	geneM2	-0.00841595	0.00306384	-2.74686	-0.391461	3.59176e-08	3.33748e-06	1
ENSG00000152256	PDK1	geneM0	0.0100959	0.00297811	3.39004	0.391111	3.7026e-08	3.40657e-06	1
ENSG00000280157	RP11-520H14.7	geneM1	0.00961889	0.00298271	3.22488	0.391161	3.68664e-08	3.40657e-06	1
ENSG00000120251	GRIA2	geneM4	0.0067512	0.00271092	2.49037	0.390744	3.82253e-08	3.49968e-06	1
ENSG00000204584	RP11-304F15.3	geneM0	0.00842371	0.00243649	3.45731	0.390686	3.84183e-08	3.50019e-06	1
ENSG00000176095	IP6K1	geneM4	0.00863056	0.00257772	3.34814	0.390445	3.92312e-08	3.53972e-06	1
ENSG00000070731	ST6GALNAC2	geneM2	-0.00656727	0.00241721	-2.71688	-0.390476	3.91246e-08	3.53972e-06	1
ENSG00000258399	MEG8	geneM0	-0.00979487	0.00255405	-3.83504	-0.390059	4.05635e-08	3.64233e-06	1
ENSG00000204252	HLA-DOA	geneM6	-0.00621975	0.00294012	-2.11548	-0.389886	4.11777e-08	3.67979e-06	1
ENSG00000165804	ZNF219	geneM2	-0.010227	0.00296995	-3.44349	-0.389529	4.24661e-08	3.77685e-06	1
ENSG00000167306	MYO5B	geneM2	-0.00792646	0.00238132	-3.32861	-0.389474	4.26687e-08	3.77689e-06	1
ENSG00000225968	ELFN1	geneM0	-0.00908992	0.00270831	-3.3563	-0.389285	4.3373e-08	3.82112e-06	1
ENSG00000088727	KIF9	geneM2	-0.00636284	0.00275232	-2.3118	-0.388743	4.5448e-08	3.98513e-06	1
ENSG00000144036	EXOC6B	geneM10	0.0073647	0.00300223	2.45307	0.388616	4.5949e-08	4.01023e-06	1
ENSG00000154127	UBASH3B	geneM0	-0.00761075	0.00274248	-2.77513	-0.388522	4.63242e-08	4.02418e-06	1
ENSG00000114982	KANSL3	geneM0	0.00904805	0.00261661	3.45793	0.388231	4.74995e-08	4.10716e-06	1
ENSG00000136159	NUDT15	geneM1	-0.0134643	0.00273293	-4.92669	-0.388117	4.79675e-08	4.12852e-06	1
ENSG00000111348	ARHGDIB	geneM6	-0.00754413	0.00310867	-2.4268	-0.387745	4.9526e-08	4.2431e-06	1
ENSG00000138449	SLC40A1	geneM6	-0.00446269	0.00204943	-2.17753	-0.387494	5.06044e-08	4.31329e-06	1
ENSG00000173334	TRIB1	geneM3	-0.00693445	0.00323016	-2.14678	-0.387448	5.08071e-08	4.31329e-06	1
ENSG00000255203	OR7E2P	geneM1	0.00979315	0.00274942	3.56189	0.387277	5.15549e-08	4.35697e-06	1
ENSG00000160563	MED27	geneM4	0.00902885	0.00250556	3.60353	0.387092	5.23802e-08	4.40678e-06	1
ENSG00000273749	CYFIP1	geneM6	-0.00625861	0.00273822	-2.28565	-0.386994	5.28248e-08	4.42425e-06	1
ENSG00000186834	HEXIM1	geneM0	-0.0119865	0.00333255	-3.59678	-0.386607	5.46009e-08	4.5526e-06	1
ENSG00000100784	RPS6KA5	geneM2	0.0102375	0.00351748	2.91047	0.386507	5.50741e-08	4.56665e-06	1
ENSG00000137491	SLCO2B1	geneM6	-0.0072035	0.00295021	-2.44169	-0.386468	5.52585e-08	4.56665e-06	1
ENSG00000066336	SPI1	geneM6	-0.00846786	0.00305033	-2.77605	-0.38615	5.67782e-08	4.65108e-06	1
ENSG00000125257	ABCC4	geneM6	-0.00629765	0.00229082	-2.74908	-0.386174	5.66659e-08	4.65108e-06	1
ENSG00000077420	APBB1IP	geneM6	-0.00790358	0.00306629	-2.57757	-0.385694	5.90373e-08	4.81502e-06	1
ENSG00000088538	DOCK3	geneM1	0.00495789	0.00223587	2.21743	0.385553	5.97516e-08	4.85209e-06	1
ENSG00000243710	CFAP57	geneM2	-0.00769819	0.00297572	-2.587	-0.385471	6.01711e-08	4.865e-06	1
ENSG00000164597	COG5	geneM1	0.0115176	0.002875	4.0061	0.385326	6.09157e-08	4.90398e-06	1
ENSG00000225746	SNHG23	geneM9	-0.00949097	0.00261558	-3.62863	-0.385215	6.14984e-08	4.92964e-06	1
ENSG00000213672	NCKIPSD	geneM7	0.0103455	0.00274167	3.77342	0.384509	6.53025e-08	5.2122e-06	1
ENSG00000112218	GPR63	geneM1	0.00857277	0.00291513	2.94079	0.384292	6.6518e-08	5.28662e-06	1
ENSG00000145491	ROPN1L	geneM2	-0.00762389	0.00299979	-2.54148	-0.3838	6.93553e-08	5.48877e-06	1
ENSG00000105819	PMPCB	geneM17	0.00618391	0.0023657	2.61399	0.38375	6.96501e-08	5.48884e-06	1
ENSG00000257108	NHLRC4	geneM2	-0.00845384	0.00293408	-2.88125	-0.383233	7.27692e-08	5.69368e-06	1
ENSG00000165300	SLITRK5	geneM1	0.00723546	0.00319422	2.26518	0.383219	7.28591e-08	5.69368e-06	1
ENSG00000198003	CCDC151	geneM2	-0.0067246	0.00260635	-2.58008	-0.382912	7.47749e-08	5.81905e-06	1
ENSG00000165457	FOLR2	geneM6	-0.00698669	0.00307563	-2.27163	-0.382715	7.60319e-08	5.89231e-06	1
ENSG00000127084	FGD3	geneM6	-0.00629502	0.00251824	-2.49977	-0.381524	8.40585e-08	6.48744e-06	1
ENSG00000178235	SLITRK1	geneM1	0.00537439	0.00250561	2.14494	0.381294	8.57013e-08	6.58701e-06	1
ENSG00000065413	ANKRD44	geneM6	-0.00766356	0.00255688	-2.99723	-0.3807	9.00901e-08	6.89595e-06	1
ENSG00000185115	NDNL2	geneM0	-0.0105159	0.00282176	-3.72672	-0.380434	9.21228e-08	7.02277e-06	1
ENSG00000145708	CRHBP	geneM7	-0.00938062	0.00312691	-2.99997	-0.380142	9.44079e-08	7.16771e-06	1
ENSG00000169609	C15orf40	geneM0	0.0103612	0.00264253	3.92094	0.380026	9.53306e-08	7.19762e-06	1
ENSG00000151470	C4orf33	geneM2	-0.00888885	0.00254511	-3.49252	-0.379947	9.5958e-08	7.19762e-06	1
ENSG00000188730	VWC2	geneM0	-0.0104496	0.00320024	-3.26527	-0.379967	9.57974e-08	7.19762e-06	1
ENSG00000183117	CSMD1	geneM4	0.0060917	0.00238934	2.54954	0.379621	9.86146e-08	7.3673e-06	1
ENSG00000185862	EVI2B	geneM6	-0.00878077	0.00307519	-2.85535	-0.379495	9.96616e-08	7.38642e-06	1
ENSG00000107719	PALD1	geneM6	-0.00673751	0.00273964	-2.45926	-0.379542	9.92686e-08	7.38642e-06	1
ENSG00000186818	LILRB4	geneM6	-0.00707191	0.00312051	-2.26627	-0.379121	1.02817e-07	7.59018e-06	1
ENSG00000196876	SCN8A	geneM1	0.00446239	0.00200229	2.22865	0.378768	1.05893e-07	7.78644e-06	1
ENSG00000196118	C16orf93	geneM2	-0.00987781	0.00232689	-4.24507	-0.378091	1.12038e-07	8.1627e-06	1
ENSG00000205035	RP11-707M1.1	geneM4	0.00782717	0.00222565	3.5168	0.378118	1.11785e-07	8.1627e-06	1
ENSG00000107099	DOCK8	geneM6	-0.00696772	0.00292546	-2.38175	-0.378061	1.12321e-07	8.1627e-06	1
ENSG00000109762	SNX25	geneM0	-0.0100056	0.00285801	-3.50088	-0.377583	1.16872e-07	8.46052e-06	1
ENSG00000131373	HACL1	geneM1	0.00925298	0.00265586	3.48399	0.376968	1.22987e-07	8.84779e-06	1
ENSG00000173846	PLK3	geneM2	-0.00876954	0.00295052	-2.9722	-0.37695	1.23169e-07	8.84779e-06	1
ENSG00000118965	WDR35	geneM2	-0.00654124	0.00232124	-2.81799	-0.376875	1.23945e-07	8.86944e-06	1
ENSG00000042980	ADAM28	geneM6	-0.00724818	0.00288471	-2.51262	-0.376137	1.31745e-07	9.39162e-06	1
ENSG00000163521	GLB1L	geneM2	-0.00618057	0.00260241	-2.37494	-0.375987	1.33394e-07	9.47302e-06	1
ENSG00000121671	CRY2	geneM1	0.00953596	0.00276303	3.45127	0.375832	1.35112e-07	9.49907e-06	1
ENSG00000164465	DCBLD1	geneM1	0.00642606	0.00202368	3.17543	0.375816	1.35287e-07	9.49907e-06	1
ENSG00000278456	RP11-66B24.9	geneM1	0.0066182	0.00212676	3.11187	0.375861	1.34784e-07	9.49907e-06	1
ENSG00000118058	KMT2A	geneM10	0.00776428	0.0029584	2.62449	0.375448	1.39454e-07	9.755e-06	1
ENSG00000119699	TGFB3	geneM10	0.00725854	0.00255776	2.83785	0.37495	1.45295e-07	1.01256e-05	1
ENSG00000196557	CACNA1H	geneM2	-0.00688652	0.00248588	-2.77026	-0.374575	1.49856e-07	1.04047e-05	1
ENSG00000040731	CDH10	geneM1	0.00677814	0.00256601	2.64151	0.374385	1.52209e-07	1.0529e-05	1
ENSG00000163933	RFT1	geneM0	0.00903569	0.00265277	3.40614	0.373815	1.59509e-07	1.09932e-05	1
ENSG00000197386	HTT	geneM1	0.00691404	0.00302827	2.28316	0.373538	1.63167e-07	1.12039e-05	1
ENSG00000197157	SND1	geneM7	0.0108689	0.00274752	3.9559	0.373381	1.65274e-07	1.12922e-05	1
ENSG00000204482	LST1	geneM6	-0.0058484	0.00266015	-2.19852	-0.373353	1.65662e-07	1.12922e-05	1
ENSG00000182580	EPHB3	geneM6	-0.00831958	0.00282101	-2.94915	-0.372991	1.70647e-07	1.15897e-05	1
ENSG00000263050	RP11-667K14.3	geneM2	-0.00673552	0.00266539	-2.52703	-0.372741	1.74162e-07	1.17856e-05	1
ENSG00000152894	PTPRK	geneM22	0.00499422	0.00212397	2.35136	0.372468	1.78086e-07	1.19644e-05	1
ENSG00000128045	RASL11B	geneM4	0.00497077	0.0021248	2.33941	0.372512	1.77454e-07	1.19644e-05	1
ENSG00000163644	PPM1K	geneM1	0.00792652	0.00261951	3.02595	0.37235	1.79812e-07	1.20371e-05	1
ENSG00000131951	LRRC9	geneM2	-0.00643597	0.00287842	-2.23594	-0.372259	1.8115e-07	1.20834e-05	1
ENSG00000179604	CDC42EP4	geneM3	-0.0068167	0.00268384	-2.53991	-0.371976	1.85388e-07	1.2322e-05	1
ENSG00000267702	RP11-53B2.2	geneM6	-0.00999601	0.00267573	-3.73581	-0.371912	1.86358e-07	1.23426e-05	1
ENSG00000111834	RSPH4A	geneM2	-0.0064492	0.00277467	-2.32431	-0.371726	1.89198e-07	1.24864e-05	1
ENSG00000272514	C6orf165	geneM2	-0.00713389	0.00294019	-2.42633	-0.371472	1.93153e-07	1.27026e-05	1
ENSG00000215187	FAM166B	geneM2	-0.00651626	0.00279386	-2.33235	-0.371425	1.93887e-07	1.2706e-05	1
ENSG00000204472	AIF1	geneM6	-0.00706792	0.00310136	-2.27897	-0.371336	1.95293e-07	1.27535e-05	1
ENSG00000110934	BIN2	geneM6	-0.00691945	0.00296373	-2.33471	-0.37127	1.96354e-07	1.27781e-05	1
ENSG00000087245	MMP2	geneM18	-0.0075499	0.00321884	-2.34553	-0.370457	2.09749e-07	1.36024e-05	1
ENSG00000115956	PLEK	geneM6	-0.00739202	0.00288564	-2.56166	-0.370405	2.10643e-07	1.36131e-05	1
ENSG00000113583	C5orf15	geneM8	-0.0112025	0.00358985	-3.12061	-0.370066	2.16505e-07	1.39437e-05	1
ENSG00000172031	EPHX4	geneM1	0.00542973	0.00223975	2.42426	0.370006	2.17564e-07	1.39637e-05	1
ENSG00000141012	GALNS	geneM2	-0.00730437	0.00254568	-2.86932	-0.369526	2.26169e-07	1.4417e-05	1
ENSG00000116741	RGS2	geneM9	-0.00786377	0.00303275	-2.59295	-0.369568	2.25407e-07	1.4417e-05	1
ENSG00000253548	PYDC2	geneM1	0.00760869	0.00235052	3.23703	0.369437	2.27804e-07	1.44717e-05	1
ENSG00000133640	LRRIQ1	geneM2	-0.00596777	0.00268046	-2.2264	-0.369202	2.32166e-07	1.46988e-05	1
ENSG00000144908	ALDH1L1	geneM3	0.0106205	0.00398667	2.66401	0.369118	2.33749e-07	1.47491e-05	1
ENSG00000133067	LGR6	geneM2	-0.00958235	0.00251168	-3.81512	-0.368713	2.41516e-07	1.51032e-05	1
ENSG00000175567	UCP2	geneM6	-0.00636596	0.00284615	-2.23669	-0.368763	2.40539e-07	1.51032e-05	1
ENSG00000163154	TNFAIP8L2	geneM6	-0.00632585	0.00291518	-2.16997	-0.368699	2.41788e-07	1.51032e-05	1
ENSG00000143344	RGL1	geneM1	0.0100162	0.0030617	3.27145	0.368644	2.42858e-07	1.51195e-05	1
ENSG00000275971	RMST_6	geneM2	-0.00700332	0.00254209	-2.75494	-0.368004	2.55705e-07	1.58139e-05	1
ENSG00000259583	RP11-66B24.4	geneM22	0.00685652	0.00250099	2.74152	0.368042	2.54925e-07	1.58139e-05	1
ENSG00000148908	RGS10	geneM6	-0.00631304	0.00283795	-2.22451	-0.367204	2.72676e-07	1.68078e-05	1
ENSG00000139921	TMX1	geneM3	-0.00803069	0.0024399	-3.2914	-0.366657	2.84904e-07	1.73769e-05	1
ENSG00000178796	RIIAD1	geneM2	-0.00779901	0.00283677	-2.74926	-0.366625	2.8563e-07	1.73769e-05	1
ENSG00000197168	NEK5	geneM2	-0.00643234	0.00267292	-2.40648	-0.366689	2.84155e-07	1.73769e-05	1
ENSG00000142347	MYO1F	geneM6	-0.0074495	0.00309851	-2.40422	-0.3667	2.83917e-07	1.73769e-05	1
ENSG00000239961	LILRA4	geneM6	-0.00742898	0.0029191	-2.54495	-0.366564	2.8702e-07	1.74048e-05	1
ENSG00000145685	LHFPL2	geneM6	-0.00708385	0.00281086	-2.52017	-0.366362	2.917e-07	1.7599e-05	1
ENSG00000074054	CLASP1	geneM1	0.00562466	0.00276352	2.03532	0.366344	2.92107e-07	1.7599e-05	1
ENSG00000103187	COTL1	geneM6	-0.00628907	0.00278891	-2.25503	-0.365738	3.06601e-07	1.84128e-05	1
ENSG00000144290	SLC4A10	geneM4	0.0054177	0.00202077	2.681	0.365513	3.12173e-07	1.86672e-05	1
ENSG00000172243	CLEC7A	geneM6	-0.00661341	0.00266574	-2.48089	-0.365486	3.12836e-07	1.86672e-05	1
ENSG00000175322	ZNF519	geneM1	0.00613482	0.0025532	2.4028	0.365407	3.14815e-07	1.87255e-05	1
ENSG00000128683	GAD1	geneM9	-0.00740608	0.00242806	-3.0502	-0.364695	3.3317e-07	1.97543e-05	1
ENSG00000105519	CAPS	geneM2	-0.00659197	0.00271495	-2.42802	-0.364584	3.36131e-07	1.98669e-05	1
ENSG00000172987	HPSE2	geneM0	-0.00978048	0.00311056	-3.14428	-0.364266	3.44742e-07	2.03115e-05	1
ENSG00000162337	LRP5	geneM16	-0.00530473	0.00229317	-2.31327	-0.364099	3.49321e-07	2.05166e-05	1
ENSG00000055163	CYFIP2	geneM4	0.00700449	0.00256288	2.73305	0.363996	3.52194e-07	2.06205e-05	1
ENSG00000170891	CYTL1	geneM18	-0.00734771	0.00285932	-2.56974	-0.363897	3.54964e-07	2.06933e-05	1
ENSG00000228672	PROB1	geneM2	-0.0070363	0.00276339	-2.54625	-0.363873	3.55654e-07	2.06933e-05	1
ENSG00000181626	ANKRD62	geneM10	0.00862494	0.00228825	3.76923	0.363749	3.59171e-07	2.08331e-05	1
ENSG00000111269	CREBL2	geneM2	-0.0080803	0.0035395	-2.28289	-0.362942	3.82864e-07	2.21386e-05	1
ENSG00000186567	CEACAM19	geneM0	0.0108357	0.00255557	4.24005	0.362713	3.89841e-07	2.24724e-05	1
ENSG00000176273	SLC35G1	geneM2	-0.00756244	0.00217277	-3.48056	-0.362648	3.91841e-07	2.25182e-05	1
ENSG00000081026	MAGI3	geneM4	0.00783451	0.00294518	2.66012	0.362535	3.9536e-07	2.26507e-05	1
ENSG00000186710	CCDC42B	geneM2	-0.00624706	0.00280951	-2.22354	-0.362357	4.00965e-07	2.29016e-05	1
ENSG00000115368	WDR75	geneM1	0.00868615	0.00292994	2.96462	0.362116	4.08647e-07	2.32692e-05	1
ENSG00000140557	ST8SIA2	geneM2	-0.00784882	0.0025672	-3.05734	-0.362056	4.10605e-07	2.33096e-05	1
ENSG00000224905	AP001347.6	geneM0	0.00976912	0.00227275	4.29838	0.361717	4.21693e-07	2.38666e-05	1
ENSG00000096063	SRPK1	geneM1	0.0061937	0.00236503	2.61887	0.36159	4.25954e-07	2.40349e-05	1
ENSG00000168993	CPLX1	geneM11	-0.0124877	0.00310878	-4.01691	-0.361255	4.3731e-07	2.44212e-05	1
ENSG00000275383	RP11-615I2.6	geneM0	0.0100479	0.00287793	3.49137	0.361234	4.38031e-07	2.44212e-05	1
ENSG00000197044	ZNF441	geneM0	0.0102853	0.00324659	3.16802	0.36126	4.37149e-07	2.44212e-05	1
ENSG00000223802	CERS1	geneM2	-0.0087349	0.00295308	-2.9579	-0.361243	4.37735e-07	2.44212e-05	1
ENSG00000148606	POLR3A	geneM1	0.00478103	0.00201796	2.36924	0.361184	4.39764e-07	2.44448e-05	1
ENSG00000119636	CCDC176	geneM2	-0.00680713	0.00265856	-2.56046	-0.360561	4.61801e-07	2.55936e-05	1
ENSG00000177465	ACOT4	geneM4	0.00968666	0.0024648	3.93	0.360504	4.63871e-07	2.56323e-05	1
ENSG00000168389	MFSD2A	geneM0	-0.0109338	0.00293678	-3.72304	-0.360367	4.68868e-07	2.56835e-05	1
ENSG00000173391	OLR1	geneM6	-0.00768122	0.00316306	-2.42842	-0.360366	4.68922e-07	2.56835e-05	1
ENSG00000151702	FLI1	geneM6	-0.00676096	0.00327005	-2.06754	-0.360427	4.66671e-07	2.56835e-05	1
ENSG00000113269	RNF130	geneM4	0.00763863	0.00302034	2.52906	0.359964	4.83914e-07	2.63881e-05	1
ENSG00000121966	CXCR4	geneM5	-0.00779438	0.00324952	-2.39862	-0.359908	4.86027e-07	2.63881e-05	1
ENSG00000051523	CYBA	geneM6	-0.00579406	0.00289392	-2.00214	-0.359919	4.85612e-07	2.63881e-05	1
ENSG00000104870	FCGRT	geneM6	-0.00499037	0.00271042	-1.84118	-0.359784	4.90781e-07	2.6569e-05	0
ENSG00000246922	UBAP1L	geneM0	0.00776133	0.00253399	3.06289	0.359718	4.93322e-07	2.66294e-05	1
ENSG00000136169	SETDB2	geneM1	0.00720598	0.00242027	2.97735	0.358684	5.34761e-07	2.87004e-05	1
ENSG00000139117	CPNE8	geneM1	0.00779303	0.00270487	2.88111	0.358692	5.34466e-07	2.87004e-05	1
ENSG00000091137	SLC26A4	geneM4	0.00588452	0.00258341	2.27781	0.358593	5.38577e-07	2.88224e-05	1
ENSG00000039123	SKIV2L2	geneM1	0.00755838	0.00247208	3.0575	0.358429	5.45517e-07	2.91103e-05	1
ENSG00000118492	ADGB	geneM2	-0.0064741	0.00282061	-2.29528	-0.358184	5.56008e-07	2.95857e-05	1
ENSG00000149577	SIDT2	geneM0	0.0108758	0.00255124	4.26296	0.358033	5.62588e-07	2.98507e-05	1
ENSG00000266524	GDF10	geneM4	0.00773106	0.00272802	2.83394	0.357979	5.64941e-07	2.98907e-05	1
ENSG00000110321	EIF4G2	geneM11	-0.0110329	0.00258959	-4.26046	-0.357894	5.68689e-07	2.99424e-05	1
ENSG00000167074	TEF	geneM4	0.00900793	0.00296491	3.03818	0.357848	5.7074e-07	2.99424e-05	1
ENSG00000101134	DOK5	geneM2	-0.00628127	0.0027216	-2.30793	-0.357812	5.72331e-07	2.99424e-05	1
ENSG00000178385	PLEKHM3	geneM4	0.00477348	0.00270356	1.76563	0.357858	5.70297e-07	2.99424e-05	0
ENSG00000106771	TMEM245	geneM1	0.00590444	0.00259974	2.27117	0.357332	5.94059e-07	3.09923e-05	1
ENSG00000227606	AC005392.13	geneM1	0.00833252	0.00226505	3.67874	0.357215	5.99476e-07	3.10766e-05	1
ENSG00000241973	PI4KA	geneM1	0.00482956	0.00218257	2.21279	0.357204	5.99988e-07	3.10766e-05	1
ENSG00000134909	ARHGAP32	geneM22	0.00502498	0.00250515	2.00586	0.357189	6.00667e-07	3.10766e-05	1
ENSG00000251348	HSPD1P11	geneM0	0.00920785	0.00286966	3.20869	0.357025	6.08365e-07	3.13736e-05	1
ENSG00000089101	CFAP61	geneM2	-0.00684996	0.00272355	-2.51508	-0.35696	6.11447e-07	3.13736e-05	1
ENSG00000006128	TAC1	geneM9	-0.00638391	0.00308589	-2.06874	-0.356988	6.10079e-07	3.13736e-05	1
ENSG00000153767	GTF2E1	geneM6	-0.00835578	0.00227214	-3.6775	-0.356602	6.28602e-07	3.19033e-05	1
ENSG00000177875	CCDC184	geneM7	-0.0101031	0.00286906	-3.52139	-0.356649	6.26333e-07	3.19033e-05	1
ENSG00000164742	ADCY1	geneM1	0.00567448	0.00230921	2.45732	0.356632	6.27171e-07	3.19033e-05	1
ENSG00000070601	FRMPD1	geneM3	-0.00698799	0.00287116	-2.43386	-0.356703	6.23706e-07	3.19033e-05	1
ENSG00000142669	SH3BGRL3	geneM7	-0.00929512	0.00299181	-3.10685	-0.356272	6.44861e-07	3.26397e-05	1
ENSG00000090520	DNAJB11	geneM0	-0.00889813	0.00293916	-3.02744	-0.355996	6.58742e-07	3.32522e-05	1
ENSG00000166979	EVA1C	geneM0	0.00612694	0.0024764	2.47413	0.355958	6.60702e-07	3.32613e-05	1
ENSG00000117222	RBBP5	geneM1	0.00780739	0.00271225	2.87856	0.355838	6.66853e-07	3.34807e-05	1
ENSG00000255366	RP11-1134I14.8	geneM1	0.00767756	0.00267322	2.87202	0.355592	6.79594e-07	3.40289e-05	1
ENSG00000087253	LPCAT2	geneM6	-0.00710822	0.00273759	-2.59652	-0.35551	6.83911e-07	3.41535e-05	1
ENSG00000114473	IQCG	geneM2	-0.00558982	0.00277169	-2.01676	-0.355245	6.98034e-07	3.47658e-05	1
ENSG00000163528	CHCHD4	geneM7	-0.0109686	0.00258279	-4.24679	-0.355175	7.01795e-07	3.47942e-05	1
ENSG00000224383	PRR29	geneM2	-0.00654041	0.00276273	-2.36737	-0.355165	7.02331e-07	3.47942e-05	1
ENSG00000171243	SOSTDC1	geneM1	0.00772185	0.00251171	3.07434	0.354938	7.14725e-07	3.53146e-05	1
ENSG00000138741	TRPC3	geneM0	-0.00788144	0.00268461	-2.93578	-0.35477	7.24005e-07	3.55848e-05	1
ENSG00000167588	GPD1	geneM2	-0.00716692	0.00297617	-2.4081	-0.354789	7.22928e-07	3.55848e-05	1
ENSG00000007237	GAS7	geneM1	0.00469442	0.00207683	2.26038	0.354726	7.26435e-07	3.56106e-05	1
ENSG00000136305	CIDEB	geneM16	-0.0072573	0.00212435	-3.41625	-0.354443	7.42421e-07	3.61099e-05	1
ENSG00000173726	TOMM20	geneM17	0.00591108	0.00225446	2.62195	0.354462	7.41349e-07	3.61099e-05	1
ENSG00000162004	CCDC78	geneM2	-0.00658512	0.00312893	-2.10459	-0.354444	7.4237e-07	3.61099e-05	1
ENSG00000225975	LINC01534	geneM4	0.00892489	0.00240364	3.71306	0.354222	7.55133e-07	3.66328e-05	1
ENSG00000241014	RP11-244H3.1	geneM0	0.00897984	0.0030627	2.93201	0.353923	7.72652e-07	3.73856e-05	1
ENSG00000101187	SLCO4A1	geneM1	0.00675004	0.00275849	2.44701	0.353878	7.75316e-07	3.74175e-05	1
ENSG00000078401	EDN1	geneM0	0.0068901	0.00230067	2.99482	0.353842	7.77434e-07	3.7423e-05	1
ENSG00000113319	RASGRF2	geneM15	0.0066469	0.00263919	2.51854	0.353472	7.99828e-07	3.8402e-05	1
ENSG00000204682	CASC10	geneM2	-0.00604359	0.00248175	-2.43521	-0.353281	8.11586e-07	3.88666e-05	1
ENSG00000100991	TRPC4AP	geneM1	0.00684503	0.00278388	2.45881	0.353152	8.19608e-07	3.91504e-05	1
ENSG00000187231	SESTD1	geneM10	0.00489248	0.00227143	2.15392	0.352983	8.3026e-07	3.95581e-05	1
ENSG00000243660	ZNF487	geneM2	-0.00770474	0.0029603	-2.60269	-0.352863	8.37945e-07	3.98227e-05	1
ENSG00000146414	SHPRH	geneM10	0.00751384	0.00266608	2.81831	0.352779	8.43322e-07	3.98752e-05	1
ENSG00000228058	RP11-552D4.1	geneM6	-0.00691132	0.00291261	-2.3729	-0.352798	8.42073e-07	3.98752e-05	1
ENSG00000090530	P3H2	geneM2	-0.00882597	0.00268118	-3.29182	-0.352717	8.4734e-07	3.99641e-05	1
ENSG00000136842	TMOD1	geneM1	0.00667921	0.00361495	1.84767	0.352337	8.72281e-07	4.10367e-05	0
ENSG00000100324	TAB1	geneM0	0.0103838	0.00308978	3.36069	0.352137	8.85681e-07	4.15625e-05	1
ENSG00000111696	NT5DC3	geneM4	0.00645407	0.00319072	2.02276	0.352053	8.9137e-07	4.17246e-05	1
ENSG00000242686	RP11-1191J2.2	geneM0	0.0100582	0.00233712	4.30366	0.351868	9.03963e-07	4.22083e-05	1
ENSG00000174600	CMKLR1	geneM6	-0.00641842	0.00290926	-2.2062	-0.351759	9.11524e-07	4.24552e-05	1
ENSG00000141294	LRRC46	geneM2	-0.00614545	0.00272258	-2.25722	-0.351683	9.16793e-07	4.25944e-05	1
ENSG00000185033	SEMA4B	geneM0	0.0106422	0.00295482	3.60165	0.351431	9.34502e-07	4.33094e-05	1
ENSG00000242768	RP11-556G22.1	geneM4	0.00907329	0.0029008	3.12786	0.351311	9.43081e-07	4.35329e-05	1
ENSG00000170324	FRMPD2	geneM2	-0.00843445	0.00308966	-2.7299	-0.351299	9.43985e-07	4.35329e-05	1
ENSG00000245848	CEBPA	geneM6	-0.00536878	0.00278422	-1.92829	-0.351206	9.50657e-07	4.37326e-05	0
ENSG00000244405	ETV5	geneM1	-0.0105842	0.00329398	-3.21319	-0.35106	9.61237e-07	4.41106e-05	1
ENSG00000188641	DPYD	geneM0	0.00829671	0.00283088	2.93079	0.350886	9.74024e-07	4.44788e-05	1
ENSG00000255980	AP000439.1	geneM6	-0.00612696	0.00264464	-2.31675	-0.35091	9.72236e-07	4.44788e-05	1
ENSG00000197882	OR7E13P	geneM1	0.00809435	0.00246491	3.28383	0.350776	9.82171e-07	4.46388e-05	1
ENSG00000241563	CORT	geneM0	-0.00861697	0.00278459	-3.09452	-0.350774	9.82306e-07	4.46388e-05	1
ENSG00000070808	CAMK2A	geneM1	0.00603875	0.00265112	2.27781	0.3507	9.8789e-07	4.47836e-05	1
ENSG00000143321	HDGF	geneM2	-0.00944238	0.00294211	-3.2094	-0.350561	9.9836e-07	4.51486e-05	1
ENSG00000166377	ATP9B	geneM10	0.00830303	0.00261375	3.17667	0.350354	1.01409e-06	4.57494e-05	1
ENSG00000100416	TRMU	geneM0	0.00863941	0.00304352	2.83862	0.349865	1.05231e-06	4.73589e-05	1
ENSG00000127980	PEX1	geneM0	0.009126	0.00268609	3.39751	0.34976	1.06075e-06	4.76239e-05	1
ENSG00000184602	SNN	geneM4	0.00744784	0.00248063	3.0024	0.349448	1.08599e-06	4.86405e-05	1
ENSG00000078053	AMPH	geneM4	0.00511449	0.00232365	2.20106	0.349374	1.09212e-06	4.87978e-05	1
ENSG00000006071	ABCC8	geneM1	0.00693706	0.00219443	3.16122	0.349047	1.11938e-06	4.97776e-05	1
ENSG00000171962	LRRC48	geneM2	-0.00547919	0.00265878	-2.06079	-0.349052	1.11895e-06	4.97776e-05	1
ENSG00000185015	CA13	geneM1	0.00814664	0.00248496	3.27838	0.348648	1.15348e-06	5.11724e-05	1
ENSG00000132549	VPS13B	geneM0	0.00900179	0.00304633	2.95496	0.348547	1.16229e-06	5.14409e-05	1
ENSG00000086827	ZW10	geneM0	0.00824216	0.00277294	2.97235	0.348193	1.19371e-06	5.27068e-05	1
ENSG00000179761	PIPOX	geneM3	-0.00544886	0.00251042	-2.1705	-0.347999	1.21121e-06	5.33531e-05	1
ENSG00000001167	NFYA	geneM10	0.00873754	0.00280995	3.1095	0.347903	1.22001e-06	5.36144e-05	1
ENSG00000159625	DRC7	geneM2	-0.00558508	0.00262819	-2.12507	-0.347714	1.23739e-06	5.42504e-05	1
ENSG00000231584	FAHD2CP	geneM8	0.00900473	0.00313451	2.87277	0.347547	1.25302e-06	5.46793e-05	1
ENSG00000110077	MS4A6A	geneM6	-0.0071815	0.00270681	-2.65313	-0.347574	1.25049e-06	5.46793e-05	1
ENSG00000152936	LMNTD1	geneM2	-0.00582986	0.0026943	-2.16377	-0.34744	1.26309e-06	5.499e-05	1
ENSG00000198435	NRARP	geneM5	-0.00852861	0.00337824	-2.52457	-0.347285	1.27788e-06	5.55044e-05	1
ENSG00000230062	ANKRD66	geneM2	-0.00623132	0.00285841	-2.17999	-0.347094	1.29629e-06	5.61021e-05	1
ENSG00000106948	AKNA	geneM2	-0.00500375	0.00235346	-2.12613	-0.34708	1.29764e-06	5.61021e-05	1
ENSG00000170396	ZNF804A	geneM2	-0.0072192	0.00270344	-2.67037	-0.346884	1.31685e-06	5.68008e-05	1
ENSG00000271755	RP1-153G14.4	geneM1	0.00759355	0.00238137	3.18873	0.346668	1.33821e-06	5.75892e-05	1
ENSG00000126432	PRDX5	geneM7	-0.00772004	0.00276465	-2.79241	-0.346593	1.3458e-06	5.77828e-05	1
ENSG00000159248	GJD2	geneM0	-0.00876642	0.00273272	-3.20795	-0.346432	1.36205e-06	5.81092e-05	1
ENSG00000058453	CROCC	geneM16	-0.00737981	0.00261015	-2.82735	-0.346401	1.36527e-06	5.81092e-05	1
ENSG00000101438	SLC32A1	geneM9	-0.00595134	0.00242632	-2.45283	-0.346481	1.35707e-06	5.81092e-05	1
ENSG00000115760	BIRC6	geneM10	0.00628202	0.00266241	2.35952	0.346395	1.36585e-06	5.81092e-05	1
ENSG00000104903	LYL1	geneM6	-0.00658268	0.00260144	-2.53039	-0.346295	1.37612e-06	5.84133e-05	1
ENSG00000015676	NUDCD3	geneM1	0.00728927	0.00195935	3.72026	0.346213	1.38453e-06	5.85041e-05	1
ENSG00000269069	CTC-471F3.5	geneM0	0.0102352	0.00312824	3.27187	0.346216	1.38427e-06	5.85041e-05	1
ENSG00000255794	RMST	geneM2	-0.00617511	0.00259277	-2.38166	-0.34566	1.44285e-06	6.08309e-05	1
ENSG00000173838	MARCH10	geneM2	-0.00714553	0.00320112	-2.2322	-0.345553	1.4544e-06	6.118e-05	1
ENSG00000168490	PHYHIP	geneM4	0.00720551	0.00258745	2.78479	0.345461	1.46434e-06	6.14594e-05	1
ENSG00000198879	SFMBT2	geneM6	-0.00581786	0.00252771	-2.30164	-0.345406	1.47038e-06	6.15746e-05	1
ENSG00000105366	SIGLEC8	geneM6	-0.00766842	0.00321315	-2.38657	-0.34526	1.48644e-06	6.18025e-05	1
ENSG00000156011	PSD3	geneM4	0.00653823	0.00287677	2.27277	0.345236	1.48906e-06	6.18025e-05	1
ENSG00000188931	CFAP126	geneM2	-0.00527032	0.00251434	-2.09611	-0.345261	1.4863e-06	6.18025e-05	1
ENSG00000122735	DNAI1	geneM2	-0.00596536	0.00291111	-2.04917	-0.345299	1.48219e-06	6.18025e-05	1
ENSG00000145075	CCDC39	geneM2	-0.00629511	0.00308874	-2.03808	-0.345144	1.49938e-06	6.20918e-05	1
ENSG00000186212	SOWAHB	geneM1	0.0041001	0.00207906	1.97209	0.345114	1.50268e-06	6.20918e-05	1
ENSG00000145569	FAM105A	geneM6	-0.00641396	0.00293265	-2.18709	-0.345066	1.50808e-06	6.21774e-05	1
ENSG00000166927	MS4A7	geneM6	-0.00690317	0.00273699	-2.52218	-0.344899	1.52692e-06	6.28156e-05	1
ENSG00000112139	MDGA1	geneM2	-0.00602385	0.00245369	-2.45501	-0.344664	1.55374e-06	6.37784e-05	1
ENSG00000236963	LINC01141	geneM6	-0.00774684	0.0026906	-2.87922	-0.344482	1.5749e-06	6.45051e-05	1
ENSG00000108924	HLF	geneM4	0.00581746	0.00251024	2.31749	0.344392	1.58552e-06	6.47612e-05	1
ENSG00000147588	PMP2	geneM3	-0.00702696	0.00309773	-2.26842	-0.34437	1.58808e-06	6.47612e-05	1
ENSG00000132334	PTPRE	geneM1	-0.0101656	0.00300448	-3.38347	-0.344272	1.59966e-06	6.50913e-05	1
ENSG00000176171	BNIP3	geneM22	0.00575454	0.00231363	2.48723	0.344179	1.61066e-06	6.53962e-05	1
ENSG00000164219	PGGT1B	geneM3	-0.009463	0.00243528	-3.88579	-0.344051	1.62606e-06	6.56199e-05	1
ENSG00000169972	PUSL1	geneM0	-0.00975548	0.0029779	-3.27596	-0.344057	1.62536e-06	6.56199e-05	1
ENSG00000177302	TOP3A	geneM1	0.00876042	0.00300247	2.91774	0.344046	1.62671e-06	6.56199e-05	1
ENSG00000135218	CD36	geneM2	-0.0062712	0.00241807	-2.59347	-0.344011	1.6309e-06	6.56472e-05	1
ENSG00000171943	SRGAP2C	geneM6	-0.00911001	0.00308028	-2.95752	-0.343859	1.64932e-06	6.62459e-05	1
ENSG00000125148	MT2A	geneM3	0.00994624	0.00337321	2.9486	0.343805	1.65599e-06	6.63709e-05	1
ENSG00000071242	RPS6KA2	geneM10	0.00859638	0.00291935	2.94463	0.343703	1.66848e-06	6.66078e-05	1
ENSG00000104972	LILRB1	geneM6	-0.00683885	0.00283148	-2.41529	-0.343699	1.66903e-06	6.66078e-05	1
ENSG00000171813	PWWP2B	geneM9	-0.00804701	0.00282458	-2.84892	-0.343664	1.67329e-06	6.66356e-05	1
ENSG00000139352	ASCL1	geneM2	-0.00823445	0.00298135	-2.76198	-0.343478	1.69651e-06	6.74166e-05	1
ENSG00000138764	CCNG2	geneM1	0.0079637	0.002669	2.98378	0.343332	1.71498e-06	6.80057e-05	1
ENSG00000158158	CNNM4	geneM0	0.00898431	0.00251069	3.57842	0.34327	1.72281e-06	6.81713e-05	1
ENSG00000198846	TOX	geneM1	0.00555686	0.00247688	2.24349	0.343215	1.72985e-06	6.83052e-05	1
ENSG00000179051	RCC2	geneM0	-0.00987445	0.00302285	-3.2666	-0.343146	1.7386e-06	6.85061e-05	1
ENSG00000143067	ZNF697	geneM22	0.00499934	0.00216785	2.30614	0.343091	1.74572e-06	6.86416e-05	1
ENSG00000277443	MARCKS	geneM3	-0.00763535	0.00312028	-2.44701	-0.342975	1.76071e-06	6.90857e-05	1
ENSG00000064999	ANKS1A	geneM6	-0.00863926	0.00289395	-2.98528	-0.342801	1.78347e-06	6.9832e-05	1
ENSG00000171208	NETO2	geneM4	-0.00993202	0.00305581	-3.25021	-0.342599	1.81022e-06	7.07313e-05	1
ENSG00000179902	C1orf194	geneM2	-0.00525195	0.00281068	-1.86857	-0.342543	1.81775e-06	7.08771e-05	0
ENSG00000003393	ALS2	geneM1	0.00467162	0.00236174	1.97804	0.342458	1.82917e-06	7.11736e-05	1
ENSG00000159860	TCAF2P1	geneM4	0.00877863	0.0030641	2.865	0.342416	1.83481e-06	7.12447e-05	1
ENSG00000139946	PELI2	geneM3	-0.00643379	0.00255639	-2.51675	-0.342182	1.86682e-06	7.23374e-05	1
ENSG00000068976	PYGM	geneM3	-0.00689525	0.00325477	-2.11851	-0.342095	1.87872e-06	7.26479e-05	1
ENSG00000105662	CRTC1	geneM4	0.00836837	0.0028789	2.90679	0.342027	1.88824e-06	7.28648e-05	1
ENSG00000104081	BMF	geneM6	-0.00664932	0.00273451	-2.43164	-0.34182	1.9171e-06	7.38262e-05	1
ENSG00000169242	EFNA1	geneM8	0.00864019	0.00302566	2.85564	0.341564	1.95348e-06	7.49182e-05	1
ENSG00000179813	FAM216B	geneM2	-0.00578144	0.0028632	-2.01922	-0.341576	1.95177e-06	7.49182e-05	1
ENSG00000105122	RASAL3	geneM6	-0.00662749	0.00291536	-2.2733	-0.341438	1.97167e-06	7.54607e-05	1
ENSG00000048342	CC2D2A	geneM16	-0.00528497	0.0022958	-2.30202	-0.341378	1.98036e-06	7.56385e-05	1
ENSG00000177989	ODF3B	geneM2	-0.00612739	0.00286248	-2.14058	-0.34111	2.01974e-06	7.69851e-05	1
ENSG00000164512	ANKRD55	geneM2	-0.00549142	0.00245041	-2.24103	-0.340758	2.07252e-06	7.8836e-05	1
ENSG00000283341	ENSG00000283341	geneM0	-0.00811471	0.00281801	-2.87959	-0.340559	2.10296e-06	7.97495e-05	1
ENSG00000155530	LRGUK	geneM2	-0.00786437	0.00294581	-2.66968	-0.340545	2.10508e-06	7.97495e-05	1
ENSG00000180787	ZFP3	geneM2	-0.00670705	0.0025869	-2.59269	-0.340461	2.11807e-06	8.00792e-05	1
ENSG00000105220	GPI	geneM4	0.00635077	0.00241647	2.62811	0.340273	2.14738e-06	8.10235e-05	1
ENSG00000225193	RPS12P26	geneM0	0.00992138	0.00256618	3.86621	0.340105	2.17405e-06	8.18645e-05	1
ENSG00000143324	XPR1	geneM2	-0.00617394	0.00260932	-2.3661	-0.339785	2.22535e-06	8.36275e-05	1
ENSG00000174125	TLR1	geneM6	-0.00575596	0.00271975	-2.11636	-0.339596	2.25633e-06	8.42427e-05	1
ENSG00000107341	UBE2R2	geneM1	0.00520042	0.00250848	2.07314	0.339591	2.25718e-06	8.42427e-05	1
ENSG00000137098	SPAG8	geneM2	-0.005637	0.00282417	-1.99599	-0.339575	2.25976e-06	8.42427e-05	1
ENSG00000165084	C8orf34	geneM2	-0.00587701	0.00294809	-1.99349	-0.339625	2.25151e-06	8.42427e-05	1
ENSG00000137473	TTC29	geneM2	-0.00635284	0.00295534	-2.14961	-0.339329	2.30074e-06	8.55994e-05	1
ENSG00000106823	ECM2	geneM18	-0.00583561	0.0027326	-2.13555	-0.339151	2.33073e-06	8.64103e-05	1
ENSG00000282608	ENSG00000282608	geneM6	-0.00553772	0.00280043	-1.97746	-0.339145	2.33179e-06	8.64103e-05	1
ENSG00000175727	MLXIP	geneM0	0.00874148	0.00296374	2.94947	0.339048	2.34833e-06	8.68512e-05	1
ENSG00000157985	AGAP1	geneM1	0.00428876	0.00237444	1.80622	0.339005	2.35565e-06	8.69497e-05	0
ENSG00000111846	GCNT2	geneM6	-0.00644016	0.00271173	-2.37493	-0.338971	2.36144e-06	8.69913e-05	1
ENSG00000111962	UST	geneM9	-0.00667012	0.00290661	-2.29481	-0.338893	2.37485e-06	8.73132e-05	1
ENSG00000242159	ABCF2P1	geneM0	0.00746581	0.00292397	2.55331	0.338829	2.38596e-06	8.75492e-05	1
ENSG00000168071	CCDC88B	geneM6	-0.00740971	0.00276838	-2.67655	-0.338398	2.46198e-06	9.01617e-05	1
ENSG00000167523	SPATA33	geneM7	-0.00902942	0.00258328	-3.49533	-0.33813	2.51038e-06	9.17076e-05	1
ENSG00000111679	PTPN6	geneM6	-0.00658735	0.00295147	-2.23189	-0.33811	2.51402e-06	9.17076e-05	1
ENSG00000138639	ARHGAP24	geneM6	-0.00549202	0.00277022	-1.98252	-0.338024	2.52977e-06	9.21024e-05	1
ENSG00000155980	KIF5A	geneM22	0.00595303	0.00211943	2.80879	0.337815	2.5683e-06	9.33232e-05	1
ENSG00000166562	SEC11C	geneM2	-0.00686057	0.00288027	-2.38192	-0.33775	2.58051e-06	9.35847e-05	1
ENSG00000056586	RC3H2	geneM4	0.00656861	0.00291598	2.25262	0.337595	2.60968e-06	9.44594e-05	1
ENSG00000135625	EGR4	geneM9	-0.00767388	0.0029533	-2.59841	-0.337382	2.65024e-06	9.5742e-05	1
ENSG00000184060	ADAP2	geneM6	-0.00471358	0.00232282	-2.02925	-0.33729	2.66795e-06	9.61956e-05	1
ENSG00000116898	MRPS15	geneM14	-0.00996046	0.00248085	-4.01494	-0.337249	2.67587e-06	9.62954e-05	1
ENSG00000152611	CAPSL	geneM2	-0.00578818	0.00294116	-1.96799	-0.337035	2.71761e-06	9.76093e-05	1
ENSG00000173914	RBM4B	geneM0	-0.00632955	0.0021717	-2.91456	-0.336996	2.72518e-06	9.76933e-05	1
ENSG00000146278	PNRC1	geneM0	0.0106094	0.00304249	3.48709	0.336969	2.73064e-06	9.77013e-05	1
ENSG00000132170	PPARG	geneM0	0.00971235	0.00296356	3.27726	0.336413	2.84253e-06	0.000101511	1
ENSG00000169946	ZFPM2	geneM1	0.00400933	0.00229147	1.74968	0.336229	2.88052e-06	0.000102671	0
ENSG00000168884	TNIP2	geneM0	0.00974664	0.00278639	3.49794	0.336172	2.89222e-06	0.000102696	1
ENSG00000278925	AC005753.1	geneM0	0.00831387	0.00273935	3.03497	0.336186	2.88944e-06	0.000102696	1
ENSG00000138378	STAT4	geneM11	0.00715669	0.00315565	2.2679	0.336042	2.91953e-06	0.000103469	1
ENSG00000138439	FAM117B	geneM11	0.00633123	0.00296936	2.13219	0.335642	3.00493e-06	0.000106294	1
ENSG00000164185	ZNF474	geneM2	-0.00539792	0.00261649	-2.06304	-0.335464	3.04367e-06	0.000107461	1
ENSG00000259855	RP11-574O16.1	geneM0	0.00849339	0.00261239	3.2512	0.335437	3.04959e-06	0.000107466	1
ENSG00000188316	ENO4	geneM2	-0.00506991	0.0023342	-2.17202	-0.335209	3.09984e-06	0.000109031	1
ENSG00000166578	IQCD	geneM2	-0.00522742	0.00289009	-1.80874	-0.335111	3.12168e-06	0.000109593	0
ENSG00000185019	UBOX5	geneM1	0.00729197	0.00249412	2.92367	0.334906	3.16811e-06	0.000111015	1
ENSG00000172270	BSG	geneM1	0.00955533	0.00288423	3.31296	0.334854	3.17999e-06	0.000111222	1
ENSG00000164715	LMTK2	geneM1	0.00463262	0.0026044	1.77877	0.334813	3.18919e-06	0.000111335	0
ENSG00000165923	AGBL2	geneM2	-0.00556262	0.0027188	-2.04598	-0.334728	3.20888e-06	0.000111814	1
ENSG00000155761	SPAG17	geneM2	-0.00544894	0.00267926	-2.03375	-0.334505	3.26055e-06	0.000113403	1
ENSG00000114127	XRN1	geneM0	0.00639298	0.00269952	2.36819	0.33436	3.29463e-06	0.000114375	1
ENSG00000268460	DKFZp434J0226	geneM0	0.00816455	0.0023	3.54981	0.334207	3.33089e-06	0.000114993	1
ENSG00000008226	DLEC1	geneM2	-0.00462068	0.00233763	-1.97665	-0.334256	3.31915e-06	0.000114993	1
ENSG00000007174	DNAH9	geneM2	-0.00543927	0.00280046	-1.94228	-0.334232	3.32499e-06	0.000114993	0
ENSG00000160191	PDE9A	geneM2	-0.00489214	0.00213952	-2.28656	-0.334109	3.35425e-06	0.000115585	1
ENSG00000064692	SNCAIP	geneM2	-0.00435351	0.0020481	-2.12563	-0.333938	3.39569e-06	0.000116798	1
ENSG00000154330	PGM5	geneM21	-0.00520496	0.00338769	-1.53643	-0.333823	3.42368e-06	0.000117544	0
ENSG00000122512	PMS2	geneM1	0.00788066	0.00244774	3.21957	0.333482	3.50823e-06	0.000120002	1
ENSG00000186517	ARHGAP30	geneM6	-0.00601794	0.00295019	-2.03985	-0.333501	3.5034e-06	0.000120002	1
ENSG00000174776	WDR49	geneM2	-0.00431017	0.00239226	-1.80171	-0.333456	3.51455e-06	0.000120002	0
ENSG00000126882	FAM78A	geneM6	-0.00768221	0.00325928	-2.35702	-0.333152	3.59165e-06	0.000122411	1
ENSG00000070413	DGCR2	geneM0	0.00959844	0.00252885	3.79558	0.333104	3.60398e-06	0.000122607	1
ENSG00000104635	SLC39A14	geneM1	0.00729776	0.00328183	2.22368	0.333079	3.61051e-06	0.000122607	1
ENSG00000160145	KALRN	geneM1	0.00390271	0.00194093	2.01074	0.332995	3.63218e-06	0.000123118	1
ENSG00000273691	RP11-617F23.2	geneM6	-0.00506675	0.00218292	-2.32109	-0.332734	3.70031e-06	0.000125201	1
ENSG00000155090	KLF10	geneM1	-0.0105329	0.00341873	-3.08093	-0.33238	3.79488e-06	0.000127937	1
ENSG00000174514	MFSD4	geneM1	0.00455064	0.00247606	1.83786	0.332386	3.79311e-06	0.000127937	0
ENSG00000137414	FAM8A1	geneM2	-0.0101739	0.00289362	-3.51599	-0.331892	3.92882e-06	0.000131706	1
ENSG00000259372	CTD-2240J17.1	geneM1	0.00693606	0.00219123	3.16537	0.331845	3.94195e-06	0.000131706	1
ENSG00000110693	SOX6	geneM3	-0.00516888	0.00231845	-2.22945	-0.331897	3.92748e-06	0.000131706	1
ENSG00000248712	CCDC153	geneM2	-0.00512344	0.00246813	-2.07584	-0.331852	3.93986e-06	0.000131706	1
ENSG00000109861	CTSC	geneM6	-0.00543841	0.0027585	-1.97151	-0.331928	3.9186e-06	0.000131706	1
ENSG00000169604	ANTXR1	geneM18	-0.00555348	0.00249872	-2.22252	-0.33177	3.96283e-06	0.000132167	1
ENSG00000181481	RNF135	geneM6	-0.00487934	0.00211668	-2.30519	-0.331635	4.00116e-06	0.000133208	1
ENSG00000129484	PARP2	geneM1	0.00586785	0.00222795	2.63374	0.331535	4.02958e-06	0.000133916	1
ENSG00000158486	DNAH3	geneM2	-0.00572346	0.00281492	-2.03325	-0.331473	4.0473e-06	0.000134265	1
ENSG00000112290	WASF1	geneM1	0.00419138	0.00246516	1.70024	0.331434	4.05846e-06	0.000134397	0
ENSG00000140527	WDR93	geneM2	-0.00485914	0.00259457	-1.87281	-0.331409	4.0657e-06	0.000134398	0
ENSG00000117480	FAAH	geneM0	0.0103895	0.0031623	3.28544	0.331352	4.08217e-06	0.000134704	1
ENSG00000138346	DNA2	geneM1	0.00676846	0.00252991	2.67537	0.331105	4.15415e-06	0.000136838	1
ENSG00000239650	GUSBP4	geneM0	0.00900782	0.00220088	4.09282	0.331057	4.16856e-06	0.000137071	1
ENSG00000156973	PDE6D	geneM3	-0.00688192	0.00250634	-2.74581	-0.330996	4.18634e-06	0.000137413	1
ENSG00000240891	PLCXD2	geneM11	0.00666672	0.00250921	2.65691	0.330809	4.24211e-06	0.000139	1
ENSG00000100461	RBM23	geneM2	-0.00683005	0.0023442	-2.91359	-0.33073	4.2659e-06	0.000139535	1
ENSG00000197780	TAF13	geneM11	-0.0113438	0.00276236	-4.10655	-0.330408	4.3642e-06	0.000142351	1
ENSG00000163399	ATP1A1	geneM4	0.00475139	0.00235646	2.01632	0.330398	4.36725e-06	0.000142351	1
ENSG00000248485	PCP4L1	geneM9	-0.00514805	0.00293357	-1.75488	-0.330314	4.39332e-06	0.000142951	0
ENSG00000017427	IGF1	geneM6	-0.00743592	0.00293247	-2.53572	-0.330289	4.4011e-06	0.000142955	1
ENSG00000188906	LRRK2	geneM1	0.00649126	0.00261731	2.48013	0.330049	4.47621e-06	0.000144891	1
ENSG00000168658	VWA3B	geneM2	-0.00481101	0.0026974	-1.78357	-0.330058	4.4735e-06	0.000144891	0
ENSG00000120910	PPP3CC	geneM1	0.00604537	0.00215707	2.80258	0.330023	4.48455e-06	0.00014491	1
ENSG00000116711	PLA2G4A	geneM6	-0.00774771	0.00351938	-2.20144	-0.329989	4.49515e-06	0.000145002	1
ENSG00000155085	AK9	geneM2	-0.00803031	0.00283993	-2.82764	-0.329588	4.6241e-06	0.000148904	1
ENSG00000136444	RSAD1	geneM1	0.00805305	0.0025757	3.12655	0.329489	4.6564e-06	0.000149686	1
ENSG00000112773	FAM46A	geneM5	-0.00643737	0.00281933	-2.2833	-0.3294	4.68585e-06	0.000150374	1
ENSG00000138653	NDST4	geneM2	-0.00584522	0.00222045	-2.63245	-0.329346	4.70348e-06	0.000150681	1
ENSG00000179071	CCDC89	geneM2	-0.00611823	0.00242063	-2.52753	-0.329161	4.76509e-06	0.000152393	1
ENSG00000235711	ANKRD34C	geneM13	-0.00908145	0.00263652	-3.44448	-0.328932	4.84263e-06	0.000154344	1
ENSG00000109756	RAPGEF2	geneM1	0.00358309	0.00241053	1.48643	0.328947	4.83757e-06	0.000154344	0
ENSG00000140548	ZNF710	geneM2	-0.004942	0.00231752	-2.13245	-0.328794	4.8897e-06	0.000155579	1
ENSG00000130429	ARPC1B	geneM6	-0.00639182	0.00326338	-1.95865	-0.328684	4.92771e-06	0.000156522	0
ENSG00000186665	C17orf58	geneM1	0.00927696	0.00245878	3.773	0.328561	4.97056e-06	0.000157615	1
ENSG00000179520	SLC17A8	geneM9	-0.006533	0.00236569	-2.76157	-0.328509	4.98855e-06	0.000157917	1
ENSG00000143507	DUSP10	geneM20	-0.0101855	0.0032465	-3.13737	-0.328432	5.0158e-06	0.000158511	1
ENSG00000258659	TRIM34	geneM6	-0.00591977	0.00226521	-2.61334	-0.328382	5.03324e-06	0.000158794	1
ENSG00000259392	RP11-758N13.3	geneM1	0.00622607	0.00198873	3.13067	0.328107	5.13138e-06	0.000160803	1
ENSG00000155229	MMS19	geneM1	0.00715004	0.00234971	3.04295	0.328151	5.11531e-06	0.000160803	1
ENSG00000047932	GOPC	geneM1	0.00606387	0.00209755	2.89093	0.328115	5.12842e-06	0.000160803	1
ENSG00000197905	TEAD4	geneM1	0.00764178	0.00276651	2.76224	0.32812	5.12677e-06	0.000160803	1
ENSG00000123066	MED13L	geneM1	0.0053971	0.00258793	2.08549	0.328018	5.16338e-06	0.000161535	1
ENSG00000152034	MCHR2	geneM1	0.00468411	0.00193366	2.42241	0.327847	5.22557e-06	0.000163207	1
ENSG00000154479	CCDC173	geneM2	-0.00581933	0.0027038	-2.15228	-0.327694	5.28182e-06	0.000164689	1
ENSG00000106617	PRKAG2	geneM9	-0.0103619	0.00295988	-3.50078	-0.327653	5.29711e-06	0.00016489	1
ENSG00000197826	C4orf22	geneM2	-0.00599882	0.00304705	-1.96873	-0.327596	5.31832e-06	0.000165275	1
ENSG00000109111	SUPT6H	geneM4	0.00644952	0.00304689	2.11676	0.327235	5.45396e-06	0.000169209	1
ENSG00000177144	NUDT4P1	geneM22	0.00552703	0.00208525	2.65054	0.327201	5.4672e-06	0.000169338	1
ENSG00000196576	PLXNB2	geneM2	-0.00548695	0.00231433	-2.37086	-0.327148	5.48724e-06	0.000169397	1
ENSG00000130939	UBE4B	geneM11	0.0046577	0.00275375	1.69141	0.32715	5.48645e-06	0.000169397	0
ENSG00000121988	ZRANB3	geneM1	0.00682764	0.00248234	2.75048	0.326978	5.55284e-06	0.000170988	1
ENSG00000164953	TMEM67	geneM2	-0.00586255	0.00288957	-2.02887	-0.326967	5.5571e-06	0.000170988	1
ENSG00000168556	ING2	geneM0	-0.0101709	0.00314834	-3.23057	-0.326893	5.58596e-06	0.000171594	1
ENSG00000260314	MRC1	geneM6	-0.00680906	0.00290583	-2.34324	-0.326754	5.64052e-06	0.000172985	1
ENSG00000005175	RPAP3	geneM17	-0.0114097	0.00290716	-3.92468	-0.326646	5.68302e-06	0.000173434	1
ENSG00000268069	RP5-1057I20.4	geneM8	0.00801392	0.00248161	3.22932	0.326648	5.68223e-06	0.000173434	1
ENSG00000156140	ADAMTS3	geneM1	0.00818155	0.00287006	2.85066	0.326686	5.66701e-06	0.000173434	1
ENSG00000184445	KNTC1	geneM0	0.00923579	0.00257014	3.59349	0.326551	5.72066e-06	0.000174091	1
ENSG00000087903	RFX2	geneM2	-0.00494709	0.00240943	-2.05322	-0.326545	5.72319e-06	0.000174091	1
ENSG00000231561	CEACAMP5	geneM1	0.00852994	0.00268317	3.17905	0.326404	5.77955e-06	0.00017552	1
ENSG00000116852	KIF21B	geneM0	-0.00984908	0.00323555	-3.04402	-0.326246	5.84352e-06	0.000177175	1
ENSG00000162728	KCNJ9	geneM1	0.00425431	0.00191236	2.22464	0.326194	5.86484e-06	0.000177346	1
ENSG00000117000	RLF	geneM1	0.00587136	0.00297573	1.97308	0.326186	5.86818e-06	0.000177346	1
ENSG00000254838	GVINP1	geneM6	-0.00694956	0.00243179	-2.85779	-0.326105	5.90112e-06	0.000178054	1
ENSG00000106560	GIMAP2	geneM6	-0.00469118	0.00268693	-1.74593	-0.326059	5.92035e-06	0.000178346	0
ENSG00000196689	TRPV1	geneM0	0.0086359	0.00240563	3.58987	0.325731	6.05659e-06	0.000182156	1
ENSG00000271121	NUDT4P2	geneM22	0.00542279	0.00208778	2.5974	0.325639	6.09545e-06	0.00018303	1
ENSG00000112659	CUL9	geneM1	0.00727307	0.00279529	2.6019	0.325272	6.25278e-06	0.000187152	1
ENSG00000173905	GOLIM4	geneM3	-0.00500389	0.00252144	-1.98453	-0.325274	6.25194e-06	0.000187152	1
ENSG00000102879	CORO1A	geneM1	-0.00946006	0.00332245	-2.84732	-0.325188	6.28936e-06	0.00018745	1
ENSG00000131381	RBSN	geneM1	0.00636236	0.00246988	2.57598	0.325203	6.28291e-06	0.00018745	1
ENSG00000075240	GRAMD4	geneM0	-0.00770852	0.00313673	-2.4575	-0.32518	6.29284e-06	0.00018745	1
ENSG00000163833	FBXO40	geneM1	0.00400403	0.00230899	1.73411	0.325097	6.32903e-06	0.000188228	0
ENSG00000124067	SLC12A4	geneM2	-0.00483173	0.00258575	-1.8686	-0.32507	6.3412e-06	0.00018829	0
ENSG00000118707	TGIF2	geneM2	-0.00515386	0.00211703	-2.43448	-0.325042	6.35348e-06	0.000188356	1
ENSG00000172940	SLC22A13	geneM1	0.00620897	0.00235378	2.63788	0.32498	6.38069e-06	0.000188862	1
ENSG00000203734	ECT2L	geneM2	-0.00528307	0.00282264	-1.87168	-0.324953	6.39274e-06	0.00018892	0
ENSG00000117298	ECE1	geneM5	0.00750154	0.00267869	2.80045	0.324868	6.43059e-06	0.000189738	1
ENSG00000151468	CCDC3	geneM1	0.00469517	0.00266987	1.75858	0.324787	6.46655e-06	0.000190266	0
ENSG00000052795	FNIP2	geneM1	0.00374843	0.00262639	1.42722	0.324782	6.46887e-06	0.000190266	0
ENSG00000125755	SYMPK	geneM0	0.00815652	0.00273635	2.9808	0.324534	6.58102e-06	0.000193261	1
ENSG00000152760	TCTEX1D1	geneM2	-0.00546944	0.00282422	-1.93662	-0.324371	6.6555e-06	0.000195141	0
ENSG00000186019	AC084219.4	geneM2	-0.00567248	0.00232349	-2.44137	-0.324262	6.70597e-06	0.000196313	1
ENSG00000176697	BDNF	geneM1	-0.0104502	0.00332139	-3.14634	-0.324217	6.72668e-06	0.000196611	1
ENSG00000171435	KSR2	geneM4	0.00714961	0.00285544	2.50386	0.324172	6.74784e-06	0.000196921	1
ENSG00000089248	ERP29	geneM14	-0.00823501	0.00256734	-3.2076	-0.323922	6.86527e-06	0.000199758	1
ENSG00000154099	DNAAF1	geneM2	-0.00511944	0.00278109	-1.84081	-0.32392	6.86645e-06	0.000199758	0
ENSG00000062038	CDH3	geneM0	0.00817831	0.0025778	3.17259	0.323837	6.90561e-06	0.000200585	1
ENSG00000023892	DEF6	geneM6	-0.00570131	0.00280872	-2.02986	-0.323356	7.13849e-06	0.000207027	1
ENSG00000105568	PPP2R1A	geneM4	0.00828044	0.00246604	3.35778	0.323201	7.21512e-06	0.00020828	1
ENSG00000167468	GPX4	geneM7	-0.00778349	0.00274881	-2.83159	-0.323213	7.20953e-06	0.00020828	1
ENSG00000185104	FAF1	geneM1	0.00632786	0.00247181	2.56	0.323219	7.2066e-06	0.00020828	1
ENSG00000198873	GRK5	geneM2	-0.00610517	0.00250612	-2.4361	-0.323163	7.23428e-06	0.00020851	1
ENSG00000117360	PRPF3	geneM12	0.0104667	0.00312038	3.35431	0.323084	7.27353e-06	0.000209025	1
ENSG00000106524	ANKMY2	geneM4	0.00698341	0.00252883	2.76152	0.323082	7.27452e-06	0.000209025	1
ENSG00000149201	CCDC81	geneM2	-0.00548905	0.00281368	-1.95084	-0.323007	7.31253e-06	0.000209794	0
ENSG00000105329	TGFB1	geneM6	-0.0052221	0.00268822	-1.94259	-0.322729	7.45362e-06	0.000213514	0
ENSG00000158816	VWA5B1	geneM2	-0.00435636	0.00214544	-2.03052	-0.322701	7.46801e-06	0.000213599	1
ENSG00000107562	CXCL12	geneM5	-0.00416874	0.00297292	-1.40224	-0.32263	7.50429e-06	0.000214308	0
ENSG00000118162	KPTN	geneM9	-0.00719131	0.0024534	-2.93116	-0.322595	7.52257e-06	0.000214394	1
ENSG00000137501	SYTL2	geneM22	0.00517538	0.00199998	2.58772	0.32258	7.53024e-06	0.000214394	1
ENSG00000093072	CECR1	geneM6	-0.0039217	0.00268117	-1.46268	-0.322337	7.65686e-06	0.000217667	0
ENSG00000142609	CFAP74	geneM2	-0.00525213	0.00252099	-2.08336	-0.322195	7.73177e-06	0.000219462	1
ENSG00000128567	PODXL	geneM5	0.00828977	0.00312805	2.65014	0.322096	7.78497e-06	0.000220637	1
ENSG00000250159	RP11-381K20.2	geneM0	0.0080004	0.00261197	3.06298	0.321993	7.84009e-06	0.000221585	1
ENSG00000135338	LCA5	geneM2	-0.00579944	0.00308904	-1.87742	-0.321989	7.84213e-06	0.000221585	0
ENSG00000136531	SCN2A	geneM4	0.00409164	0.00229962	1.77927	0.321788	7.95069e-06	0.000224313	0
ENSG00000253547	RP11-959F10.5	geneM1	0.00760236	0.00272456	2.7903	0.321747	7.97342e-06	0.000224615	1
ENSG00000184999	SLC22A10	geneM1	0.00599018	0.0022954	2.60964	0.321628	8.03869e-06	0.000226112	1
ENSG00000126773	PCNXL4	geneM2	-0.00798984	0.00232039	-3.44331	-0.321407	8.1609e-06	0.000229205	1
ENSG00000172771	EFCAB12	geneM2	-0.00533286	0.00280553	-1.90084	-0.321292	8.22561e-06	0.000230675	0
ENSG00000137054	POLR1E	geneM12	0.0107817	0.0029695	3.63082	0.321253	8.24747e-06	0.000230942	1
ENSG00000167971	CASKIN1	geneM0	-0.00965424	0.00339425	-2.8443	-0.321199	8.27813e-06	0.000231453	1
ENSG00000144681	STAC	geneM2	-0.00444806	0.0020632	-2.1559	-0.32099	8.39686e-06	0.000234422	1
ENSG00000166793	YPEL4	geneM22	0.00551612	0.0020797	2.65237	0.320894	8.45224e-06	0.000234915	1
ENSG00000172716	SLFN11	geneM6	-0.00524432	0.00273915	-1.91458	-0.320904	8.44678e-06	0.000234915	0
ENSG00000145087	STXBP5L	geneM1	0.00314447	0.00219192	1.43457	0.320913	8.44138e-06	0.000234915	0
ENSG00000189091	SF3B3	geneM4	0.00954416	0.00285327	3.34498	0.320803	8.50529e-06	0.000236038	1
ENSG00000174628	IQCK	geneM16	-0.00502912	0.00262455	-1.91619	-0.320748	8.53683e-06	0.000236561	0
ENSG00000145911	N4BP3	geneM0	-0.00948119	0.00294492	-3.21951	-0.320708	8.56069e-06	0.000236871	1
ENSG00000116774	OLFML3	geneM6	-0.00566044	0.00337573	-1.67681	-0.320668	8.58389e-06	0.000237162	0
ENSG00000103326	CAPN15	geneM0	-0.00882448	0.00303871	-2.90402	-0.320604	8.62159e-06	0.000237851	1
ENSG00000156042	CFAP70	geneM2	-0.00423084	0.00262085	-1.6143	-0.320488	8.68995e-06	0.000239384	0
ENSG00000205562	RP11-497E19.1	geneM4	0.00606458	0.00251518	2.41119	0.320389	8.74899e-06	0.000240655	1
ENSG00000137288	UQCC2	geneM2	-0.0064526	0.00233091	-2.76828	-0.320318	8.79117e-06	0.00024146	1
ENSG00000173511	VEGFB	geneM3	-0.00526144	0.00242106	-2.1732	-0.320156	8.88856e-06	0.000243776	1
ENSG00000114670	NEK11	geneM2	-0.00543028	0.0028039	-1.93668	-0.320112	8.91579e-06	0.000244165	0
ENSG00000237441	RGL2	geneM16	-0.00223904	0.00194602	-1.15057	-0.319935	9.02374e-06	0.000246759	0
ENSG00000134686	PHC2	geneM11	0.00582858	0.00235354	2.47652	0.319892	9.04989e-06	0.000247112	1
ENSG00000154764	WNT7A	geneM0	-0.00600808	0.00292712	-2.05256	-0.319799	9.10782e-06	0.000248331	1
ENSG00000163638	ADAMTS9	geneM0	0.00745004	0.00305905	2.43541	0.319709	9.16318e-06	0.000249476	1
ENSG00000142733	MAP3K6	geneM5	0.00824567	0.00297246	2.77402	0.319607	9.2274e-06	0.000250712	1
ENSG00000039139	DNAH5	geneM2	-0.00627316	0.00290617	-2.15856	-0.319594	9.23541e-06	0.000250712	1
ENSG00000064199	SPA17	geneM2	-0.00536987	0.00260278	-2.06313	-0.319515	9.28538e-06	0.000251702	1
ENSG00000167858	TEKT1	geneM2	-0.00462252	0.00273942	-1.68741	-0.319343	9.39406e-06	0.000254279	0
ENSG00000087085	ACHE	geneM2	-0.00577338	0.00224194	-2.57517	-0.319235	9.46341e-06	0.000255786	1
ENSG00000160255	ITGB2	geneM6	-0.00539022	0.00317417	-1.69815	-0.318875	9.69743e-06	0.000261733	0
ENSG00000144893	MED12L	geneM1	0.00679544	0.00295168	2.30223	0.318736	9.78924e-06	0.000263829	1
ENSG00000146376	ARHGAP18	geneM2	-0.00393707	0.00202348	-1.94569	-0.318526	9.9295e-06	0.000267224	0
ENSG00000171951	SCG2	geneM9	-0.00619588	0.00284787	-2.17561	-0.318495	9.95067e-06	0.000267408	1
ENSG00000162869	PPP1R21	geneM1	0.00388462	0.00220625	1.76074	0.318439	9.98829e-06	0.000268033	0
ENSG00000078328	RBFOX1	geneM1	0.00589384	0.00236703	2.48997	0.318407	1.00098e-05	0.000268224	1
ENSG00000198286	CARD11	geneM6	-0.0078545	0.00257172	-3.05418	-0.3181	1.02205e-05	0.000273478	1
ENSG00000162409	PRKAA2	geneM4	0.00628333	0.00264416	2.37631	0.318015	1.02789e-05	0.000274257	1
ENSG00000178125	PPP1R42	geneM2	-0.00473108	0.00254432	-1.85947	-0.318021	1.02749e-05	0.000274257	0
ENSG00000103227	LMF1	geneM0	0.00660749	0.00235502	2.8057	0.317992	1.02952e-05	0.0002743	1
ENSG00000221968	FADS3	geneM1	0.00798112	0.00245297	3.25365	0.317821	1.04148e-05	0.000277089	1
ENSG00000233560	KRT8P39	geneM0	0.00999543	0.00235104	4.25148	0.317757	1.04602e-05	0.000277113	1
ENSG00000172361	CFAP53	geneM2	-0.00595823	0.0031524	-1.89006	-0.317761	1.04568e-05	0.000277113	0
ENSG00000053438	NNAT	geneM2	-0.00493196	0.00276434	-1.78413	-0.317781	1.04428e-05	0.000277113	0
ENSG00000247095	MIR210HG	geneM0	0.00923948	0.00293428	3.1488	0.317693	1.05055e-05	0.000277921	1
ENSG00000186260	MKL2	geneM1	0.00750223	0.00234185	3.20355	0.317641	1.05418e-05	0.000278093	1
ENSG00000136205	TNS3	geneM3	-0.00485031	0.0027838	-1.74234	-0.31765	1.05354e-05	0.000278093	0
ENSG00000232727	YWHAEP1	geneM0	0.00717033	0.0022918	3.12868	0.31752	1.06286e-05	0.000279394	1
ENSG00000082516	GEMIN5	geneM0	0.00911615	0.00313376	2.90901	0.31751	1.0636e-05	0.000279394	1
ENSG00000065150	IPO5	geneM15	0.00439099	0.00267197	1.64335	0.317532	1.06202e-05	0.000279394	0
ENSG00000163071	SPATA18	geneM2	-0.00553507	0.00295604	-1.87246	-0.317472	1.06631e-05	0.000279711	0
ENSG00000167613	LAIR1	geneM6	-0.00577773	0.00286222	-2.01862	-0.317444	1.06835e-05	0.000279855	1
ENSG00000114200	BCHE	geneM3	-0.00719753	0.00286038	-2.51628	-0.317358	1.07454e-05	0.00028108	1
ENSG00000174720	LARP7	geneM2	-0.00743644	0.00229302	-3.24307	-0.317335	1.07619e-05	0.000281103	1
ENSG00000113140	SPARC	geneM2	-0.00576487	0.00235371	-2.44927	-0.317315	1.07763e-05	0.000281103	1
ENSG00000104043	ATP8B4	geneM6	-0.00582913	0.00269344	-2.16419	-0.317237	1.08334e-05	0.000282198	1
ENSG00000156802	ATAD2	geneM0	0.00877677	0.00286103	3.0677	0.316963	1.10357e-05	0.000287067	1
ENSG00000134109	EDEM1	geneM9	0.00888501	0.00258036	3.44332	0.31672	1.12178e-05	0.000290992	1
ENSG00000141655	TNFRSF11A	geneM1	0.00675327	0.00204289	3.30574	0.316726	1.12133e-05	0.000290992	1
ENSG00000160188	RSPH1	geneM2	-0.00562149	0.00291294	-1.92983	-0.316565	1.13354e-05	0.000293635	0
ENSG00000162873	KLHDC8A	geneM2	-0.00545601	0.00208451	-2.61741	-0.31654	1.13542e-05	0.000293716	1
ENSG00000182179	UBA7	geneM6	-0.00425754	0.00301835	-1.41055	-0.316256	1.15727e-05	0.000298953	0
ENSG00000131242	RAB11FIP4	geneM1	0.00412468	0.00202607	2.0358	0.316153	1.16531e-05	0.000300614	1
ENSG00000119772	DNMT3A	geneM2	-0.00765199	0.00241123	-3.17349	-0.315908	1.18468e-05	0.00030519	1
ENSG00000139220	PPFIA2	geneM4	0.00511603	0.0023502	2.17685	0.315791	1.19399e-05	0.000306742	1
ENSG00000101160	CTSZ	geneM6	-0.00527841	0.00282278	-1.86994	-0.315794	1.19377e-05	0.000306742	0
ENSG00000135314	KHDC1	geneM4	0.0103644	0.00265123	3.90926	0.315737	1.19831e-05	0.000307428	1
ENSG00000162613	FUBP1	geneM0	0.0103791	0.00307898	3.37094	0.315587	1.2104e-05	0.000310105	1
ENSG00000091136	LAMB1	geneM5	0.00840508	0.00313123	2.68427	0.315555	1.21304e-05	0.000310356	1
ENSG00000157445	CACNA2D3	geneM4	0.00768433	0.00301527	2.54847	0.315448	1.22174e-05	0.000312153	1
ENSG00000115073	ACTR1B	geneM1	0.00647246	0.00256977	2.51869	0.315351	1.22971e-05	0.000313761	1
ENSG00000126500	FLRT1	geneM0	-0.00930185	0.00314414	-2.95847	-0.315138	1.24735e-05	0.000317827	1
ENSG00000103657	HERC1	geneM11	0.00324492	0.0017174	1.88944	0.315086	1.25177e-05	0.000318519	0
ENSG00000137691	C11orf70	geneM2	-0.00430783	0.00251175	-1.71507	-0.314897	1.26762e-05	0.000322114	0
ENSG00000176601	MAP3K19	geneM2	-0.00471596	0.00257962	-1.82816	-0.314865	1.27034e-05	0.000322365	0
ENSG00000164674	SYTL3	geneM2	-0.00537783	0.00241654	-2.22542	-0.314657	1.28815e-05	0.000326441	1
ENSG00000143367	TUFT1	geneM13	0.00847268	0.00266254	3.18218	0.314553	1.29715e-05	0.000328277	1
ENSG00000123358	NR4A1	geneM5	-0.0063904	0.0034288	-1.86374	-0.314511	1.30076e-05	0.000328745	0
ENSG00000272746	RP11-53B2.6	geneM2	-0.00886962	0.00223193	-3.97397	-0.314325	1.317e-05	0.000332401	1
ENSG00000004838	ZMYND10	geneM2	-0.00444531	0.00276271	-1.60904	-0.314268	1.32203e-05	0.00033322	0
ENSG00000158428	CATIP	geneM2	-0.004677	0.00264707	-1.76686	-0.314157	1.33191e-05	0.000335257	0
ENSG00000138185	ENTPD1	geneM6	-0.00629884	0.00228937	-2.75134	-0.314117	1.33545e-05	0.000335358	1
ENSG00000105877	DNAH11	geneM2	-0.00498811	0.0027889	-1.78856	-0.314112	1.3359e-05	0.000335358	0
ENSG00000255112	CHMP1B	geneM2	-0.00685051	0.00291777	-2.34786	-0.313937	1.35155e-05	0.000338831	1
ENSG00000116106	EPHA4	geneM4	0.00565288	0.00270259	2.09166	0.313759	1.36764e-05	0.000342405	1
ENSG00000143951	WDPCP	geneM10	0.00750757	0.00275488	2.72519	0.313644	1.37818e-05	0.000344121	1
ENSG00000090863	GLG1	geneM0	0.00699533	0.00291819	2.39715	0.313661	1.37666e-05	0.000344121	1
ENSG00000198626	RYR2	geneM4	0.00548199	0.00276995	1.9791	0.313606	1.38165e-05	0.000344526	1
ENSG00000198771	RCSD1	geneM6	-0.00727785	0.00322053	-2.25983	-0.313461	1.39502e-05	0.000347397	1
ENSG00000122877	EGR2	geneM0	-0.00700746	0.00309621	-2.26324	-0.313402	1.40058e-05	0.000348317	1
ENSG00000247134	RP11-11N9.4	geneM2	-0.00454292	0.0018232	-2.49172	-0.313314	1.40877e-05	0.000349799	1
ENSG00000159733	ZFYVE28	geneM1	0.00562104	0.00284475	1.97593	0.313298	1.41028e-05	0.000349799	1
ENSG00000132965	ALOX5AP	geneM6	-0.00540797	0.00301835	-1.7917	-0.313258	1.41403e-05	0.000350263	0
ENSG00000106066	CPVL	geneM2	-0.00462609	0.00207405	-2.23047	-0.313005	1.43797e-05	0.000355721	1
ENSG00000166246	C16orf71	geneM2	-0.00483258	0.00261381	-1.84886	-0.312948	1.44348e-05	0.000356611	0
ENSG00000176386	CDC26	geneM12	-0.00750976	0.00255531	-2.93888	-0.312917	1.44639e-05	0.000356623	1
ENSG00000197057	DTHD1	geneM2	-0.00531467	0.00289082	-1.83846	-0.312907	1.44734e-05	0.000356623	0
ENSG00000272971	RP11-284F21.11	geneM1	0.00666034	0.0021569	3.08792	0.312863	1.45165e-05	0.000357212	1
ENSG00000176204	LRRTM4	geneM4	0.00617935	0.00259946	2.37717	0.312788	1.45885e-05	0.000358514	1
ENSG00000170634	ACYP2	geneM10	-0.00972432	0.0027818	-3.49569	-0.312742	1.46328e-05	0.000359129	1
ENSG00000160401	C9orf117	geneM2	-0.00484758	0.00270345	-1.79311	-0.312687	1.46862e-05	0.000359967	0
ENSG00000150551	LYPD1	geneM2	-0.00432365	0.00255823	-1.6901	-0.312625	1.47475e-05	0.000360995	0
ENSG00000200279	SNORD114-10	geneM0	-0.00855672	0.00231466	-3.69675	-0.312533	1.48378e-05	0.00036273	1
ENSG00000186104	CYP2R1	geneM0	0.00899978	0.00271817	3.31097	0.31249	1.48802e-05	0.00036329	1
ENSG00000107679	PLEKHA1	geneM1	0.00419715	0.00214756	1.95438	0.312311	1.50568e-05	0.000367123	0
ENSG00000184613	NELL2	geneM4	0.00378189	0.00200067	1.89032	0.312257	1.5111e-05	0.000367965	0
ENSG00000166446	CDYL2	geneM1	0.00517328	0.00314062	1.64722	0.312179	1.51898e-05	0.000369402	0
ENSG00000160345	C9orf116	geneM2	-0.00589059	0.00262939	-2.24029	-0.312131	1.52374e-05	0.000369595	1
ENSG00000197748	CFAP43	geneM2	-0.00478001	0.00297466	-1.60691	-0.312145	1.52235e-05	0.000369595	0
ENSG00000171097	CCBL1	geneM0	0.0107709	0.00266715	4.03834	0.312064	1.53057e-05	0.000370772	1
ENSG00000166801	FAM111A	geneM2	-0.00378928	0.00213049	-1.7786	-0.312027	1.53432e-05	0.000371199	0
ENSG00000257267	ZNF271P	geneM0	-0.00879562	0.00275054	-3.19778	-0.31199	1.53811e-05	0.000371502	1
ENSG00000172824	CES4A	geneM1	0.00576219	0.0027114	2.12517	0.311975	1.53955e-05	0.000371502	1
ENSG00000198576	ARC	geneM0	-0.00759819	0.00317058	-2.39647	-0.311914	1.54584e-05	0.000372538	1
ENSG00000084073	ZMPSTE24	geneM3	-0.00730877	0.00256926	-2.84469	-0.311833	1.55411e-05	0.000374047	1
ENSG00000116783	TNNI3K	geneM1	0.0080774	0.00223373	3.6161	0.311667	1.57128e-05	0.000376723	1
ENSG00000086589	RBM22	geneM8	-0.00901887	0.00292524	-3.08312	-0.311689	1.56895e-05	0.000376723	1
ENSG00000104774	MAN2B1	geneM6	-0.00562772	0.00290216	-1.93915	-0.31167	1.57096e-05	0.000376723	0
ENSG00000103253	HAGHL	geneM2	-0.00808677	0.003019	-2.67863	-0.311563	1.58215e-05	0.000378691	1
ENSG00000169126	ARMC4	geneM2	-0.00412709	0.00276071	-1.49494	-0.311549	1.58354e-05	0.000378691	0
ENSG00000146352	CLVS2	geneM1	0.00327697	0.0027505	1.19141	0.311526	1.58594e-05	0.000378779	0
ENSG00000064419	TNPO3	geneM13	0.00829929	0.002689	3.08639	0.311355	1.60402e-05	0.000382265	1
ENSG00000175575	PAAF1	geneM10	0.00825468	0.00272039	3.03437	0.311349	1.60462e-05	0.000382265	1
ENSG00000001036	FUCA2	geneM3	-0.00631472	0.00243558	-2.59269	-0.311263	1.61374e-05	0.000383948	1
ENSG00000133794	ARNTL	geneM1	0.0073063	0.00254083	2.87556	0.310948	1.6476e-05	0.000391404	1
ENSG00000203780	FANK1	geneM2	-0.00416665	0.00277635	-1.50077	-0.310933	1.64927e-05	0.000391404	0
ENSG00000161921	CXCL16	geneM6	-0.00434947	0.00275514	-1.57868	-0.310512	1.69565e-05	0.00040182	0
ENSG00000165821	SALL2	geneM2	-0.00279788	0.00194129	-1.44125	-0.310496	1.69747e-05	0.00040182	0
ENSG00000171551	ECEL1	geneM2	-0.00493799	0.00202718	-2.43589	-0.310399	1.70826e-05	0.000403353	1
ENSG00000228971	RP11-286B14.1	geneM4	0.00443011	0.00218934	2.02349	0.310417	1.70625e-05	0.000403353	1
ENSG00000140332	TLE3	geneM0	-0.00742631	0.00312722	-2.37473	-0.310308	1.71849e-05	0.000405256	1
ENSG00000131044	TTLL9	geneM2	-0.00524208	0.00245281	-2.13717	-0.310272	1.72266e-05	0.000405727	1
ENSG00000149716	ORAOV1	geneM0	0.00641786	0.00245947	2.60945	0.310228	1.72763e-05	0.000405773	1
ENSG00000187391	MAGI2	geneM1	0.00611162	0.00274453	2.22684	0.310193	1.73155e-05	0.000405773	1
ENSG00000149658	YTHDF1	geneM1	0.00634472	0.00319871	1.98353	0.310198	1.73101e-05	0.000405773	1
ENSG00000173372	C1QA	geneM6	-0.00504174	0.00312308	-1.61435	-0.310228	1.72762e-05	0.000405773	0
ENSG00000107614	TRDMT1	geneM2	-0.00510275	0.00194205	-2.62752	-0.310053	1.7476e-05	0.000409022	1
ENSG00000132356	PRKAA1	geneM0	-0.00893044	0.00311414	-2.8677	-0.310006	1.75301e-05	0.000409774	1
ENSG00000180448	HMHA1	geneM6	-0.00600228	0.0027796	-2.15941	-0.309924	1.76246e-05	0.000411467	1
ENSG00000163516	ANKZF1	geneM0	0.00853622	0.00288706	2.95671	0.3099	1.76529e-05	0.000411615	1
ENSG00000130208	APOC1	geneM2	-0.00501293	0.00214773	-2.33406	-0.309858	1.77016e-05	0.000412235	1
ENSG00000178665	ZNF713	geneM2	-0.0083094	0.00243376	-3.41422	-0.30936	1.82885e-05	0.000425374	1
ENSG00000185379	RAD51D	geneM1	0.00555122	0.00287766	1.92907	0.309163	1.85267e-05	0.000430377	0
ENSG00000114978	MOB1A	geneM6	-0.00525451	0.0023711	-2.21607	-0.309142	1.8552e-05	0.00043043	1
ENSG00000139438	FAM222A	geneM8	-0.0107022	0.00351344	-3.04608	-0.308969	1.87632e-05	0.000434789	1
ENSG00000100994	PYGB	geneM0	0.00862684	0.00309984	2.78299	0.308831	1.89338e-05	0.00043757	1
ENSG00000151240	DIP2C	geneM1	0.00498359	0.00293091	1.70035	0.308815	1.89535e-05	0.00043757	0
ENSG00000156206	C15orf26	geneM2	-0.00487457	0.00292791	-1.66487	-0.30885	1.89104e-05	0.00043757	0
ENSG00000140057	AK7	geneM2	-0.00533853	0.00310256	-1.72068	-0.308766	1.90142e-05	0.00043843	0
ENSG00000132326	PER2	geneM1	-0.0110157	0.00306031	-3.59954	-0.308728	1.90614e-05	0.000438977	1
ENSG00000124784	RIOK1	geneM14	-0.00906716	0.00283498	-3.19831	-0.30865	1.91596e-05	0.000440688	1
ENSG00000025293	PHF20	geneM1	0.00475591	0.00249952	1.90273	0.308631	1.91829e-05	0.000440688	0
ENSG00000173320	STOX2	geneM1	0.00449404	0.00246662	1.82194	0.308543	1.92932e-05	0.000442678	0
ENSG00000178971	CTC1	geneM1	0.00786669	0.00227103	3.46394	0.308406	1.94671e-05	0.000446118	1
ENSG00000013392	RWDD2A	geneM4	0.00489185	0.00249676	1.95928	0.308091	1.9872e-05	0.000454841	0
ENSG00000184584	TMEM173	geneM6	-0.00513031	0.00288327	-1.77934	-0.308032	1.99475e-05	0.000456008	0
ENSG00000161642	ZNF385A	geneM0	-0.00748464	0.00261449	-2.86275	-0.3079	2.012e-05	0.000459391	1
ENSG00000092820	EZR	geneM3	-0.00341969	0.00267837	-1.27678	-0.307827	2.02169e-05	0.000461039	0
ENSG00000167874	TMEM88	geneM0	-0.00613803	0.00262562	-2.33774	-0.30779	2.02658e-05	0.000461591	1
ENSG00000082175	PGR	geneM16	-0.00445778	0.00230343	-1.93528	-0.307757	2.03092e-05	0.000462016	0
ENSG00000086544	ITPKC	geneM1	0.00591013	0.00289782	2.03951	0.307574	2.05521e-05	0.000466567	1
ENSG00000135205	CCDC146	geneM2	-0.00477513	0.00305963	-1.56069	-0.307569	2.05592e-05	0.000466567	0
ENSG00000213047	DENND1B	geneM9	-0.00479443	0.00266183	-1.80118	-0.307541	2.05973e-05	0.000466865	0
ENSG00000120051	CFAP58	geneM2	-0.00555089	0.00287662	-1.92966	-0.307375	2.08199e-05	0.000471338	0
ENSG00000164972	C9orf24	geneM2	-0.00478644	0.00313147	-1.5285	-0.307304	2.09167e-05	0.000472956	0
ENSG00000143674	MLK4	geneM4	0.00724592	0.00292877	2.47405	0.30718	2.10862e-05	0.000476211	1
ENSG00000077327	SPAG6	geneM2	-0.00515047	0.0028968	-1.77799	-0.307134	2.11496e-05	0.000477067	0
ENSG00000181378	CCDC108	geneM2	-0.00493398	0.0027792	-1.77532	-0.307032	2.12897e-05	0.000479648	0
ENSG00000168476	REEP4	geneM6	-0.00458733	0.00257697	-1.78013	-0.306982	2.13596e-05	0.000480643	0
ENSG00000279312	RP3-331H24.7	geneM6	-0.00640072	0.00265552	-2.41035	-0.306913	2.1456e-05	0.000482231	1
ENSG00000248801	RP11-664D7.4	geneM2	-0.0055999	0.00266987	-2.09744	-0.306848	2.15454e-05	0.000483659	1
ENSG00000181449	SOX2	geneM3	-0.00294537	0.00273899	-1.07535	-0.306828	2.15746e-05	0.000483731	0
ENSG00000108474	PIGL	geneM0	0.00780784	0.00261054	2.99089	0.306724	2.17209e-05	0.000485846	1
ENSG00000006747	SCIN	geneM6	-0.00515158	0.00275213	-1.87185	-0.306736	2.17035e-05	0.000485846	0
ENSG00000213398	LCAT	geneM5	-0.00468065	0.00241662	-1.93686	-0.306666	2.1802e-05	0.000487077	0
ENSG00000110848	CD69	geneM6	-0.00653022	0.00296529	-2.20222	-0.306606	2.18872e-05	0.000487812	1
ENSG00000240244	GAPDHP33	geneM1	0.00485815	0.00240262	2.02202	0.306611	2.18808e-05	0.000487812	1
ENSG00000173598	NUDT4	geneM1	0.00429916	0.00191203	2.24848	0.306475	2.20745e-05	0.000491402	1
ENSG00000161217	PCYT1A	geneM3	-0.00713077	0.00266673	-2.67398	-0.306449	2.21112e-05	0.000491633	1
ENSG00000130511	SSBP4	geneM9	-0.00656449	0.00307604	-2.13407	-0.306308	2.23139e-05	0.000495549	1
ENSG00000204815	TTC25	geneM2	-0.0040913	0.00258274	-1.5841	-0.306149	2.25454e-05	0.000500095	0
ENSG00000135070	ISCA1	geneM14	-0.0112111	0.00299125	-3.74798	-0.306089	2.26335e-05	0.000501455	1
ENSG00000144712	CAND2	geneM4	0.00716637	0.0028548	2.51029	0.305889	2.29275e-05	0.000507367	1
ENSG00000187498	COL4A1	geneM5	0.00825152	0.00363927	2.26735	0.30579	2.30757e-05	0.000510042	1
ENSG00000170379	TCAF2	geneM11	0.007872	0.00286907	2.74374	0.305745	2.31436e-05	0.000510937	1
ENSG00000140795	MYLK3	geneM2	-0.00593535	0.00288963	-2.05402	-0.305721	2.31782e-05	0.000511098	1
ENSG00000197901	SLC22A6	geneM5	-0.00564793	0.00275049	-2.05342	-0.305536	2.34578e-05	0.000516653	1
ENSG00000078814	MYH7B	geneM10	0.00506382	0.00253385	1.99847	0.305461	2.35723e-05	0.000518563	1
ENSG00000213144	RP11-64B16.2	geneM0	-0.0102081	0.00266946	-3.82402	-0.305343	2.37521e-05	0.000521903	1
ENSG00000165507	C10orf10	geneM5	0.00716148	0.00324813	2.2048	0.305186	2.39934e-05	0.000526188	1
ENSG00000117016	RIMS3	geneM15	0.00439922	0.00244973	1.7958	0.30518	2.40034e-05	0.000526188	0
ENSG00000096060	FKBP5	geneM0	0.00618407	0.00347381	1.7802	0.305143	2.40605e-05	0.00052682	0
ENSG00000196369	SRGAP2B	geneM6	-0.00726779	0.00280945	-2.5869	-0.305077	2.41636e-05	0.000528459	1
ENSG00000269899	RP11-589N15.2	geneM6	-0.00796682	0.00270384	-2.94648	-0.304985	2.43076e-05	0.000530985	1
ENSG00000249307	LINC01088	geneM16	-0.00618071	0.00232785	-2.65511	-0.304929	2.43958e-05	0.000532289	1
ENSG00000111144	LTA4H	geneM0	0.00960614	0.00291535	3.29503	0.30464	2.48533e-05	0.000540379	1
ENSG00000141627	DYM	geneM1	0.00653608	0.0021343	3.06241	0.304668	2.48087e-05	0.000540379	1
ENSG00000215717	TMEM167B	geneM13	0.0077713	0.00279611	2.77933	0.30465	2.48388e-05	0.000540379	1
ENSG00000261340	RP11-215H22.1	geneM4	0.00578142	0.00290146	1.99259	0.304622	2.48831e-05	0.000540397	1
ENSG00000148362	C9orf142	geneM0	-0.00850091	0.00264522	-3.21369	-0.304547	2.50032e-05	0.000542084	1
ENSG00000124177	CHD6	geneM11	0.00617596	0.00307406	2.00906	0.304537	2.50188e-05	0.000542084	1
ENSG00000168502	MTCL1	geneM23	0.00462623	0.00252423	1.83273	0.304516	2.50535e-05	0.000542207	0
ENSG00000102743	SLC25A15	geneM2	-0.00528279	0.00211288	-2.50028	-0.304423	2.52044e-05	0.000544841	1
ENSG00000138640	FAM13A	geneM1	0.00542099	0.00241717	2.2427	0.304307	2.53931e-05	0.000548286	1
ENSG00000159433	STARD9	geneM1	0.00506358	0.00236304	2.14282	0.304158	2.56376e-05	0.000552732	1
ENSG00000124198	ARFGEF2	geneM11	0.00186817	0.00209783	0.890525	0.304145	2.56582e-05	0.000552732	0
ENSG00000165475	CRYL1	geneM3	0.0122004	0.00328457	3.71445	0.304045	2.58247e-05	0.000555677	1
ENSG00000106479	ZNF862	geneM0	0.0101199	0.00264318	3.82869	0.30402	2.58656e-05	0.000555918	1
ENSG00000188185	LINC00265	geneM2	-0.00513617	0.00212132	-2.42121	-0.303995	2.59076e-05	0.000556181	1
ENSG00000261659	LA16c-313D11.12	geneM16	-0.0054794	0.00216469	-2.53126	-0.303964	2.59592e-05	0.000556647	1
ENSG00000174606	ANGEL2	geneM0	0.00693019	0.00292	2.37335	0.30379	2.62503e-05	0.000562244	1
ENSG00000152953	STK32B	geneM2	-0.00436498	0.00214048	-2.03925	-0.303536	2.66824e-05	0.000570845	1
ENSG00000279744	RP13-20L14.10	geneM0	0.00869733	0.00332232	2.61785	0.303394	2.6927e-05	0.000575418	1
ENSG00000187905	LRRC74B	geneM2	-0.00535696	0.00276952	-1.93425	-0.303319	2.70563e-05	0.000577521	0
ENSG00000162753	SLC9C2	geneM2	-0.00373804	0.00264103	-1.41537	-0.303272	2.71388e-05	0.00057862	0
ENSG00000283646	ENSG00000283646	geneM15	0.00519756	0.0026719	1.94527	0.302968	2.76715e-05	0.000589306	0
ENSG00000111300	NAA25	geneM8	0.0054356	0.00306902	1.77112	0.302933	2.77339e-05	0.000589961	0
ENSG00000236882	LINC01554	geneM1	0.00635408	0.00291508	2.17973	0.302884	2.78209e-05	0.00059114	1
ENSG00000108039	XPNPEP1	geneM0	0.00952996	0.0030678	3.10645	0.30283	2.79171e-05	0.000592173	1
ENSG00000155629	PIK3AP1	geneM6	-0.00566112	0.00307007	-1.84397	-0.302821	2.7933e-05	0.000592173	0
ENSG00000163879	DNALI1	geneM2	-0.00362405	0.00241867	-1.49836	-0.302792	2.7986e-05	0.000592624	0
ENSG00000198743	SLC5A3	geneM0	-0.00806319	0.00293266	-2.74944	-0.302726	2.81037e-05	0.00059381	1
ENSG00000175105	ZNF654	geneM11	0.00534893	0.0026868	1.99082	0.302725	2.81056e-05	0.00059381	1
ENSG00000128482	RNF112	geneM4	-0.00896655	0.00279519	-3.20785	-0.3027	2.81506e-05	0.000594089	1
ENSG00000261829	RP11-223I10.1	geneM0	0.00650191	0.00228623	2.84394	0.302559	2.84053e-05	0.000598472	1
ENSG00000111897	SERINC1	geneM13	0.00445598	0.00233028	1.91221	0.30255	2.84224e-05	0.000598472	0
ENSG00000174951	FUT1	geneM1	0.00537984	0.00261432	2.05784	0.302509	2.84968e-05	0.000599364	1
ENSG00000164684	ZNF704	geneM1	0.00336094	0.00260792	1.28874	0.302434	2.86328e-05	0.000601547	0
ENSG00000141665	FBXO15	geneM2	-0.00438054	0.00272609	-1.60689	-0.302312	2.88568e-05	0.000605572	0
ENSG00000100422	CERK	geneM7	-0.00769217	0.00270332	-2.84545	-0.302129	2.91972e-05	0.000611342	1
ENSG00000112539	C6orf118	geneM2	-0.00406035	0.00278596	-1.45743	-0.302139	2.91784e-05	0.000611342	0
ENSG00000171700	RGS19	geneM6	-0.00565208	0.00287009	-1.96931	-0.302106	2.92389e-05	0.000611529	1
ENSG00000164543	STK17A	geneM3	-0.00514192	0.00255015	-2.01632	-0.30197	2.94953e-05	0.000616201	1
ENSG00000155749	ALS2CR12	geneM2	-0.00544486	0.00253311	-2.14948	-0.301925	2.95789e-05	0.000617258	1
ENSG00000162643	WDR63	geneM2	-0.00420165	0.00270897	-1.55101	-0.3019	2.9626e-05	0.000617551	0
ENSG00000240853	RN7SL328P	geneM2	-0.00617534	0.00224665	-2.74869	-0.301734	2.99409e-05	0.00062203	1
ENSG00000089737	DDX24	geneM13	0.00657449	0.00271036	2.42569	0.30175	2.99104e-05	0.00062203	1
ENSG00000198739	LRRTM3	geneM4	0.0045132	0.0027881	1.61874	0.30175	2.9912e-05	0.00062203	0
ENSG00000198369	SPRED2	geneM1	-0.0116193	0.00306762	-3.78774	-0.301663	3.00776e-05	0.000624178	1
ENSG00000168306	ACOX2	geneM3	-0.00283114	0.00216884	-1.30537	-0.301637	3.01281e-05	0.000624532	0
ENSG00000263426	RN7SL471P	geneM0	-0.00960975	0.00268832	-3.57463	-0.301447	3.04945e-05	0.000630883	1
ENSG00000182968	SOX1	geneM2	-0.00381173	0.00230107	-1.6565	-0.301443	3.05021e-05	0.000630883	0
ENSG00000217236	SP9	geneM2	-0.00595048	0.0024126	-2.46642	-0.301415	3.05561e-05	0.000631301	1
ENSG00000164292	RHOBTB3	geneM3	0.00873301	0.00298905	2.92167	0.301214	3.09508e-05	0.00063875	1
ENSG00000114861	FOXP1	geneM1	0.00615164	0.00273894	2.246	0.30117	3.1036e-05	0.0006398	1
ENSG00000038945	MSR1	geneM6	-0.00579553	0.00276106	-2.09902	-0.301095	3.11848e-05	0.00064216	1
ENSG00000253336	RP11-468O2.1	geneM0	0.00734401	0.00293812	2.49956	0.301033	3.13077e-05	0.000643981	1
ENSG00000130413	STK33	geneM2	-0.00269709	0.00193786	-1.39179	-0.300912	3.15496e-05	0.000648242	0
ENSG00000179240	RP11-111M22.2	geneM4	0.00762747	0.00271041	2.81414	0.300809	3.17573e-05	0.000651077	1
ENSG00000276293	PIP4K2B	geneM4	0.00492714	0.00227865	2.1623	0.300809	3.17566e-05	0.000651077	1
ENSG00000176248	ANAPC2	geneM0	0.00709453	0.00253668	2.79677	0.300748	3.1881e-05	0.000652897	1
ENSG00000152092	ASTN1	geneM4	0.00802985	0.00293602	2.73494	0.30065	3.20799e-05	0.000656251	1
ENSG00000262089	RP11-589P10.5	geneM0	0.00682074	0.00235592	2.89515	0.300609	3.2164e-05	0.00065725	1
ENSG00000105880	DLX5	geneM2	-0.00417721	0.00201724	-2.07076	-0.300553	3.22785e-05	0.000658868	1
ENSG00000058668	ATP2B4	geneM4	0.00788693	0.00288638	2.73247	0.300502	3.23829e-05	0.000660279	1
ENSG00000052723	SIKE1	geneM3	-0.00740507	0.00267025	-2.77318	-0.300462	3.24652e-05	0.000661234	1
ENSG00000176887	SOX11	geneM2	-0.00452332	0.00213582	-2.11783	-0.300424	3.25434e-05	0.000662107	1
ENSG00000248905	FMN1	geneM1	0.00363996	0.00203923	1.78497	0.300385	3.26227e-05	0.000662997	0
ENSG00000105479	CCDC114	geneM2	-0.00451967	0.00280921	-1.60888	-0.300321	3.27553e-05	0.000664968	0
ENSG00000188729	OSTN	geneM4	-0.00876086	0.00266583	-3.28635	-0.300299	3.28029e-05	0.000665212	1
ENSG00000176485	PLA2G16	geneM10	0.00487589	0.00265455	1.8368	0.300099	3.32198e-05	0.000672935	0
ENSG00000157856	DRC1	geneM2	-0.00462685	0.00276405	-1.67394	-0.300072	3.3278e-05	0.000673383	0
ENSG00000038532	CLEC16A	geneM0	0.00728021	0.00305987	2.37926	0.300032	3.33617e-05	0.000674346	1
ENSG00000282943	ENSG00000282943	geneM1	0.00738949	0.00241504	3.05978	0.30001	3.34089e-05	0.000674571	1
ENSG00000109787	KLF3	geneM3	-0.00589132	0.00282118	-2.08825	-0.299993	3.34452e-05	0.000674574	1
ENSG00000171488	LRRC8C	geneM0	-0.00738148	0.00275227	-2.68196	-0.299914	3.3611e-05	0.000677188	1
ENSG00000132383	RPA1	geneM0	0.00828382	0.00292469	2.83238	0.299829	3.37942e-05	0.000680144	1
ENSG00000106852	LHX6	geneM7	-0.0081755	0.00281658	-2.90264	-0.299675	3.41246e-05	0.000684603	1
ENSG00000204060	FOXO6	geneM9	-0.00560634	0.00283812	-1.97537	-0.299674	3.41257e-05	0.000684603	1
ENSG00000100979	PLTP	geneM2	-0.00297116	0.0019693	-1.50874	-0.299696	3.40783e-05	0.000684603	0
ENSG00000260025	RP11-490M8.1	geneM4	0.00891282	0.002607	3.4188	0.299566	3.43606e-05	0.000688575	1
ENSG00000181804	SLC9A9	geneM6	-0.00425712	0.00261632	-1.62714	-0.299528	3.44431e-05	0.00068949	0
ENSG00000223812	RP11-197K6.1	geneM1	0.00493405	0.00215964	2.28467	0.299307	3.49281e-05	0.000697885	1
ENSG00000152102	FAM168B	geneM4	0.00425814	0.00238963	1.78192	0.299303	3.49372e-05	0.000697885	0
ENSG00000137200	CMTR1	geneM13	0.00731316	0.00294898	2.47989	0.299263	3.50249e-05	0.00069853	1
ENSG00000174473	GALNTL6	geneM9	-0.00570737	0.00253146	-2.25458	-0.299254	3.50443e-05	0.00069853	1
ENSG00000236977	ANKRD44-IT1	geneM6	-0.00655793	0.00235742	-2.78183	-0.29921	3.51423e-05	0.000699737	1
ENSG00000167912	RP11-25K19.1	geneM4	0.00642533	0.00235814	2.72475	0.298979	3.56576e-05	0.000709241	1
ENSG00000137561	TTPA	geneM3	-0.00467905	0.00254211	-1.84062	-0.298948	3.57282e-05	0.000709889	0
ENSG00000125835	SNRPB	geneM1	0.00551134	0.00242411	2.27355	0.298776	3.61182e-05	0.000716449	1
ENSG00000166689	PLEKHA7	geneM2	-0.0025053	0.00195659	-1.28044	-0.298769	3.61351e-05	0.000716449	0
ENSG00000095015	MAP3K1	geneM5	-0.00322485	0.00243749	-1.32302	-0.298726	3.62323e-05	0.000717615	0
ENSG00000185518	SV2B	geneM1	0.00227834	0.00169956	1.34055	0.298634	3.64438e-05	0.000721039	0
ENSG00000111490	TBC1D30	geneM4	0.00509582	0.00275484	1.84977	0.298607	3.65044e-05	0.000721474	0
ENSG00000164114	MAP9	geneM0	-0.00859437	0.00278864	-3.08192	-0.298564	3.66034e-05	0.000722666	1
ENSG00000234807	LINC01135	geneM10	0.00707541	0.00246961	2.86499	0.298544	3.66497e-05	0.000722815	1
ENSG00000185666	SYN3	geneM1	0.00568285	0.0030819	1.84395	0.29849	3.67758e-05	0.000724538	0
ENSG00000120738	EGR1	geneM0	-0.00739284	0.00325984	-2.26785	-0.298385	3.70196e-05	0.000728571	1
ENSG00000132155	RAF1	geneM0	0.00682406	0.00252052	2.7074	0.29826	3.73121e-05	0.000732016	1
ENSG00000153071	DAB2	geneM5	-0.00637431	0.0032354	-1.97018	-0.298281	3.72631e-05	0.000732016	1
ENSG00000259417	LINC01314	geneM3	-0.00496997	0.00296298	-1.67735	-0.298273	3.72806e-05	0.000732016	0
ENSG00000155657	TTN	geneM2	-0.00699363	0.00257657	-2.71432	-0.298124	3.76322e-05	0.00073752	1
ENSG00000250305	KIAA1456	geneM2	-0.00830492	0.00314445	-2.64113	-0.298027	3.78631e-05	0.000738173	1
ENSG00000275759	RP11-131L12.3	geneM0	0.00526338	0.00222865	2.36169	0.298044	3.78215e-05	0.000738173	1
ENSG00000221946	FXYD7	geneM1	0.0043788	0.00219453	1.99532	0.298068	3.77652e-05	0.000738173	1
ENSG00000157833	GAREML	geneM3	-0.00582937	0.00300244	-1.94155	-0.298038	3.78352e-05	0.000738173	0
ENSG00000081189	MEF2C	geneM1	0.00358835	0.0021705	1.65324	0.298062	3.77787e-05	0.000738173	0
ENSG00000166596	CFAP52	geneM2	-0.00475381	0.00296559	-1.60299	-0.297938	3.80746e-05	0.000741521	0
ENSG00000226751	AF127936.5	geneM6	-0.00598479	0.00274619	-2.17931	-0.297869	3.82395e-05	0.000743957	1
ENSG00000152078	TMEM56	geneM1	0.00704759	0.00331506	2.12593	0.297769	3.84803e-05	0.000747862	1
ENSG00000198894	CIPC	geneM3	-0.00714397	0.00303227	-2.35598	-0.297705	3.86356e-05	0.000750101	1
ENSG00000189241	TSPYL1	geneM4	0.00440366	0.00226561	1.9437	0.297608	3.8872e-05	0.000753677	0
ENSG00000163050	ADCK3	geneM4	0.00525236	0.00291993	1.7988	0.297597	3.89005e-05	0.000753677	0
ENSG00000119403	PHF19	geneM0	0.0105256	0.00293035	3.59191	0.297567	3.89727e-05	0.000754033	1
ENSG00000164180	TMEM161B	geneM8	0.00701588	0.0025646	2.73566	0.297556	3.89996e-05	0.000754033	1
ENSG00000154265	ABCA5	geneM4	0.00705036	0.00315192	2.23685	0.297505	3.91239e-05	0.000755655	1
ENSG00000242337	TFP1	geneM0	0.0071291	0.00250393	2.84717	0.29745	3.92609e-05	0.000757516	1
ENSG00000144668	ITGA9	geneM1	0.00539275	0.00278331	1.93753	0.297211	3.98518e-05	0.000768125	0
ENSG00000259690	CTD-3118D7.1	geneM0	-0.00853413	0.00257513	-3.31406	-0.297148	4.00111e-05	0.000770399	1
ENSG00000070759	TESK2	geneM8	0.00659825	0.00298611	2.20965	0.297025	4.03199e-05	0.000774021	1
ENSG00000091651	ORC6	geneM1	0.00553537	0.00275609	2.00841	0.29703	4.03068e-05	0.000774021	1
ENSG00000158163	DZIP1L	geneM2	-0.00335642	0.00214616	-1.56392	-0.297024	4.03235e-05	0.000774021	0
ENSG00000147471	PROSC	geneM7	-0.00696616	0.00307407	-2.2661	-0.296772	4.09638e-05	0.000785504	1
ENSG00000151623	NR3C2	geneM9	0.0115122	0.00278074	4.13998	0.296585	4.14459e-05	0.000793119	1
ENSG00000262619	LINC00621	geneM1	0.00686368	0.00204392	3.3581	0.296585	4.14458e-05	0.000793119	1
ENSG00000260257	RP5-1085F17.3	geneM11	-0.0115973	0.0027533	-4.21215	-0.296543	4.15546e-05	0.000793857	1
ENSG00000143847	PPFIA4	geneM1	0.00576112	0.00251411	2.29151	0.296538	4.15694e-05	0.000793857	1
ENSG00000120262	CCDC170	geneM2	-0.00377514	0.00255793	-1.47586	-0.296459	4.17741e-05	0.000796951	0
ENSG00000185742	C11orf87	geneM1	0.00397789	0.00286205	1.38988	0.296354	4.20487e-05	0.000800555	0
ENSG00000164342	TLR3	geneM6	-0.00314631	0.00281181	-1.11896	-0.296357	4.2042e-05	0.000800555	0
ENSG00000136295	TTYH3	geneM0	-0.00862345	0.00314633	-2.74079	-0.296246	4.23335e-05	0.000805155	1
ENSG00000166535	A2ML1	geneM2	-0.00568368	0.00250053	-2.27299	-0.296225	4.23886e-05	0.000805384	1
ENSG00000103811	CTSH	geneM2	-0.00463287	0.00250141	-1.8521	-0.296032	4.29023e-05	0.000814315	0
ENSG00000146281	PM20D2	geneM0	0.0110968	0.00338839	3.27494	0.295851	4.33911e-05	0.000821922	1
ENSG00000106615	RHEB	geneM7	-0.00869426	0.00273776	-3.17568	-0.295857	4.33735e-05	0.000821922	1
ENSG00000261007	RP11-382N13.3	geneM0	-0.00726659	0.002466	-2.94671	-0.295745	4.36777e-05	0.000824842	1
ENSG00000168785	TSPAN5	geneM22	0.00357984	0.00193255	1.8524	0.295776	4.35931e-05	0.000824842	0
ENSG00000140931	CMTM3	geneM6	-0.00304268	0.00206979	-1.47004	-0.295758	4.3642e-05	0.000824842	0
ENSG00000075340	ADD2	geneM4	0.00347123	0.00240614	1.44266	0.29553	4.42674e-05	0.000835133	0
ENSG00000280037	RP11-434P11.1	geneM0	0.00676737	0.00255454	2.64915	0.295448	4.44956e-05	0.000838592	1
ENSG00000213614	HEXA	geneM0	0.00917218	0.00287079	3.19501	0.295406	4.46111e-05	0.000839921	1
ENSG00000146411	SLC2A12	geneM0	0.01046	0.00269939	3.87496	0.295367	4.47208e-05	0.000841139	1
ENSG00000010318	PHF7	geneM10	0.00718671	0.00250624	2.86753	0.295269	4.49928e-05	0.000845402	1
ENSG00000198547	C20orf203	geneM0	0.00793807	0.00268252	2.95919	0.295173	4.52637e-05	0.000849638	1
ENSG00000185989	RASA3	geneM1	0.00672382	0.00272308	2.4692	0.29508	4.55258e-05	0.0008537	1
ENSG00000245067	IGFBP7-AS1	geneM2	-0.0042267	0.00278227	-1.51916	-0.29497	4.58385e-05	0.000858701	0
ENSG00000142621	FHAD1	geneM2	-0.00535595	0.00293427	-1.82531	-0.294945	4.59098e-05	0.000859175	0
ENSG00000128656	CHN1	geneM4	0.0033642	0.00180223	1.86668	0.294819	4.62689e-05	0.000863301	0
ENSG00000112343	TRIM38	geneM6	-0.00524463	0.00326697	-1.60535	-0.294821	4.62632e-05	0.000863301	0
ENSG00000082781	ITGB5	geneM18	-0.0032662	0.00253889	-1.28647	-0.294845	4.61942e-05	0.000863301	0
ENSG00000240024	LINC00888	geneM0	-0.00805403	0.00263344	-3.05836	-0.294766	4.64227e-05	0.000865307	1
ENSG00000117791	MARC2	geneM0	0.00937181	0.00241242	3.88482	0.294587	4.69422e-05	0.000872625	1
ENSG00000262587	RP11-266L9.4	geneM1	0.0085795	0.00225597	3.80301	0.294582	4.69555e-05	0.000872625	1
ENSG00000196659	TTC30B	geneM2	-0.00402286	0.00249982	-1.60926	-0.294587	4.69406e-05	0.000872625	0
ENSG00000235501	RP4-639F20.1	geneM0	0.00647018	0.00252614	2.56129	0.294385	4.75344e-05	0.000882506	1
ENSG00000273942	RMST_2	geneM2	-0.00537463	0.00258808	-2.07669	-0.294327	4.77047e-05	0.000884786	1
ENSG00000053524	MCF2L2	geneM1	0.00768167	0.00278304	2.76017	0.294295	4.78002e-05	0.000885679	1
ENSG00000236296	GUSBP5	geneM1	0.00705662	0.00222909	3.16569	0.294167	4.81825e-05	0.000891776	1
ENSG00000110799	VWF	geneM5	0.0071326	0.00320943	2.22239	0.294152	4.82248e-05	0.000891776	1
ENSG00000013364	MVP	geneM5	0.00668059	0.00300988	2.21956	0.294089	4.84155e-05	0.000893534	1
ENSG00000171105	INSR	geneM0	0.00504086	0.00280362	1.79798	0.294102	4.83761e-05	0.000893534	0
ENSG00000163257	DCAF16	geneM8	0.00753304	0.00295491	2.54933	0.29407	4.84711e-05	0.000893676	1
ENSG00000114204	SERPINI2	geneM2	-0.00453606	0.00250879	-1.80807	-0.294038	4.85692e-05	0.000894603	0
ENSG00000135525	MAP7	geneM8	0.00398726	0.00263265	1.51454	0.29394	4.88631e-05	0.00089913	0
ENSG00000171016	PYGO1	geneM3	-0.00308113	0.00231209	-1.33262	-0.293902	4.89804e-05	0.0009004	0
ENSG00000162520	SYNC	geneM16	-0.00498078	0.00243045	-2.04933	-0.293834	4.91861e-05	0.000903292	1
ENSG00000138083	SIX3	geneM9	-0.00367936	0.00194944	-1.88739	-0.293795	4.93051e-05	0.000904588	0
ENSG00000136261	BZW2	geneM4	0.00493283	0.00238525	2.06806	0.293712	4.95589e-05	0.000908353	1
ENSG00000169957	ZNF768	geneM0	-0.00858687	0.003141	-2.7338	-0.293535	5.01036e-05	0.000917437	1
ENSG00000111450	STX2	geneM2	-0.00818985	0.00287844	-2.84524	-0.293409	5.04971e-05	0.000923735	1
ENSG00000172568	FNDC9	geneM9	-0.00824195	0.00302371	-2.72577	-0.293349	5.06825e-05	0.000924411	1
ENSG00000109944	C11orf63	geneM2	-0.00426439	0.00255011	-1.67224	-0.293357	5.06575e-05	0.000924411	0
ENSG00000163083	INHBB	geneM2	-0.00369863	0.00247836	-1.49237	-0.293368	5.06247e-05	0.000924411	0
ENSG00000283201	ENSG00000283201	geneM0	0.00901751	0.00262004	3.44174	0.2933	5.08387e-05	0.000926356	1
ENSG00000109270	LAMTOR3	geneM7	-0.00823594	0.00228812	-3.59944	-0.293269	5.09358e-05	0.000927221	1
ENSG00000189350	FAM179A	geneM2	-0.00408032	0.00209219	-1.95027	-0.293206	5.11332e-05	0.000929907	0
ENSG00000177283	FZD8	geneM3	-0.0064333	0.00296916	-2.16671	-0.293035	5.16752e-05	0.000938851	1
ENSG00000149636	DSN1	geneM4	0.00622201	0.00232617	2.67478	0.292743	5.26163e-05	0.000955019	1
ENSG00000197451	HNRNPAB	geneM14	-0.011277	0.00329188	-3.42569	-0.292602	5.30746e-05	0.000962401	1
ENSG00000158292	GPR153	geneM0	-0.00654058	0.00309331	-2.11443	-0.292447	5.35834e-05	0.000970686	1
ENSG00000272462	U91328.19	geneM1	0.00796435	0.00248989	3.19867	0.292387	5.37844e-05	0.000973383	1
ENSG00000198198	SZT2	geneM0	0.0071626	0.00278234	2.57431	0.292344	5.39241e-05	0.000974967	1
ENSG00000198855	FICD	geneM0	-0.00505766	0.00219828	-2.30074	-0.292325	5.39875e-05	0.000975169	1
ENSG00000064932	SBNO2	geneM0	0.00578798	0.00259389	2.23139	0.292285	5.4123e-05	0.000976672	1
ENSG00000065457	ADAT1	geneM0	0.00718516	0.00251273	2.85951	0.29221	5.43715e-05	0.000977742	1
ENSG00000273245	RP11-434P11.2	geneM0	0.00662579	0.00260936	2.53924	0.292229	5.43093e-05	0.000977742	1
ENSG00000088448	ANKRD10	geneM8	0.00703894	0.00284772	2.47178	0.292204	5.43917e-05	0.000977742	1
ENSG00000006377	DLX6	geneM2	-0.00367517	0.00220758	-1.6648	-0.29225	5.42398e-05	0.000977742	0
ENSG00000269935	RP11-482M8.3	geneM4	0.00901969	0.00307875	2.92966	0.292137	5.46167e-05	0.000980843	1
ENSG00000239873	GAPDHP27	geneM1	0.00472719	0.00228206	2.07146	0.292113	5.4697e-05	0.000981319	1
ENSG00000168589	DYNLRB2	geneM2	-0.00428241	0.00288079	-1.48654	-0.292098	5.47483e-05	0.000981319	0
ENSG00000128346	C22orf23	geneM2	-0.00468543	0.00230842	-2.02971	-0.291991	5.51092e-05	0.00098684	1
ENSG00000131669	NINJ1	geneM6	-0.00339122	0.00262153	-1.2936	-0.291853	5.55793e-05	0.000994305	0
ENSG00000201700	SNORD113-3	geneM0	-0.00790734	0.00218593	-3.61738	-0.291776	5.58423e-05	0.000998055	1
ENSG00000152465	NMT2	geneM11	0.0073955	0.00251718	2.93801	0.291671	5.62057e-05	0.00100072	1
ENSG00000152518	ZFP36L2	geneM2	-0.00528513	0.00278445	-1.89809	-0.291682	5.61675e-05	0.00100072	0
ENSG00000160049	DFFA	geneM0	-0.00471683	0.00269844	-1.74799	-0.291694	5.61233e-05	0.00100072	0
ENSG00000163563	MNDA	geneM6	-0.00469407	0.00290504	-1.61584	-0.291699	5.61092e-05	0.00100072	0
ENSG00000087250	MT3	geneM3	0.0103981	0.00406443	2.55831	0.291455	5.69534e-05	0.00101307	1
ENSG00000138964	PARVG	geneM6	-0.00583104	0.00288989	-2.01774	-0.291384	5.72025e-05	0.00101653	1
ENSG00000280316	AL365181.2	geneM0	0.00711337	0.0023607	3.01325	0.291337	5.73691e-05	0.00101852	1
ENSG00000125462	C1orf61	geneM3	-0.00257704	0.00284053	-0.907239	-0.291231	5.7741e-05	0.00102415	0
ENSG00000255561	FDXACB1	geneM2	-0.00700962	0.00213372	-3.28517	-0.291191	5.78832e-05	0.00102472	1
ENSG00000151693	ASAP2	geneM9	-0.0078885	0.00302469	-2.60804	-0.291201	5.78477e-05	0.00102472	1
ENSG00000155974	GRIP1	geneM9	-0.00666109	0.00271119	-2.45689	-0.291132	5.80943e-05	0.00102749	1
ENSG00000135318	NT5E	geneM3	-0.00519234	0.00283891	-1.82899	-0.291055	5.83677e-05	0.00103135	0
ENSG00000080854	IGSF9B	geneM0	-0.00844753	0.00330435	-2.55649	-0.290941	5.87788e-05	0.00103763	1
ENSG00000112039	FANCE	geneM5	0.010167	0.00273365	3.71919	0.29082	5.92151e-05	0.00104238	1
ENSG00000067167	TRAM1	geneM5	-0.0066812	0.00271503	-2.46082	-0.290847	5.91176e-05	0.00104238	1
ENSG00000139973	SYT16	geneM1	0.00360055	0.00267135	1.34784	0.290829	5.91822e-05	0.00104238	0
ENSG00000135632	SMYD5	geneM7	0.00931113	0.00268269	3.47081	0.290673	5.97491e-05	0.00104881	1
ENSG00000168243	GNG4	geneM9	-0.00601326	0.00221242	-2.71796	-0.290683	5.97148e-05	0.00104881	1
ENSG00000272601	RP11-155G14.5	geneM0	0.00774504	0.00301867	2.56571	0.290704	5.96377e-05	0.00104881	1
ENSG00000101146	RAE1	geneM4	0.00762737	0.00254704	2.9946	0.290637	5.98811e-05	0.00105014	1
ENSG00000138795	LEF1	geneM5	-0.00475802	0.00301069	-1.58037	-0.290589	6.00568e-05	0.00105223	0
ENSG00000128805	ARHGAP22	geneM1	-0.00977788	0.00306608	-3.18905	-0.290542	6.02308e-05	0.00105429	1
ENSG00000101746	NOL4	geneM1	0.00679048	0.00271636	2.49985	0.290503	6.03735e-05	0.0010558	1
ENSG00000196914	ARHGEF12	geneM1	0.00578113	0.00256161	2.25683	0.290456	6.055e-05	0.0010579	1
ENSG00000266028	SRGAP2	geneM6	-0.00610113	0.00279379	-2.18382	-0.290404	6.0741e-05	0.00106024	1
ENSG00000158019	BRE	geneM4	0.00782946	0.00260046	3.01079	0.290317	6.10651e-05	0.00106415	1
ENSG00000136535	TBR1	geneM4	0.00269525	0.00216239	1.24642	0.290313	6.1079e-05	0.00106415	0
ENSG00000079950	STX7	geneM11	-0.0101051	0.0027333	-3.69704	-0.290285	6.11831e-05	0.00106497	1
ENSG00000256824	RP11-21A7A.2	geneM0	-0.00841574	0.00274409	-3.06686	-0.290257	6.12908e-05	0.00106586	1
ENSG00000167615	LENG8	geneM0	0.00789241	0.00223031	3.53871	0.290161	6.16492e-05	0.00107009	1
ENSG00000153933	DGKE	geneM1	0.00655547	0.00242177	2.70689	0.290169	6.16216e-05	0.00107009	1
ENSG00000162817	C1orf115	geneM4	0.00413997	0.00234878	1.76261	0.290092	6.19094e-05	0.00107361	0
ENSG00000140450	ARRDC4	geneM16	-0.00688784	0.00258144	-2.66822	-0.290006	6.22364e-05	0.00107828	1
ENSG00000277476	RP11-147L13.13	geneM0	0.00773131	0.00236456	3.26966	0.289829	6.29109e-05	0.00108818	1
ENSG00000184304	PRKD1	geneM2	-0.00461549	0.00264613	-1.74424	-0.289826	6.29242e-05	0.00108818	0
ENSG00000162729	IGSF8	geneM1	0.00571058	0.00271426	2.10392	0.28972	6.33322e-05	0.00109422	1
ENSG00000134007	ADAM20	geneM0	0.00817923	0.00247317	3.30718	0.289682	6.34776e-05	0.00109572	1
ENSG00000189431	RASSF10	geneM2	-0.00470717	0.00256409	-1.8358	-0.289466	6.4321e-05	0.00110926	0
ENSG00000119446	RBM18	geneM14	-0.00989203	0.00256438	-3.85748	-0.289372	6.46904e-05	0.00111357	1
ENSG00000077684	JADE1	geneM1	0.00649974	0.00213574	3.04333	0.289374	6.46813e-05	0.00111357	1
ENSG00000178015	GPR150	geneM1	0.00477621	0.00231029	2.06736	0.289332	6.4846e-05	0.00111438	1
ENSG00000230445	LRRC37A6P	geneM2	-0.00365631	0.00228044	-1.60333	-0.28933	6.48568e-05	0.00111438	0
ENSG00000146426	TIAM2	geneM1	0.00397416	0.00215711	1.84236	0.289309	6.49398e-05	0.00111478	0
ENSG00000272449	RP3-395M20.12	geneM2	-0.00596155	0.00282087	-2.11337	-0.289195	6.53895e-05	0.00112044	1
ENSG00000154027	AK5	geneM4	0.00320104	0.00192943	1.65907	0.289202	6.53615e-05	0.00112044	0
ENSG00000260267	RP11-452L6.5	geneM0	0.0084155	0.00269043	3.12793	0.288825	6.68793e-05	0.00114492	1
ENSG00000108312	UBTF	geneM5	-0.00798498	0.00298507	-2.67497	-0.288697	6.7399e-05	0.00115065	1
ENSG00000121281	ADCY7	geneM6	-0.00589236	0.00300369	-1.96171	-0.288717	6.73168e-05	0.00115065	1
ENSG00000121858	TNFSF10	geneM6	-0.00539004	0.00314078	-1.71615	-0.288704	6.73726e-05	0.00115065	0
ENSG00000125149	C16orf70	geneM1	0.00442072	0.00266914	1.65623	0.288659	6.75573e-05	0.0011521	0
ENSG00000204257	HLA-DMA	geneM6	-0.00310645	0.00299789	-1.03621	-0.288646	6.76076e-05	0.0011521	0
ENSG00000115942	ORC2	geneM8	0.00492382	0.00292534	1.68316	0.2885	6.82113e-05	0.00116133	0
ENSG00000141314	RHBDL3	geneM0	0.00781949	0.00312998	2.49826	0.288474	6.83173e-05	0.00116208	1
ENSG00000150773	PIH1D2	geneM2	-0.00379349	0.002526	-1.50178	-0.288393	6.86554e-05	0.00116677	0
ENSG00000133624	ZNF767P	geneM0	0.00795576	0.00264354	3.00951	0.288269	6.91735e-05	0.0011745	1
ENSG00000078295	ADCY2	geneM15	0.00490614	0.00264354	1.8559	0.288239	6.92997e-05	0.00117558	0
ENSG00000075461	CACNG4	geneM9	-0.00431066	0.0023908	-1.80302	-0.288187	6.95178e-05	0.00117821	0
ENSG00000144191	CNGA3	geneM16	-0.0050967	0.00206161	-2.47219	-0.288133	6.9745e-05	0.00118032	1
ENSG00000145675	PIK3R1	geneM1	0.00153846	0.00187485	0.820582	0.288128	6.97691e-05	0.00118032	0
ENSG00000118855	MFSD1	geneM6	-0.00536848	0.00238593	-2.25006	-0.287839	7.10009e-05	0.00120008	1
ENSG00000113396	SLC27A6	geneM16	-0.0054814	0.00231024	-2.37265	-0.287773	7.12867e-05	0.00120382	1
ENSG00000050426	LETMD1	geneM0	0.00960246	0.00268035	3.58254	0.287744	7.14115e-05	0.00120393	1
ENSG00000262801	U91319.1	geneM4	0.00805167	0.00268353	3.0004	0.287741	7.14224e-05	0.00120393	1
ENSG00000123810	B9D2	geneM2	-0.00671842	0.00217787	-3.08487	-0.287696	7.16173e-05	0.00120529	1
ENSG00000104419	NDRG1	geneM20	0.00342289	0.00245806	1.39252	0.287693	7.16319e-05	0.00120529	0
ENSG00000134871	COL4A2	geneM5	0.00727069	0.00365857	1.9873	0.287588	7.20888e-05	0.00121188	1
ENSG00000235568	NFAM1	geneM6	-0.00409199	0.00276342	-1.48077	-0.287518	7.23914e-05	0.00121588	0
ENSG00000223414	LINC00473	geneM0	-0.00804962	0.00317244	-2.53736	-0.287365	7.3064e-05	0.00122607	1
ENSG00000260941	LINC00622	geneM1	0.00360654	0.00231186	1.56002	0.287343	7.31637e-05	0.00122664	0
ENSG00000118985	ELL2	geneM1	0.0033511	0.00237732	1.40961	0.287316	7.32844e-05	0.00122756	0
ENSG00000198754	OXCT2	geneM1	0.00599457	0.00231262	2.59211	0.28702	7.46036e-05	0.00124854	1
ENSG00000147571	CRH	geneM1	-0.00775117	0.00324913	-2.38562	-0.2869	7.51483e-05	0.00125653	1
ENSG00000184557	SOCS3	geneM0	0.00590684	0.00262122	2.25347	0.286869	7.52895e-05	0.00125777	1
ENSG00000187699	C2orf88	geneM2	-0.00760056	0.0021619	-3.51568	-0.286812	7.55484e-05	0.00125871	1
ENSG00000268100	ZNF725P	geneM1	0.00687245	0.00272751	2.51968	0.286827	7.54761e-05	0.00125871	1
ENSG00000196735	HLA-DQA1	geneM6	-0.0039592	0.00279636	-1.41584	-0.286813	7.55425e-05	0.00125871	0
ENSG00000163815	CLEC3B	geneM2	-0.00445375	0.00319061	-1.39589	-0.286581	7.66068e-05	0.00127521	0
ENSG00000258603	RP3-414A15.10	geneM2	-0.0043727	0.00213348	-2.04957	-0.286336	7.77463e-05	0.00129303	1
ENSG00000275134	MEG8_2	geneM2	-0.00487829	0.00260483	-1.87279	-0.28623	7.82408e-05	0.00130009	0
ENSG00000154917	RAB6B	geneM4	0.00255988	0.0024138	1.06052	0.286201	7.83812e-05	0.00130127	0
ENSG00000166260	COX11	geneM0	0.0090027	0.00243546	3.69651	0.286172	7.85139e-05	0.00130231	1
ENSG00000231528	FAM225A	geneM0	0.00896705	0.00310604	2.88697	0.286052	7.9084e-05	0.00131061	1
ENSG00000100583	SAMD15	geneM2	-0.00426831	0.00287646	-1.48387	-0.285942	7.96086e-05	0.00131813	0
ENSG00000269997	RP11-214K3.21	geneM0	0.00736435	0.00278495	2.64434	0.285839	8.01063e-05	0.00132314	1
ENSG00000160445	ZER1	geneM4	0.00549788	0.00239792	2.29277	0.285858	8.00146e-05	0.00132314	1
ENSG00000145248	SLC10A4	geneM2	-0.00476893	0.00226896	-2.10182	-0.285835	8.01238e-05	0.00132314	1
ENSG00000138400	MDH1B	geneM2	-0.00368951	0.00224586	-1.6428	-0.285763	8.04732e-05	0.00132774	0
ENSG00000178053	MLF1	geneM2	-0.00319893	0.00282193	-1.1336	-0.285568	8.14202e-05	0.00134218	0
ENSG00000220008	LINGO3	geneM9	-0.00494659	0.00290335	-1.70375	-0.285527	8.16186e-05	0.00134426	0
ENSG00000171115	GIMAP8	geneM6	-0.00559071	0.00292235	-1.91309	-0.285482	8.1842e-05	0.00134675	0
ENSG00000230530	LIMD1-AS1	geneM0	0.0102784	0.00250658	4.10057	0.285422	8.21365e-05	0.00135041	1
ENSG00000033122	LRRC7	geneM4	0.00473501	0.00279385	1.6948	0.285406	8.22152e-05	0.00135051	0
ENSG00000172164	SNTB1	geneM2	-0.0015419	0.00183221	-0.841549	-0.28537	8.23942e-05	0.00135226	0
ENSG00000176102	CSTF3	geneM4	0.00455421	0.0028094	1.62106	0.285275	8.28645e-05	0.00135879	0
ENSG00000103319	EEF2K	geneM0	0.00761791	0.00319346	2.38547	0.2852	8.32363e-05	0.00136249	1
ENSG00000110723	EXPH5	geneM16	-0.00699835	0.00298083	-2.34778	-0.285201	8.32335e-05	0.00136249	1
ENSG00000155099	TMEM55A	geneM0	-0.00735991	0.0024351	-3.02243	-0.284992	8.42824e-05	0.00137841	1
ENSG00000156050	FAM161B	geneM13	0.00789583	0.00268706	2.93846	0.284912	8.46877e-05	0.00138262	1
ENSG00000168959	GRM5	geneM4	0.0038984	0.00252662	1.54293	0.284913	8.4681e-05	0.00138262	0
ENSG00000124134	KCNS1	geneM1	0.0030348	0.00274237	1.10664	0.284858	8.49607e-05	0.00138586	0
ENSG00000003147	ICA1	geneM1	0.00486902	0.00252324	1.92967	0.284639	8.60832e-05	0.00140295	0
ENSG00000073614	KDM5A	geneM10	0.00638003	0.00318974	2.00017	0.284468	8.69668e-05	0.00141611	1
ENSG00000086730	LAT2	geneM6	-0.00533554	0.00298749	-1.78596	-0.284311	8.77842e-05	0.00142817	0
ENSG00000204161	C10orf128	geneM6	-0.00673659	0.0027238	-2.47324	-0.284247	8.81193e-05	0.00143238	1
ENSG00000243175	RP11-58H15.1	geneM8	0.00565264	0.00261205	2.16406	0.284119	8.87982e-05	0.00144216	1
ENSG00000185860	C1orf110	geneM16	-0.00490566	0.002202	-2.22781	-0.283986	8.95031e-05	0.00145235	1
ENSG00000136878	USP20	geneM0	0.00746537	0.00251256	2.97122	0.283924	8.98355e-05	0.00145647	1
ENSG00000024048	UBR2	geneM11	0.00466955	0.00246903	1.89125	0.283898	8.99777e-05	0.00145751	0
ENSG00000103653	CSK	geneM6	-0.00796975	0.0031229	-2.55204	-0.283841	9.02823e-05	0.00146118	1
ENSG00000164080	RAD54L2	geneM0	0.00607818	0.00217896	2.78949	0.283782	9.05991e-05	0.00146504	1
ENSG00000260469	C15orf59-AS1	geneM0	-0.00692178	0.00230037	-3.00898	-0.283689	9.11075e-05	0.00147198	1
ENSG00000133019	CHRM3	geneM1	0.00270538	0.0024771	1.09216	0.283633	9.14102e-05	0.0014756	0
ENSG00000085377	PREP	geneM1	0.00292011	0.00217739	1.3411	0.283546	9.18834e-05	0.00148196	0
ENSG00000253729	PRKDC	geneM1	0.00520653	0.00305295	1.70541	0.283521	9.20214e-05	0.0014829	0
ENSG00000126883	NUP214	geneM0	0.00609986	0.0025726	2.37108	0.283502	9.21256e-05	0.0014833	1
ENSG00000229659	RP11-345K20.2	geneM1	0.00636169	0.00243012	2.61785	0.283434	9.24977e-05	0.00148673	1
ENSG00000198300	PEG3	geneM9	-0.00661738	0.00281159	-2.35361	-0.283448	9.24227e-05	0.00148673	1
ENSG00000108828	VAT1	geneM2	-0.00496772	0.00227912	-2.17967	-0.283393	9.2725e-05	0.0014891	1
ENSG00000164076	CAMKV	geneM4	0.0080463	0.00281365	2.85974	0.283376	9.28188e-05	0.00148933	1
ENSG00000109927	TECTA	geneM7	-0.00802212	0.00274381	-2.92372	-0.283254	9.34986e-05	0.00149886	1
ENSG00000101349	PAK7	geneM1	0.00384901	0.00233682	1.64711	0.28324	9.35733e-05	0.00149886	0
ENSG00000243244	STON1	geneM2	-0.00530572	0.00239163	-2.21846	-0.283213	9.37258e-05	0.00150001	1
ENSG00000172578	KLHL6	geneM6	-0.00662205	0.00279857	-2.36622	-0.283172	9.39531e-05	0.00150159	1
ENSG00000157782	CABP1	geneM15	0.0028302	0.00197367	1.43398	0.283166	9.39852e-05	0.00150159	0
ENSG00000073737	DHRS9	geneM6	-0.00587974	0.00265329	-2.21602	-0.28308	9.44723e-05	0.00150809	1
ENSG00000280057	RP1-168L15.6	geneM0	0.0083297	0.00272642	3.05518	0.282998	9.49343e-05	0.0015132	1
ENSG00000149311	ATM	geneM6	-0.00535335	0.00264631	-2.02295	-0.282994	9.4955e-05	0.0015132	1
ENSG00000086102	NFX1	geneM12	0.00599574	0.0026419	2.26948	0.282948	9.52142e-05	0.00151475	1
ENSG00000280153	RP11-876N24.3	geneM6	-0.00340951	0.0025229	-1.35143	-0.282949	9.52092e-05	0.00151475	0
ENSG00000177426	TGIF1	geneM16	-0.00278678	0.00227321	-1.22592	-0.282843	9.58112e-05	0.00152295	0
ENSG00000168246	UBTD2	geneM2	-0.00783245	0.00293494	-2.66869	-0.282712	9.65606e-05	0.00153356	1
ENSG00000266786	LGALS9DP	geneM6	-0.00477607	0.00261777	-1.82448	-0.282669	9.68053e-05	0.00153614	0
ENSG00000260572	RP11-16N11.2	geneM0	0.00816236	0.00270427	3.01833	0.282611	9.71424e-05	0.00154018	1
ENSG00000151445	VIPAS39	geneM1	0.00874625	0.00248096	3.52535	0.282577	9.73378e-05	0.00154197	1
ENSG00000239523	MYLK-AS1	geneM0	0.00898873	0.00280631	3.20304	0.282474	9.79337e-05	0.00154878	1
ENSG00000123094	RASSF8	geneM3	-0.00405662	0.0021384	-1.89704	-0.282481	9.78944e-05	0.00154878	0
ENSG00000152689	RASGRP3	geneM20	-0.0100173	0.00324795	-3.08417	-0.282392	9.84107e-05	0.00155375	1
ENSG00000106034	CPED1	geneM5	-0.0048995	0.00344952	-1.42034	-0.282391	9.84143e-05	0.00155375	0
ENSG00000164776	PHKG1	geneM16	-0.00433827	0.00225991	-1.91967	-0.282318	9.88438e-05	0.00155921	0
ENSG00000184384	MAML2	geneM3	-0.00337389	0.00232508	-1.45109	-0.282289	9.90112e-05	0.00156053	0
ENSG00000154727	GABPA	geneM3	-0.00654948	0.00237945	-2.75251	-0.28226	9.91859e-05	0.00156197	1
ENSG00000186591	UBE2H	geneM10	0.00637571	0.00304263	2.09546	0.282217	9.94355e-05	0.00156458	1
ENSG00000118640	VAMP8	geneM6	-0.00410185	0.00286199	-1.43322	-0.282185	9.96268e-05	0.00156627	0
ENSG00000104327	CALB1	geneM9	-0.00480215	0.00241471	-1.9887	-0.282126	9.99759e-05	0.00157044	1
ENSG00000012232	EXTL3	geneM1	0.00539215	0.00230189	2.34249	0.282085	0.00010022	0.00157295	1
ENSG00000281881	SPRY4-IT1	geneM6	-0.00695347	0.00271456	-2.56155	-0.282056	0.000100392	0.00157433	1
ENSG00000083290	ULK2	geneM1	0.0055505	0.0024496	2.26588	0.281953	0.000101003	0.0015786	1
ENSG00000147872	PLIN2	geneM0	0.00716441	0.00316628	2.26272	0.28198	0.000100843	0.0015786	1
ENSG00000197580	BCO2	geneM2	-0.00467486	0.00256601	-1.82184	-0.281967	0.000100919	0.0015786	0
ENSG00000174844	DNAH12	geneM2	-0.00420202	0.0027953	-1.50324	-0.281994	0.000100761	0.0015786	0
ENSG00000179593	ALOX15B	geneM4	0.00621918	0.00298276	2.08504	0.281895	0.000101355	0.00158014	1
ENSG00000173706	HEG1	geneM5	-0.0058062	0.00329024	-1.76467	-0.281901	0.000101315	0.00158014	0
ENSG00000099385	BCL7C	geneM2	-0.00460235	0.00299838	-1.53495	-0.281906	0.000101287	0.00158014	0
ENSG00000138413	IDH1	geneM6	-0.00453381	0.00254439	-1.78188	-0.281774	0.000102079	0.00158877	0
ENSG00000115318	LOXL3	geneM6	-0.00271483	0.00221441	-1.22598	-0.281782	0.000102033	0.00158877	0
ENSG00000234685	NUS1P2	geneM1	0.00677772	0.00255939	2.64818	0.281748	0.00010224	0.00158996	1
ENSG00000178394	HTR1A	geneM4	0.00787661	0.0031685	2.48592	0.281704	0.000102503	0.00159272	1
ENSG00000260328	RP11-416I2.1	geneM4	0.00700886	0.0027483	2.55025	0.281668	0.000102726	0.00159485	1
ENSG00000104728	ARHGEF10	geneM10	0.00766579	0.00247313	3.09964	0.281575	0.000103288	0.00160226	1
ENSG00000123095	BHLHE41	geneM6	-0.00504218	0.00270851	-1.8616	-0.281519	0.00010363	0.00160622	0
ENSG00000213385	RP11-577H5.1	geneM1	0.0064651	0.00225993	2.86075	0.281488	0.000103825	0.00160667	1
ENSG00000011243	AKAP8L	geneM0	0.00718609	0.00304475	2.36015	0.281487	0.000103831	0.00160667	1
ENSG00000272398	CD24	geneM2	-0.00532869	0.00279901	-1.90378	-0.281437	0.000104137	0.00161007	0
ENSG00000262890	RP11-424M24.5	geneM2	-0.00358651	0.00258464	-1.38763	-0.281404	0.000104339	0.00161187	0
ENSG00000197912	SPG7	geneM1	0.00567724	0.00281696	2.01538	0.281389	0.000104434	0.00161199	1
ENSG00000100439	ABHD4	geneM3	0.0115953	0.00300566	3.85781	0.281308	0.000104934	0.00161837	1
ENSG00000100982	PCIF1	geneM0	0.00514894	0.00265997	1.93571	0.281262	0.000105221	0.00162146	0
ENSG00000134243	SORT1	geneM1	0.00207714	0.00239754	0.866362	0.281213	0.000105523	0.00162478	0
ENSG00000005844	ITGAL	geneM6	-0.00525526	0.0032001	-1.64222	-0.281094	0.000106267	0.00163488	0
ENSG00000141519	CCDC40	geneM2	-0.0041367	0.00251712	-1.64342	-0.281042	0.000106597	0.0016386	0
ENSG00000115252	PDE1A	geneM1	0.00271267	0.00224435	1.20867	0.28095	0.000107173	0.0016461	0
ENSG00000271576	RP11-486G15.2	geneM0	0.0077293	0.00259316	2.98065	0.280909	0.000107432	0.00164873	1
ENSG00000167772	ANGPTL4	geneM0	0.00542918	0.00308865	1.75778	0.280827	0.000107955	0.0016554	0
ENSG00000136636	KCTD3	geneM10	0.0073433	0.00311168	2.35992	0.280799	0.000108133	0.00165668	1
ENSG00000268518	CTD-2545M3.8	geneM1	0.00491048	0.00223795	2.19418	0.280786	0.000108216	0.00165668	1
ENSG00000259448	RP11-16E12.1	geneM1	0.00646013	0.00238019	2.71413	0.28072	0.000108637	0.00166177	1
ENSG00000143869	GDF7	geneM22	0.00311708	0.00190015	1.64044	0.2806	0.000109406	0.00167078	0
ENSG00000234473	ZNF101P2	geneM1	0.00302804	0.00223789	1.35308	0.280605	0.000109379	0.00167078	0
ENSG00000180263	FGD6	geneM3	-0.00558762	0.00312834	-1.78613	-0.280565	0.000109633	0.00167289	0
ENSG00000141380	SS18	geneM3	-0.00588539	0.00248438	-2.36896	-0.280544	0.000109769	0.0016736	1
ENSG00000140526	ABHD2	geneM1	0.0067109	0.00261666	2.56468	0.280484	0.000110161	0.00167821	1
ENSG00000130414	NDUFA10	geneM1	0.00413466	0.00260977	1.5843	0.280343	0.000111078	0.00169079	0
ENSG00000119392	GLE1	geneM0	0.00788116	0.0027942	2.82054	0.280152	0.000112332	0.00170439	1
ENSG00000163629	PTPN13	geneM10	0.00678707	0.0030846	2.20031	0.280151	0.000112337	0.00170439	1
ENSG00000166263	STXBP4	geneM16	-0.0042758	0.00203492	-2.10121	-0.28019	0.00011208	0.00170439	1
ENSG00000142512	SIGLEC10	geneM6	-0.00593508	0.0032003	-1.85454	-0.280159	0.000112287	0.00170439	0
ENSG00000182095	TNRC18	geneM2	-0.00605451	0.00280183	-2.16091	-0.280045	0.000113045	0.00171374	1
ENSG00000140955	ADAD2	geneM0	-0.007901	0.00296153	-2.66788	-0.279957	0.000113626	0.00172117	1
ENSG00000165495	PKNOX2	geneM1	0.00529812	0.00278437	1.90281	0.279925	0.000113844	0.00172299	0
ENSG00000280650	KCNIP4-IT1	geneM4	0.00507528	0.00302612	1.67716	0.279912	0.000113931	0.00172299	0
ENSG00000185215	TNFAIP2	geneM5	-0.00581366	0.00248182	-2.3425	-0.279889	0.000114085	0.00172301	1
ENSG00000133665	DYDC2	geneM2	-0.00498068	0.0030813	-1.61642	-0.279884	0.000114117	0.00172301	0
ENSG00000142687	KIAA0319L	geneM7	0.00821355	0.00248126	3.31024	0.279781	0.000114812	0.00173211	1
ENSG00000154655	L3MBTL4	geneM15	0.00655178	0.00258929	2.53034	0.279737	0.000115108	0.00173409	1
ENSG00000183963	SMTN	geneM19	0.00848841	0.00356642	2.38009	0.279734	0.000115129	0.00173409	1
ENSG00000132819	RBM38	geneM2	-0.00552696	0.00264993	-2.0857	-0.279699	0.000115362	0.0017362	1
ENSG00000239857	GET4	geneM0	0.00633843	0.00239342	2.64827	0.279625	0.000115865	0.00174235	1
ENSG00000172932	ANKRD13D	geneM0	-0.00646707	0.00282072	-2.29271	-0.279443	0.000117107	0.00175963	1
ENSG00000148400	NOTCH1	geneM2	-0.00622915	0.00284951	-2.18604	-0.279417	0.000117286	0.0017609	1
ENSG00000280054	RP1-197B17.7	geneM0	0.00694459	0.00270512	2.5672	0.279336	0.000117846	0.00176787	1
ENSG00000161267	BDH1	geneM0	0.00711223	0.00251322	2.82993	0.279317	0.000117982	0.00176849	1
ENSG00000185085	INTS5	geneM4	0.0060515	0.00259593	2.33115	0.279299	0.000118103	0.0017689	1
ENSG00000283361	ENSG00000283361	geneM2	-0.00481065	0.00253708	-1.89614	-0.279237	0.000118536	0.00177395	0
ENSG00000252690	SCARNA15	geneM0	0.00729379	0.00263227	2.77091	0.279122	0.000119338	0.0017831	1
ENSG00000147655	RSPO2	geneM15	0.00361691	0.00229918	1.57313	0.27913	0.000119277	0.0017831	0
ENSG00000127540	UQCR11	geneM7	-0.00784056	0.00295559	-2.65279	-0.27904	0.000119911	0.00179023	1
ENSG00000224812	TMEM72-AS1	geneM11	0.00630281	0.00244791	2.57477	0.27898	0.000120329	0.00179504	1
ENSG00000161395	PGAP3	geneM1	0.00625778	0.00270581	2.31272	0.278954	0.000120511	0.00179632	1
ENSG00000135046	ANXA1	geneM2	-0.00523422	0.00285787	-1.83151	-0.278771	0.000121812	0.00181427	0
ENSG00000142409	ZNF787	geneM0	-0.00850176	0.00300017	-2.83376	-0.278679	0.000122472	0.00182008	1
ENSG00000153902	LGI4	geneM1	0.0063541	0.00262615	2.41955	0.278663	0.000122588	0.00182008	1
ENSG00000145715	RASA1	geneM1	0.00379383	0.00226316	1.67634	0.278662	0.000122593	0.00182008	0
ENSG00000164327	RICTOR	geneM8	0.00288893	0.00264651	1.0916	0.278663	0.000122582	0.00182008	0
ENSG00000254510	RP11-867G23.10	geneM2	-0.00607008	0.00271324	-2.23721	-0.2786	0.000123034	0.00182518	1
ENSG00000085721	RRN3	geneM0	0.00867087	0.00272587	3.18095	0.278536	0.0001235	0.00183064	1
ENSG00000187984	ANKRD19P	geneM4	0.00902512	0.00291356	3.09762	0.278428	0.000124277	0.0018407	1
ENSG00000150977	RILPL2	geneM6	-0.00583944	0.00288901	-2.02126	-0.278412	0.0001244	0.00184106	1
ENSG00000150995	ITPR1	geneM4	0.00403509	0.0024891	1.6211	0.278345	0.000124881	0.00184526	0
ENSG00000158869	FCER1G	geneM6	-0.00395738	0.00309161	-1.28004	-0.278354	0.000124817	0.00184526	0
ENSG00000125968	ID1	geneM2	-0.00459677	0.00280608	-1.63815	-0.27831	0.000125142	0.00184765	0
ENSG00000174469	CNTNAP2	geneM4	0.00450235	0.00247556	1.81872	0.278271	0.000125425	0.00185037	0
ENSG00000157227	MMP14	geneM18	-0.00392444	0.00276675	-1.41843	-0.278224	0.000125767	0.00185395	0
ENSG00000154721	JAM2	geneM5	-0.00437491	0.00263547	-1.66001	-0.278087	0.000126779	0.00186628	0
ENSG00000138738	PRDM5	geneM16	-0.00295199	0.00200658	-1.47115	-0.278084	0.000126803	0.00186628	0
ENSG00000198270	TMEM116	geneM0	0.00845778	0.00274827	3.0775	0.278036	0.000127161	0.0018686	1
ENSG00000151692	RNF144A	geneM8	0.00632801	0.00241605	2.61916	0.278038	0.000127146	0.0018686	1
ENSG00000118307	CASC1	geneM2	-0.00371439	0.00271473	-1.36823	-0.277982	0.000127562	0.00187302	0
ENSG00000129472	RAB2B	geneM0	-0.00573718	0.0023451	-2.44645	-0.277892	0.000128228	0.00188132	1
ENSG00000119900	OGFRL1	geneM3	-0.00765734	0.00279774	-2.73698	-0.277877	0.000128341	0.00188149	1
ENSG00000260942	CAPN10-AS1	geneM0	0.00823994	0.00271643	3.03337	0.27782	0.000128767	0.00188627	1
ENSG00000282164	ENSG00000282164	geneM1	0.00294305	0.00231418	1.27174	0.277774	0.000129115	0.00188987	0
ENSG00000173947	PIFO	geneM2	-0.00325089	0.00246161	-1.32064	-0.277748	0.000129313	0.00189128	0
ENSG00000174227	PIGG	geneM0	0.00709979	0.0024721	2.87197	0.277656	0.000130004	0.00189992	1
ENSG00000177640	CASC2	geneM2	-0.00330092	0.00257163	-1.28359	-0.277556	0.000130766	0.00190955	0
ENSG00000144959	NCEH1	geneM4	0.00396754	0.00250583	1.58333	0.277517	0.000131065	0.00191243	0
ENSG00000240137	ERICH6-AS1	geneM2	-0.0038461	0.00225124	-1.70844	-0.277474	0.000131394	0.00191572	0
ENSG00000248309	MEF2C-AS1	geneM1	0.00733478	0.00267969	2.73717	0.27741	0.000131881	0.00192054	1
ENSG00000115353	TACR1	geneM9	-0.00423718	0.00226509	-1.87064	-0.277404	0.00013193	0.00192054	0
ENSG00000100218	RSPH14	geneM2	-0.00407625	0.00255531	-1.59521	-0.277372	0.000132173	0.00192258	0
ENSG00000156467	UQCRB	geneM14	-0.00824995	0.00331433	-2.48918	-0.277344	0.000132388	0.00192271	1
ENSG00000198722	UNC13B	geneM11	0.0067034	0.00278412	2.40773	0.277356	0.000132295	0.00192271	1
ENSG00000073536	NLE1	geneM1	0.00577071	0.00244098	2.36409	0.277249	0.000133124	0.00193073	1
ENSG00000187554	TLR5	geneM6	-0.00296449	0.00253589	-1.16902	-0.277246	0.000133147	0.00193073	0
ENSG00000251682	RP11-631M6.3	geneM2	-0.00500822	0.00256216	-1.95468	-0.277197	0.000133531	0.0019348	0
ENSG00000182247	UBE2E2	geneM1	0.00470197	0.00209105	2.24862	0.277148	0.000133912	0.00193881	1
ENSG00000274682	RP11-385G16.1	geneM1	0.00464702	0.00220723	2.10536	0.277049	0.000134682	0.00194845	1
ENSG00000272870	RP11-798M19.6	geneM0	0.0079419	0.0023728	3.34706	0.276964	0.000135349	0.00195516	1
ENSG00000136367	ZFHX2	geneM0	-0.00645741	0.0029601	-2.18148	-0.276952	0.000135443	0.00195516	1
ENSG00000168961	LGALS9	geneM6	-0.00462176	0.0030765	-1.50228	-0.27695	0.00013546	0.00195516	0
ENSG00000105327	BBC3	geneM1	0.0060277	0.00237776	2.53504	0.276906	0.000135808	0.00195717	1
ENSG00000153107	ANAPC1	geneM17	0.00334699	0.0021238	1.57595	0.276906	0.000135808	0.00195717	0
ENSG00000277734	TRAC	geneM2	-0.00463426	0.00253481	-1.82825	-0.276881	0.000136003	0.00195846	0
ENSG00000113971	NPHP3	geneM0	0.00914169	0.00247306	3.69651	0.276824	0.000136451	0.0019634	1
ENSG00000228477	RP3-342P20.2	geneM0	-0.00899642	0.00270006	-3.33193	-0.276732	0.000137188	0.00197248	1
ENSG00000088280	ASAP3	geneM0	0.0100517	0.00317666	3.16423	0.276652	0.000137819	0.00197926	1
ENSG00000166851	PLK1	geneM0	0.0083857	0.00267989	3.12913	0.276633	0.000137977	0.00197926	1
ENSG00000134461	ANKRD16	geneM0	0.00644914	0.00256518	2.51411	0.276646	0.000137874	0.00197926	1
ENSG00000172260	NEGR1	geneM1	0.00216484	0.00196706	1.10054	0.276593	0.000138294	0.00198229	0
ENSG00000137942	FNBP1L	geneM2	-0.00348058	0.00294718	-1.18098	-0.276528	0.000138822	0.00198833	0
ENSG00000131016	AKAP12	geneM4	0.00685205	0.00227268	3.01496	0.276481	0.000139199	0.00199111	1
ENSG00000051128	HOMER3	geneM0	-0.00508877	0.00266349	-1.91056	-0.276477	0.00013923	0.00199111	0
ENSG00000135245	HILPDA	geneM0	0.00716096	0.00266181	2.69026	0.276438	0.000139544	0.00199407	1
ENSG00000228485	GRK5-IT1	geneM5	-0.00619162	0.00237127	-2.6111	-0.276336	0.000140372	0.00200353	1
ENSG00000143119	CD53	geneM6	-0.00513106	0.00304759	-1.68364	-0.27633	0.00014042	0.00200353	0
ENSG00000174123	TLR10	geneM6	-0.00455719	0.00281548	-1.61862	-0.276246	0.000141109	0.00201183	0
ENSG00000169184	MN1	geneM9	-0.00369157	0.00251944	-1.46523	-0.276186	0.000141602	0.00201732	0
ENSG00000197646	PDCD1LG2	geneM6	-0.00360079	0.00259173	-1.38934	-0.27616	0.000141816	0.00201882	0
ENSG00000007171	NOS2	geneM1	0.00538222	0.00254816	2.1122	0.27611	0.000142225	0.00202311	1
ENSG00000116815	CD58	geneM18	-0.00430486	0.00239998	-1.7937	-0.276088	0.000142407	0.00202415	0
ENSG00000163885	CCDC37	geneM2	-0.00363425	0.00272025	-1.336	-0.27607	0.000142549	0.00202463	0
ENSG00000100285	NEFH	geneM0	-0.00702149	0.00256229	-2.74032	-0.276022	0.000142954	0.00202884	1
ENSG00000157693	C9orf91	geneM1	0.00539151	0.00228092	2.36374	0.275986	0.000143249	0.00203148	1
ENSG00000177432	NAP1L5	geneM13	-0.00961115	0.00277707	-3.4609	-0.275959	0.000143472	0.0020331	1
ENSG00000254978	ALG1L9P	geneM0	0.00862926	0.00233643	3.69335	0.27593	0.000143717	0.00203503	1
ENSG00000172613	RAD9A	geneM2	0.00894093	0.00253915	3.52123	0.275773	0.000145024	0.00205198	1
ENSG00000179361	ARID3B	geneM2	-0.00483129	0.00206173	-2.34332	-0.275707	0.000145576	0.00205823	1
ENSG00000152763	WDR78	geneM2	-0.00338651	0.00282078	-1.20056	-0.275572	0.00014672	0.00207284	0
ENSG00000251022	THAP9-AS1	geneM0	0.00759146	0.00265479	2.85953	0.275521	0.00014715	0.00207734	1
ENSG00000004864	SLC25A13	geneM0	-0.00758373	0.00284506	-2.66558	-0.275441	0.000147834	0.0020846	1
ENSG00000188338	SLC38A3	geneM2	-0.00403378	0.0026981	-1.49505	-0.275435	0.000147887	0.0020846	0
ENSG00000185681	MORN5	geneM2	-0.00351235	0.00287535	-1.22154	-0.275269	0.000149313	0.0021031	0
ENSG00000013503	POLR3B	geneM0	-0.00686562	0.00292342	-2.34849	-0.275256	0.000149426	0.00210311	1
ENSG00000215067	ALOX12-AS1	geneM0	0.00768115	0.00246777	3.11259	0.275092	0.000150844	0.00212147	1
ENSG00000180979	LRRC57	geneM1	0.00398248	0.00216832	1.83667	0.275075	0.000150993	0.00212197	0
ENSG00000181789	COPG1	geneM13	0.00527644	0.00283685	1.85996	0.274937	0.000152198	0.00213729	0
ENSG00000127481	UBR4	geneM0	0.00540271	0.00284214	1.90093	0.274663	0.00015462	0.00216967	0
ENSG00000227500	SCAMP4	geneM2	-0.006452	0.00204476	-3.15539	-0.27454	0.000155722	0.00218351	1
ENSG00000124193	SRSF6	geneM0	-0.00867248	0.00292954	-2.96036	-0.274512	0.000155974	0.00218375	1
ENSG00000196872	KIAA1211L	geneM4	0.00389349	0.00304379	1.27916	0.274518	0.000155918	0.00218375	0
ENSG00000150656	CNDP1	geneM8	-0.00861595	0.00332962	-2.58767	-0.274498	0.000156101	0.00218389	1
ENSG00000144028	SNRNP200	geneM0	0.00715575	0.00295734	2.41966	0.274324	0.000157672	0.00220257	1
ENSG00000188039	NWD1	geneM2	-0.00367734	0.00233659	-1.57381	-0.274334	0.000157578	0.00220257	0
ENSG00000136160	EDNRB	geneM3	-0.00564947	0.00267325	-2.11333	-0.274225	0.000158569	0.00221345	1
ENSG00000146066	HIGD2A	geneM7	-0.00700775	0.00293903	-2.38438	-0.274154	0.000159219	0.00222085	1
ENSG00000110074	FOXRED1	geneM1	0.00544694	0.00215402	2.52873	0.27413	0.000159442	0.00222145	1
ENSG00000171824	EXOSC10	geneM1	0.00604426	0.0027367	2.20859	0.274123	0.000159499	0.00222145	1
ENSG00000170949	ZNF160	geneM8	0.00738437	0.00255032	2.89547	0.274058	0.000160095	0.00222809	1
ENSG00000171450	CDK5R2	geneM1	-0.0114157	0.00327572	-3.48493	-0.27396	0.000161003	0.00223906	1
ENSG00000235903	CPB2-AS1	geneM20	0.00531178	0.00211683	2.50931	0.273885	0.000161697	0.00224536	1
ENSG00000107295	SH3GL2	geneM4	0.002584	0.00183825	1.40568	0.273895	0.000161605	0.00224536	0
ENSG00000139687	RB1	geneM6	-0.00563811	0.00236861	-2.38035	-0.273775	0.000162723	0.00225794	1
ENSG00000157219	HTR5A	geneM1	0.00450939	0.00214683	2.10048	0.273739	0.00016306	0.00226094	1
ENSG00000150527	CTAGE5	geneM0	0.00585449	0.00310508	1.88546	0.273703	0.000163392	0.00226385	0
ENSG00000213445	SIPA1	geneM6	-0.00513427	0.00282457	-1.81772	-0.273689	0.000163523	0.00226399	0
ENSG00000185052	SLC24A3	geneM2	-0.00283199	0.0023843	-1.18777	-0.273644	0.000163947	0.00226818	0
ENSG00000259038	CTD-2325P2.4	geneM3	-0.00457394	0.00285281	-1.60331	-0.273524	0.000165078	0.00228213	0
ENSG00000047936	ROS1	geneM11	0.00289193	0.00246344	1.17394	0.273271	0.00016749	0.00231376	0
ENSG00000110427	KIAA1549L	geneM1	0.00255233	0.00247327	1.03196	0.273088	0.000169259	0.00233648	0
ENSG00000273570	RMST_5	geneM2	-0.00729521	0.00226529	-3.22043	-0.27307	0.000169438	0.00233722	1
ENSG00000261652	C15orf65	geneM2	-0.00424595	0.00220984	-1.92139	-0.273039	0.000169735	0.00233786	0
ENSG00000146005	PSD2	geneM3	-0.00447184	0.00285986	-1.56366	-0.27305	0.000169624	0.00233786	0
ENSG00000118922	KLF12	geneM3	-0.00482475	0.0030809	-1.56602	-0.272989	0.00017022	0.00234282	0
ENSG00000134333	LDHA	geneM1	0.00514279	0.00258212	1.99169	0.272876	0.000171322	0.00235625	1
ENSG00000242759	LINC00882	geneM1	0.00530031	0.00269916	1.96369	0.272797	0.000172104	0.00236526	1
ENSG00000176208	ATAD5	geneM0	0.00619355	0.00267931	2.31163	0.272689	0.000173168	0.00237813	1
ENSG00000085231	TAF9	geneM14	-0.00849587	0.00238578	-3.56104	-0.272642	0.000173638	0.00238283	1
ENSG00000100150	DEPDC5	geneM1	0.00520478	0.00259707	2.0041	0.272604	0.000174012	0.00238621	1
ENSG00000108506	INTS2	geneM0	0.0071457	0.00299341	2.38714	0.27251	0.000174947	0.00239728	1
ENSG00000176595	KBTBD11	geneM1	0.00344133	0.00296248	1.16164	0.272356	0.000176494	0.0024167	0
ENSG00000108469	RECQL5	geneM0	0.00836102	0.00272222	3.07139	0.272235	0.000177713	0.00243161	1
ENSG00000228798	AP000473.5	geneM3	-0.00599271	0.00250566	-2.39167	-0.272093	0.000179163	0.00244965	1
ENSG00000148123	RP11-35N6.1	geneM2	-0.00458608	0.00295396	-1.55252	-0.272062	0.000179482	0.00245222	0
ENSG00000197177	GPR123	geneM1	-0.00992039	0.00324525	-3.0569	-0.271763	0.000182565	0.00249252	1
ENSG00000173227	SYT12	geneM1	-0.00795522	0.00284631	-2.79492	-0.271691	0.000183316	0.00250095	1
ENSG00000188921	PTPLAD2	geneM6	-0.00153518	0.00238078	-0.64482	-0.271676	0.000183468	0.00250119	0
ENSG00000184162	NR2C2AP	geneM1	0.00542117	0.00242429	2.23619	0.271594	0.000184328	0.00251009	1
ENSG00000181085	MAPK15	geneM2	-0.0047699	0.00281672	-1.69343	-0.271588	0.00018439	0.00251009	0
ENSG00000260114	CTD-2574D22.4	geneM3	-0.00711074	0.00252232	-2.81913	-0.271522	0.000185091	0.00251231	1
ENSG00000150938	CRIM1	geneM5	0.00693708	0.00300834	2.30595	0.27153	0.000184997	0.00251231	1
ENSG00000146221	TCTE1	geneM2	-0.00475635	0.00241987	-1.96554	-0.271559	0.000184699	0.00251231	1
ENSG00000171444	MCC	geneM3	-0.00313093	0.00251556	-1.24462	-0.271542	0.00018488	0.00251231	0
ENSG00000057657	PRDM1	geneM0	-0.00779501	0.00302532	-2.57659	-0.271397	0.000186406	0.00252833	1
ENSG00000198168	SVIP	geneM4	0.00479889	0.00262575	1.82762	0.271381	0.000186576	0.0025288	0
ENSG00000196782	MAML3	geneM2	-0.00359228	0.00212971	-1.68674	-0.271309	0.000187346	0.00253739	0
ENSG00000104218	CSPP1	geneM2	-0.00536283	0.00286537	-1.8716	-0.271221	0.000188278	0.00254817	0
ENSG00000132026	RTBDN	geneM1	0.00471776	0.00224767	2.09895	0.271198	0.000188526	0.00254967	1
ENSG00000279095	AC092066.1	geneM0	0.00698538	0.00230612	3.02907	0.271146	0.000189087	0.00255542	1
ENSG00000163590	PPM1L	geneM1	0.00475832	0.00266191	1.78756	0.271063	0.00018998	0.00256562	0
ENSG00000129657	SEC14L1	geneM1	0.00527368	0.00280368	1.88099	0.270979	0.000190884	0.00257597	0
ENSG00000205220	PSMB10	geneM9	-0.00574043	0.00229999	-2.49585	-0.270958	0.000191119	0.00257727	1
ENSG00000163536	SERPINI1	geneM4	0.00236556	0.00186607	1.26767	0.270943	0.000191275	0.00257752	0
ENSG00000130475	FCHO1	geneM8	0.00323614	0.00301055	1.07493	0.270823	0.00019259	0.00259338	0
ENSG00000122367	LDB3	geneM20	0.00359027	0.00261351	1.37373	0.270765	0.000193227	0.00260007	0
ENSG00000151718	WWC2	geneM0	0.00700803	0.00290134	2.41544	0.270744	0.000193454	0.00260126	1
ENSG00000188916	FAM196A	geneM9	-0.00346987	0.00257803	-1.34594	-0.270534	0.00019577	0.00263049	0
ENSG00000163328	GPR155	geneM4	0.00694663	0.00297639	2.33391	0.270487	0.000196288	0.00263386	1
ENSG00000127472	PLA2G5	geneM3	-0.00444308	0.00260361	-1.70651	-0.270466	0.000196522	0.00263386	0
ENSG00000124406	ATP8A1	geneM1	0.00458563	0.00290126	1.58057	0.270475	0.000196428	0.00263386	0
ENSG00000163625	WDFY3	geneM10	0.00391404	0.00290516	1.34727	0.270461	0.000196584	0.00263386	0
ENSG00000125848	FLRT3	geneM11	0.00433553	0.00271513	1.5968	0.270446	0.000196748	0.00263417	0
ENSG00000168264	IRF2BP2	geneM0	-0.00652997	0.00270192	-2.41679	-0.270353	0.000197795	0.00264496	1
ENSG00000130227	XPO7	geneM4	0.00628468	0.00268354	2.34194	0.270349	0.000197838	0.00264496	1
ENSG00000161654	LSM12	geneM1	-0.0108578	0.00270197	-4.01846	-0.270234	0.000199131	0.00265845	1
ENSG00000239455	RP11-561O4.1	geneM1	0.00581994	0.00248857	2.33867	0.270236	0.000199106	0.00265845	1
ENSG00000225539	AC018799.1	geneM1	0.00438702	0.00277667	1.57996	0.270201	0.000199498	0.00266145	0
ENSG00000173581	CCDC106	geneM9	-0.00649024	0.00261385	-2.48302	-0.2701	0.00020064	0.00267287	1
ENSG00000254944	ATP5F1P5	geneM2	-0.00467469	0.00239665	-1.95051	-0.27011	0.000200534	0.00267287	0
ENSG00000170011	MYRIP	geneM1	0.00387283	0.00234242	1.65335	0.270074	0.000200938	0.00267493	0
ENSG00000200608	SNORD114-11	geneM0	-0.00795289	0.00223708	-3.55503	-0.269999	0.000201798	0.00268217	1
ENSG00000136010	ALDH1L2	geneM0	0.00702906	0.00290627	2.41858	0.269982	0.000201982	0.00268217	1
ENSG00000148356	LRSAM1	geneM1	0.00698192	0.00308392	2.26398	0.269976	0.000202056	0.00268217	1
ENSG00000151575	TEX9	geneM2	-0.00317229	0.00236311	-1.34242	-0.270008	0.000201696	0.00268217	0
ENSG00000132005	RFX1	geneM2	-0.00634971	0.00250701	-2.53278	-0.269906	0.000202855	0.00268894	1
ENSG00000102921	N4BP1	geneM0	0.0049689	0.00241762	2.05529	0.269909	0.000202827	0.00268894	1
ENSG00000101680	LAMA1	geneM2	-0.00402371	0.00221801	-1.81411	-0.269859	0.000203392	0.00269224	0
ENSG00000162598	C1orf87	geneM2	-0.00375244	0.00281624	-1.33243	-0.269871	0.000203257	0.00269224	0
ENSG00000133275	CSNK1G2	geneM0	-0.00714607	0.00299581	-2.38536	-0.269838	0.000203644	0.00269367	1
ENSG00000162063	CCNF	geneM4	0.00649271	0.00263477	2.46424	0.269802	0.000204059	0.00269725	1
ENSG00000203666	EFCAB2	geneM2	-0.0068887	0.00194746	-3.53728	-0.269727	0.00020492	0.00270671	1
ENSG00000107611	CUBN	geneM2	-0.00466958	0.00219929	-2.12323	-0.269704	0.00020519	0.00270837	1
ENSG00000239713	APOBEC3G	geneM6	-0.00296924	0.00246356	-1.20527	-0.269651	0.000205808	0.0027146	0
ENSG00000230461	PROX1-AS1	geneM10	0.00459729	0.0024028	1.9133	0.26962	0.000206162	0.00271735	0
ENSG00000135372	NAT10	geneM0	0.00714907	0.00277719	2.57421	0.269576	0.000206676	0.0027222	1
ENSG00000177352	CCDC71	geneM2	0.00872575	0.00254222	3.43233	0.269332	0.000209549	0.00275222	1
ENSG00000176840	MIR7-3HG	geneM11	-0.00823792	0.00266219	-3.09442	-0.269334	0.000209522	0.00275222	1
ENSG00000177076	ACER2	geneM1	0.00603267	0.00252113	2.39284	0.269354	0.000209283	0.00275222	1
ENSG00000174607	UGT8	geneM8	-0.00861417	0.00360526	-2.38933	-0.26932	0.000209691	0.00275222	1
ENSG00000185055	EFCAB10	geneM2	-0.00449031	0.00278	-1.61522	-0.269355	0.000209269	0.00275222	0
ENSG00000148303	RPL7A	geneM12	0.00917632	0.00317241	2.89254	0.269179	0.000211366	0.00277225	1
ENSG00000088325	TPX2	geneM4	0.00625431	0.00241479	2.59001	0.269121	0.000212054	0.00277933	1
ENSG00000068615	REEP1	geneM13	-0.0078416	0.0026959	-2.90872	-0.268965	0.00021392	0.00279985	1
ENSG00000025770	NCAPH2	geneM1	0.00551623	0.00214108	2.57638	0.26897	0.000213863	0.00279985	1
ENSG00000181751	C5orf30	geneM1	0.00365323	0.00262889	1.38965	0.268887	0.000214863	0.00281022	0
ENSG00000260335	RP11-345J4.6	geneM1	-0.00707265	0.00291827	-2.42357	-0.268854	0.000215262	0.00281347	1
ENSG00000233647	NENFP1	geneM0	0.00766866	0.00237023	3.23541	0.268822	0.000215654	0.00281662	1
ENSG00000205129	C4orf47	geneM2	-0.00371553	0.00284282	-1.30699	-0.268803	0.000215882	0.00281763	0
ENSG00000106992	AK1	geneM2	-0.00413159	0.00233952	-1.76599	-0.268768	0.000216314	0.0028213	0
ENSG00000255690	TRIL	geneM3	-0.00568895	0.00295463	-1.92544	-0.268729	0.000216788	0.0028255	0
ENSG00000119688	ABCD4	geneM0	0.00922626	0.00282879	3.26156	0.268665	0.000217568	0.00283355	1
ENSG00000169902	TPST1	geneM0	0.00862198	0.00332207	2.59537	0.268654	0.000217709	0.00283355	1
ENSG00000139278	GLIPR1	geneM6	-0.00427903	0.00252365	-1.69557	-0.268589	0.000218504	0.00284192	0
ENSG00000111912	NCOA7	geneM4	0.00173265	0.00244471	0.708734	0.268545	0.000219041	0.00284692	0
ENSG00000143479	DYRK3	geneM2	-0.00489295	0.00297845	-1.64278	-0.268435	0.000220406	0.00286267	0
ENSG00000206562	METTL6	geneM4	0.00586316	0.00242311	2.41969	0.268401	0.000220821	0.00286607	1
ENSG00000154188	ANGPT1	geneM2	-0.00227315	0.00218358	-1.04102	-0.268379	0.000221106	0.00286777	0
ENSG00000069248	NUP133	geneM0	0.00620714	0.0030741	2.01917	0.268271	0.000222448	0.00288285	1
ENSG00000231764	DLX6-AS1	geneM2	-0.00442371	0.00269663	-1.64046	-0.268261	0.000222577	0.00288285	0
ENSG00000165219	GAPVD1	geneM11	0.00524857	0.00226884	2.31332	0.268201	0.000223318	0.00289045	1
ENSG00000100031	GGT1	geneM0	0.00708961	0.00221859	3.19555	0.268098	0.000224613	0.00290519	1
ENSG00000197093	GAL3ST4	geneM6	-0.00415639	0.00222895	-1.86473	-0.268075	0.00022491	0.00290703	0
ENSG00000147548	WHSC1L1	geneM1	0.00269974	0.00259635	1.03982	0.267943	0.000226579	0.00292656	0
ENSG00000221639	SNORA3	geneM0	0.0076756	0.0028094	2.73211	0.267857	0.000227673	0.00293867	1
ENSG00000014138	POLA2	geneM1	0.00644295	0.00252352	2.55316	0.267844	0.000227847	0.00293888	1
ENSG00000269883	RP11-463C8.7	geneM1	0.00520517	0.0020975	2.48161	0.267715	0.000229503	0.00295704	1
ENSG00000197299	BLM	geneM6	-0.00605317	0.0026095	-2.31967	-0.267709	0.000229572	0.00295704	1
ENSG00000204104	TRAF3IP1	geneM0	-0.00844732	0.00262965	-3.21233	-0.267589	0.000231128	0.00297504	1
ENSG00000103184	SEC14L5	geneM8	0.002392	0.00274298	0.872043	0.267554	0.000231575	0.00297874	0
ENSG00000073150	PANX2	geneM1	-0.00758674	0.0026423	-2.87127	-0.26745	0.000232937	0.0029942	1
ENSG00000169860	P2RY1	geneM3	-0.00253512	0.00272014	-0.931981	-0.267375	0.000233911	0.00300464	0
ENSG00000213199	ASIC3	geneM0	0.00780176	0.00272884	2.85901	0.267292	0.000234997	0.00301445	1
ENSG00000163285	GABRG1	geneM3	-0.00358761	0.00274405	-1.30741	-0.267294	0.00023498	0.00301445	0
ENSG00000118246	FASTKD2	geneM4	0.00536427	0.00251455	2.13329	0.267241	0.000235676	0.00302109	1
ENSG00000196139	AKR1C3	geneM6	-0.00444028	0.00229004	-1.93896	-0.267131	0.000237125	0.00303757	0
ENSG00000141668	CBLN2	geneM1	0.00276561	0.00237379	1.16506	0.267043	0.000238304	0.00305059	0
ENSG00000010626	LRRC23	geneM2	-0.00439297	0.00299071	-1.46887	-0.266823	0.000241245	0.00308612	0
ENSG00000182255	KCNA4	geneM9	0.00708821	0.00329677	2.15005	0.266765	0.000242035	0.00309279	1
ENSG00000110328	GALNT18	geneM1	0.00688151	0.0033278	2.06788	0.26676	0.000242097	0.00309279	1
ENSG00000214043	RP5-944M2.3	geneM1	0.00550546	0.00191084	2.88117	0.266742	0.000242343	0.00309381	1
ENSG00000172201	ID4	geneM3	-0.0025675	0.00243233	-1.05557	-0.266698	0.000242943	0.00309935	0
ENSG00000100281	HMGXB4	geneM8	0.00466629	0.00226478	2.06037	0.26655	0.000244959	0.0031208	1
ENSG00000119535	CSF3R	geneM6	-0.00524433	0.00285527	-1.83672	-0.266557	0.000244867	0.0031208	0
ENSG00000156510	HKDC1	geneM16	-0.00290931	0.00240848	-1.20795	-0.266492	0.000245752	0.00312877	0
ENSG00000128731	HERC2	geneM4	0.0033766	0.00257288	1.31238	0.266458	0.000246224	0.00313265	0
ENSG00000115290	GRB14	geneM1	0.00595553	0.00334564	1.78009	0.266356	0.000247627	0.00314836	0
ENSG00000258861	MIR381HG	geneM2	-0.00536536	0.00234734	-2.28572	-0.266298	0.000248426	0.00315636	1
ENSG00000135363	LMO2	geneM6	-0.00338769	0.00239708	-1.41326	-0.266218	0.00024954	0.00316837	0
ENSG00000131100	ATP6V1E1	geneM4	0.0049625	0.00219199	2.26393	0.266175	0.000250129	0.00317369	1
ENSG00000154813	DPH3	geneM0	-0.00706358	0.00228723	-3.08827	-0.265897	0.000254036	0.00322106	1
ENSG00000074755	ZZEF1	geneM0	0.00410673	0.00273403	1.50208	0.265845	0.000254781	0.00322832	0
ENSG00000198933	TBKBP1	geneM1	0.0078757	0.00311786	2.526	0.265772	0.000255818	0.00323707	1
ENSG00000225953	SATB2-AS1	geneM1	0.00275148	0.00217651	1.26417	0.265773	0.000255805	0.00323707	0
ENSG00000164128	NPY1R	geneM1	0.00463947	0.00290512	1.597	0.265731	0.000256404	0.00324229	0
ENSG00000111684	LPCAT3	geneM0	0.00746673	0.00275999	2.70535	0.265691	0.000256973	0.00324728	1
ENSG00000161904	LEMD2	geneM0	0.00719115	0.00239654	3.00065	0.265662	0.000257384	0.00325027	1
ENSG00000133561	GIMAP6	geneM6	-0.00479428	0.00299807	-1.59912	-0.265547	0.000259037	0.00326894	0
ENSG00000134698	AGO4	geneM0	0.00797248	0.00225499	3.53548	0.265534	0.000259217	0.003269	1
ENSG00000216863	LY86-AS1	geneM1	0.00359682	0.00249803	1.43986	0.265495	0.000259783	0.00327393	0
ENSG00000173621	LRFN4	geneM0	-0.00905626	0.00297888	-3.04015	-0.265466	0.000260201	0.00327699	1
ENSG00000153822	KCNJ16	geneM3	-0.00525066	0.00201961	-2.59984	-0.265411	0.000261006	0.00328049	1
ENSG00000080644	CHRNA3	geneM2	-0.00359702	0.00221118	-1.62674	-0.265421	0.000260853	0.00328049	0
ENSG00000164125	FAM198B	geneM3	-0.00401541	0.0028895	-1.38965	-0.265415	0.000260949	0.00328049	0
ENSG00000081665	ZNF506	geneM8	0.00673504	0.00311115	2.16481	0.265081	0.000265826	0.00333883	1
ENSG00000101336	HCK	geneM6	-0.00441564	0.00289061	-1.52758	-0.264896	0.000268567	0.00337098	0
ENSG00000204843	DCTN1	geneM1	0.0030972	0.00207429	1.49313	0.264866	0.000269027	0.00337449	0
ENSG00000140521	POLG	geneM1	0.00497958	0.00216825	2.29659	0.264827	0.000269597	0.00337937	1
ENSG00000257880	RP11-769N19.2	geneM1	0.00530696	0.00267289	1.98548	0.264758	0.000270633	0.00339008	1
ENSG00000135472	FAIM2	geneM4	0.00461735	0.00255646	1.80615	0.264339	0.000276993	0.00346742	0
ENSG00000201036	SNORD113	geneM0	-0.00644832	0.00222097	-2.90338	-0.264267	0.000278095	0.00347889	1
ENSG00000228106	RP11-452F19.3	geneM6	-0.00483717	0.00232928	-2.07668	-0.264236	0.000278575	0.00348255	1
ENSG00000182628	SKA2	geneM3	-0.00610968	0.00259562	-2.35384	-0.264109	0.00028054	0.00350478	1
ENSG00000206530	CFAP44	geneM16	-0.00538562	0.00252299	-2.13462	-0.264061	0.000281278	0.00351165	1
ENSG00000265802	RN7SL49P	geneM0	0.00799541	0.0021998	3.6346	0.263844	0.000284672	0.00355165	1
ENSG00000137474	MYO7A	geneM2	-0.00568551	0.00240412	-2.3649	-0.263826	0.000284952	0.00355217	1
ENSG00000115594	IL1R1	geneM5	0.00689502	0.00325216	2.12013	0.263817	0.000285094	0.00355217	1
ENSG00000100504	PYGL	geneM6	0.0100161	0.0037002	2.7069	0.263782	0.000285645	0.00355666	1
ENSG00000235024	AC097468.7	geneM0	0.0068554	0.0023878	2.87102	0.263749	0.000286166	0.00355841	1
ENSG00000108798	ABI3	geneM6	-0.00493175	0.00301209	-1.63732	-0.263752	0.000286128	0.00355841	0
ENSG00000120656	TAF12	geneM6	-0.00491032	0.00233992	-2.0985	-0.263686	0.000287176	0.00356859	1
ENSG00000132199	ENOSF1	geneM2	0.00921876	0.00285305	3.23119	0.26352	0.000289816	0.00359892	1
ENSG00000050165	DKK3	geneM4	0.00845835	0.00308176	2.74465	0.2635	0.000290129	0.00359892	1
ENSG00000176401	EID2B	geneM17	0.0064136	0.00299239	2.14331	0.263496	0.000290195	0.00359892	1
ENSG00000198797	BRINP2	geneM1	0.0046167	0.00290952	1.58676	0.263482	0.000290421	0.00359934	0
ENSG00000224222	RP11-262I2.2	geneM0	0.00682958	0.00258491	2.6421	0.263434	0.000291184	0.00360162	1
ENSG00000166265	CYYR1	geneM5	-0.00643699	0.00324875	-1.98138	-0.263447	0.00029098	0.00360162	1
ENSG00000177425	PAWR	geneM2	-0.00370376	0.00227519	-1.62789	-0.263436	0.000291166	0.00360162	0
ENSG00000160208	RRP1B	geneM0	-0.00714047	0.00280352	-2.54697	-0.263348	0.000292584	0.00361654	1
ENSG00000171206	TRIM8	geneM2	-0.00602784	0.0025395	-2.37364	-0.263334	0.0002928	0.00361682	1
ENSG00000272335	RP11-53O19.3	geneM1	0.00427486	0.00287892	1.48489	0.2633	0.00029335	0.00362121	0
ENSG00000261371	PECAM1	geneM5	0.00639843	0.00328806	1.94596	0.263275	0.000293754	0.00362381	0
ENSG00000246448	RP13-578N3.3	geneM1	0.00566511	0.00227978	2.48493	0.263245	0.00029425	0.00362753	1
ENSG00000148308	GTF3C5	geneM1	0.0048182	0.00205644	2.34298	0.263099	0.000296616	0.00365429	1
ENSG00000004948	CALCR	geneM2	-0.00255539	0.0020186	-1.26592	-0.263052	0.000297384	0.00366133	0
ENSG00000149187	CELF1	geneM4	0.00545327	0.00280846	1.94173	0.263012	0.000298039	0.00366697	0
ENSG00000242866	STRC	geneM1	0.00629821	0.00219637	2.86756	0.262939	0.000299239	0.00367932	1
ENSG00000135912	TTLL4	geneM2	-0.00425609	0.00198364	-2.1456	-0.262893	0.000300002	0.00368627	1
ENSG00000106025	TSPAN12	geneM3	-0.00284949	0.00259702	-1.09721	-0.262762	0.000302174	0.00371052	0
ENSG00000267034	RP11-384O8.1	geneM1	-0.0104794	0.00283536	-3.69599	-0.262749	0.000302384	0.00371067	1
ENSG00000163093	BBS5	geneM2	-0.0063478	0.00259166	-2.44932	-0.26273	0.000302701	0.00371211	1
ENSG00000111445	RFC5	geneM1	0.00621913	0.00227011	2.73957	0.262704	0.00030314	0.00371506	1
ENSG00000079257	LXN	geneM2	-0.00420751	0.00213026	-1.97512	-0.262685	0.000303447	0.00371638	1
ENSG00000247315	ZCCHC3	geneM0	-0.00746716	0.00285655	-2.61405	-0.262636	0.000304272	0.0037216	1
ENSG00000168137	SETD5	geneM10	0.00500506	0.00261669	1.91275	0.262638	0.000304232	0.0037216	0
ENSG00000134900	TPP2	geneM1	0.00395884	0.0023031	1.71892	0.262621	0.000304517	0.00372216	0
ENSG00000277449	CEBPB-AS1	geneM1	0.00625166	0.00216465	2.88807	0.262597	0.000304929	0.00372232	1
ENSG00000137731	FXYD2	geneM1	0.00648985	0.00250078	2.59514	0.262599	0.000304886	0.00372232	1
ENSG00000221986	MYBPHL	geneM1	0.00419887	0.00272116	1.54304	0.262583	0.000305169	0.00372282	0
ENSG00000092850	TEKT2	geneM2	-0.003499	0.00286891	-1.21963	-0.262568	0.000305408	0.00372331	0
ENSG00000116353	MECR	geneM13	0.00773102	0.00258893	2.98619	0.262536	0.000305944	0.0037274	1
ENSG00000167895	TMC8	geneM6	-0.0042973	0.00247856	-1.73379	-0.262513	0.000306339	0.00372978	0
ENSG00000225192	ZNF33BP1	geneM0	0.00513143	0.00249306	2.05829	0.262499	0.000306569	0.00373015	1
ENSG00000175664	TEX26	geneM2	-0.00338385	0.0024654	-1.37254	-0.262431	0.000307714	0.00374165	0
ENSG00000170893	TRH	geneM2	-0.00525548	0.0020168	-2.60585	-0.262405	0.000308161	0.00374464	1
ENSG00000157193	LRP8	geneM1	-0.00766858	0.00303961	-2.52288	-0.262309	0.000309796	0.00375846	1
ENSG00000112599	GUCA1B	geneM1	0.00483614	0.00206642	2.34034	0.262302	0.000309902	0.00375846	1
ENSG00000115687	PASK	geneM2	-0.00544932	0.00299234	-1.82109	-0.262326	0.000309503	0.00375846	0
ENSG00000153956	CACNA2D1	geneM4	0.00239915	0.00264163	0.908209	0.262198	0.000311677	0.00377754	0
ENSG00000102882	MAPK3	geneM7	0.00749342	0.00295673	2.53436	0.262124	0.000312949	0.0037905	1
ENSG00000155561	NUP205	geneM0	0.00728874	0.00271657	2.68307	0.262111	0.000313172	0.00379074	1
ENSG00000113719	ERGIC1	geneM2	-0.0041894	0.00267503	-1.56611	-0.262098	0.0003134	0.00379105	0
ENSG00000137764	MAP2K5	geneM1	0.0058948	0.00241243	2.44351	0.261905	0.000316734	0.00382766	1
ENSG00000223665	CTB-111F10.1	geneM0	0.00520494	0.00251287	2.07131	0.261899	0.000316837	0.00382766	1
ENSG00000139537	CCDC65	geneM2	-0.00361808	0.00295137	-1.2259	-0.261811	0.000318364	0.00384362	0
ENSG00000185811	IKZF1	geneM6	-0.005251	0.00257006	-2.04314	-0.261782	0.000318878	0.00384734	1
ENSG00000143473	KCNH1	geneM15	0.00347524	0.00262952	1.32162	0.261715	0.000320051	0.003859	0
ENSG00000253223	RP11-409C19.2	geneM2	-0.00323786	0.00271545	-1.19238	-0.261571	0.000322579	0.00388697	0
ENSG00000260418	RP3-406A7.7	geneM1	0.0032588	0.00243555	1.33802	0.261498	0.000323872	0.00390004	0
ENSG00000151090	THRB	geneM1	0.00223439	0.00196424	1.13754	0.261485	0.000324097	0.00390023	0
ENSG00000101216	GMEB2	geneM0	-0.00867977	0.0029636	-2.9288	-0.261234	0.000328582	0.00394919	1
ENSG00000071082	RPL31	geneM12	0.00766542	0.00269748	2.8417	0.261222	0.0003288	0.00394919	1
ENSG00000140497	SCAMP2	geneM6	-0.00476731	0.00259351	-1.83817	-0.261231	0.000328643	0.00394919	0
ENSG00000164035	EMCN	geneM5	-0.00536928	0.00323602	-1.65922	-0.261202	0.000329167	0.00395106	0
ENSG00000188517	COL25A1	geneM2	-0.00434678	0.00211096	-2.05915	-0.26118	0.000329551	0.00395313	1
ENSG00000154553	PDLIM3	geneM2	-0.00160562	0.00208202	-0.771185	-0.261157	0.000329969	0.00395561	0
ENSG00000154914	USP43	geneM1	0.00530699	0.00259647	2.04392	0.261139	0.000330302	0.00395706	1
ENSG00000142089	IFITM3	geneM6	0.00749325	0.00279851	2.67758	0.261049	0.000331923	0.00397393	1
ENSG00000003756	RBM5	geneM0	0.00810156	0.00315225	2.57009	0.260996	0.00033288	0.00398283	1
ENSG00000272541	XXbac-BPGBPG55C20.1	geneM1	0.00623029	0.00205735	3.02831	0.260981	0.000333162	0.00398365	1
ENSG00000060982	BCAT1	geneM0	-0.00613002	0.00264154	-2.32062	-0.260964	0.00033346	0.00398467	1
ENSG00000174007	CEP19	geneM2	-0.00562199	0.00258051	-2.17863	-0.260907	0.000334511	0.00399212	1
ENSG00000137752	CASP1	geneM6	-0.00603039	0.00281844	-2.13962	-0.260914	0.000334389	0.00399212	1
ENSG00000162959	MEMO1	geneM6	-0.0065681	0.00242881	-2.70425	-0.260844	0.000335662	0.00400199	1
ENSG00000067221	STOML1	geneM4	0.00592361	0.00220766	2.68321	0.260838	0.000335767	0.00400199	1
ENSG00000118496	FBXO30	geneM3	-0.00483678	0.00252992	-1.91183	-0.260697	0.000338357	0.00402976	0
ENSG00000198087	CD2AP	geneM2	-0.00421141	0.00224383	-1.87688	-0.260688	0.000338528	0.00402976	0
ENSG00000174948	GPR149	geneM9	-0.00389741	0.00293832	-1.32641	-0.260667	0.000338919	0.00403184	0
ENSG00000273287	CTA-268H5.14	geneM0	0.0100434	0.00287718	3.4907	0.260605	0.000340063	0.00403838	1
ENSG00000131931	THAP1	geneM0	-0.0067251	0.00247562	-2.71653	-0.260595	0.000340252	0.00403838	1
ENSG00000272788	RP11-674N23.4	geneM1	0.00534286	0.00254346	2.10062	0.260618	0.000339817	0.00403838	1
ENSG00000185650	ZFP36L1	geneM2	-0.00321605	0.00242347	-1.32705	-0.260591	0.000340334	0.00403838	0
ENSG00000072121	ZFYVE26	geneM0	0.00635821	0.00272135	2.33642	0.260514	0.000341752	0.00405263	1
ENSG00000280303	ERICD	geneM2	-0.00413911	0.00232146	-1.78298	-0.26048	0.000342384	0.00405756	0
ENSG00000242299	RP11-234A1.1	geneM12	0.00889883	0.00225427	3.94754	0.260414	0.000343622	0.00406965	1
ENSG00000271474	RP11-710C12.1	geneM1	0.00325935	0.00253264	1.28694	0.260371	0.000344426	0.00407658	0
ENSG00000175906	ARL4D	geneM4	-0.0063602	0.00258837	-2.45722	-0.260278	0.000346179	0.00409473	1
ENSG00000182240	BACE2	geneM1	0.00627881	0.00259078	2.42352	0.260261	0.000346501	0.00409595	1
ENSG00000169228	RAB24	geneM4	0.0061627	0.00214145	2.87781	0.260196	0.000347729	0.00410787	1
ENSG00000108830	RND2	geneM2	-0.00250239	0.00242742	-1.03088	-0.260141	0.000348777	0.00411764	0
ENSG00000111731	C2CD5	geneM1	0.00380922	0.00264669	1.43924	0.260083	0.000349877	0.00412802	0
ENSG00000196993	NPIPB9	geneM10	0.00509667	0.00208892	2.43986	0.259988	0.000351698	0.00414688	1
ENSG00000259726	CSPG4P11	geneM0	0.00736246	0.00247311	2.977	0.259954	0.000352338	0.00414919	1
ENSG00000116679	IVNS1ABP	geneM8	-0.00776302	0.00302973	-2.56228	-0.259962	0.000352192	0.00414919	1
ENSG00000188290	HES4	geneM5	-0.00487742	0.00297354	-1.64027	-0.259915	0.000353094	0.00415547	0
ENSG00000135426	TESPA1	geneM15	0.00189157	0.00212666	0.889455	0.259856	0.00035422	0.00416609	0
ENSG00000007402	CACNA2D2	geneM9	-0.00430782	0.00254219	-1.69453	-0.259826	0.0003548	0.0041703	0
ENSG00000265491	RNF115	geneM1	0.00232407	0.00249441	0.931709	0.259796	0.000355382	0.0041745	0
ENSG00000170745	KCNS3	geneM1	-0.00833768	0.00259699	-3.21052	-0.259743	0.000356407	0.00418392	1
ENSG00000135336	ORC3	geneM13	0.00750376	0.00291967	2.57007	0.259602	0.00035916	0.00421359	1
ENSG00000134207	SYT6	geneM9	-0.00424728	0.00290756	-1.46077	-0.259585	0.000359485	0.00421475	0
ENSG00000102471	NDFIP2	geneM1	0.00544365	0.0020019	2.71924	0.259461	0.000361916	0.00424059	1
ENSG00000150471	LPHN3	geneM1	0.0057426	0.00267966	2.14303	0.259431	0.000362498	0.00424475	1
ENSG00000168234	TTC39C	geneM1	0.00300366	0.00223497	1.34394	0.259283	0.000365427	0.00427637	0
ENSG00000203791	METTL10	geneM4	0.00675247	0.0025733	2.62405	0.259201	0.00036705	0.0042873	1
ENSG00000105968	H2AFV	geneM11	0.00332014	0.00298059	1.11392	0.259222	0.000366641	0.0042873	0
ENSG00000091129	NRCAM	geneM11	0.00187102	0.00190606	0.981617	0.259205	0.000366965	0.0042873	0
ENSG00000198815	FOXJ3	geneM4	0.00369955	0.002368	1.56231	0.259104	0.000368998	0.00430736	0
ENSG00000169398	PTK2	geneM20	0.00333454	0.002395	1.39229	0.259001	0.000371057	0.0043287	0
ENSG00000162408	NOL9	geneM1	-0.00939379	0.0029395	-3.19571	-0.258926	0.000372565	0.00433569	1
ENSG00000113384	GOLPH3	geneM0	-0.0076026	0.00280008	-2.71513	-0.258957	0.000371949	0.00433569	1
ENSG00000198925	ATG9A	geneM1	0.00592424	0.00262947	2.25302	0.258939	0.000372314	0.00433569	1
ENSG00000268659	RP11-310J24.3	geneM6	-0.00372438	0.00225117	-1.65442	-0.258925	0.000372586	0.00433569	0
ENSG00000197724	PHF2	geneM10	0.00577969	0.00275536	2.09762	0.258865	0.000373794	0.00434704	1
ENSG00000161149	TUBA3FP	geneM2	-0.00477004	0.0021676	-2.20061	-0.25884	0.000374307	0.0043503	1
ENSG00000183036	PCP4	geneM9	-0.00412678	0.00293644	-1.40537	-0.25874	0.00037634	0.00437121	0
ENSG00000129993	CBFA2T3	geneM0	-0.00623253	0.00257645	-2.41904	-0.258669	0.000377797	0.0043854	1
ENSG00000065978	YBX1	geneM5	-0.00541446	0.00316952	-1.70829	-0.258619	0.000378805	0.00438892	0
ENSG00000057252	SOAT1	geneM2	-0.00365481	0.00244712	-1.49351	-0.258626	0.000378663	0.00438892	0
ENSG00000238105	GOLGA2P5	geneM2	-0.00339713	0.00235622	-1.44177	-0.258636	0.00037847	0.00438892	0
ENSG00000244607	CCDC13	geneM2	-0.00353483	0.0028036	-1.26082	-0.258556	0.000380109	0.0044013	0
ENSG00000263125	ARL2BPP8	geneM1	0.00744267	0.0027564	2.70014	0.25838	0.000383751	0.00444072	1
ENSG00000106236	NPTX2	geneM1	-0.00890893	0.0032974	-2.7018	-0.258306	0.000385273	0.00445414	1
ENSG00000240474	RN7SL116P	geneM1	0.00530292	0.00221702	2.39191	0.258301	0.000385388	0.00445414	1
ENSG00000279649	RP11-96D1.8	geneM10	0.00505316	0.00226773	2.22829	0.258219	0.000387086	0.004471	1
ENSG00000134330	IAH1	geneM0	0.00696069	0.00209328	3.32525	0.258163	0.000388267	0.00448187	1
ENSG00000223403	MEG9	geneM2	-0.00591607	0.00259999	-2.27542	-0.258124	0.000389078	0.00448846	1
ENSG00000139291	TMEM19	geneM2	-0.00608704	0.0024773	-2.45713	-0.257935	0.000393084	0.00453187	1
ENSG00000280152	RP11-331F4.5	geneM1	0.00584254	0.00251783	2.32047	0.257868	0.000394511	0.00454552	1
ENSG00000111832	RWDD1	geneM10	-0.0102732	0.0029415	-3.49251	-0.257759	0.000396827	0.00456761	1
ENSG00000233579	KRT8P15	geneM0	0.0083165	0.00269831	3.08212	0.257743	0.000397162	0.00456761	1
ENSG00000148158	SNX30	geneM1	0.00116879	0.00254671	0.458942	0.257754	0.000396941	0.00456761	0
ENSG00000150627	WDR17	geneM4	0.00596306	0.0025864	2.30555	0.257644	0.000399292	0.00458928	1
ENSG00000260948	RP11-552M11.8	geneM0	0.00513758	0.00266864	1.92517	0.257618	0.000399861	0.004593	0
ENSG00000248725	RP11-218C23.1	geneM3	-0.00489003	0.00233527	-2.09399	-0.257579	0.000400705	0.00459986	1
ENSG00000144935	TRPC1	geneM1	0.0056412	0.00273372	2.06356	0.257561	0.000401097	0.00460153	1
ENSG00000221838	AP4M1	geneM2	-0.00539262	0.00257595	-2.09345	-0.257402	0.000404541	0.00463761	1
ENSG00000173221	GLRX	geneM1	0.00598087	0.00292732	2.04312	0.257361	0.000405434	0.00463761	1
ENSG00000082212	ME2	geneM0	-0.00446002	0.00220674	-2.0211	-0.257373	0.000405177	0.00463761	1
ENSG00000114098	ARMC8	geneM17	0.00371204	0.00257844	1.43965	0.257359	0.000405484	0.00463761	0
ENSG00000149305	HTR3B	geneM15	0.00241709	0.00278835	0.866855	0.257364	0.000405356	0.00463761	0
ENSG00000188596	CFAP54	geneM2	-0.00252405	0.00263415	-0.958204	-0.257346	0.000405752	0.00463784	0
ENSG00000182310	SPACA6P	geneM0	-0.00822842	0.00268959	-3.05936	-0.257284	0.000407123	0.00465067	1
ENSG00000013583	HEBP1	geneM0	0.00746586	0.00274782	2.71702	0.257198	0.000409007	0.00466933	1
ENSG00000140464	PML	geneM0	0.00787861	0.0029691	2.65354	0.257185	0.000409289	0.0046697	1
ENSG00000197121	PGAP1	geneM2	-0.0059699	0.00217937	-2.73928	-0.256983	0.000413754	0.00471488	1
ENSG00000253457	SMIM18	geneM0	-0.00452297	0.00231462	-1.95409	-0.25699	0.000413607	0.00471488	0
ENSG00000149480	MTA2	geneM0	0.00746467	0.00331638	2.25085	0.256823	0.000417346	0.00475291	1
ENSG00000127022	CANX	geneM3	-0.00543957	0.00225588	-2.41128	-0.256767	0.000418604	0.00476365	1
ENSG00000173258	ZNF483	geneM4	0.00334121	0.00284115	1.17601	0.256758	0.000418799	0.00476365	0
ENSG00000103254	FAM173A	geneM1	-0.00961396	0.00302224	-3.18106	-0.256721	0.000419637	0.00477028	1
ENSG00000219430	MBL3P	geneM0	0.00581133	0.00215667	2.69458	0.256677	0.000420626	0.00477861	1
ENSG00000139974	SLC38A6	geneM0	0.00852253	0.00271831	3.13523	0.256593	0.000422521	0.00479721	1
ENSG00000188177	ZC3H6	geneM10	0.0042792	0.00262037	1.63305	0.256466	0.000425407	0.00482705	0
ENSG00000232903	LINC01166	geneM0	-0.00619378	0.00265225	-2.33529	-0.256352	0.000428012	0.00485366	1
ENSG00000005189	AC004381.6	geneM9	0.0103675	0.00255325	4.06054	0.25633	0.000428523	0.00485441	1
ENSG00000170075	GPR37L1	geneM3	-0.0037053	0.00325716	-1.13758	-0.256327	0.000428598	0.00485441	0
ENSG00000197776	KLHDC1	geneM10	0.0061978	0.00232331	2.66766	0.256291	0.000429419	0.00486076	1
ENSG00000219438	FAM19A5	geneM2	-0.00661865	0.00304638	-2.17262	-0.256207	0.000431372	0.00487991	1
ENSG00000279620	RP11-1102P22.2	geneM0	-0.00684641	0.00256037	-2.67399	-0.256066	0.000434646	0.00491398	1
ENSG00000187123	LYPD6	geneM3	-0.00523204	0.00256555	-2.03934	-0.255956	0.000437214	0.00494002	1
ENSG00000196668	LINC00173	geneM0	0.00766692	0.00248845	3.08101	0.255843	0.000439847	0.00496676	1
ENSG00000100124	ANKRD54	geneM2	-0.00451705	0.00290395	-1.55549	-0.255765	0.000441702	0.0049847	0
ENSG00000140284	SLC27A2	geneM13	0.00742389	0.00297291	2.49717	0.255719	0.000442782	0.00498852	1
ENSG00000185721	DRG1	geneM13	0.00594983	0.00243857	2.43988	0.255705	0.00044311	0.00498852	1
ENSG00000182836	PLCXD3	geneM0	-0.00605595	0.00271951	-2.22685	-0.255738	0.000442339	0.00498852	1
ENSG00000114770	ABCC5	geneM4	0.00447024	0.00297602	1.50209	0.255716	0.000442845	0.00498852	0
ENSG00000273230	RP11-1246C19.1	geneM0	0.00759494	0.002748	2.7638	0.25567	0.000443946	0.00499493	1
ENSG00000171865	RNASEH1	geneM4	0.0047946	0.00252517	1.89872	0.255642	0.000444618	0.00499646	0
ENSG00000011454	RABGAP1	geneM11	0.00347174	0.00242632	1.43087	0.255645	0.000444533	0.00499646	0
ENSG00000257057	C11orf97	geneM2	-0.00400721	0.00287941	-1.39168	-0.255558	0.000446621	0.00501595	0
ENSG00000179152	TCAIM	geneM2	-0.00616926	0.00210554	-2.93002	-0.255441	0.000449418	0.00504434	1
ENSG00000149182	ARFGAP2	geneM1	0.00588148	0.00218962	2.68608	0.255398	0.000450451	0.00505193	1
ENSG00000225792	AC004540.4	geneM3	-0.00391919	0.00213202	-1.83825	-0.25539	0.000450635	0.00505193	0
ENSG00000004487	KDM1A	geneM13	0.00658718	0.00238394	2.76315	0.255334	0.000452004	0.00506423	1
ENSG00000178467	P4HTM	geneM2	0.00934168	0.0024394	3.82949	0.25518	0.000455726	0.00509537	1
ENSG00000196878	LAMB3	geneM7	-0.00745064	0.00264706	-2.81469	-0.255174	0.000455874	0.00509537	1
ENSG00000150873	C2orf50	geneM2	-0.00567298	0.00238239	-2.38122	-0.255203	0.00045517	0.00509537	1
ENSG00000104613	INTS10	geneM1	0.00508574	0.00239968	2.11934	0.255192	0.000455427	0.00509537	1
ENSG00000099968	BCL2L13	geneM1	0.00289054	0.00267415	1.08092	0.255149	0.00045649	0.00509921	0
ENSG00000126368	NR1D1	geneM1	0.00521419	0.00260979	1.99793	0.255062	0.000458612	0.00511985	1
ENSG00000242588	RP11-274B21.14	geneM0	0.00569493	0.00256713	2.2184	0.255004	0.000460032	0.00513262	1
ENSG00000157404	KIT	geneM5	-0.00538846	0.00321392	-1.6766	-0.254983	0.000460552	0.00513325	0
ENSG00000138641	HERC3	geneM4	0.00421117	0.00309759	1.3595	0.254979	0.000460637	0.00513325	0
ENSG00000104369	JPH1	geneM4	0.00383264	0.00230083	1.66577	0.254935	0.000461719	0.00514223	0
ENSG00000135540	NHSL1	geneM3	-0.0029019	0.00264672	-1.09641	-0.254846	0.000463926	0.00516374	0
ENSG00000269837	IPO5P1	geneM9	0.00932077	0.00260857	3.57314	0.254761	0.000466017	0.00518392	1
ENSG00000101222	SPEF1	geneM2	-0.00513963	0.00321478	-1.59875	-0.254737	0.000466615	0.00518748	0
ENSG00000125107	CNOT1	geneM0	0.00662471	0.00291911	2.26943	0.254672	0.000468251	0.00520257	1
ENSG00000054179	ENTPD2	geneM16	-0.0031292	0.00202337	-1.54653	-0.254615	0.000469657	0.00521509	0
ENSG00000154928	EPHB1	geneM9	-0.00589908	0.00325545	-1.81206	-0.254488	0.000472852	0.00524433	0
ENSG00000155052	CNTNAP5	geneM1	0.004003	0.00262881	1.52274	0.254498	0.000472611	0.00524433	0
ENSG00000196922	ZNF252P	geneM0	-0.00656055	0.00270019	-2.42967	-0.254462	0.000473494	0.00524834	1
ENSG00000120318	ARAP3	geneM5	0.00577609	0.0031337	1.84322	0.254444	0.000473951	0.00525029	0
ENSG00000160271	RALGDS	geneM1	0.00416265	0.00241826	1.72134	0.254427	0.000474379	0.00525192	0
ENSG00000099822	HCN2	geneM9	-0.00658399	0.00271693	-2.42332	-0.254406	0.000474916	0.00525474	1
ENSG00000079246	XRCC5	geneM13	0.0050866	0.00227207	2.23875	0.254377	0.000475663	0.0052599	1
ENSG00000172115	CYCS	geneM14	-0.00790835	0.00258104	-3.06402	-0.254323	0.000477019	0.00526865	1
ENSG00000228828	RP11-162G10.1	geneM0	0.00602369	0.00252019	2.39017	0.254331	0.000476821	0.00526865	1
ENSG00000224243	LINC00403	geneM2	-0.00306081	0.00234748	-1.30387	-0.254218	0.000479695	0.00529507	0
ENSG00000229865	RPL31P54	geneM3	-0.00467362	0.00239864	-1.94844	-0.254133	0.000481862	0.00531585	0
ENSG00000131981	LGALS3	geneM6	0.00912285	0.0029495	3.09301	0.254094	0.000482868	0.00532066	1
ENSG00000111404	RERGL	geneM18	-0.00546791	0.00307343	-1.77909	-0.2541	0.000482701	0.00532066	0
ENSG00000186399	GOLGA8R	geneM0	0.0078051	0.00239599	3.25757	0.254078	0.000483276	0.00532202	1
ENSG00000005483	KMT2E	geneM10	0.00385169	0.00244246	1.57697	0.254054	0.00048389	0.00532251	0
ENSG00000100523	DDHD1	geneM1	0.00275192	0.00240654	1.14351	0.254059	0.000483772	0.00532251	0
ENSG00000236700	LINC01010	geneM1	0.00398972	0.00246276	1.62002	0.254019	0.000484805	0.00532943	0
ENSG00000107959	PITRM1	geneM1	0.00455776	0.00186652	2.44184	0.253961	0.00048628	0.0053425	1
ENSG00000065320	NTN1	geneM2	-0.00277381	0.00193267	-1.43522	-0.253924	0.000487251	0.00535002	0
ENSG00000185760	KCNQ5	geneM1	0.00460628	0.00231231	1.99207	0.253871	0.000488614	0.00536184	1
ENSG00000117411	B4GALT2	geneM1	-0.00764887	0.00298754	-2.56025	-0.25378	0.000490996	0.00538481	1
ENSG00000281160	RP11-333B11.1	geneM15	0.00419314	0.00251207	1.6692	0.253727	0.000492357	0.00539657	0
ENSG00000197124	ZNF682	geneM0	0.00603138	0.00225394	2.67593	0.253715	0.000492676	0.0053969	1
ENSG00000199593	SNORD114-14	geneM0	-0.00809402	0.00224369	-3.60745	-0.253628	0.000494954	0.00541867	1
ENSG00000179915	NRXN1	geneM1	0.00308303	0.00232785	1.32441	0.253602	0.000495649	0.0054231	0
ENSG00000145241	CENPC	geneM0	0.00724177	0.00280685	2.58003	0.253569	0.00049651	0.00542935	1
ENSG00000132357	CARD6	geneM5	-0.00495888	0.00289388	-1.71358	-0.253546	0.000497131	0.00543295	0
ENSG00000054523	KIF1B	geneM1	0.00220031	0.00255534	0.861066	0.253505	0.000498193	0.00544137	0
ENSG00000124172	ATP5E	geneM14	-0.00541943	0.00303092	-1.78805	-0.253425	0.000500316	0.00546136	0
ENSG00000233184	RP11-421L21.3	geneM3	-0.00488305	0.00213176	-2.29061	-0.253376	0.000501614	0.00546915	1
ENSG00000214688	C10orf105	geneM2	-0.00303383	0.00269723	-1.12479	-0.25338	0.000501516	0.00546915	0
ENSG00000168077	SCARA3	geneM0	0.00991646	0.00287621	3.44776	0.253228	0.000505572	0.00550909	1
ENSG00000223459	TCAF1P1	geneM13	0.00724146	0.00265666	2.72577	0.253206	0.000506168	0.00551236	1
ENSG00000010327	STAB1	geneM6	-0.00475037	0.00286849	-1.65605	-0.253174	0.000507022	0.00551844	0
ENSG00000105483	CARD8	geneM6	-0.00385009	0.00262564	-1.46634	-0.253073	0.00050973	0.00554469	0
ENSG00000227896	RP11-77P6.2	geneM0	0.00601107	0.00258013	2.32976	0.253061	0.000510051	0.00554494	1
ENSG00000122863	CHST3	geneM8	0.00571687	0.00339226	1.68527	0.253043	0.000510538	0.00554701	0
ENSG00000180011	ZADH2	geneM1	0.00556386	0.00260022	2.13976	0.252979	0.000512271	0.00555938	1
ENSG00000129226	CD68	geneM6	-0.00414205	0.00265459	-1.56034	-0.252983	0.000512176	0.00555938	0
ENSG00000216740	ANXA2P3	geneM1	0.00421733	0.00233734	1.80433	0.252948	0.000513121	0.00556537	0
ENSG00000197696	NMB	geneM2	-0.00501212	0.00251138	-1.99577	-0.252899	0.000514453	0.00557481	1
ENSG00000280165	PCDH20	geneM4	0.00450275	0.00226118	1.99133	0.252894	0.000514589	0.00557481	1
ENSG00000076924	XAB2	geneM7	0.00585374	0.00266682	2.19502	0.25284	0.000516066	0.00558757	1
ENSG00000116819	TFAP2E	geneM0	0.00638539	0.00244757	2.60886	0.2528	0.000517157	0.00559614	1
ENSG00000174132	FAM174A	geneM2	-0.00769196	0.00279887	-2.74824	-0.252679	0.000520463	0.00562866	1
ENSG00000262814	MRPL12	geneM0	-0.00692115	0.00270792	-2.55589	-0.25263	0.00052183	0.00563554	1
ENSG00000088387	DOCK9	geneM1	0.00181395	0.00252725	0.717754	0.252642	0.000521495	0.00563554	0
ENSG00000169918	OTUD7A	geneM1	0.000414835	0.00212198	0.195494	0.252623	0.000522005	0.00563554	0
ENSG00000198700	IPO9	geneM4	0.00496274	0.00288511	1.72012	0.252557	0.000523836	0.00565204	0
ENSG00000172725	CORO1B	geneM6	-0.00322782	0.00249598	-1.29321	-0.252476	0.000526075	0.00567292	0
ENSG00000115145	STAM2	geneM3	-0.00569106	0.00265976	-2.13969	-0.252455	0.000526682	0.0056762	1
ENSG00000138495	COX17	geneM14	-0.0071072	0.00254538	-2.79219	-0.25238	0.000528761	0.00569202	1
ENSG00000109670	FBXW7	geneM1	0.00204233	0.00190994	1.06932	0.252386	0.000528587	0.00569202	0
ENSG00000108557	RAI1	geneM0	-0.00799914	0.00301678	-2.65155	-0.252265	0.000531972	0.00572329	1
ENSG00000107938	EDRF1	geneM0	0.00390302	0.00252884	1.5434	0.252254	0.000532291	0.00572343	0
ENSG00000259943	RP1-39G22.7	geneM0	0.00806839	0.00287237	2.80897	0.252233	0.000532883	0.00572429	1
ENSG00000008018	PSMB1	geneM17	0.00550727	0.00287683	1.91435	0.252229	0.000532984	0.00572429	0
ENSG00000142178	SIK1	geneM5	-0.00628941	0.00326163	-1.9283	-0.252217	0.000533328	0.0057247	0
ENSG00000206127	GOLGA8O	geneM0	0.00750784	0.00242032	3.102	0.252092	0.000536844	0.00575912	1
ENSG00000166603	MC4R	geneM13	0.00632616	0.00297829	2.12409	0.252072	0.000537434	0.00576214	1
ENSG00000070950	RAD18	geneM1	0.00330809	0.0023855	1.38675	0.252057	0.000537838	0.00576316	0
ENSG00000119042	SATB2	geneM1	0.00208501	0.00202927	1.02747	0.251941	0.000541148	0.00579532	0
ENSG00000174231	PRPF8	geneM4	0.00304366	0.00275715	1.10392	0.251917	0.000541819	0.00579917	0
ENSG00000251467	CTC-250P20.2	geneM0	0.00679843	0.00245914	2.76456	0.251756	0.000546446	0.00583865	1
ENSG00000169213	RAB3B	geneM0	-0.00619336	0.00267921	-2.31164	-0.251757	0.000546402	0.00583865	1
ENSG00000198914	POU3F3	geneM8	-0.00759028	0.00336559	-2.25526	-0.251767	0.000546125	0.00583865	1
ENSG00000204524	ZNF805	geneM0	0.00527523	0.0026145	2.01768	0.25168	0.000548638	0.00585872	1
ENSG00000236451	AC067956.1	geneM23	0.00240508	0.00210216	1.1441	0.251651	0.000549482	0.00586439	0
ENSG00000164675	IQUB	geneM2	-0.00373762	0.00301176	-1.24101	-0.251635	0.000549947	0.00586599	0
ENSG00000106245	BUD31	geneM14	-0.00550896	0.00280462	-1.96425	-0.251578	0.00055159	0.00588016	1
ENSG00000112877	CEP72	geneM1	0.00574892	0.00204126	2.81636	0.251526	0.000553085	0.00588938	1
ENSG00000281205	LINC00950	geneM0	0.00526122	0.00278039	1.89226	0.251529	0.000553014	0.00588938	0
ENSG00000232859	LYRM9	geneM4	0.00575065	0.00232987	2.46823	0.251499	0.000553894	0.00589463	1
ENSG00000115129	TP53I3	geneM6	-0.00251189	0.00218799	-1.14803	-0.2514	0.000556768	0.00592184	0
ENSG00000159409	CELF3	geneM0	-0.00657371	0.00240961	-2.72813	-0.251283	0.000560199	0.00595173	1
ENSG00000134152	KATNBL1	geneM0	0.00697825	0.00293453	2.37798	0.251261	0.000560853	0.00595173	1
ENSG00000162706	CADM3	geneM4	0.00509643	0.0026209	1.94453	0.251267	0.000560674	0.00595173	0
ENSG00000181195	PENK	geneM9	-0.00380129	0.00278253	-1.36613	-0.251273	0.000560518	0.00595173	0
ENSG00000107021	TBC1D13	geneM1	0.00610269	0.00225006	2.71223	0.25124	0.000561486	0.00595507	1
ENSG00000136286	MYO1G	geneM1	0.00587571	0.00271054	2.16773	0.25106	0.000566821	0.00600824	1
ENSG00000270765	GAS2L2	geneM2	-0.00375532	0.00300606	-1.24925	-0.250922	0.000570949	0.00604857	0
ENSG00000132688	NES	geneM5	-0.00593608	0.00272889	-2.17527	-0.25091	0.000571286	0.0060487	1
ENSG00000226443	GAPDHP32	geneM1	0.00505575	0.00232786	2.17184	0.250791	0.000574885	0.00608335	1
ENSG00000174482	LINGO2	geneM1	0.0040915	0.00296965	1.37777	0.250725	0.000576854	0.00610074	0
ENSG00000168010	ATG16L2	geneM6	-0.00443813	0.00277601	-1.59875	-0.250684	0.000578106	0.00611051	0
ENSG00000232022	FAAHP1	geneM0	0.00690722	0.00240247	2.87505	0.250632	0.000579692	0.00612382	1
ENSG00000168434	COG7	geneM2	0.00899843	0.00298555	3.01399	0.250567	0.000581666	0.00613512	1
ENSG00000272777	RP11-571L19.8	geneM4	0.00475378	0.00232356	2.04591	0.250564	0.000581747	0.00613512	1
ENSG00000165959	CLMN	geneM8	0.00191814	0.00237736	0.806838	0.250574	0.000581451	0.00613512	0
ENSG00000236502	SIX3-AS1	geneM2	-0.00205426	0.00197418	-1.04057	-0.250533	0.000582701	0.00614171	0
ENSG00000228412	RP4-625H18.2	geneM2	-0.00251833	0.00232849	-1.08153	-0.250495	0.000583871	0.00615057	0
ENSG00000155313	USP25	geneM4	0.0053331	0.00295502	1.80476	0.250447	0.000585333	0.0061625	0
ENSG00000051009	FAM160A2	geneM4	0.00839971	0.00259725	3.23408	0.250369	0.00058774	0.00618435	1
ENSG00000199390	SNORD114-7	geneM0	-0.00645263	0.00231287	-2.78988	-0.250245	0.000591558	0.00621752	1
ENSG00000250067	YJEFN3	geneM9	-0.00449458	0.00288758	-1.55652	-0.250249	0.000591442	0.00621752	0
ENSG00000185201	IFITM2	geneM5	0.00706667	0.00274772	2.57183	0.25022	0.000592324	0.00622207	1
ENSG00000158373	HIST1H2BD	geneM2	-0.00355608	0.00242663	-1.46544	-0.250165	0.000594051	0.0062367	0
ENSG00000197694	SPTAN1	geneM4	0.00437086	0.0029035	1.50538	0.25015	0.000594499	0.0062379	0
ENSG00000005156	LIG3	geneM0	0.00807992	0.0026825	3.01208	0.250103	0.000595963	0.00624975	1
ENSG00000047249	ATP6V1H	geneM1	0.00284683	0.0023132	1.23069	0.250021	0.000598517	0.00627301	0
ENSG00000119314	PTBP3	geneM9	-0.00431919	0.00264264	-1.63442	-0.249848	0.000603977	0.00632668	0
ENSG00000169442	CD52	geneM1	-0.00709951	0.0024298	-2.92185	-0.249823	0.000604743	0.00633116	1
ENSG00000205517	RGL3	geneM6	-0.00359111	0.00215602	-1.66562	-0.249784	0.000605984	0.0063406	0
ENSG00000088298	EDEM2	geneM2	-0.00329901	0.00240967	-1.36907	-0.249773	0.000606352	0.0063409	0
ENSG00000259257	RP11-616M17.1	geneM1	0.0058526	0.00235773	2.48231	0.249742	0.000607331	0.00634758	1
ENSG00000150712	MTMR12	geneM1	0.00491165	0.00260111	1.88829	0.249708	0.000608393	0.00635512	0
ENSG00000171603	CLSTN1	geneM1	0.00135123	0.00218956	0.617122	0.249679	0.000609316	0.00636121	0
ENSG00000233143	DIRC3-AS1	geneM0	0.00630277	0.00230592	2.7333	0.249662	0.000609874	0.00636348	1
ENSG00000095794	CREM	geneM0	-0.00515804	0.00263467	-1.95776	-0.249594	0.000612049	0.00637904	0
ENSG00000261037	CTC-471C19.1	geneM15	0.00357904	0.00257315	1.39092	0.249599	0.00061186	0.00637904	0
ENSG00000126775	ATG14	geneM1	0.0052445	0.00194076	2.7023	0.249537	0.000613855	0.0063943	1
ENSG00000248828	RP11-673E1.4	geneM1	0.0049094	0.00209889	2.33905	0.249512	0.000614647	0.00639897	1
ENSG00000168679	SLC16A4	geneM2	-0.00281075	0.00229709	-1.22362	-0.249494	0.00061525	0.00640169	0
ENSG00000273576	RP11-390P24.1	geneM0	0.00697309	0.00238218	2.92718	0.249375	0.000619063	0.00643419	1
ENSG00000156735	BAG4	geneM4	0.00269758	0.00218962	1.23198	0.249376	0.00061903	0.00643419	0
ENSG00000154134	ROBO3	geneM3	0.0104869	0.00293167	3.57711	0.249342	0.000620142	0.00644182	1
ENSG00000168792	ABHD15	geneM2	-0.00249106	0.00240558	-1.03553	-0.249315	0.000621021	0.00644736	0
ENSG00000186439	TRDN	geneM2	-0.00480075	0.00234611	-2.04626	-0.249192	0.000624997	0.00648503	1
ENSG00000167461	RAB8A	geneM2	-0.00623658	0.00212287	-2.93781	-0.249138	0.000626777	0.00649989	1
ENSG00000137337	MDC1	geneM0	0.00604878	0.0025103	2.40959	0.249115	0.000627522	0.00650401	1
ENSG00000187416	LHFPL3	geneM0	-0.00511732	0.00280947	-1.82145	-0.249097	0.000628105	0.00650644	0
ENSG00000157734	SNX22	geneM8	-0.0080584	0.00336978	-2.39137	-0.249079	0.000628678	0.00650877	1
ENSG00000238098	ABCA17P	geneM0	0.00727352	0.00282702	2.57286	0.249033	0.00063019	0.0065208	1
ENSG00000028310	BRD9	geneM1	0.00276654	0.00207415	1.33382	0.248897	0.000634692	0.00656375	0
ENSG00000185009	AP3M1	geneM0	-0.00562733	0.00265273	-2.12134	-0.248751	0.000639525	0.00661007	1
ENSG00000154930	ACSS1	geneM3	-0.00362086	0.00270898	-1.33661	-0.248734	0.000640088	0.00661223	0
ENSG00000112981	NME5	geneM2	-0.00460034	0.002551	-1.80335	-0.248702	0.000641161	0.00661966	0
ENSG00000173064	HECTD4	geneM4	0.00326241	0.00284942	1.14494	0.248677	0.000641983	0.00662448	0
ENSG00000144445	KANSL1L	geneM0	-0.00485788	0.0028915	-1.68006	-0.248663	0.000642453	0.00662568	0
ENSG00000223874	AC007557.1	geneM0	0.00682543	0.00281855	2.42161	0.248644	0.000643088	0.00662857	1
ENSG00000217643	PTGES3P2	geneM1	0.00622759	0.0023649	2.63334	0.248607	0.000644314	0.00663754	1
ENSG00000103257	SLC7A5	geneM0	-0.00764703	0.00307843	-2.48407	-0.248585	0.000645082	0.00664179	1
ENSG00000131188	PRR7	geneM2	-0.00655619	0.00284003	-2.3085	-0.248537	0.000646667	0.00665443	1
ENSG00000169032	MAP2K1	geneM13	0.00458497	0.00244264	1.87706	0.248486	0.000648398	0.00666779	0
ENSG00000196476	C20orf96	geneM2	-0.00296825	0.00240923	-1.23203	-0.248478	0.000648678	0.00666779	0
ENSG00000231006	RPL7P32	geneM12	0.00709578	0.00268403	2.6437	0.248416	0.000650749	0.0066824	1
ENSG00000259158	ADAM20P1	geneM0	0.00591701	0.0024693	2.39622	0.248413	0.000650861	0.0066824	1
ENSG00000162654	GBP4	geneM6	-0.0047966	0.00322711	-1.48635	-0.248404	0.000651174	0.0066824	0
ENSG00000163331	DAPL1	geneM2	-0.00356399	0.00199088	-1.79016	-0.248376	0.000652126	0.00668849	0
ENSG00000226476	RP11-776H12.1	geneM2	-0.00511193	0.00254496	-2.00865	-0.248333	0.00065358	0.00669973	1
ENSG00000201247	SNORD114-13	geneM0	-0.00758	0.00242775	-3.12223	-0.248318	0.000654085	0.00670123	1
ENSG00000169116	PARM1	geneM23	0.00343589	0.00265083	1.29615	0.248279	0.000655405	0.00671107	0
ENSG00000165115	KIF27	geneM2	-0.00432814	0.00293938	-1.47247	-0.248198	0.000658167	0.00673567	0
ENSG00000259071	RP11-247L20.4	geneM1	0.00424741	0.00237739	1.78659	0.248142	0.000660067	0.00675141	0
ENSG00000107593	PKD2L1	geneM1	0.00144611	0.00194442	0.743723	0.248011	0.000664573	0.00679377	0
ENSG00000173588	CEP83	geneM2	-0.00507806	0.00300112	-1.69205	-0.247986	0.000665445	0.00679897	0
ENSG00000232855	AF131217.1	geneM0	0.00453661	0.00203425	2.23011	0.247913	0.000667964	0.00682097	1
ENSG00000182256	GABRG3	geneM0	-0.00706044	0.00273774	-2.57893	-0.247885	0.000668934	0.00682342	1
ENSG00000196104	SPOCK3	geneM8	-0.00710496	0.00348494	-2.03876	-0.247891	0.000668748	0.00682342	1
ENSG00000224415	RP11-401L13.4	geneM1	0.00493051	0.00242236	2.03542	0.24787	0.00066945	0.00682495	1
ENSG00000100297	MCM5	geneM6	-0.00440318	0.00290928	-1.5135	-0.247837	0.000670592	0.00683287	0
ENSG00000198355	PIM3	geneM0	-0.00791425	0.00314159	-2.51918	-0.247813	0.00067146	0.00683798	1
ENSG00000102531	FNDC3A	geneM2	-0.00143644	0.00266324	-0.539357	-0.247755	0.000673464	0.00685465	0
ENSG00000271894	RP11-482H16.1	geneM6	-0.00665857	0.00228186	-2.91804	-0.247728	0.000674408	0.00686052	1
ENSG00000163576	EFHB	geneM16	-0.0050044	0.00205237	-2.43835	-0.247708	0.000675117	0.006864	1
ENSG00000080573	COL5A3	geneM0	-0.00604976	0.0029064	-2.08153	-0.247619	0.000678228	0.00689187	1
ENSG00000278875	CTC-439O9.1	geneM1	0.00376237	0.00263377	1.42851	0.24748	0.000683141	0.00693802	0
ENSG00000236085	ACTG1P4	geneM0	0.0067723	0.00260256	2.60217	0.247416	0.000685402	0.00694965	1
ENSG00000261556	SMG1P7	geneM1	0.00439183	0.00218077	2.01389	0.247428	0.000684958	0.00694965	1
ENSG00000178695	KCTD12	geneM6	-0.00416573	0.0029617	-1.40653	-0.247426	0.000685038	0.00694965	0
ENSG00000261678	SCRT1	geneM0	-0.00687796	0.00321271	-2.14086	-0.247391	0.000686293	0.00695114	1
ENSG00000223865	HLA-DPB1	geneM6	-0.00422487	0.00282657	-1.49469	-0.247392	0.000686247	0.00695114	0
ENSG00000235118	AC010731.4	geneM9	-0.0071684	0.00231018	-3.10296	-0.247338	0.000688156	0.00696251	1
ENSG00000254377	MIR124-2HG	geneM15	0.00307966	0.00291946	1.05487	0.247338	0.000688161	0.00696251	0
ENSG00000113369	ARRDC3	geneM0	0.0090276	0.00307529	2.93553	0.247221	0.000692341	0.00699814	1
ENSG00000171456	ASXL1	geneM0	0.00493449	0.00285867	1.72615	0.247218	0.000692432	0.00699814	0
ENSG00000125895	TMEM74B	geneM9	0.00983496	0.002878	3.41729	0.247185	0.000693646	0.00700283	1
ENSG00000137815	RTF1	geneM4	0.00250003	0.002449	1.02084	0.247191	0.000693413	0.00700283	0
ENSG00000094916	CBX5	geneM3	-0.00584825	0.00303206	-1.9288	-0.247148	0.000694949	0.00700574	0
ENSG00000279289	RP3-331H24.6	geneM3	-0.00526651	0.00275434	-1.91208	-0.247145	0.00069506	0.00700574	0
ENSG00000132554	RGS22	geneM2	-0.00256282	0.00236257	-1.08476	-0.247146	0.000695022	0.00700574	0
ENSG00000174695	TMEM167A	geneM0	-0.006135	0.00268598	-2.28408	-0.247128	0.000695673	0.00700814	1
ENSG00000135049	AGTPBP1	geneM10	0.00184604	0.00221866	0.832052	0.246977	0.000701115	0.00705915	0
ENSG00000189423	USP32P3	geneM15	0.00659005	0.00243914	2.70179	0.246963	0.000701637	0.0070606	1
ENSG00000244005	NFS1	geneM0	0.00764037	0.00232519	3.28592	0.246883	0.000704532	0.00708211	1
ENSG00000183092	BEGAIN	geneM0	-0.00543297	0.00320341	-1.696	-0.246891	0.000704236	0.00708211	0
ENSG00000139517	LNX2	geneM4	0.00590019	0.0026203	2.25172	0.246863	0.000705282	0.00708583	1
ENSG00000147854	UHRF2	geneM1	0.00494474	0.00233565	2.11707	0.246821	0.000706779	0.00709705	1
ENSG00000059691	GATB	geneM1	0.00536481	0.00229576	2.33683	0.24679	0.000707913	0.00710462	1
ENSG00000187866	FAM122A	geneM5	-0.00851144	0.00301836	-2.81989	-0.246768	0.000708718	0.00710888	1
ENSG00000183323	CCDC125	geneM2	-0.00370116	0.0020049	-1.84606	-0.246733	0.000710006	0.00711798	0
ENSG00000173013	CCDC96	geneM2	-0.00471151	0.00253804	-1.85635	-0.2467	0.000711232	0.00712644	0
ENSG00000145194	ECE2	geneM2	-0.00280361	0.00207699	-1.34984	-0.246684	0.00071182	0.00712851	0
ENSG00000204745	AC083899.3	geneM4	0.00585036	0.00232086	2.52077	0.246416	0.000721726	0.00722383	1
ENSG00000146147	MLIP	geneM23	0.00311058	0.00227468	1.36748	0.246338	0.000724623	0.00724546	0
ENSG00000119333	WDR34	geneM2	-0.00238595	0.00219498	-1.08701	-0.246337	0.000724662	0.00724546	0
ENSG00000164647	STEAP1	geneM1	0.00625174	0.002374	2.63342	0.246261	0.000727518	0.00727012	1
ENSG00000184949	FAM227A	geneM2	-0.00300625	0.00238185	-1.26215	-0.246237	0.000728406	0.00727511	0
ENSG00000006125	AP2B1	geneM4	0.00607949	0.00229247	2.65194	0.246215	0.000729228	0.00727942	1
ENSG00000122515	ZMIZ2	geneM1	0.00571182	0.00255876	2.23226	0.246181	0.000730497	0.00728819	1
ENSG00000165379	LRFN5	geneM1	0.00385752	0.00258975	1.48953	0.24615	0.000731656	0.00729585	0
ENSG00000162341	TPCN2	geneM0	0.0055023	0.00208085	2.64426	0.246109	0.000733204	0.00730739	1
ENSG00000269945	RP6-91H8.5	geneM1	0.00417462	0.00294449	1.41777	0.246068	0.000734775	0.0073176	0
ENSG00000122042	UBL3	geneM16	-0.00448122	0.00356105	-1.2584	-0.246062	0.000735012	0.0073176	0
ENSG00000140553	UNC45A	geneM1	0.00587398	0.00284884	2.06188	0.246039	0.000735879	0.00732233	1
ENSG00000117114	LPHN2	geneM1	0.00493229	0.00221871	2.22305	0.245929	0.000740043	0.00735984	1
ENSG00000090539	CHRD	geneM15	0.00310051	0.00242211	1.28009	0.245897	0.000741277	0.00736819	0
ENSG00000163932	PRKCD	geneM0	-0.0051512	0.00260042	-1.98091	-0.245786	0.000745496	0.00740618	1
ENSG00000155115	GTF3C6	geneM6	-0.00390513	0.00262803	-1.48596	-0.245741	0.000747212	0.00741928	0
ENSG00000164823	OSGIN2	geneM2	-0.00590357	0.00245847	-2.40132	-0.245687	0.000749298	0.00743604	1
ENSG00000237152	DLEU7-AS1	geneM6	-0.00531023	0.00231307	-2.29575	-0.245663	0.000750241	0.00743983	1
ENSG00000267731	RP11-147L13.8	geneM0	0.00556841	0.00271157	2.05357	0.245657	0.000750476	0.00743983	1
ENSG00000108984	MAP2K6	geneM2	0.00854264	0.002931	2.91458	0.245626	0.000751673	0.00744379	1
ENSG00000068784	SRBD1	geneM6	-0.00417167	0.00253227	-1.6474	-0.245626	0.000751663	0.00744379	0
ENSG00000164916	FOXK1	geneM0	0.00492485	0.00279248	1.76361	0.245613	0.000752162	0.00744469	0
ENSG00000106341	PPP1R17	geneM7	-0.00645404	0.0022833	-2.82662	-0.24559	0.000753045	0.00744948	1
ENSG00000113522	RAD50	geneM1	0.00352575	0.00233103	1.51253	0.245558	0.000754296	0.0074579	0
ENSG00000117069	ST6GALNAC5	geneM1	0.00336053	0.00295399	1.13762	0.245545	0.000754779	0.00745873	0
ENSG00000260799	KRT8P50	geneM0	0.00531706	0.00243996	2.17916	0.245488	0.00075702	0.00747692	1
ENSG00000184924	PTRHD1	geneM7	-0.00504243	0.00237496	-2.12317	-0.245345	0.000762597	0.00752602	1
ENSG00000253762	RP11-579E24.2	geneM1	0.00377246	0.00229829	1.64142	0.245339	0.000762797	0.00752602	0
ENSG00000264522	OTUD7B	geneM10	0.00210452	0.00268943	0.782515	0.245314	0.000763791	0.00753185	0
ENSG00000105851	PIK3CG	geneM6	-0.00466146	0.00301716	-1.54498	-0.245267	0.000765647	0.00754617	0
ENSG00000138411	HECW2	geneM22	0.000984733	0.00212614	0.463156	0.245236	0.000766854	0.00755408	0
ENSG00000143942	CHAC2	geneM0	-0.00624454	0.00238003	-2.62372	-0.245121	0.000771374	0.00759459	1
ENSG00000204227	RING1	geneM2	-0.00582505	0.00274014	-2.12582	-0.245086	0.00077276	0.00760424	1
ENSG00000165322	ARHGAP12	geneM6	-0.00355875	0.00238146	-1.49436	-0.245068	0.000773484	0.00760735	0
ENSG00000162692	VCAM1	geneM21	-0.00375717	0.0030517	-1.23118	-0.245011	0.000775756	0.00762568	0
ENSG00000164326	CARTPT	geneM0	0.00585698	0.00302871	1.93382	0.244982	0.000776927	0.00763318	0
ENSG00000259207	ITGB3	geneM19	0.00703257	0.00298984	2.35215	0.244934	0.000778809	0.00764764	1
ENSG00000188687	SLC4A5	geneM0	0.00524995	0.00238188	2.20412	0.24492	0.000779365	0.00764908	1
ENSG00000131095	GFAP	geneM2	-0.00380553	0.0021457	-1.77356	-0.244883	0.000780875	0.00765988	0
ENSG00000152990	GPR125	geneM3	-0.00313136	0.00254949	-1.22823	-0.244811	0.00078373	0.00768385	0
ENSG00000118689	FOXO3	geneM1	0.00514874	0.00225227	2.28602	0.244713	0.000787701	0.00771873	1
ENSG00000188385	JAKMIP3	geneM10	0.00266356	0.00227884	1.16882	0.244629	0.000791071	0.00774768	0
ENSG00000011426	ANLN	geneM20	-0.010273	0.00293817	-3.49639	-0.244589	0.000792681	0.00775938	1
ENSG00000141759	TXNL4A	geneM7	-0.00857529	0.00254218	-3.3732	-0.244432	0.000799094	0.0078171	1
ENSG00000101220	C20orf27	geneM9	-0.00242345	0.00258621	-0.937067	-0.244424	0.000799415	0.0078171	0
ENSG00000143469	SYT14	geneM0	0.00670463	0.0021756	3.08174	0.244411	0.00079995	0.00781825	1
ENSG00000254585	MAGEL2	geneM9	-0.00332753	0.00242065	-1.37464	-0.244369	0.000801665	0.00783091	0
ENSG00000068650	ATP11A	geneM8	0.0059459	0.00249599	2.38218	0.244327	0.000803371	0.00784347	1
ENSG00000130766	SESN2	geneM0	0.00651258	0.00275531	2.36364	0.244311	0.00080406	0.00784609	1
ENSG00000067141	NEO1	geneM8	0.00769182	0.00325079	2.36614	0.244219	0.00080782	0.00787834	1
ENSG00000214353	VAC14-AS1	geneM3	-0.00197751	0.00227487	-0.869287	-0.24421	0.000808208	0.00787834	0
ENSG00000085382	HACE1	geneM1	0.00370502	0.00257353	1.43967	0.244186	0.000809205	0.00788395	0
ENSG00000129691	ASH2L	geneM1	0.00377415	0.0020425	1.84781	0.244046	0.000815008	0.0079322	0
ENSG00000136709	WDR33	geneM0	0.00377948	0.00240724	1.57004	0.244046	0.000814995	0.0079322	0
ENSG00000237037	NDUFA6-AS1	geneM1	0.00435056	0.00206848	2.10327	0.244018	0.000816172	0.0079394	1
ENSG00000141027	NCOR1	geneM1	0.00325807	0.0029794	1.09354	0.243896	0.000821261	0.00798474	0
ENSG00000270878	CTD-2302E22.5	geneM0	0.00854999	0.00244157	3.50183	0.243837	0.000823741	0.00799221	1
ENSG00000229816	DDX50P1	geneM0	0.0059438	0.00261424	2.27363	0.243854	0.000823044	0.00799221	1
ENSG00000089902	RCOR1	geneM0	0.00655854	0.00288829	2.27074	0.24384	0.000823595	0.00799221	1
ENSG00000151967	SCHIP1	geneM1	0.0011466	0.00236055	0.485734	0.243844	0.000823456	0.00799221	0
ENSG00000261455	LINC01003	geneM0	-0.00667115	0.00288599	-2.31156	-0.243825	0.000824243	0.00799293	1
ENSG00000164989	CCDC171	geneM0	0.00654326	0.00266822	2.45229	0.24378	0.000826135	0.00800712	1
ENSG00000163032	VSNL1	geneM1	0.00257769	0.00197436	1.30558	0.243751	0.000827369	0.00801492	0
ENSG00000008300	CELSR3	geneM4	0.00369694	0.00256441	1.44164	0.243734	0.00082809	0.00801775	0
ENSG00000228109	MFI2-AS1	geneM2	-0.00302885	0.00243106	-1.2459	-0.24371	0.000829069	0.0080203	0
ENSG00000129151	BBOX1	geneM3	-0.0023861	0.00255162	-0.93513	-0.243707	0.000829213	0.0080203	0
ENSG00000164938	TP53INP1	geneM3	-0.00327049	0.00224582	-1.45626	-0.243695	0.000829708	0.00802094	0
ENSG00000151779	NBAS	geneM14	0.00816667	0.00311673	2.62026	0.243642	0.00083195	0.00803846	1
ENSG00000254141	RP11-642D21.1	geneM11	0.0042194	0.00228713	1.84484	0.243594	0.000833993	0.00805402	0
ENSG00000167210	LOXHD1	geneM9	-0.00598098	0.00301455	-1.98403	-0.243534	0.000836554	0.00807458	1
ENSG00000059769	DNAJC25	geneM2	-0.00674498	0.00263032	-2.56432	-0.243424	0.000841256	0.00811281	1
ENSG00000146038	DCDC2	geneM2	-0.004735	0.00284509	-1.66427	-0.243421	0.000841383	0.00811281	0
ENSG00000132275	RRP8	geneM10	0.00297002	0.00254486	1.16707	0.243339	0.000844912	0.00814263	0
ENSG00000117477	CCDC181	geneM2	-0.00471396	0.00308595	-1.52755	-0.243301	0.000846543	0.00815415	0
ENSG00000117036	ETV3	geneM0	-0.00670033	0.00318633	-2.10283	-0.243172	0.000852097	0.00819919	1
ENSG00000116729	WLS	geneM3	-0.00253595	0.00268113	-0.945848	-0.243183	0.000851659	0.00819919	0
ENSG00000269190	FBXO17	geneM4	0.00641034	0.00247306	2.59207	0.243098	0.000855312	0.00822342	1
ENSG00000143977	SNRPG	geneM0	-0.00480551	0.00250106	-1.92139	-0.243084	0.000855934	0.00822342	0
ENSG00000176994	SMCR8	geneM4	0.00444645	0.00267358	1.66311	0.243084	0.000855936	0.00822342	0
ENSG00000149742	SLC22A9	geneM15	0.00306615	0.0020942	1.46411	0.242913	0.000863419	0.00829104	0
ENSG00000095739	BAMBI	geneM0	-0.00540483	0.00253966	-2.12817	-0.242772	0.00086962	0.00834201	1
ENSG00000105246	EBI3	geneM6	-0.00583029	0.00278171	-2.09594	-0.24278	0.000869243	0.00834201	1
ENSG00000157470	FAM81A	geneM1	0.00243676	0.00261494	0.931861	0.242678	0.000873782	0.00837763	0
ENSG00000235141	COX6CP17	geneM3	-0.00494624	0.00204536	-2.41827	-0.242606	0.000876953	0.00840372	1
ENSG00000084093	REST	geneM3	-0.00409235	0.00230428	-1.77598	-0.24258	0.000878133	0.00841072	0
ENSG00000256847	CCND2P1	geneM1	0.00638469	0.0024949	2.55909	0.242471	0.000883023	0.00845322	1
ENSG00000197261	C6orf141	geneM9	-0.00334336	0.00290062	-1.15264	-0.242442	0.000884301	0.00846112	0
ENSG00000101000	PROCR	geneM21	-0.00374377	0.0028236	-1.32588	-0.242388	0.000886709	0.00847981	0
ENSG00000167333	TRIM68	geneM0	0.00898448	0.0026039	3.4504	0.242331	0.000889274	0.00849998	1
ENSG00000166405	RIC3	geneM0	0.00730498	0.00236808	3.08477	0.242314	0.000890038	0.00850294	1
ENSG00000121297	TSHZ3	geneM1	0.00111327	0.00205208	0.54251	0.242281	0.000891538	0.00851291	0
ENSG00000136754	ABI1	geneM1	0.00835655	0.00321817	2.59668	0.242239	0.000893426	0.00852658	1
ENSG00000115756	HPCAL1	geneM1	0.00569505	0.00308718	1.84474	0.242228	0.000893958	0.0085273	0
ENSG00000119541	VPS4B	geneM0	-0.00681262	0.00290338	-2.34644	-0.242179	0.000896182	0.00854415	1
ENSG00000271964	RP11-415F23.2	geneM0	0.0058689	0.00224043	2.61955	0.242112	0.000899195	0.0085685	1
ENSG00000267322	SNHG22	geneM0	0.00743266	0.00272945	2.72313	0.242081	0.000900623	0.00857773	1
ENSG00000133302	ANKRD32	geneM1	0.00511026	0.00300882	1.69843	0.241854	0.000911039	0.00867252	0
ENSG00000203799	CCDC162P	geneM2	-0.00485907	0.00282277	-1.72139	-0.241775	0.000914671	0.00870265	0
ENSG00000273729	RP11-7F17.8	geneM0	0.00624617	0.00248911	2.5094	0.241729	0.000916791	0.00871527	1
ENSG00000279315	RP11-57H14.5	geneM0	0.00573838	0.0025554	2.24559	0.241726	0.00091693	0.00871527	1
ENSG00000065615	CYB5R4	geneM0	-0.00874731	0.00268966	-3.2522	-0.241707	0.000917847	0.00871955	1
ENSG00000102904	TSNAXIP1	geneM2	-0.00270498	0.00266803	-1.01385	-0.241695	0.00091838	0.00872017	0
ENSG00000146676	PURB	geneM1	0.00174709	0.00291935	0.598452	0.241671	0.000919503	0.0087264	0
ENSG00000224460	RP11-439L18.2	geneM1	-0.00722948	0.00251323	-2.87657	-0.241643	0.000920787	0.00873071	1
ENSG00000172469	MANEA	geneM3	-0.00527497	0.00254276	-2.07451	-0.241613	0.000922186	0.00873071	1
ENSG00000256061	DYX1C1	geneM2	-0.00416907	0.0022987	-1.81366	-0.24162	0.000921871	0.00873071	0
ENSG00000169402	RSPH10B2	geneM2	-0.003585	0.00287986	-1.24485	-0.241611	0.000922294	0.00873071	0
ENSG00000118690	ARMC2	geneM2	-0.00299487	0.00263918	-1.13477	-0.24163	0.000921389	0.00873071	0
ENSG00000131873	CHSY1	geneM0	0.00652721	0.00276258	2.36272	0.241557	0.000924825	0.00875023	1
ENSG00000113838	TBCCD1	geneM0	-0.00603312	0.00208986	-2.88685	-0.241431	0.000930725	0.00879744	1
ENSG00000143222	UFC1	geneM7	-0.00495081	0.00279858	-1.76905	-0.24143	0.000930757	0.00879744	0
ENSG00000140287	HDC	geneM2	-0.00503048	0.00245331	-2.05049	-0.241215	0.000940924	0.00888455	1
ENSG00000101445	PPP1R16B	geneM1	0.00413064	0.00280526	1.47246	0.241216	0.000940863	0.00888455	0
ENSG00000212802	RPL15P3	geneM12	0.00844345	0.00295492	2.85742	0.24115	0.000944014	0.00890922	1
ENSG00000130313	PGLS	geneM6	-0.00533496	0.00250146	-2.13274	-0.241077	0.000947479	0.00893741	1
ENSG00000183309	ZNF623	geneM4	0.00417754	0.0026959	1.54959	0.241039	0.000949311	0.00895017	0
ENSG00000228998	RP11-697E2.7	geneM6	-0.00716429	0.00228974	-3.12887	-0.24086	0.000957895	0.00902199	1
ENSG00000015133	CCDC88C	geneM9	-0.00264398	0.00266711	-0.991329	-0.24087	0.000957418	0.00902199	0
ENSG00000125740	FOSB	geneM0	-0.00390149	0.00280606	-1.39038	-0.240833	0.000959223	0.00902994	0
ENSG00000100142	POLR2F	geneM1	0.00482921	0.00221077	2.1844	0.240793	0.000961143	0.00904346	1
ENSG00000122970	IFT81	geneM2	-0.00419108	0.00269693	-1.55402	-0.240732	0.000964119	0.00906689	0
ENSG00000184182	UBE2F	geneM0	-0.00703927	0.00207916	-3.38564	-0.240637	0.000968752	0.0091013	1
ENSG00000136297	MMD2	geneM2	-0.00310629	0.00254451	-1.22078	-0.240638	0.000968683	0.0091013	0
ENSG00000163930	BAP1	geneM1	0.00541642	0.00245666	2.20479	0.240612	0.00096995	0.00910797	1
ENSG00000273188	RP3-402G11.25	geneM1	0.00515595	0.0023849	2.16191	0.24058	0.000971529	0.00911821	1
ENSG00000272983	RP11-508N22.12	geneM0	0.00580754	0.00271786	2.13681	0.240522	0.00097434	0.00914001	1
ENSG00000162434	JAK1	geneM5	-0.00434644	0.00246882	-1.76053	-0.240471	0.000976862	0.00915906	0
ENSG00000160410	SHKBP1	geneM6	-0.00623746	0.00286472	-2.17733	-0.240445	0.000978155	0.00916658	1
ENSG00000102445	KIAA0226L	geneM6	-0.00373012	0.00288867	-1.29129	-0.240368	0.00098192	0.00919725	0
ENSG00000116786	PLEKHM2	geneM1	0.00340469	0.00265825	1.2808	0.240336	0.000983512	0.00920754	0
ENSG00000233237	LINC00472	geneM3	-0.00472732	0.00267967	-1.76415	-0.240323	0.000984138	0.00920879	0
ENSG00000103510	KAT8	geneM1	0.00529021	0.00231608	2.28412	0.240284	0.000986094	0.00922247	1
ENSG00000126226	PCID2	geneM1	0.00562115	0.00243981	2.30393	0.240175	0.000991521	0.00926858	1
ENSG00000144583	MARCH4	geneM9	-0.0045608	0.00235674	-1.93522	-0.240133	0.000993578	0.00928317	0
[truncated: 16,678 more rows]
