# Supplementary material for: A neuro-immune axis of transcriptomic dysregulation within the subgenual anterior cingulate cortex in schizophrenia
Source: bioRxiv. 2025 Feb 16:2025.02.14.638357. Preprint. [Version 1] doi: 10.1101/2025.02.14.638357 (PMC11844519; doi:10.1101/2025.02.14.638357)
Supplement: Supplement 11 [file media-11.xlsx]

## Sheet: Sheet1
Supplemental Table 10. GSEA enrichments of RCCA results (structure correlations)
	Table legend is the same as Table S3

## Sheet: A.Risk genes
benchmark_list	pval	padj	log2err	ES	NES	size	genes
SCZ (common, broad)	0.000736161	0.00441696	0.477271	0.271845	1.43017	426	ENSG00000110987|ENSG00000135298|ENSG00000120899|ENSG00000144199|ENSG00000175220|ENSG00000160563|ENSG00000183117|ENSG00000197157|ENSG00000152894|ENSG00000144290|ENSG00000188641|ENSG00000175727|ENSG00000112659|ENSG00000162869|ENSG00000115073|ENSG00000114861|ENSG00000081189|ENSG00000164180|ENSG00000198198|ENSG00000158019|ENSG00000197912|ENSG00000140526|ENSG00000248309|ENSG00000172260|ENSG00000147548…
SCZ (rare)	0.122841	0.177966	0.175204	0.563153	1.36332	9	ENSG00000103657|ENSG00000130227|ENSG00000183454|ENSG00000038382|ENSG00000055130...
SCZ (common, prioritized)	0.0654397	0.130879	0.252961	0.293414	1.28386	107	ENSG00000183117|ENSG00000144290|ENSG00000188641|ENSG00000175727|ENSG00000112659|ENSG00000115073|ENSG00000172260|ENSG00000272335|ENSG00000102882|ENSG00000102471|ENSG00000185274|ENSG00000183454|ENSG00000153707|ENSG00000142599|ENSG00000065609|ENSG00000151067|ENSG00000101447|ENSG00000135638|ENSG00000104765|ENSG00000253553|ENSG00000183715|ENSG00000103423|ENSG00000120658|ENSG00000169692|ENSG00000186868…
MDD	0.0563674	0.130879	0.276501	0.261301	1.25522	209	ENSG00000183117|ENSG00000118058|ENSG00000197386|ENSG00000052795|ENSG00000078328|ENSG00000124177|ENSG00000081189|ENSG00000164180|ENSG00000168959|ENSG00000157782|ENSG00000172260|ENSG00000153956|ENSG00000197724|ENSG00000155052|ENSG00000165379|ENSG00000158691|ENSG00000142186|ENSG00000134825|ENSG00000164061|ENSG00000185046|ENSG00000145934|ENSG00000139970|ENSG00000240771|ENSG00000142599|ENSG00000149972…
ASD	0.148305	0.177966	0.166934	0.228754	1.12622	250	ENSG00000270441|ENSG00000134759|ENSG00000109832|ENSG00000213672|ENSG00000134909|ENSG00000143951|ENSG00000114861|ENSG00000164180|ENSG00000050426|ENSG00000130475|ENSG00000177352|ENSG00000147548|ENSG00000005483|ENSG00000156735|ENSG00000164916|ENSG00000129691|ENSG00000008300|ENSG00000214013|ENSG00000272505|ENSG00000175806|ENSG00000204178|ENSG00000166763|ENSG00000164061|ENSG00000168438|ENSG00000147324…
BD	0.352941	0.352941	0.0995791	0.235501	1.05544	121	ENSG00000071242|ENSG00000133794|ENSG00000159433|ENSG00000108039|ENSG00000078295|ENSG00000180979|ENSG00000126226|ENSG00000183454|ENSG00000095485|ENSG00000158691|ENSG00000151150|ENSG00000134825|ENSG00000175806|ENSG00000185130|ENSG00000151067|ENSG00000149972|ENSG00000137338|ENSG00000165995|ENSG00000138311|ENSG00000157654|ENSG00000023330|ENSG00000108953|ENSG00000196812|ENSG00000196776|ENSG00000133315…

## Sheet: B.Cell-type
cell_type	pval	padj	log2err	ES	NES	size	genes
Micro	9.58134e-79	6.70694e-78	2.32036	-0.605058	-3.26023	602	ENSG00000168329|ENSG00000169313|ENSG00000184574|ENSG00000110876|ENSG00000136161|ENSG00000164010|ENSG00000271605|ENSG00000066294|ENSG00000163106|ENSG00000181631|ENSG00000197629|ENSG00000169403|ENSG00000157303|ENSG00000081237|ENSG00000198223|ENSG00000140749|ENSG00000168918|ENSG00000121895|ENSG00000123338|ENSG00000125730|ENSG00000113532|ENSG00000164691|ENSG00000132744|ENSG00000150782|ENSG00000166428…
Neuro-Ex	1.40222e-56	4.90778e-56	1.96257	0.452577	2.54293	1108	ENSG00000136643|ENSG00000135298|ENSG00000120899|ENSG00000185774|ENSG00000048707|ENSG00000102804|ENSG00000120251|ENSG00000183117|ENSG00000196876|ENSG00000040731|ENSG00000152894|ENSG00000144290|ENSG00000081026|ENSG00000241973|ENSG00000134909|ENSG00000164742|ENSG00000007237|ENSG00000173726|ENSG00000113319|ENSG00000070808|ENSG00000078053|ENSG00000006071|ENSG00000015676|ENSG00000168490|ENSG00000108924…
Astro	2.04857e-12	4.78001e-12	0.898671	-0.328359	-1.80784	741	ENSG00000125285|ENSG00000184486|ENSG00000132613|ENSG00000083857|ENSG00000151023|ENSG00000133067|ENSG00000172987|ENSG00000223802|ENSG00000101134|ENSG00000204682|ENSG00000170324|ENSG00000179761|ENSG00000147588|ENSG00000068976|ENSG00000138639|ENSG00000174776|ENSG00000110693|ENSG00000087903|ENSG00000173905|ENSG00000173511|ENSG00000114670|ENSG00000136205|ENSG00000113140|ENSG00000165821|ENSG00000092820…
Neuro-In	6.96039e-08	1.21807e-07	0.704976	0.286449	1.57593	799	ENSG00000115840|ENSG00000083097|ENSG00000135298|ENSG00000198408|ENSG00000185774|ENSG00000186314|ENSG00000102804|ENSG00000150347|ENSG00000120251|ENSG00000088538|ENSG00000164597|ENSG00000183117|ENSG00000196876|ENSG00000118058|ENSG00000040731|ENSG00000163644|ENSG00000144290|ENSG00000055163|ENSG00000081026|ENSG00000164742|ENSG00000007237|ENSG00000113319|ENSG00000078053|ENSG00000071242|ENSG00000198846…
Oligo	0.000550064	0.00077009	0.477271	0.246774	1.35433	750	ENSG00000136643|ENSG00000144036|ENSG00000119699|ENSG00000152894|ENSG00000113269|ENSG00000171243|ENSG00000007237|ENSG00000188641|ENSG00000001167|ENSG00000157985|ENSG00000130939|ENSG00000185104|ENSG00000162869|ENSG00000143951|ENSG00000176485|ENSG00000168785|ENSG00000135525|ENSG00000162729|ENSG00000154027|ENSG00000104419|ENSG00000134243|ENSG00000115252|ENSG00000164327|ENSG00000151692|ENSG00000182247…
OPC	0.114851	0.133993	0.184706	-0.262445	-1.19077	138	ENSG00000277443|ENSG00000110693|ENSG00000125462|ENSG00000184384|ENSG00000185052|ENSG00000118922|ENSG00000148123|ENSG00000187416|ENSG00000157734|ENSG00000162849|ENSG00000148516|ENSG00000187398|ENSG00000134853|ENSG00000114646|ENSG00000144278|ENSG00000205927|ENSG00000152492|ENSG00000123104|ENSG00000181722|ENSG00000127946|ENSG00000171189|ENSG00000140262|ENSG00000148143|ENSG00000162512|ENSG00000103489…
Endo	0.190083	0.190083	0.143759	-0.193572	-1.06937	820	ENSG00000118777|ENSG00000175899|ENSG00000186834|ENSG00000137491|ENSG00000151702|ENSG00000168389|ENSG00000110321|ENSG00000152936|ENSG00000064999|ENSG00000106823|ENSG00000197780|ENSG00000130429|ENSG00000107562|ENSG00000172716|ENSG00000113140|ENSG00000123358|ENSG00000198771|ENSG00000082175|ENSG00000155657|ENSG00000138795|ENSG00000121858|ENSG00000172164|ENSG00000108828|ENSG00000173706|ENSG00000135046…

## Sheet: C.GO
go_id	term	ontology	pval	padj	log2err	ES	NES	size	genes
GO:0003341	cilium movement	BP	1.8493e-13	6.28095e-10	0.943632	-0.791383	-2.82138	37	ENSG00000158023|ENSG00000198003|ENSG00000111834|ENSG00000272514|ENSG00000186710|ENSG00000089101|ENSG00000122735|ENSG00000137473|ENSG00000007174|ENSG00000154099|ENSG00000156042|ENSG00000039139|ENSG00000172361|ENSG00000004838|ENSG00000160345|ENSG00000169126|ENSG00000204815|ENSG00000105479|ENSG00000141519|ENSG00000163885|ENSG00000152763|ENSG00000261652|ENSG00000101222|ENSG00000112981|ENSG00000256061…
GO:0031514	motile cilium	CC	1.4775e-15	1.23775e-11	1.01754	-0.656458	-2.76043	84	ENSG00000158023|ENSG00000145491|ENSG00000111834|ENSG00000272514|ENSG00000186710|ENSG00000089101|ENSG00000114473|ENSG00000159625|ENSG00000177989|ENSG00000166578|ENSG00000155761|ENSG00000007174|ENSG00000156042|ENSG00000039139|ENSG00000064199|ENSG00000167858|ENSG00000160188|ENSG00000137691|ENSG00000105877|ENSG00000131044|ENSG00000156206|ENSG00000140057|ENSG00000163879|ENSG00000157856|ENSG00000135046…
GO:0097729	9+2 motile cilium	CC	4.71789e-11	8.01191e-08	0.851339	-0.806868	-2.72906	28	ENSG00000151023|ENSG00000197653|ENSG00000111834|ENSG00000058453|ENSG00000122735|ENSG00000007174|ENSG00000158486|ENSG00000039139|ENSG00000105877|ENSG00000197748|ENSG00000204815|ENSG00000163879|ENSG00000166596|ENSG00000101222|ENSG00000164675|ENSG00000112981|ENSG00000169402|ENSG00000155026|ENSG00000183914|ENSG00000130363...
GO:0005930	axoneme	CC	1.16474e-13	4.94491e-10	0.943632	-0.609126	-2.66445	101	ENSG00000171811|ENSG00000197653|ENSG00000158023|ENSG00000198003|ENSG00000118965|ENSG00000111834|ENSG00000272514|ENSG00000119636|ENSG00000089101|ENSG00000171962|ENSG00000007174|ENSG00000154099|ENSG00000142609|ENSG00000135338|ENSG00000156042|ENSG00000039139|ENSG00000105877|ENSG00000197748|ENSG00000169126|ENSG00000077327|ENSG00000204815|ENSG00000163879|ENSG00000105479|ENSG00000157856|ENSG00000166596…
GO:0005879	axonemal microtubule	CC	4.00306e-10	5.22923e-07	0.814036	-0.757499	-2.64238	32	ENSG00000151023|ENSG00000215187|ENSG00000188931|ENSG00000179902|ENSG00000137098|ENSG00000154479|ENSG00000167858|ENSG00000172361|ENSG00000160345|ENSG00000156206|ENSG00000166596|ENSG00000196659|ENSG00000261652|ENSG00000092850|ENSG00000163576|ENSG00000103494|ENSG00000128408|ENSG00000138587|ENSG00000197557|ENSG00000173557|ENSG00000096093|ENSG00000112530|ENSG00000188659...
GO:0035082	axoneme assembly	BP	3.39162e-10	4.79971e-07	0.814036	-0.813683	-2.61106	24	ENSG00000171811|ENSG00000129654|ENSG00000111834|ENSG00000272514|ENSG00000048342|ENSG00000155530|ENSG00000154099|ENSG00000142609|ENSG00000160188|ENSG00000160345|ENSG00000109944|ENSG00000141519|ENSG00000261652|ENSG00000144451...
GO:0003351	epithelial cilium movement involved in extracellular fluid movement	BP	3.04898e-09	3.45185e-06	0.774939	-0.829399	-2.55028	20	ENSG00000145491|ENSG00000111834|ENSG00000122735|ENSG00000155761|ENSG00000039139|ENSG00000064199|ENSG00000077327|ENSG00000141519|ENSG00000112981|ENSG00000165115|ENSG00000256061|ENSG00000165506|ENSG00000152582...
GO:0002250	adaptive immune response	BP	8.04299e-12	1.70733e-08	0.875325	-0.578335	-2.50809	97	ENSG00000168329|ENSG00000066294|ENSG00000197629|ENSG00000163131|ENSG00000114013|ENSG00000165025|ENSG00000242574|ENSG00000204287|ENSG00000159958|ENSG00000169508|ENSG00000231389|ENSG00000010610|ENSG00000135077|ENSG00000204252|ENSG00000186818|ENSG00000104972|ENSG00000167613|ENSG00000103811|ENSG00000204257|ENSG00000196735|ENSG00000086730|ENSG00000103653|ENSG00000142512|ENSG00000135046|ENSG00000277734…
GO:0060294	cilium movement involved in cell motility	BP	2.36782e-08	2.01051e-05	0.733762	-0.813061	-2.50308	19	ENSG00000171811|ENSG00000197653|ENSG00000111834|ENSG00000007174|ENSG00000158486|ENSG00000039139|ENSG00000167858|ENSG00000105877|ENSG00000162643|ENSG00000092850|ENSG00000188596|ENSG00000183914...
GO:0036126	sperm flagellum	CC	5.19615e-09	5.51507e-06	0.761461	-0.643889	-2.46233	50	ENSG00000158023|ENSG00000088727|ENSG00000119636|ENSG00000114473|ENSG00000171962|ENSG00000137473|ENSG00000142609|ENSG00000156042|ENSG00000160188|ENSG00000120051|ENSG00000181378|ENSG00000163879|ENSG00000155749|ENSG00000115353|ENSG00000185681|ENSG00000146221|ENSG00000164675|ENSG00000112981|ENSG00000117477|ENSG00000136811|ENSG00000069849|ENSG00000138587|ENSG00000144451|ENSG00000032742|ENSG00000149295…
GO:0042102	positive regulation of T cell proliferation	BP	5.56872e-07	0.000350252	0.659444	-0.680584	-2.37391	33	ENSG00000081237|ENSG00000123338|ENSG00000114013|ENSG00000242574|ENSG00000159958|ENSG00000231389|ENSG00000135077|ENSG00000204472|ENSG00000168071|ENSG00000102879|ENSG00000135046|ENSG00000197646|ENSG00000223865|ENSG00000162692|ENSG00000105397|ENSG00000120217...
GO:0007288	sperm axoneme assembly	BP	4.08416e-07	0.000277429	0.674963	-0.74422	-2.36859	23	ENSG00000272514|ENSG00000119636|ENSG00000114473|ENSG00000159625|ENSG00000160401|ENSG00000197748|ENSG00000120051|ENSG00000077327|ENSG00000181378|ENSG00000206530|ENSG00000118690|ENSG00000138587|ENSG00000144451|ENSG00000152582...
GO:0006955	immune response	BP	2.8317e-11	5.3431e-08	0.863415	-0.502418	-2.36322	155	ENSG00000168329|ENSG00000271605|ENSG00000169403|ENSG00000140749|ENSG00000125730|ENSG00000163131|ENSG00000114013|ENSG00000082074|ENSG00000174130|ENSG00000204287|ENSG00000141968|ENSG00000169508|ENSG00000231389|ENSG00000010610|ENSG00000204482|ENSG00000121966|ENSG00000104870|ENSG00000174600|ENSG00000174125|ENSG00000109861|ENSG00000107562|ENSG00000103811|ENSG00000121858|ENSG00000196735|ENSG00000148400…
GO:0036158	outer dynein arm assembly	BP	9.7235e-07	0.00058973	0.643552	-0.76658	-2.35712	20	ENSG00000198003|ENSG00000122735|ENSG00000154099|ENSG00000039139|ENSG00000004838|ENSG00000166246|ENSG00000169126|ENSG00000204815|ENSG00000105479|ENSG00000256061|ENSG00000165506|ENSG00000034239|ENSG00000123977|ENSG00000129295|ENSG00000127399...
GO:0030317	flagellated sperm motility	BP	1.55953e-07	0.00011035	0.690132	-0.606732	-2.31505	51	ENSG00000151023|ENSG00000158023|ENSG00000145491|ENSG00000198003|ENSG00000119636|ENSG00000159625|ENSG00000122735|ENSG00000168556|ENSG00000039139|ENSG00000105877|ENSG00000131044|ENSG00000120051|ENSG00000181378|ENSG00000100979|ENSG00000166596|ENSG00000141519|ENSG00000146221|ENSG00000092850|ENSG00000164675|ENSG00000159409|ENSG00000165309...
GO:0044458	motile cilium assembly	BP	2.21621e-06	0.00117612	0.627257	-0.730629	-2.30352	22	ENSG00000129654|ENSG00000119636|ENSG00000048342|ENSG00000155761|ENSG00000154099|ENSG00000004838|ENSG00000109944|ENSG00000141519|ENSG00000163093|ENSG00000114446|ENSG00000124074|ENSG00000205250|ENSG00000129295|ENSG00000163075...
GO:0090660	cerebrospinal fluid circulation	BP	2.94687e-06	0.00140636	0.627257	-0.840171	-2.30064	13	ENSG00000198003|ENSG00000007174|ENSG00000197748|ENSG00000204815|ENSG00000109944|ENSG00000188596|ENSG00000144451|ENSG00000123977|ENSG00000129295|ENSG00000163075|ENSG00000171885...
GO:0042613	MHC class II protein complex	CC	2.98134e-06	0.00140636	0.627257	-0.839878	-2.29983	13	ENSG00000242574|ENSG00000204287|ENSG00000019582|ENSG00000231389|ENSG00000204252|ENSG00000204257|ENSG00000196735|ENSG00000223865|ENSG00000198502...
GO:0006911	phagocytosis, engulfment	BP	5.2258e-06	0.0021645	0.610527	-0.743313	-2.28558	20	ENSG00000169896|ENSG00000095970|ENSG00000204472|ENSG00000110934|ENSG00000135218|ENSG00000160255|ENSG00000038945|ENSG00000165322|ENSG00000163219|ENSG00000124333...
GO:0031295	T cell costimulation	BP	3.70724e-06	0.00165675	0.627257	-0.682182	-2.28338	27	ENSG00000114013|ENSG00000159958|ENSG00000141968|ENSG00000111679|ENSG00000198286|ENSG00000103653|ENSG00000272398|ENSG00000197646|ENSG00000120217|ENSG00000254087|ENSG00000167664|ENSG00000176105|ENSG00000107968...
GO:0050778	positive regulation of immune response	BP	8.78382e-06	0.00310764	0.593325	-0.788834	-2.2816	15	ENSG00000242574|ENSG00000204287|ENSG00000231389|ENSG00000204252|ENSG00000204257|ENSG00000196735|ENSG00000223865|ENSG00000198502...
GO:0002224	toll-like receptor signaling pathway	BP	6.57214e-06	0.00243525	0.610527	-0.738617	-2.2739	19	ENSG00000163131|ENSG00000197943|ENSG00000174130|ENSG00000174125|ENSG00000164342|ENSG00000187554|ENSG00000174123|ENSG00000110057|ENSG00000114738|ENSG00000136869...
GO:0032715	negative regulation of interleukin-6 production	BP	3.13431e-06	0.00143856	0.627257	-0.65562	-2.26198	31	ENSG00000066294|ENSG00000168918|ENSG00000123338|ENSG00000129654|ENSG00000135077|ENSG00000186818|ENSG00000111679|ENSG00000103653|ENSG00000197696|ENSG00000135577|ENSG00000127528|ENSG00000136869|ENSG00000171150|ENSG00000163874|ENSG00000141480...
GO:0006954	inflammatory response	BP	2.72855e-12	6.61946e-09	0.898671	-0.45208	-2.26058	236	ENSG00000169403|ENSG00000125730|ENSG00000150782|ENSG00000166428|ENSG00000095585|ENSG00000182578|ENSG00000112799|ENSG00000174130|ENSG00000171860|ENSG00000135077|ENSG00000165457|ENSG00000145708|ENSG00000204472|ENSG00000172243|ENSG00000173391|ENSG00000051523|ENSG00000121966|ENSG00000006128|ENSG00000174600|ENSG00000126432|ENSG00000174125|ENSG00000282608|ENSG00000160255|ENSG00000171951|ENSG00000123358…
GO:0036159	inner dynein arm assembly	BP	2.06192e-05	0.00614308	0.57561	-0.776009	-2.24451	15	ENSG00000186710|ENSG00000154099|ENSG00000004838|ENSG00000162643|ENSG00000141519|ENSG00000163885|ENSG00000092850|ENSG00000256061|ENSG00000165506|ENSG00000183914|ENSG00000129295|ENSG00000164818|ENSG00000118997...
GO:0019886	antigen processing and presentation of exogenous peptide antigen via MHC class II	BP	6.4979e-06	0.00243525	0.610527	-0.695364	-2.23138	24	ENSG00000163131|ENSG00000242574|ENSG00000204287|ENSG00000019582|ENSG00000231389|ENSG00000204252|ENSG00000204257|ENSG00000196735|ENSG00000158869|ENSG00000223865|ENSG00000198502|ENSG00000110057...
GO:0050853	B cell receptor signaling pathway	BP	7.9064e-06	0.00285673	0.593325	-0.647603	-2.22169	30	ENSG00000081237|ENSG00000123338|ENSG00000095585|ENSG00000101096|ENSG00000197943|ENSG00000165025|ENSG00000111679|ENSG00000163563|ENSG00000235568|ENSG00000086730|ENSG00000172578|ENSG00000134215|ENSG00000254087|ENSG00000167664...
GO:0002503	peptide antigen assembly with MHC class II protein complex	BP	5.10185e-06	0.0021645	0.610527	-0.826624	-2.21397	12	ENSG00000242574|ENSG00000204287|ENSG00000231389|ENSG00000204252|ENSG00000204257|ENSG00000196735|ENSG00000223865|ENSG00000198502...
GO:0036157	outer dynein arm	CC	4.77159e-07	0.000311658	0.659444	-0.937916	-2.20181	8	ENSG00000122735|ENSG00000007174|ENSG00000156042|ENSG00000039139|ENSG00000105479...
GO:0005929	cilium	CC	1.96987e-10	3.04112e-07	0.826657	-0.453149	-2.1962	183	ENSG00000103274|ENSG00000145491|ENSG00000198003|ENSG00000118965|ENSG00000171962|ENSG00000122735|ENSG00000188931|ENSG00000008226|ENSG00000156973|ENSG00000135338|ENSG00000064199|ENSG00000203780|ENSG00000131044|ENSG00000163879|ENSG00000105479|ENSG00000196659|ENSG00000189350|ENSG00000168589|ENSG00000178053|ENSG00000141519|ENSG00000150977|ENSG00000118307|ENSG00000204104|ENSG00000169860|ENSG00000004948…
GO:0005858	axonemal dynein complex	CC	2.45677e-05	0.00683949	0.57561	-0.836112	-2.1888	11	ENSG00000158486|ENSG00000162643|ENSG00000157856|ENSG00000174844|ENSG00000118307|ENSG00000152763|ENSG00000139537|ENSG00000183914...
GO:0032930	positive regulation of superoxide anion generation	BP	4.37454e-05	0.0109575	0.557332	-0.743937	-2.18614	16	ENSG00000011600|ENSG00000165025|ENSG00000169896|ENSG00000172243|ENSG00000105329|ENSG00000160255|ENSG00000163932|ENSG00000122986...
GO:0043303	mast cell degranulation	BP	7.53938e-05	0.0146598	0.538434	-0.726201	-2.15811	17	ENSG00000271605|ENSG00000165025|ENSG00000119508|ENSG00000086730|ENSG00000157404|ENSG00000105851...
GO:0005614	interstitial matrix	CC	1.48333e-05	0.00466481	0.593325	-0.903661	-2.12139	8	ENSG00000091986|ENSG00000188730|ENSG00000106823|ENSG00000205221|ENSG00000041982...
GO:0004888	transmembrane signaling receptor activity	MF	1.06316e-06	0.000601819	0.643552	-0.510397	-2.12084	80	ENSG00000271605|ENSG00000140749|ENSG00000174130|ENSG00000010610|ENSG00000095970|ENSG00000133067|ENSG00000105366|ENSG00000174125|ENSG00000169604|ENSG00000260314|ENSG00000110848|ENSG00000164342|ENSG00000235568|ENSG00000148400|ENSG00000187554|ENSG00000174123|ENSG00000157193|ENSG00000074660|ENSG00000137642|ENSG00000163297|ENSG00000145888|ENSG00000187957|ENSG00000126860|ENSG00000133800|ENSG00000136869…
GO:0050921	positive regulation of chemotaxis	BP	0.000193669	0.0288347	0.518848	-0.732698	-2.11924	15	ENSG00000169313|ENSG00000100311|ENSG00000095970|ENSG00000204472|ENSG00000121966|ENSG00000105329|ENSG00000106538|ENSG00000134853|ENSG00000103496...
GO:0007368	determination of left/right symmetry	BP	1.2957e-05	0.00418295	0.593325	-0.558558	-2.1188	49	ENSG00000129654|ENSG00000198003|ENSG00000122735|ENSG00000048342|ENSG00000039139|ENSG00000172361|ENSG00000105877|ENSG00000160345|ENSG00000169126|ENSG00000157856|ENSG00000148400|ENSG00000261652|ENSG00000256061|ENSG00000103494|ENSG00000154309|ENSG00000115170|ENSG00000096872|ENSG00000123977|ENSG00000100280|ENSG00000164442...
GO:0023026	MHC class II protein complex binding	MF	5.9571e-05	0.0128055	0.557332	-0.669737	-2.11153	22	ENSG00000242574|ENSG00000204287|ENSG00000019582|ENSG00000231389|ENSG00000010610|ENSG00000204252|ENSG00000204257|ENSG00000196735|ENSG00000223865|ENSG00000198502...
GO:0032735	positive regulation of interleukin-12 production	BP	7.69097e-05	0.0146751	0.538434	-0.647062	-2.1004	25	ENSG00000197943|ENSG00000165025|ENSG00000162511|ENSG00000172243|ENSG00000135218|ENSG00000164342|ENSG00000168961|ENSG00000140968|ENSG00000110057|ENSG00000136869|ENSG00000128604...
GO:0060135	maternal process involved in female pregnancy	BP	0.000197214	0.0288714	0.518848	-0.800556	-2.09572	11	ENSG00000135077|ENSG00000116741|ENSG00000121281|ENSG00000168961...
GO:0070286	axonemal dynein complex assembly	BP	0.000210737	0.0300734	0.518848	-0.798346	-2.08994	11	ENSG00000104450|ENSG00000154099|ENSG00000157856|ENSG00000141519|ENSG00000152763|ENSG00000139537|ENSG00000165506...
GO:0036064	ciliary basal body	CC	4.02035e-08	3.25112e-05	0.719513	-0.44767	-2.08975	148	ENSG00000198003|ENSG00000118965|ENSG00000272514|ENSG00000119636|ENSG00000188931|ENSG00000166578|ENSG00000165923|ENSG00000135338|ENSG00000156042|ENSG00000160401|ENSG00000203780|ENSG00000131044|ENSG00000092820|ENSG00000158163|ENSG00000120262|ENSG00000123810|ENSG00000178053|ENSG00000150977|ENSG00000173947|ENSG00000163885|ENSG00000181085|ENSG00000204104|ENSG00000135912|ENSG00000163093|ENSG00000139537…
GO:0002244	hematopoietic progenitor cell differentiation	BP	1.30548e-05	0.00418295	0.593325	-0.544814	-2.08937	52	ENSG00000081237|ENSG00000166428|ENSG00000115956|ENSG00000111679|ENSG00000105329|ENSG00000171016|ENSG00000152763|ENSG00000157404|ENSG00000011426|ENSG00000084093|ENSG00000103056|ENSG00000122641|ENSG00000134853|ENSG00000254087|ENSG00000164488|ENSG00000107798|ENSG00000066629|ENSG00000100678|ENSG00000179041...
GO:0006935	chemotaxis	BP	1.53418e-05	0.00473698	0.57561	-0.54268	-2.08119	52	ENSG00000168329|ENSG00000169403|ENSG00000123338|ENSG00000134516|ENSG00000171860|ENSG00000174600|ENSG00000107562|ENSG00000161921|ENSG00000140931|ENSG00000168961|ENSG00000107020|ENSG00000106538|ENSG00000130592|ENSG00000142871|ENSG00000122861|ENSG00000163823|ENSG00000197405|ENSG00000174775...
GO:0045577	regulation of B cell differentiation	BP	1.0536e-05	0.00365147	0.593325	-0.915532	-2.08025	7	ENSG00000111679|ENSG00000198286|ENSG00000152518|ENSG00000235568|ENSG00000185650...
GO:0098553	lumenal side of endoplasmic reticulum membrane	CC	0.000260331	0.0350868	0.498493	-0.666652	-2.08023	21	ENSG00000204287|ENSG00000019582|ENSG00000231389|ENSG00000196735|ENSG00000127022|ENSG00000223865|ENSG00000198502|ENSG00000231925|ENSG00000179218|ENSG00000196126|ENSG00000005206|ENSG00000204525|ENSG00000234745|ENSG00000204592|ENSG00000204642|ENSG00000179344...
GO:0032689	negative regulation of type II interferon production	BP	7.59663e-05	0.0146598	0.538434	-0.653296	-2.07921	23	ENSG00000162511|ENSG00000135077|ENSG00000186818|ENSG00000104972|ENSG00000168961|ENSG00000197646|ENSG00000120217|ENSG00000122641|ENSG00000131759|ENSG00000136869|ENSG00000167601|ENSG00000163874|ENSG00000137033|ENSG00000196126|ENSG00000108561...
GO:0030890	positive regulation of B cell proliferation	BP	7.1987e-05	0.0145534	0.538434	-0.607357	-2.07456	29	ENSG00000081237|ENSG00000123338|ENSG00000101096|ENSG00000159958|ENSG00000019582|ENSG00000169508|ENSG00000198286|ENSG00000134215|ENSG00000168283|ENSG00000240972|ENSG00000136869|ENSG00000167775|ENSG00000113494|ENSG00000004468|ENSG00000110651|ENSG00000072274...
GO:0042605	peptide antigen binding	MF	0.000158389	0.0253751	0.518848	-0.629877	-2.0698	26	ENSG00000242574|ENSG00000204287|ENSG00000231389|ENSG00000204252|ENSG00000204257|ENSG00000196735|ENSG00000103257|ENSG00000223865|ENSG00000198502|ENSG00000231925...
GO:0002177	manchette	CC	0.000389251	0.0455881	0.498493	-0.713594	-2.06398	15	ENSG00000114473|ENSG00000155530|ENSG00000155761|ENSG00000178125|ENSG00000164972|ENSG00000117477|ENSG00000152582|ENSG00000112530|ENSG00000163075...
GO:0050870	positive regulation of T cell activation	BP	0.000141707	0.0238265	0.518848	-0.641921	-2.05988	24	ENSG00000242574|ENSG00000204287|ENSG00000231389|ENSG00000010610|ENSG00000204252|ENSG00000168071|ENSG00000204257|ENSG00000196735|ENSG00000223865|ENSG00000198502...
GO:1904141	positive regulation of microglial cell migration	BP	1.51574e-06	0.000830333	0.643552	-0.958908	-2.05768	6	ENSG00000168329|ENSG00000169313|ENSG00000095970...
GO:0001775	cell activation	BP	2.39084e-05	0.00676686	0.57561	-0.904533	-2.05526	7	ENSG00000197943|ENSG00000165025|ENSG00000172243|ENSG00000017427|ENSG00000272398|ENSG00000134853...
GO:0007159	leukocyte cell-cell adhesion	BP	0.000139502	0.0236902	0.518848	-0.65139	-2.05369	22	ENSG00000081237|ENSG00000165025|ENSG00000173391|ENSG00000160255|ENSG00000092820|ENSG00000135318|ENSG00000005844|ENSG00000154721|ENSG00000162692...
GO:0003356	regulation of cilium beat frequency	BP	2.60942e-05	0.0071473	0.57561	-0.903482	-2.05287	7	ENSG00000272514|ENSG00000154099|ENSG00000105877|ENSG00000197748|ENSG00000169126|ENSG00000141519|ENSG00000182224...
GO:0042130	negative regulation of T cell proliferation	BP	0.000195022	0.0288347	0.518848	-0.623301	-2.0482	26	ENSG00000114013|ENSG00000129654|ENSG00000135077|ENSG00000186818|ENSG00000104972|ENSG00000111679|ENSG00000197646|ENSG00000127472|ENSG00000177425|ENSG00000120217|ENSG00000164690...
GO:0046847	filopodium assembly	BP	0.000170258	0.0260479	0.518848	-0.647925	-2.04277	22	ENSG00000127084|ENSG00000092820|ENSG00000077327|ENSG00000266028|ENSG00000180263|ENSG00000101222|ENSG00000146192|ENSG00000161791|ENSG00000228741|ENSG00000112658|ENSG00000106799...
GO:0032731	positive regulation of interleukin-1 beta production	BP	0.000113595	0.0198873	0.538434	-0.566772	-2.03888	38	ENSG00000011600|ENSG00000174130|ENSG00000172243|ENSG00000135218|ENSG00000120738|ENSG00000168961|ENSG00000137752|ENSG00000105483|ENSG00000184988|ENSG00000163568|ENSG00000136869|ENSG00000154451|ENSG00000091592|ENSG00000162711|ENSG00000164251...
GO:0001534	radial spoke	CC	5.70313e-06	0.00230597	0.610527	-0.948744	-2.03587	6	ENSG00000145491|ENSG00000111834|ENSG00000272514|ENSG00000100218|ENSG00000164675|ENSG00000112981...
GO:0060100	positive regulation of phagocytosis, engulfment	BP	0.000245295	0.0335936	0.498493	-0.813694	-2.03561	10	ENSG00000123338|ENSG00000125730|ENSG00000197943|ENSG00000095970|ENSG00000135218...
GO:0042110	T cell activation	BP	0.000167086	0.025795	0.518848	-0.580147	-2.02373	32	ENSG00000066294|ENSG00000081237|ENSG00000114013|ENSG00000010610|ENSG00000163154|ENSG00000172243|ENSG00000105851|ENSG00000007129...
GO:0032720	negative regulation of tumor necrosis factor production	BP	0.000147335	0.0240582	0.518848	-0.561042	-2.01826	38	ENSG00000095970|ENSG00000135077|ENSG00000186818|ENSG00000239961|ENSG00000104972|ENSG00000111679|ENSG00000017427|ENSG00000168961|ENSG00000081181|ENSG00000131759|ENSG00000136869|ENSG00000167601|ENSG00000163874|ENSG00000141480|ENSG00000100300...
GO:0060326	cell chemotaxis	BP	0.000147335	0.0240582	0.518848	-0.560397	-2.01594	38	ENSG00000168329|ENSG00000100311|ENSG00000110934|ENSG00000121966|ENSG00000107562|ENSG00000138795|ENSG00000157404|ENSG00000154928|ENSG00000163932|ENSG00000162692|ENSG00000134853|ENSG00000163823|ENSG00000141480|ENSG00000112902|ENSG00000177105...
GO:0045588	positive regulation of gamma-delta T cell differentiation	BP	7.4505e-05	0.0146598	0.538434	-0.886844	-2.01507	7	ENSG00000081237|ENSG00000123338|ENSG00000124766|ENSG00000165025|ENSG00000138795|ENSG00000173757...
GO:0002357	defense response to tumor cell	BP	0.000299708	0.0384889	0.498493	-0.749406	-2.00715	12	ENSG00000162511|ENSG00000066336|ENSG00000008226|ENSG00000177640|ENSG00000108798|ENSG00000136826...
GO:0006910	phagocytosis, recognition	BP	0.00010541	0.0188959	0.538434	-0.879759	-1.99897	7	ENSG00000095970|ENSG00000181790|ENSG00000172243|ENSG00000135218...
GO:0032755	positive regulation of interleukin-6 production	BP	3.73631e-05	0.00976154	0.557332	-0.496371	-1.99865	66	ENSG00000169403|ENSG00000011600|ENSG00000197943|ENSG00000165025|ENSG00000174130|ENSG00000019582|ENSG00000204472|ENSG00000172243|ENSG00000051523|ENSG00000135218|ENSG00000174125|ENSG00000105329|ENSG00000164342|ENSG00000168961|ENSG00000184988|ENSG00000115008|ENSG00000110057|ENSG00000115267|ENSG00000136869|ENSG00000181722...
GO:0005576	extracellular region	CC	3.30207e-22	5.60757e-18	1.22105	-0.355452	-1.99743	1000	ENSG00000183160|ENSG00000197629|ENSG00000153012|ENSG00000198223|ENSG00000125730|ENSG00000138722|ENSG00000150782|ENSG00000163131|ENSG00000091986|ENSG00000134516|ENSG00000112799|ENSG00000100311|ENSG00000157005|ENSG00000171812|ENSG00000136250|ENSG00000169413|ENSG00000168081|ENSG00000175899|ENSG00000126838|ENSG00000127951|ENSG00000095970|ENSG00000273749|ENSG00000145491|ENSG00000198003|ENSG00000165457…
GO:0051781	positive regulation of cell division	BP	0.000263746	0.0350977	0.498493	-0.58126	-1.99409	30	ENSG00000100311|ENSG00000162367|ENSG00000105329|ENSG00000173511|ENSG00000104218|ENSG00000065978|ENSG00000115008|ENSG00000150630|ENSG00000121691|ENSG00000164690|ENSG00000105894|ENSG00000141441...
GO:0001772	immunological synapse	CC	0.000352399	0.042746	0.498493	-0.574408	-1.97059	30	ENSG00000204287|ENSG00000135077|ENSG00000102879|ENSG00000198286|ENSG00000092820|ENSG00000079950|ENSG00000143119|ENSG00000134215|ENSG00000170677|ENSG00000141522|ENSG00000187889|ENSG00000196126|ENSG00000110651...
GO:0009897	external side of plasma membrane	CC	1.07121e-07	7.90925e-05	0.704976	-0.400596	-1.96942	204	ENSG00000168329|ENSG00000164010|ENSG00000271605|ENSG00000066294|ENSG00000081237|ENSG00000198223|ENSG00000114013|ENSG00000140678|ENSG00000159958|ENSG00000019582|ENSG00000169896|ENSG00000010610|ENSG00000165457|ENSG00000121966|ENSG00000104870|ENSG00000135218|ENSG00000104972|ENSG00000169604|ENSG00000107562|ENSG00000064199|ENSG00000160255|ENSG00000110848|ENSG00000135318|ENSG00000173706|ENSG00000272398…
GO:0035589	G protein-coupled purinergic nucleotide receptor signaling pathway	BP	0.000323265	0.0403116	0.498493	-0.861398	-1.95725	7	ENSG00000169313|ENSG00000181631|ENSG00000169403|ENSG00000169860...
GO:0045087	innate immune response	BP	5.53064e-09	5.52479e-06	0.761461	-0.383249	-1.94975	288	ENSG00000168329|ENSG00000066294|ENSG00000166428|ENSG00000165025|ENSG00000182578|ENSG00000112799|ENSG00000110446|ENSG00000174130|ENSG00000169896|ENSG00000169413|ENSG00000244509|ENSG00000135077|ENSG00000181790|ENSG00000186834|ENSG00000163154|ENSG00000239961|ENSG00000051523|ENSG00000174125|ENSG00000181481|ENSG00000258659|ENSG00000102879|ENSG00000145911|ENSG00000182179|ENSG00000173372|ENSG00000184584…
GO:0050673	epithelial cell proliferation	BP	0.000379736	0.0454132	0.498493	-0.563914	-1.94558	31	ENSG00000148400|ENSG00000139687|ENSG00000157404|ENSG00000104313|ENSG00000086062|ENSG00000162736|ENSG00000149295|ENSG00000183691|ENSG00000128602|ENSG00000101109|ENSG00000172817|ENSG00000107779...
GO:0008360	regulation of cell shape	BP	6.59648e-06	0.00243525	0.610527	-0.433816	-1.93843	113	ENSG00000184922|ENSG00000182578|ENSG00000273749|ENSG00000127084|ENSG00000204482|ENSG00000179604|ENSG00000196576|ENSG00000102879|ENSG00000160255|ENSG00000146376|ENSG00000084073|ENSG00000092820|ENSG00000180263|ENSG00000135046|ENSG00000169860|ENSG00000101336|ENSG00000157404|ENSG00000095739|ENSG00000113838|ENSG00000146192|ENSG00000164741|ENSG00000161791|ENSG00000120063|ENSG00000145555|ENSG00000153774…
GO:0061760	antifungal innate immune response	BP	0.000200822	0.0291483	0.518848	-0.902578	-1.9368	6	ENSG00000168329|ENSG00000197943|ENSG00000172243|ENSG00000106538...
GO:0051649	establishment of localization in cell	BP	2.89865e-05	0.00769139	0.57561	-0.473153	-1.93393	73	ENSG00000169313|ENSG00000166428|ENSG00000138449|ENSG00000111834|ENSG00000051523|ENSG00000058453|ENSG00000007174|ENSG00000116711|ENSG00000039139|ENSG00000197748|ENSG00000038945|ENSG00000109944|ENSG00000107611|ENSG00000169860|ENSG00000188596|ENSG00000186439|ENSG00000112981|ENSG00000165115|ENSG00000256061|ENSG00000165506|ENSG00000124205|ENSG00000167601|ENSG00000178752|ENSG00000129295|ENSG00000186862…
GO:0007200	phospholipase C-activating G protein-coupled receptor signaling pathway	BP	0.000302145	0.0384889	0.498493	-0.516376	-1.93387	46	ENSG00000168329|ENSG00000169313|ENSG00000169403|ENSG00000171860|ENSG00000137841|ENSG00000174600|ENSG00000184304|ENSG00000115353|ENSG00000136160|ENSG00000169860|ENSG00000171873|ENSG00000135577|ENSG00000197405|ENSG00000160801|ENSG00000146469|ENSG00000174417|ENSG00000120907|ENSG00000105287|ENSG00000137252...
GO:0032760	positive regulation of tumor necrosis factor production	BP	5.71113e-05	0.0124539	0.557332	-0.464443	-1.89833	73	ENSG00000066294|ENSG00000169403|ENSG00000081237|ENSG00000011600|ENSG00000197943|ENSG00000165025|ENSG00000135077|ENSG00000172243|ENSG00000051523|ENSG00000135218|ENSG00000174125|ENSG00000105329|ENSG00000164342|ENSG00000168961|ENSG00000184988|ENSG00000115008|ENSG00000115267|ENSG00000240972|ENSG00000136869|ENSG00000089127|ENSG00000027697|ENSG00000143226|ENSG00000181722|ENSG00000111335...
GO:0022626	cytosolic ribosome	CC	4.46472e-05	0.0109884	0.557332	0.446579	1.89796	88	ENSG00000148303|ENSG00000071082|ENSG00000164587|ENSG00000197756|ENSG00000231500|ENSG00000089154|ENSG00000145592|ENSG00000198755|ENSG00000100316|ENSG00000120705|ENSG00000174748|ENSG00000174444|ENSG00000163682|ENSG00000136942|ENSG00000162244|ENSG00000182899|ENSG00000105372|ENSG00000142541|ENSG00000170889|ENSG00000164163|ENSG00000168028|ENSG00000115268|ENSG00000114391|ENSG00000083845|ENSG00000198862…
GO:0002181	cytoplasmic translation	BP	6.62581e-05	0.0137219	0.538434	0.448446	1.89566	84	ENSG00000148303|ENSG00000071082|ENSG00000185721|ENSG00000164587|ENSG00000197756|ENSG00000231500|ENSG00000145592|ENSG00000198755|ENSG00000213741|ENSG00000100316|ENSG00000174748|ENSG00000174444|ENSG00000163682|ENSG00000136942|ENSG00000162244|ENSG00000182899|ENSG00000105372|ENSG00000142541|ENSG00000108591|ENSG00000170889|ENSG00000168028|ENSG00000115268|ENSG00000031698|ENSG00000114391|ENSG00000083845…
GO:0033093	Weibel-Palade body	CC	6.33678e-06	0.00243525	0.610527	0.964634	1.89096	5	ENSG00000078401|ENSG00000117298|ENSG00000110799...
GO:0010628	positive regulation of gene expression	BP	1.74892e-08	1.56317e-05	0.733762	-0.367124	-1.88595	309	ENSG00000183160|ENSG00000095585|ENSG00000011600|ENSG00000101096|ENSG00000197943|ENSG00000100311|ENSG00000140678|ENSG00000174130|ENSG00000178573|ENSG00000019582|ENSG00000095970|ENSG00000172243|ENSG00000245848|ENSG00000170396|ENSG00000135218|ENSG00000104972|ENSG00000173914|ENSG00000017427|ENSG00000089248|ENSG00000105329|ENSG00000154764|ENSG00000132356|ENSG00000092820|ENSG00000082175|ENSG00000105880…
GO:0003724	RNA helicase activity	MF	0.000241875	0.0333945	0.518848	0.473445	1.88237	63	ENSG00000067596|ENSG00000109832|ENSG00000005100|ENSG00000039123|ENSG00000089737|ENSG00000144028|ENSG00000108771|ENSG00000005007|ENSG00000156414|ENSG00000140829|ENSG00000156502|ENSG00000185163|ENSG00000163214|ENSG00000130589|ENSG00000174243|ENSG00000174953|ENSG00000187790|ENSG00000157349|ENSG00000109606|ENSG00000079785|ENSG00000136271|ENSG00000089876|ENSG00000183258|ENSG00000110367|ENSG00000101452…
GO:0098591	external side of apical plasma membrane	CC	0.000184008	0.0279002	0.518848	-0.924486	-1.87497	5	ENSG00000118777|ENSG00000125257|ENSG00000103257|ENSG00000111371|ENSG00000085563...
GO:0051897	positive regulation of phosphatidylinositol 3-kinase/protein kinase B signal transduction	BP	2.21196e-05	0.00647646	0.57561	-0.411084	-1.87497	129	ENSG00000168329|ENSG00000169313|ENSG00000150782|ENSG00000182578|ENSG00000100311|ENSG00000095970|ENSG00000111846|ENSG00000111679|ENSG00000017427|ENSG00000105329|ENSG00000237441|ENSG00000155629|ENSG00000184304|ENSG00000154188|ENSG00000196139|ENSG00000004948|ENSG00000157404|ENSG00000105851|ENSG00000136158|ENSG00000180353|ENSG00000186654|ENSG00000068078|ENSG00000126264|ENSG00000134853|ENSG00000134215…
GO:0070821	tertiary granule membrane	CC	0.000374381	0.0450903	0.498493	-0.490994	-1.87344	51	ENSG00000169403|ENSG00000140678|ENSG00000169896|ENSG00000173391|ENSG00000051523|ENSG00000160255|ENSG00000167613|ENSG00000104043|ENSG00000109270|ENSG00000118640|ENSG00000158869|ENSG00000143119...
GO:0007267	cell-cell signaling	BP	4.97913e-05	0.0119092	0.557332	-0.421742	-1.86379	106	ENSG00000168329|ENSG00000150782|ENSG00000157005|ENSG00000083857|ENSG00000006128|ENSG00000159248|ENSG00000155090|ENSG00000160255|ENSG00000173372|ENSG00000082175|ENSG00000121858|ENSG00000197093|ENSG00000073150|ENSG00000170893|ENSG00000099822|ENSG00000010327|ENSG00000197696|ENSG00000145194|ENSG00000157240|ENSG00000171873|ENSG00000068078|ENSG00000122641|ENSG00000134376|ENSG00000164690|ENSG00000124205…
GO:0060271	cilium assembly	BP	2.84319e-06	0.00140636	0.627257	-0.382282	-1.8592	195	ENSG00000205835|ENSG00000129654|ENSG00000125257|ENSG00000118965|ENSG00000048342|ENSG00000164953|ENSG00000087903|ENSG00000154099|ENSG00000156042|ENSG00000039139|ENSG00000167858|ENSG00000197748|ENSG00000156206|ENSG00000120051|ENSG00000158163|ENSG00000196659|ENSG00000123810|ENSG00000148400|ENSG00000150977|ENSG00000137942|ENSG00000204104|ENSG00000163093|ENSG00000092850|ENSG00000139537|ENSG00000174007…
GO:0045028	G protein-coupled purinergic nucleotide receptor activity	MF	0.000268762	0.0350977	0.498493	-0.916242	-1.85825	5	ENSG00000169313|ENSG00000181631|ENSG00000169403|ENSG00000169860...
GO:0071396	cellular response to lipid	BP	1.02955e-06	0.000601819	0.643552	-0.987716	-1.8546	4	ENSG00000197943|ENSG00000165025|ENSG00000095970...
GO:0001669	acrosomal vesicle	CC	0.000147042	0.0240582	0.518848	-0.46166	-1.84391	64	ENSG00000136161|ENSG00000151023|ENSG00000196118|ENSG00000155530|ENSG00000137098|ENSG00000155761|ENSG00000198576|ENSG00000077327|ENSG00000181378|ENSG00000148400|ENSG00000129472|ENSG00000004948|ENSG00000157404|ENSG00000164675|ENSG00000102531|ENSG00000149295|ENSG00000197818|ENSG00000096872|ENSG00000179218|ENSG00000116701|ENSG00000188010|ENSG00000115257|ENSG00000106268|ENSG00000152503|ENSG00000185344…
GO:0010506	regulation of autophagy	BP	0.000195265	0.0288347	0.518848	0.468136	1.84296	61	ENSG00000188906|ENSG00000165507|ENSG00000168502|ENSG00000276293|ENSG00000150995|ENSG00000177076|ENSG00000162341|ENSG00000176994|ENSG00000103510|ENSG00000058056|ENSG00000185345|ENSG00000196455|ENSG00000198382|ENSG00000197746|ENSG00000153558|ENSG00000150867|ENSG00000077254|ENSG00000163565|ENSG00000141452|ENSG00000141564|ENSG00000100393|ENSG00000035664|ENSG00000186868|ENSG00000067900|ENSG00000166908…
GO:0007204	positive regulation of cytosolic calcium ion concentration	BP	0.000217415	0.0307678	0.518848	-0.447586	-1.84076	75	ENSG00000168329|ENSG00000171860|ENSG00000121966|ENSG00000006128|ENSG00000174600|ENSG00000135218|ENSG00000272398|ENSG00000115353|ENSG00000136160|ENSG00000169860|ENSG00000004948|ENSG00000197696|ENSG00000169442|ENSG00000105851|ENSG00000171873|ENSG00000155897|ENSG00000120063|ENSG00000163823|ENSG00000197405|ENSG00000166573|ENSG00000171522|ENSG00000004468|ENSG00000164251|ENSG00000122420|ENSG00000120907…
GO:0070374	positive regulation of ERK1 and ERK2 cascade	BP	4.38764e-05	0.0109575	0.557332	-0.403088	-1.83849	129	ENSG00000081237|ENSG00000182578|ENSG00000100311|ENSG00000019582|ENSG00000169508|ENSG00000010610|ENSG00000095970|ENSG00000135077|ENSG00000135218|ENSG00000111846|ENSG00000017427|ENSG00000105329|ENSG00000148400|ENSG00000168961|ENSG00000127472|ENSG00000154188|ENSG00000169860|ENSG00000004948|ENSG00000136158|ENSG00000115008|ENSG00000068078|ENSG00000122641|ENSG00000134853|ENSG00000149295|ENSG00000240972…
GO:0150062	complement-mediated synapse pruning	BP	1.79693e-05	0.00544918	0.57561	-0.974884	-1.8305	4	ENSG00000125730|ENSG00000169896|ENSG00000095970|ENSG00000173372...
GO:0038023	signaling receptor activity	MF	5.28001e-05	0.0122829	0.557332	-0.405953	-1.83006	117	ENSG00000198223|ENSG00000114013|ENSG00000011028|ENSG00000140678|ENSG00000174130|ENSG00000110324|ENSG00000159958|ENSG00000010610|ENSG00000095970|ENSG00000165457|ENSG00000174600|ENSG00000174125|ENSG00000260314|ENSG00000164342|ENSG00000067167|ENSG00000187554|ENSG00000174123|ENSG00000171444|ENSG00000107611|ENSG00000169860|ENSG00000119535|ENSG00000101000|ENSG00000241399|ENSG00000133800|ENSG00000136869…
GO:0097728	9+0 motile cilium	CC	2.32284e-05	0.00668585	0.57561	-0.97317	-1.82728	4	ENSG00000151023|ENSG00000039139|ENSG00000105877|ENSG00000204815...
GO:0006511	ubiquitin-dependent protein catabolic process	BP	2.77292e-06	0.00140636	0.627257	0.380157	1.82431	184	ENSG00000113269|ENSG00000100991|ENSG00000107341|ENSG00000056586|ENSG00000130939|ENSG00000112659|ENSG00000134109|ENSG00000186591|ENSG00000239857|ENSG00000151692|ENSG00000127481|ENSG00000102471|ENSG00000138641|ENSG00000138411|ENSG00000085382|ENSG00000163930|ENSG00000167986|ENSG00000072201|ENSG00000002746|ENSG00000185345|ENSG00000009335|ENSG00000144357|ENSG00000173456|ENSG00000138642|ENSG00000135108…
GO:0019221	cytokine-mediated signaling pathway	BP	0.000266869	0.0350977	0.498493	-0.438163	-1.81889	78	ENSG00000198223|ENSG00000182578|ENSG00000110324|ENSG00000186818|ENSG00000239961|ENSG00000245848|ENSG00000104972|ENSG00000111679|ENSG00000119535|ENSG00000101336|ENSG00000157193|ENSG00000157404|ENSG00000105246|ENSG00000162434|ENSG00000115008|ENSG00000105397|ENSG00000122641|ENSG00000171150|ENSG00000173757|ENSG00000163823|ENSG00000027697|ENSG00000128604|ENSG00000113494|ENSG00000185291|ENSG00000144730…
GO:0051081	nuclear membrane disassembly	BP	0.000247953	0.0336859	0.498493	0.920679	1.8048	5	ENSG00000011243|ENSG00000166851|ENSG00000204843...
GO:0005770	late endosome	CC	7.17107e-05	0.0145534	0.538434	0.393539	1.79578	129	ENSG00000184056|ENSG00000166887|ENSG00000197386|ENSG00000109756|ENSG00000187391|ENSG00000038532|ENSG00000154265|ENSG00000171105|ENSG00000151445|ENSG00000102882|ENSG00000072121|ENSG00000198925|ENSG00000169032|ENSG00000169116|ENSG00000132612|ENSG00000170088|ENSG00000215305|ENSG00000196455|ENSG00000198382|ENSG00000197746|ENSG00000163820|ENSG00000139719|ENSG00000235631|ENSG00000151502|ENSG00000100030…
GO:0042030	ATPase inhibitor activity	MF	0.000341771	0.0420576	0.498493	0.914536	1.79276	5	ENSG00000052795|ENSG00000165699|ENSG00000217128...
GO:0002291	T cell activation via T cell receptor contact with antigen bound to MHC molecule on antigen presenting cell	BP	0.000207572	0.0298728	0.518848	-0.953912	-1.79112	4	ENSG00000127951|ENSG00000077420|ENSG00000005844...
GO:0050852	T cell receptor signaling pathway	BP	0.000387538	0.0455881	0.498493	-0.415152	-1.74573	84	ENSG00000164010|ENSG00000081237|ENSG00000168918|ENSG00000197943|ENSG00000082074|ENSG00000111679|ENSG00000213047|ENSG00000103653|ENSG00000277734|ENSG00000198087|ENSG00000223865|ENSG00000167604|ENSG00000211751|ENSG00000104365|ENSG00000119718|ENSG00000211772|ENSG00000163874|ENSG00000133246|ENSG00000174775|ENSG00000177889|ENSG00000187889|ENSG00000227191|ENSG00000196126|ENSG00000043462|ENSG00000105287…
GO:0009986	cell surface	CC	1.02162e-07	7.88596e-05	0.704976	-0.331723	-1.74288	406	ENSG00000168329|ENSG00000169313|ENSG00000081237|ENSG00000125730|ENSG00000114013|ENSG00000011600|ENSG00000182578|ENSG00000100311|ENSG00000140678|ENSG00000204287|ENSG00000145703|ENSG00000019582|ENSG00000169896|ENSG00000231389|ENSG00000095970|ENSG00000135077|ENSG00000165457|ENSG00000186818|ENSG00000172243|ENSG00000121966|ENSG00000101438|ENSG00000135218|ENSG00000169604|ENSG00000196576|ENSG00000260314…
GO:0062023	collagen-containing extracellular matrix	CC	1.21486e-05	0.00412616	0.593325	-0.346561	-1.73574	247	ENSG00000138722|ENSG00000163131|ENSG00000100311|ENSG00000171812|ENSG00000175899|ENSG00000126838|ENSG00000127951|ENSG00000087245|ENSG00000143321|ENSG00000109861|ENSG00000105329|ENSG00000107562|ENSG00000113140|ENSG00000101160|ENSG00000173372|ENSG00000103811|ENSG00000163815|ENSG00000115318|ENSG00000135046|ENSG00000168961|ENSG00000101680|ENSG00000154188|ENSG00000188517|ENSG00000196878|ENSG00000080573…
GO:1904151	positive regulation of microglial cell mediated cytotoxicity	BP	1.2869e-05	0.00418295	0.593325	-0.992235	-1.73427	3	ENSG00000011600|ENSG00000169896|ENSG00000066336...
GO:0034241	positive regulation of macrophage fusion	BP	2.86919e-05	0.00769139	0.57561	-0.989461	-1.72942	3	ENSG00000011600|ENSG00000095970...
GO:0032396	inhibitory MHC class I receptor activity	MF	7.59375e-05	0.0146598	0.538434	-0.985006	-1.72164	3	ENSG00000186818|ENSG00000239961|ENSG00000104972...
GO:1904093	negative regulation of autophagic cell death	BP	0.000325209	0.0403116	0.498493	-0.97546	-1.70495	3	ENSG00000162511|ENSG00000095970...
GO:0150064	vertebrate eye-specific patterning	BP	0.000348273	0.0425494	0.498493	-0.974831	-1.70385	3	ENSG00000125730|ENSG00000169896|ENSG00000173372...
GO:0055106	ubiquitin-protein transferase regulator activity	MF	0.000385175	0.0455881	0.498493	-0.974311	-1.70294	3	ENSG00000071575|ENSG00000173334...
GO:0006281	DNA repair	BP	0.000101606	0.0187551	0.538434	0.343616	1.66659	205	ENSG00000157106|ENSG00000146414|ENSG00000177302|ENSG00000129484|ENSG00000155229|ENSG00000121988|ENSG00000185379|ENSG00000132383|ENSG00000172613|ENSG00000171824|ENSG00000108469|ENSG00000128731|ENSG00000111445|ENSG00000109670|ENSG00000070950|ENSG00000137337|ENSG00000113522|ENSG00000167986|ENSG00000152409|ENSG00000198554|ENSG00000005007|ENSG00000160953|ENSG00000163161|ENSG00000143624|ENSG00000048028…
GO:1990837	sequence-specific double-stranded DNA binding	MF	4.95479e-05	0.0119092	0.557332	-0.327997	-1.66349	280	ENSG00000101096|ENSG00000124766|ENSG00000184486|ENSG00000178573|ENSG00000151702|ENSG00000244405|ENSG00000139352|ENSG00000135625|ENSG00000155090|ENSG00000087903|ENSG00000118707|ENSG00000123358|ENSG00000122877|ENSG00000178665|ENSG00000217236|ENSG00000105880|ENSG00000109787|ENSG00000106852|ENSG00000120738|ENSG00000138083|ENSG00000169957|ENSG00000006377|ENSG00000138795|ENSG00000177426|ENSG00000154727…
GO:0001525	angiogenesis	BP	0.000154088	0.0249212	0.518848	-0.343333	-1.66125	184	ENSG00000150782|ENSG00000071246|ENSG00000165025|ENSG00000171812|ENSG00000162367|ENSG00000182580|ENSG00000087245|ENSG00000138639|ENSG00000154764|ENSG00000171951|ENSG00000177283|ENSG00000131669|ENSG00000128805|ENSG00000184304|ENSG00000185215|ENSG00000125968|ENSG00000157227|ENSG00000154188|ENSG00000106025|ENSG00000154928|ENSG00000105851|ENSG00000119541|ENSG00000169330|ENSG00000111145|ENSG00000161791…
GO:0005102	signaling receptor binding	MF	0.000109666	0.0193995	0.538434	-0.335502	-1.65816	216	ENSG00000110876|ENSG00000164010|ENSG00000081237|ENSG00000125730|ENSG00000011600|ENSG00000165025|ENSG00000082074|ENSG00000174130|ENSG00000175899|ENSG00000239961|ENSG00000170891|ENSG00000090520|ENSG00000107562|ENSG00000154764|ENSG00000155629|ENSG00000188729|ENSG00000138083|ENSG00000177283|ENSG00000121858|ENSG00000147571|ENSG00000135046|ENSG00000116815|ENSG00000101680|ENSG00000101336|ENSG00000186439…
GO:0005615	extracellular space	CC	2.94216e-09	3.45185e-06	0.774939	-0.297855	-1.65264	800	ENSG00000125730|ENSG00000150782|ENSG00000163131|ENSG00000071246|ENSG00000100311|ENSG00000157005|ENSG00000171812|ENSG00000169896|ENSG00000169413|ENSG00000175899|ENSG00000126838|ENSG00000127951|ENSG00000181790|ENSG00000225968|ENSG00000145708|ENSG00000188730|ENSG00000087245|ENSG00000172987|ENSG00000170891|ENSG00000104870|ENSG00000006128|ENSG00000090520|ENSG00000241563|ENSG00000143321|ENSG00000126432…
GO:0007420	brain development	BP	0.000270745	0.0350977	0.498493	-0.350825	-1.65058	156	ENSG00000168329|ENSG00000125285|ENSG00000124766|ENSG00000129654|ENSG00000198003|ENSG00000168389|ENSG00000121966|ENSG00000112139|ENSG00000110693|ENSG00000196576|ENSG00000053438|ENSG00000122877|ENSG00000197748|ENSG00000181449|ENSG00000204815|ENSG00000182968|ENSG00000176887|ENSG00000138083|ENSG00000109944|ENSG00000149311|ENSG00000171450|ENSG00000132688|ENSG00000143222|ENSG00000163513|ENSG00000197921…
GO:0007186	G protein-coupled receptor signaling pathway	BP	4.05493e-05	0.0104334	0.557332	-0.323765	-1.63513	274	ENSG00000168329|ENSG00000169313|ENSG00000184574|ENSG00000181631|ENSG00000169403|ENSG00000125730|ENSG00000157005|ENSG00000171860|ENSG00000141968|ENSG00000137841|ENSG00000169508|ENSG00000181790|ENSG00000165804|ENSG00000116741|ENSG00000133067|ENSG00000148908|ENSG00000121966|ENSG00000174600|ENSG00000111679|ENSG00000198873|ENSG00000107562|ENSG00000082175|ENSG00000171700|ENSG00000177283|ENSG00000158292…
GO:0005788	endoplasmic reticulum lumen	CC	0.000105706	0.0188959	0.538434	-0.330514	-1.63124	218	ENSG00000125730|ENSG00000100311|ENSG00000171812|ENSG00000010610|ENSG00000090520|ENSG00000090530|ENSG00000109861|ENSG00000176697|ENSG00000089248|ENSG00000154764|ENSG00000171951|ENSG00000114200|ENSG00000101160|ENSG00000001036|ENSG00000188517|ENSG00000127022|ENSG00000181195|ENSG00000088298|ENSG00000080573|ENSG00000105246|ENSG00000169436|ENSG00000155660|ENSG00000128564|ENSG00000074855|ENSG00000130635…
GO:0003700	DNA-binding transcription factor activity	MF	0.000114929	0.0199155	0.538434	-0.308113	-1.5927	321	ENSG00000101096|ENSG00000125285|ENSG00000124766|ENSG00000129654|ENSG00000184486|ENSG00000162367|ENSG00000165804|ENSG00000066336|ENSG00000111269|ENSG00000151702|ENSG00000245848|ENSG00000244405|ENSG00000139352|ENSG00000135625|ENSG00000155090|ENSG00000110693|ENSG00000140548|ENSG00000087903|ENSG00000118707|ENSG00000122877|ENSG00000181449|ENSG00000182968|ENSG00000176887|ENSG00000109787|ENSG00000106852…
GO:0016567	protein ubiquitination	BP	5.05413e-05	0.0119207	0.557332	0.306154	1.56738	341	ENSG00000160563|ENSG00000113269|ENSG00000100991|ENSG00000146414|ENSG00000115760|ENSG00000112659|ENSG00000103657|ENSG00000144712|ENSG00000163257|ENSG00000184557|ENSG00000024048|ENSG00000086102|ENSG00000151692|ENSG00000166851|ENSG00000127481|ENSG00000162063|ENSG00000128731|ENSG00000265491|ENSG00000197776|ENSG00000138641|ENSG00000109670|ENSG00000173064|ENSG00000147854|ENSG00000138411|ENSG00000085382…
GO:0061630	ubiquitin protein ligase activity	MF	0.000307107	0.0386318	0.498493	0.310772	1.56361	271	ENSG00000160563|ENSG00000113269|ENSG00000146414|ENSG00000056586|ENSG00000112659|ENSG00000163833|ENSG00000024048|ENSG00000086102|ENSG00000151692|ENSG00000127481|ENSG00000148356|ENSG00000128731|ENSG00000265491|ENSG00000138641|ENSG00000070950|ENSG00000147854|ENSG00000138411|ENSG00000085382|ENSG00000269190|ENSG00000167333|ENSG00000133997|ENSG00000187566|ENSG00000168894|ENSG00000002746|ENSG00000104517…
GO:0016887	ATP hydrolysis activity	MF	6.09951e-05	0.0129477	0.557332	0.30385	1.55682	339	ENSG00000112159|ENSG00000076003|ENSG00000067596|ENSG00000109832|ENSG00000005100|ENSG00000039123|ENSG00000166377|ENSG00000127980|ENSG00000006071|ENSG00000155980|ENSG00000122512|ENSG00000138346|ENSG00000163399|ENSG00000156802|ENSG00000185379|ENSG00000124177|ENSG00000089737|ENSG00000164292|ENSG00000058668|ENSG00000154265|ENSG00000164080|ENSG00000197912|ENSG00000144028|ENSG00000176208|ENSG00000108469…
GO:0001228	DNA-binding transcription activator activity, RNA polymerase II-specific	MF	0.000303705	0.0384889	0.498493	-0.301018	-1.52587	281	ENSG00000101096|ENSG00000125285|ENSG00000124766|ENSG00000129654|ENSG00000184486|ENSG00000178573|ENSG00000119508|ENSG00000151702|ENSG00000245848|ENSG00000244405|ENSG00000135625|ENSG00000155090|ENSG00000087903|ENSG00000123358|ENSG00000122877|ENSG00000165821|ENSG00000082175|ENSG00000181449|ENSG00000182968|ENSG00000105880|ENSG00000176887|ENSG00000120738|ENSG00000138083|ENSG00000138795|ENSG00000154727…
GO:1904139	regulation of microglial cell migration	BP	1.37458e-08	1.29684e-05	0.74774	-1	-1.52554	2	ENSG00000168329|ENSG00000169313...
GO:0032959	inositol trisphosphate biosynthetic process	BP	0.000103493	0.0188959	0.538434	-0.997269	-1.52137	2	ENSG00000169403|ENSG00000197943...
GO:1990858	cellular response to lectin	BP	0.000134315	0.0230398	0.518848	-0.996894	-1.5208	2	ENSG00000197943|ENSG00000165025...
GO:1904300	positive regulation of transcytosis	BP	0.000165219	0.0257408	0.518848	-0.996371	-1.52	2	ENSG00000169403...
GO:0097278	complement-dependent cytotoxicity	BP	0.000265179	0.0350977	0.498493	-0.99509	-1.51805	2	ENSG00000125730...
GO:0005886	plasma membrane	CC	2.18659e-15	1.23775e-11	1.00732	-0.251137	-1.48787	3182	ENSG00000168329|ENSG00000169313|ENSG00000184574|ENSG00000110876|ENSG00000183160|ENSG00000164010|ENSG00000271605|ENSG00000066294|ENSG00000181631|ENSG00000169403|ENSG00000099625|ENSG00000157303|ENSG00000081237|ENSG00000198223|ENSG00000118777|ENSG00000140749|ENSG00000168918|ENSG00000123338|ENSG00000125730|ENSG00000148429|ENSG00000114013|ENSG00000184922|ENSG00000095585|ENSG00000011600|ENSG00000134516…
GO:0008270	zinc ion binding	MF	8.61529e-05	0.0160775	0.538434	0.266691	1.45388	627	ENSG00000187193|ENSG00000140386|ENSG00000205364|ENSG00000118058|ENSG00000148606|ENSG00000136169|ENSG00000185015|ENSG00000177302|ENSG00000125148|ENSG00000132170|ENSG00000169946|ENSG00000121988|ENSG00000156140|ENSG00000112659|ENSG00000131381|ENSG00000163833|ENSG00000117298|ENSG00000134686|ENSG00000163638|ENSG00000111144|ENSG00000151623|ENSG00000087250|ENSG00000073614|ENSG00000136878|ENSG00000024048…
GO:0007165	signal transduction	BP	6.465e-05	0.0135541	0.538434	-0.258528	-1.43105	742	ENSG00000163106|ENSG00000159314|ENSG00000168918|ENSG00000125730|ENSG00000164691|ENSG00000011600|ENSG00000182578|ENSG00000174130|ENSG00000145703|ENSG00000168081|ENSG00000010610|ENSG00000198774|ENSG00000181790|ENSG00000077420|ENSG00000145708|ENSG00000170891|ENSG00000111269|ENSG00000143321|ENSG00000105366|ENSG00000104972|ENSG00000174125|ENSG00000282608|ENSG00000138639|ENSG00000017427|ENSG00000168556…
GO:0000122	negative regulation of transcription by RNA polymerase II	BP	0.000225594	0.0316615	0.518848	-0.256675	-1.40095	658	ENSG00000101096|ENSG00000125285|ENSG00000124766|ENSG00000129654|ENSG00000198890|ENSG00000230989|ENSG00000162367|ENSG00000110092|ENSG00000178573|ENSG00000119508|ENSG00000165804|ENSG00000186834|ENSG00000066336|ENSG00000185115|ENSG00000173846|ENSG00000245848|ENSG00000244405|ENSG00000143321|ENSG00000198435|ENSG00000135218|ENSG00000139352|ENSG00000155090|ENSG00000168556|ENSG00000118707|ENSG00000174720…
GO:0005524	ATP binding	MF	5.22345e-06	0.0021645	0.610527	0.246178	1.39664	1204	ENSG00000112159|ENSG00000066933|ENSG00000076003|ENSG00000136643|ENSG00000133059|ENSG00000157106|ENSG00000067596|ENSG00000120899|ENSG00000109832|ENSG00000005100|ENSG00000100490|ENSG00000060140|ENSG00000152256|ENSG00000176095|ENSG00000100784|ENSG00000196876|ENSG00000131373|ENSG00000081026|ENSG00000096063|ENSG00000039123|ENSG00000241973|ENSG00000164742|ENSG00000146414|ENSG00000070808|ENSG00000166377…
GO:0045944	positive regulation of transcription by RNA polymerase II	BP	0.000231182	0.0321798	0.518848	-0.24516	-1.365	851	ENSG00000150782|ENSG00000101096|ENSG00000125285|ENSG00000124766|ENSG00000129654|ENSG00000184486|ENSG00000162367|ENSG00000178573|ENSG00000119508|ENSG00000165804|ENSG00000138449|ENSG00000066336|ENSG00000162337|ENSG00000170891|ENSG00000151702|ENSG00000245848|ENSG00000244405|ENSG00000143321|ENSG00000106948|ENSG00000104972|ENSG00000139352|ENSG00000137098|ENSG00000135625|ENSG00000155090|ENSG00000017427…
GO:0016495	C-X3-C chemokine receptor activity	MF	5.72022e-05	0.0124539	0.557332	-1	-1.33254	1	ENSG00000168329...
GO:0021626	central nervous system maturation	BP	5.72022e-05	0.0124539	0.557332	-1	-1.33254	1	ENSG00000168329...
GO:0150090	multiple spine synapse organization, single dendrite	BP	5.72022e-05	0.0124539	0.557332	-1	-1.33254	1	ENSG00000168329...
GO:1904150	negative regulation of microglial cell mediated cytotoxicity	BP	5.72022e-05	0.0124539	0.557332	-1	-1.33254	1	ENSG00000168329...
GO:0033626	positive regulation of integrin activation by cell surface receptor linked signal transduction	BP	0.000165054	0.0257408	0.518848	-0.999946	-1.33247	1	ENSG00000169313...
GO:0150063	visual system development	BP	0.000165054	0.0257408	0.518848	-0.999946	-1.33247	1	ENSG00000169313...
GO:1902969	mitotic DNA replication	BP	0.000414885	0.0482574	0.498493	0.999732	1.32684	1	ENSG00000076003...
GO:0005515	protein binding	MF	2.93102e-13	8.29578e-10	0.932595	-0.210831	-1.28339	9578	ENSG00000168329|ENSG00000110876|ENSG00000136161|ENSG00000164010|ENSG00000271605|ENSG00000066294|ENSG00000095303|ENSG00000163106|ENSG00000181631|ENSG00000120875|ENSG00000169403|ENSG00000157303|ENSG00000173486|ENSG00000081237|ENSG00000198223|ENSG00000118777|ENSG00000168918|ENSG00000123338|ENSG00000125730|ENSG00000164691|ENSG00000132744|ENSG00000138722|ENSG00000150782|ENSG00000135097|ENSG00000114013…
GO:0005829	cytosol	CC	8.49508e-05	0.0160293	0.538434	0.199935	1.18905	4406	ENSG00000112159|ENSG00000066933|ENSG00000184056|ENSG00000157106|ENSG00000067596|ENSG00000128059|ENSG00000240445|ENSG00000080546|ENSG00000083097|ENSG00000134759|ENSG00000100307|ENSG00000103091|ENSG00000120899|ENSG00000198408|ENSG00000135040|ENSG00000131791|ENSG00000107862|ENSG00000085465|ENSG00000140386|ENSG00000185774|ENSG00000175220|ENSG00000157107|ENSG00000102804|ENSG00000176095|ENSG00000160563…
